# Supplementary material for: Bro̷nsted Acid-Catalyzed Reduction of Furans
Source: J Am Chem Soc. 2025 Feb 19;147(9):7932–8. doi: 10.1021/jacs.4c18485 (PMC11887439; doi:10.1021/jacs.4c18485)
Supplement: Supplementary file 2 — ja4c18485_si_002.zip [file ja4c18485_si_002.zip › AllCoordinates/23-Dimethyl-Furan/3/SP/calc.mpi8.out]

! Job execution by suborca V 10.00 !
Job started from head1.mpi-muelheim.mpg.de, running /hsnfs/software/orca/orca_stable_directory/orca_stable_20240817/orca on xe31th18.mpi-muelheim.mpg.de in /usr/scratch/frank/calc__9282466 (/bin/ksh)
Job execution start: Sat Aug 17 15:55:49 CEST 2024
Shared library path: /hsnfs/software/openmpi-4.1.0/lib:/hsnfs/software/orca/orca_stable_directory/orca_stable_20240817:/hsnfs/software/themis/llvm-14.0.1/lib::/hsnfs/software/cfour-2.1/lib:/hsnfs/software/orca/orca_stable:/usr/users/openmpi-2.0.4/lib:/opt/intel/lib/intel64:/opt/intel/mkl/lib/intel64
SLURM Job ID is: 9282466
SLURM_JOB_NODELIST: xe31th18
Maxcore enforced by SLURM: 9600 MB per core
Expanded nodelist (1 nodes):
xe31th18

                                 *****************
                                 * O   R   C   A *
                                 *****************

                                            #,                                       
                                            ###                                      
                                            ####                                     
                                            #####                                    
                                            ######                                   
                                           ########,                                 
                                     ,,################,,,,,                         
                               ,,#################################,,                 
                          ,,##########################################,,             
                       ,#########################################, ''#####,          
                    ,#############################################,,   '####,        
                  ,##################################################,,,,####,       
                ,###########''''           ''''###############################       
              ,#####''   ,,,,##########,,,,          '''####'''          '####       
            ,##' ,,,,###########################,,,                        '##       
           ' ,,###''''                  '''############,,,                           
         ,,##''                                '''############,,,,        ,,,,,,###''
      ,#''                                            '''#######################'''  
     '                                                          ''''####''''         
             ,#######,   #######,   ,#######,      ##                                
            ,#'     '#,  ##    ##  ,#'     '#,    #''#        ,####,   ,####,        
            ##       ##  ##   ,#'  ##            #'  '#       #'       #'  '#        
            ##       ##  #######   ##           ,######,      #####,   #    #        
            '#,     ,#'  ##    ##  '#,     ,#' ,#      #,     #,   #   #,  ,#        
             '#######'   ##     ##  '#######'  #'      '#     '####' # '####'        


                #########################################################
                #                        -***-                          #
                #          Department of theory and spectroscopy        #
                #                                                       #
                #                      Frank Neese                      #
                #                                                       #
                #     Directorship, Architecture, Infrastructure        #
                #                    SHARK, DRIVERS                     #
                #        Core code/Algorithms in most modules           #
                #                                                       #
                #        Max Planck Institute fuer Kohlenforschung      #
                #                Kaiser Wilhelm Platz 1                 #
                #                 D-45470 Muelheim/Ruhr                 #
                #                      Germany                          #
                #                                                       #
                #                  All rights reserved                  #
                #                        -***-                          #
                #########################################################


                         Program Version 6.0.x  -   STABLE   -
                                (GIT: $c601ac21$)
                ($2024-08-14 11:52:48 +0200 $)

                         (BUILD: $Sat 17 Aug 2024 01:11:30 AM CEST$)


 With contributions from (in alphabetic order):
   Daniel Aravena         : Magnetic Suceptibility
   Michael Atanasov       : Ab Initio Ligand Field Theory (pilot matlab implementation)
   Alexander A. Auer      : GIAO ZORA, VPT2 properties, NMR spectrum
   Ute Becker             : All parallelization in ORCA, NUMFREQ, NUMCALC
   Giovanni Bistoni       : ED, misc. LED, open-shell LED, HFLD
   Martin Brehm           : Molecular dynamics
   Dmytro Bykov           : pre 5.0 version of the SCF Hessian
   Marcos Casanova-Páez   : Triplet and SCS-CIS(D). UHF-(DLPNO)-IP/EA/STEOM-CCSD. UHF-CVS-IP/STEOM-CCSD
   Vijay G. Chilkuri      : MRCI spin determinant printing, contributions to CSF-ICE
   Pauline Colinet        : FMM embedding
   Dipayan Datta          : RHF DLPNO-CCSD density
   Achintya Kumar Dutta   : EOM-CC, STEOM-CC
   Nicolas Foglia         : Exact transition moments, OPA infrastructure, MCD improvements
   Dmitry Ganyushin       : Spin-Orbit,Spin-Spin,Magnetic field MRCI
   Miquel Garcia          : C-PCM and meta-GGA Hessian, CCSD/C-PCM, Gaussian charge scheme
   Tiago L. C. Gouveia    : GS-ROHF, GS-ROCIS
   Yang Guo               : DLPNO-NEVPT2, F12-NEVPT2, CIM, IAO-localization
   Andreas Hansen         : Spin unrestricted coupled pair/coupled cluster methods
   Ingolf Harden          : AUTO-CI MPn and infrastructure 
   Benjamin Helmich-Paris : MC-RPA, TRAH-(SCF,CASSCF), AVAS, COSX integrals, SCF dyn. polar.
   Lee Huntington         : MR-EOM, pCC
   Robert Izsak           : Overlap fitted RIJCOSX, COSX-SCS-MP3, EOM
   Riya Kayal             : Wick's Theorem for AUTO-CI, AUTO-CI UHF-CCSDT
   Emily Kempfer          : AUTO-CI, RHF CISDT and CCSDT
   Christian Kollmar      : KDIIS, OOCD, Brueckner-CCSD(T), CCSD density, CASPT2, CASPT2-K, improved NEVPT2
   Axel Koslowski         : Symmetry handling
   Simone Kossmann        : Meta GGA functionals, TD-DFT gradient, OOMP2, (MP2 Hessian; deprecated post 5.0)
   Lucas Lang             : DCDCAS
   Marvin Lechner         : AUTO-CI (C++ implementation), FIC-MRCC
   Spencer Leger          : CASSCF response
   Dagmar Lenk            : GEPOL surface, SMD, ORCA-2-JSON
   Dimitrios Liakos       : Extrapolation schemes; Compound Job, initial MDCI parallelization
   Dimitrios Manganas     : Further ROCIS development; embedding schemes. LFT, Crystal Embedding
   Dimitrios Pantazis     : SARC Basis sets
   Anastasios Papadopoulos: AUTO-CI, single reference methods and gradients
   Taras Petrenko         : pre 6.0 DFT Hessian and TD-DFT gradient, (ASA, deprecated), ECA, 1-Electron XAS/XES, NRVS
   Peter Pinski           : DLPNO-MP2, DLPNO-MP2 Gradient
   Christoph Reimann      : Effective Core Potentials
   Marius Retegan         : Local ZFS, SOC
   Christoph Riplinger    : Optimizer, TS searches, QM/MM, DLPNO-CCSD(T), (RO)-DLPNO pert. Triples
   Michael Roemelt        : Original ROCIS implementation
   Masaaki Saitow         : Open-shell DLPNO-CCSD energy and density
   Barbara Sandhoefer     : DKH picture change effects
   Kantharuban Sivalingam : CASSCF convergence/infrastructure, NEVPT2 and variants, FIC-MRCI
   Bernardo de Souza      : ESD, SOC TD-DFT
   Georgi Stoychev        : AutoAux, RI-MP2 NMR, DLPNO-MP2 response, X2C
   Van Anh Tran           : RI-MP2 g-tensors
   Willem Van den Heuvel  : Paramagnetic NMR
   Zikuan Wang            : NOTCH, Electric field optimization 
   Frank Wennmohs         : Technical directorship and infrastructure
   Hang Xu                : AUTO-CI-Response properties 


 We gratefully acknowledge several colleagues who have allowed us to
 interface, adapt or use parts of their codes:
   Stefan Grimme, W. Hujo, H. Kruse, P. Pracht,  : VdW corrections, initial TS optimization,
                  C. Bannwarth, S. Ehlert,         DFT functionals, gCP, sTDA/sTD-DF
                  L. Wittmann, M. Mueller
   Ed Valeev, F. Pavosevic, A. Kumar             : LibInt (2-el integral package), F12 methods
   Garnet Chan, S. Sharma, J. Yang, R. Olivares  : DMRG
   Ulf Ekstrom                                   : XCFun DFT Library
   Mihaly Kallay                                 : mrcc  (arbitrary order and MRCC methods)
   Frank Weinhold                                : gennbo (NPA and NBO analysis)
   Simon Mueller                                 : openCOSMO-RS
   Christopher J. Cramer and Donald G. Truhlar   : smd solvation model
   Lars Goerigk                                  : TD-DFT with DH, B97 family of functionals
   V. Asgeirsson, H. Jonsson                     : NEB implementation
   FAccTs GmbH                                   : IRC, NEB, NEB-TS, DLPNO-Multilevel, CI-OPT
                                                   MM, QMMM, 2- and 3-layer-ONIOM, Crystal-QMMM,
                                                   LR-CPCM, SF, NACMEs, symmetry and pop. for TD-DFT,
                                                   nearIR, NL-DFT gradient (VV10), updates on ESD,
                                                   ML-optimized integration grids, MBIS, APM,
                                                   GOAT, DOCKER, SOLVATOR, interface openCOSMO-RS
   S Lehtola, MJT Oliveira, MAL Marques          : LibXC Library
   Liviu Ungur et al                             : ANISO software


 Your calculation uses the libint2 library for the computation of 2-el integrals
 For citations please refer to: http://libint.valeyev.net

 Your ORCA version has been built with support for libXC version: 6.2.2
 For citations please refer to: https://libxc.gitlab.io

 This ORCA versions uses:
   CBLAS   interface :  Fast vector & matrix operations
   LAPACKE interface :  Fast linear algebra routines
   SCALAPACK package :  Parallel linear algebra routines
   Shared memory     :  Shared parallel matrices
   BLAS/LAPACK       :  OpenBLAS 0.3.26  USE64BITINT DYNAMIC_ARCH NO_AFFINITY Haswell SINGLE_THREADED
        Core in use  :  Haswell
   Copyright (c) 2011-2014, The OpenBLAS Project


NOTE: MaxCore=8000 MB was set to SCF,MP2,MDCI,CIPSI,MRCI and CIS
      => If you want to overwrite this, your respective input block should be placed after the MaxCore statement


***************************************
The coordinates will be read from file: calc.xyz
***************************************


================================================================================

----- Orbital basis set information -----
Your calculation utilizes the basis: def2-TZVPP
   F. Weigend and R. Ahlrichs, Phys. Chem. Chem. Phys. 7, 3297 (2005).

----- AuxC basis set information -----
Your calculation utilizes the auxiliary basis: def2-TZVPP/C
  H-La, Hf-Rn : A. Hellweg, C. Hattig, S. Hofener and W. Klopper, Theor. Chem. Acc. 117, 587 (2007).
        Ce-Lu : J. Chmela and M. E. Harding, Mol. Phys. (2018).

================================================================================
                                        WARNINGS
                       Please study these warnings very carefully!
================================================================================

WARNING: Old DensityContainer found on disk!
         Will remove this file - 
         If you want to keep old densities, please start your calculation with a different basename. 


WARNING: Post HF methods need fully converged wavefunctions
  ===> : Setting SCFConvForced true
         You can overwrite this default with %scf ConvForced false 


WARNING: MDCI localization with Augmented Hessian Foster-Boys
  ===> : Switching off randomization!

================================================================================
                                       INPUT FILE
================================================================================
NAME = calc.inp
|  1> ! DLPNO-CCSD(T) def2-TZVPP def2-TZVPP/C
|  2> 
|  3> %cpcm
|  4> epsilon 16.7                    # Dielectric constant
|  5> refrac 1.275
|  6> SURFACETYPE VDW_GAUSSIAN
|  7> end
|  8> 
|  9> 
| 10> %PAL NPROCS 8 END
| 11> 
| 12> %maxcore 8000
| 13> 
| 14> * xyzfile 1 1 calc.xyz 
| 15> 
| 16>                          ****END OF INPUT****
================================================================================

                       ****************************
                       * Single Point Calculation *
                       ****************************

---------------------------------
CARTESIAN COORDINATES (ANGSTROEM)
---------------------------------
  C      0.973574    0.052348    0.149760
  C      2.383791    0.061465   -0.414914
  C      3.240411    1.236116   -0.181870
  C      2.805035    2.617212   -0.253545
  C      4.570874    0.750921    0.165243
  C      4.505717   -0.741299   -0.185803
  O      3.127746   -1.062319   -0.012214
  H      0.400116    0.909964   -0.221578
  H      1.021509    0.083293    1.245528
  H      0.475799   -0.871077   -0.166302
  H      1.920812    2.749732   -0.889586
  H      3.619517    3.311505   -0.490541
  H      2.476860    2.830134    0.789287
  H      2.329368    0.124633   -1.540462
  H      5.103306   -1.374562    0.477253
  H      4.817045   -0.900084   -1.232291
  H      4.570687    0.883100    1.273810
  H      5.402351    1.351754   -0.227412

----------------------------
CARTESIAN COORDINATES (A.U.)
----------------------------
  NO LB      ZA    FRAG     MASS         X           Y           Z
   0 C     6.0000    0    12.011    1.839788    0.098923    0.283005
   1 C     6.0000    0    12.011    4.504711    0.116152   -0.784073
   2 C     6.0000    0    12.011    6.123490    2.335920   -0.343684
   3 C     6.0000    0    12.011    5.300749    4.945814   -0.479130
   4 C     6.0000    0    12.011    8.637699    1.419034    0.312264
   5 C     6.0000    0    12.011    8.514571   -1.400852   -0.351116
   6 O     8.0000    0    15.999    5.910584   -2.007491   -0.023081
   7 H     1.0000    0     1.008    0.756110    1.719583   -0.418721
   8 H     1.0000    0     1.008    1.930373    0.157401    2.353707
   9 H     1.0000    0     1.008    0.899130   -1.646096   -0.314265
  10 H     1.0000    0     1.008    3.629809    5.196240   -1.681073
  11 H     1.0000    0     1.008    6.839896    6.257837   -0.926987
  12 H     1.0000    0     1.008    4.680587    5.348178    1.491536
  13 H     1.0000    0     1.008    4.401867    0.235522   -2.911051
  14 H     1.0000    0     1.008    9.643850   -2.597547    0.901878
  15 H     1.0000    0     1.008    9.102895   -1.700912   -2.328692
  16 H     1.0000    0     1.008    8.637347    1.668818    2.407153
  17 H     1.0000    0     1.008   10.208964    2.554444   -0.429747

--------------------------------
INTERNAL COORDINATES (ANGSTROEM)
--------------------------------
 C      0   0   0     0.000000000000     0.00000000     0.00000000
 C      1   0   0     1.519095131310     0.00000000     0.00000000
 C      2   1   0     1.472383084890   119.08108123     0.00000000
 C      3   2   1     1.449867932923   125.26917669   318.61256847
 C      3   2   1     1.458091772140   107.64230642   137.01815954
 C      5   3   2     1.534339466754   103.32124560    12.12524473
 O      2   1   3     1.406601248590   112.32004838   125.45434322
 H      1   2   3     1.096472257363   110.78946382    57.52986562
 H      1   2   3     1.097252640951   109.29849275   296.38955829
 H      1   2   3     1.095622298191   108.63838352   177.11401193
 H      4   3   2     1.097251178220   112.68648861   335.77346359
 H      4   3   2     1.096170361666   113.01081213   205.61052583
 H      4   3   2     1.113791856371   102.96133110    89.98347298
 H      2   1   3     1.128631954551   109.04273056   248.71885089
 H      6   5   3     1.094430505724   113.63691496   213.58723214
 H      6   5   3     1.103302013876   110.18151342    90.00485998
 H      5   3   2     1.116419964839   101.35195229   258.14987268
 H      5   3   2     1.098423045530   115.06185566   143.26650039

---------------------------
INTERNAL COORDINATES (A.U.)
---------------------------
 C      0   0   0     0.000000000000     0.00000000     0.00000000
 C      1   0   0     2.870673769549     0.00000000     0.00000000
 C      2   1   0     2.782400794661   119.08108123     0.00000000
 C      3   2   1     2.739853323579   125.26917669   318.61256847
 C      3   2   1     2.755394127469   107.64230642   137.01815954
 C      5   3   2     2.899481388631   103.32124560    12.12524473
 O      2   1   3     2.658091139466   112.32004838   125.45434322
 H      1   2   3     2.072032279859   110.78946382    57.52986562
 H      1   2   3     2.073506991119   109.29849275   296.38955829
 H      1   2   3     2.070426089798   108.63838352   177.11401193
 H      4   3   2     2.073504226959   112.68648861   335.77346359
 H      4   3   2     2.071461779671   113.01081213   205.61052583
 H      4   3   2     2.104761578734   102.96133110    89.98347298
 H      2   1   3     2.132805300093   109.04273056   248.71885089
 H      6   5   3     2.068173928428   113.63691496   213.58723214
 H      6   5   3     2.084938649229   110.18151342    90.00485998
 H      5   3   2     2.109727983988   101.35195229   258.14987268
 H      5   3   2     2.075718735239   115.06185566   143.26650039

---------------------
BASIS SET INFORMATION
---------------------
There are 3 groups of distinct atoms

 Group   1 Type C   : 11s6p2d1f contracted to 5s3p2d1f pattern {62111/411/11/1}
 Group   2 Type O   : 11s6p2d1f contracted to 5s3p2d1f pattern {62111/411/11/1}
 Group   3 Type H   : 5s2p1d contracted to 3s2p1d pattern {311/11/1}

Atom   0C    basis set group =>   1
Atom   1C    basis set group =>   1
Atom   2C    basis set group =>   1
Atom   3C    basis set group =>   1
Atom   4C    basis set group =>   1
Atom   5C    basis set group =>   1
Atom   6O    basis set group =>   2
Atom   7H    basis set group =>   3
Atom   8H    basis set group =>   3
Atom   9H    basis set group =>   3
Atom  10H    basis set group =>   3
Atom  11H    basis set group =>   3
Atom  12H    basis set group =>   3
Atom  13H    basis set group =>   3
Atom  14H    basis set group =>   3
Atom  15H    basis set group =>   3
Atom  16H    basis set group =>   3
Atom  17H    basis set group =>   3
---------------------------------
AUXILIARY/C BASIS SET INFORMATION
---------------------------------
There are 3 groups of distinct atoms

 Group   1 Type C   : 8s6p5d3f1g contracted to 8s6p4d3f1g pattern {11111111/111111/2111/111/1}
 Group   2 Type O   : 8s6p5d3f1g contracted to 8s6p4d3f1g pattern {11111111/111111/2111/111/1}
 Group   3 Type H   : 4s3p2d1f contracted to 4s3p2d1f pattern {1111/111/11/1}

Atom   0C    basis set group =>   1
Atom   1C    basis set group =>   1
Atom   2C    basis set group =>   1
Atom   3C    basis set group =>   1
Atom   4C    basis set group =>   1
Atom   5C    basis set group =>   1
Atom   6O    basis set group =>   2
Atom   7H    basis set group =>   3
Atom   8H    basis set group =>   3
Atom   9H    basis set group =>   3
Atom  10H    basis set group =>   3
Atom  11H    basis set group =>   3
Atom  12H    basis set group =>   3
Atom  13H    basis set group =>   3
Atom  14H    basis set group =>   3
Atom  15H    basis set group =>   3
Atom  16H    basis set group =>   3
Atom  17H    basis set group =>   3

Checking for AutoStart:
The File: calc.gbw exists
Trying to determine its content:
     ... Fine, the file contains calculation information
     ... Fine, the calculation information was read
     ... Fine, the file contains a basis set
     ... Fine, the basis set was read
     ... Fine, the file contains a geometry
     ... Fine, the geometry was read
     ... Fine, the file contains a set of orbitals
     ... Fine, the orbitals can be read
     => possible old guess file was deleted
     => GBW file was renamed to GES file
     => GES file is set as startup file
     => Guess is set to MORead
     ... now leaving AutoStart


           ************************************************************
           *        Program running with 8 parallel MPI-processes     *
           *              working on a common directory               *
           ************************************************************
------------------------------------------------------------------------------
                             ORCA STARTUP CALCULATIONS
------------------------------------------------------------------------------
------------------------------------------------------------------------------
                   ___                                                        
                  /   \      - P O W E R E D   B Y -                         
                 /     \                                                     
                 |  |  |   _    _      __       _____    __    __             
                 |  |  |  | |  | |    /  \     |  _  \  |  |  /  |          
                  \  \/   | |  | |   /    \    | | | |  |  | /  /          
                 / \  \   | |__| |  /  /\  \   | |_| |  |  |/  /          
                |  |  |   |  __  | /  /__\  \  |    /   |      \           
                |  |  |   | |  | | |   __   |  |    \   |  |\   \          
                \     /   | |  | | |  |  |  |  | |\  \  |  | \   \       
                 \___/    |_|  |_| |__|  |__|  |_| \__\ |__|  \__/        
                                                                              
                      - O R C A' S   B I G   F R I E N D -                    
                                      &                                       
                       - I N T E G R A L  F E E D E R -                       
                                                                              
 v1 FN, 2020, v2 2021, v3 2022-2024                                           
------------------------------------------------------------------------------


----------------------
SHARK INTEGRAL PACKAGE
----------------------

Number of atoms                             ...     18
Number of basis functions                   ...    371
Number of shells                            ...    143
Maximum angular momentum                    ...      3
Integral batch strategy                     ... SHARK/LIBINT Hybrid
RI-J (if used) integral strategy            ... SPLIT-RIJ (Revised 2003 algorithm where possible)
Printlevel                                  ...      1
Contraction scheme used                     ... SEGMENTED contraction
Prescreening option                         ... SCHWARTZ
   Thresh                                   ... 1.000e-10
   Tcut                                     ... 1.000e-11
   Tpresel                                  ... 1.000e-11 
Coulomb Range Separation                    ... NOT USED
Exchange Range Separation                   ... NOT USED
Multipole approximations                    ... NOT USED
Finite Nucleus Model                        ... NOT USED
CABS basis                                  ... NOT available
Auxiliary Coulomb fitting basis             ... NOT available
Auxiliary J/K fitting basis                 ... NOT available
Auxiliary Correlation fitting basis         ... AVAILABLE
   # of basis functions in Aux-C            ...    862
   # of shells in Aux-C                     ...    264
   Maximum angular momentum in Aux-C        ...      4
Auxiliary 'external' fitting basis          ... NOT available

Checking pre-screening integrals            ... done (  0.0 sec) Dimension = 143
Check shell pair data                       ... done (  0.0 sec)
Shell pair information
Shell pair cut-off parameter TPreSel        ...   1.0e-11
Total number of shell pairs                 ...     10296
Shell pairs after pre-screening             ...      9483
Total number of primitive shell pairs       ...     26293
Primitive shell pairs kept                  ...     19071
          la=0 lb=0:   2136 shell pairs
          la=1 lb=0:   2702 shell pairs
          la=1 lb=1:    887 shell pairs
          la=2 lb=0:   1532 shell pairs
          la=2 lb=1:    994 shell pairs
          la=2 lb=2:    288 shell pairs
          la=3 lb=0:    455 shell pairs
          la=3 lb=1:    291 shell pairs
          la=3 lb=2:    170 shell pairs
          la=3 lb=3:     28 shell pairs

Calculating one electron integrals          ... done (  0.0 sec)
Calculating RI/C V-Matrix + Cholesky decomp.... done (  0.1 sec)
Calculating Nuclear repulsion               ... done (  0.0 sec) ENN=    323.390261161917 Eh

Diagonalization of the overlap matrix:
Smallest eigenvalue                        ... 7.076e-05
Time for diagonalization                   ...    0.023 sec
Threshold for overlap eigenvalues          ... 1.000e-07
Number of eigenvalues below threshold      ... 0
Time for construction of square roots      ...    0.049 sec
Total time needed                          ...    0.074 sec

-------------------
DFT GRID GENERATION
-------------------

General Integration Accuracy     IntAcc      ... 4.388
Radial Grid Type                 RadialGrid  ... OptM3 with GC (2021)
Angular Grid (max. ang.)         AngularGrid ... 4 (Lebedev-302)
Angular grid pruning method      GridPruning ... 4 (adaptive)
Weight generation scheme         WeightScheme... mBecke (2022)
Basis function cutoff            BFCut       ... 1.0000e-10
Integration weight cutoff        WCut        ... 1.0000e-14
Partially contracted basis set               ... off
Rotationally invariant grid construction     ... off
Angular grids for H and He will be reduced by one unit

Total number of grid points                  ...    77302
Total number of batches                      ...     1216
Average number of points per batch           ...       63
Average number of grid points per atom       ...     4295
Initializing property integral containers    ... done (  0.0 sec)

SHARK setup successfully completed in   1.0 seconds

Maximum memory used throughout the entire STARTUP-calculation: 30.4 MB


           ************************************************************
           *        Program running with 8 parallel MPI-processes     *
           *              working on a common directory               *
           ************************************************************
-------------------------------------------------------------------------------
                                 ORCA GUESS
                   Start orbitals & Density for SCF / CASSCF
-------------------------------------------------------------------------------

------------
SCF SETTINGS
------------
Hamiltonian:
 Ab initio Hamiltonian  Method          .... Hartree-Fock(GTOs)


General Settings:
 Integral files         IntName         .... calc
 Hartree-Fock type      HFTyp           .... RHF
 Total Charge           Charge          ....    1
 Multiplicity           Mult            ....    1
 Number of Electrons    NEL             ....   54
 Basis Dimension        Dim             ....  371
 Nuclear Repulsion      ENuc            ....    323.3902611619 Eh

Convergence Acceleration:
 AO-DIIS                CNVDIIS         .... on
   Start iteration      DIISMaxIt       ....    12
   Startup error        DIISStart       ....  0.200000
   # of expansion vecs  DIISMaxEq       ....     5
   Bias factor          DIISBfac        ....   1.050
   Max. coefficient     DIISMaxC        ....  10.000
 MO-DIIS                CNVKDIIS        .... off
 Trust-Rad. Augm. Hess. CNVTRAH         .... auto
   Auto Start mean grad. ratio tolernc. ....  1.125000
   Auto Start start iteration           ....     1
   Auto Start num. interpolation iter.  ....    10
   Max. Number of Micro iterations      ....    24
   Max. Number of Macro iterations      .... Maxiter - #DIIS iter
   Number of Davidson start vectors     ....     2
   Converg. threshold    (grad. norm)   ....   5.000e-05
   Grad. Scal. Fac. for Micro threshold ....   0.100
   Minimum threshold for Micro iter.    ....   1.000e-02
   NR start threshold (gradient norm)   ....   1.000e-04
   Initial trust radius                 ....   0.400
   Minimum AH scaling param. (alpha)    ....   1.000
   Maximum AH scaling param. (alpha)    .... 1000.000
   Quad. conv. algorithm                .... NR
   White noise on init. David. guess    .... on
   Maximum white noise                  ....   0.010
   Pseudo random numbers                .... off
   Inactive MOs                         .... canonical
   Orbital update algorithm             .... Taylor
   Preconditioner                       .... Diag
   Full preconditioner red. dimension   ....   250
 SOSCF                  CNVSOSCF        .... on
   Start iteration      SOSCFMaxIt      ....   150
   Startup grad/error   SOSCFStart      ....  0.003300
   Hessian update       SOSCFHessUp     .... L-BFGS
 Level Shifting         CNVShift        .... on
   Level shift para.    LevelShift      ....    0.2500
   Turn off err/grad.   ShiftErr        ....    0.0010
 Zerner damping         CNVZerner       .... off
 Static damping         CNVDamp         .... on
   Fraction old density DampFac         ....    0.7000
   Max. Damping (<1)    DampMax         ....    0.9800
   Min. Damping (>=0)   DampMin         ....    0.0000
   Turn off err/grad.   DampErr         ....    0.1000

SCF Procedure:
 Maximum # iterations   MaxIter         ....   125
 SCF integral mode      SCFMode         .... Direct
   Integral package                     .... SHARK and LIBINT hybrid scheme
 Reset frequency        DirectResetFreq ....    20
 Integral Threshold     Thresh          ....  1.000e-10 Eh
 Primitive CutOff       TCut            ....  1.000e-11 Eh

Convergence Tolerance:
 Convergence Check Mode ConvCheckMode   .... Total+1el-Energy
 Convergence forced     ConvForced      .... 1
 Energy Change          TolE            ....  1.000e-06 Eh
 1-El. energy change                    ....  1.000e-03 Eh
 Orbital Gradient       TolG            ....  5.000e-05
 Orbital Rotation angle TolX            ....  5.000e-05
 DIIS Error             TolErr          ....  1.000e-06

---------------------
INITIAL GUESS: MOREAD
---------------------
Guess MOs are being read from file: calc.ges
Input Geometry matches current geometry (good)
Input basis set matches current basis set (good)
Occupation numbers will be reassigned to an Aufbau configuration
MOs were renormalized
MOs were reorthogonalized (Cholesky)
                      ------------------
                      INITIAL GUESS DONE (   0.1 sec)
                      ------------------
             **** ENERGY FILE WAS UPDATED (calc.en.tmp) ****
Finished Guess after   0.4 sec
Maximum memory used throughout the entire GUESS-calculation: 21.1 MB


           ************************************************************
           *        Program running with 8 parallel MPI-processes     *
           *              working on a common directory               *
           ************************************************************

-------------------------------------------------------------------------------------------
                                      ORCA LEAN-SCF
                              memory conserving SCF solver
-------------------------------------------------------------------------------------------

--------------------
CPCM SOLVATION MODEL
--------------------
CPCM parameters:
  Epsilon                                         ...      16.7000
  Refrac                                          ...       1.2750
  Rsolv                                           ...       1.3000
  Surface type                                    ... GAUSSIAN VDW
  Discretization scheme                           ... Constant charge density
    Threshold for H atoms                         ...       5.0000 (charges/Ang^2)
    Threshold for non-H atoms                     ...       5.0000 (charges/Ang^2)
  Epsilon function type                           ...         CPCM
Solvent:                                          ... CUSTOM
Radii:
  Scheme                                          ... Element-dependent radii
  Radius for C  used is    3.8550 Bohr (=   2.0400 Ang.)
  Radius for O  used is    3.4469 Bohr (=   1.8240 Ang.)
  Radius for H  used is    2.4944 Bohr (=   1.3200 Ang.)
Calculating surface                               ...        done! (  0.0s)
Cavity surface points                             ...         1539
Cavity Volume                                     ...     936.3626
Cavity Surface-area                               ...     548.1764
Calculating surface distance matrix               ...        done! (  0.0s)
Performing Cholesky decomposition & store         ...        done! (  0.1s)
Overall time for CPCM initialization              ...                 0.2s

----------------------------------------D-I-I-S--------------------------------------------
Iteration    Energy (Eh)           Delta-E    RMSDP     MaxDP     DIISErr   Damp  Time(sec)
-------------------------------------------------------------------------------------------
               ***  Starting incremental Fock matrix formation  ***
                              *** Initializing SOSCF ***
---------------------------------------S-O-S-C-F--------------------------------------
Iteration    Energy (Eh)           Delta-E    RMSDP     MaxDP     MaxGrad    Time(sec)
--------------------------------------------------------------------------------------
    1    -308.4008418624860042     0.00e+00  4.84e-05  1.43e-03  6.00e-05     7.2
               *** Restarting incremental Fock matrix formation ***
    2    -308.4008542345864043    -1.24e-05  2.84e-05  7.26e-04  1.12e-04     7.1
    3    -308.4008566908538569    -2.46e-06  1.52e-05  4.42e-04  4.35e-05     5.4
    4    -308.4008571087177870    -4.18e-07  3.05e-06  1.01e-04  2.00e-05     5.1
                 **** Energy Check signals convergence ****

               *****************************************************
               *                     SUCCESS                       *
               *           SCF CONVERGED AFTER   4 CYCLES          *
               *****************************************************

             **** ENERGY FILE WAS UPDATED (calc.en.tmp) ****

----------------
TOTAL SCF ENERGY
----------------

Total Energy       :       -308.40085710871779 Eh           -8392.01396 eV

Components:
Nuclear Repulsion  :        323.39026116191656 Eh            8799.89638 eV
Electronic Energy  :       -631.69732115820830 Eh          -17189.35800 eV
One Electron Energy:      -1047.86188295755687 Eh          -28513.77145 eV
Two Electron Energy:        416.16456179934858 Eh           11324.41345 eV
CPCM Dielectric    :         -0.09379711242608 Eh              -2.55235 eV

Virial components:
Potential Energy   :       -616.30740175245535 Eh          -16770.57700 eV
Kinetic Energy     :        307.90654464373756 Eh            8378.56304 eV
Virial Ratio       :          2.00160539772077

CPCM Solvation Model Properties:
Surface-charge          :         -1.01722956704090
Corrected charge        :         -1.00000000000000
Outlying charge corr.   :          0.00002188636780 Eh               0.00060 eV
Free-energy (cav+disp)  :  This term is not implemented in the current solvation scheme

---------------
SCF CONVERGENCE
---------------

  Last Energy change         ...    4.1786e-07  Tolerance :   1.0000e-06
  Last MAX-Density change    ...    1.0143e-04  Tolerance :   1.0000e-05
  Last RMS-Density change    ...    3.0477e-06  Tolerance :   1.0000e-06
  Last DIIS Error            ...    1.1313e-03  Tolerance :   1.0000e-06
  Last Orbital Gradient      ...    2.0044e-05  Tolerance :   5.0000e-05
  Last Orbital Rotation      ...    1.5754e-05  Tolerance :   5.0000e-05


----------------
ORBITAL ENERGIES
----------------

  NO   OCC          E(Eh)            E(eV) 
   0   2.0000     -20.598305      -560.5084 
   1   2.0000     -11.395748      -310.0941 
   2   2.0000     -11.336650      -308.4859 
   3   2.0000     -11.309080      -307.7357 
   4   2.0000     -11.280888      -306.9686 
   5   2.0000     -11.275841      -306.8312 
   6   2.0000     -11.247963      -306.0726 
   7   2.0000      -1.434933       -39.0465 
   8   2.0000      -1.175901       -31.9979 
   9   2.0000      -1.082740       -29.4629 
  10   2.0000      -1.023665       -27.8553 
  11   2.0000      -0.940802       -25.6005 
  12   2.0000      -0.880581       -23.9618 
  13   2.0000      -0.777890       -21.1675 
  14   2.0000      -0.724781       -19.7223 
  15   2.0000      -0.704762       -19.1775 
  16   2.0000      -0.672208       -18.2917 
  17   2.0000      -0.639044       -17.3893 
  18   2.0000      -0.622722       -16.9451 
  19   2.0000      -0.599411       -16.3108 
  20   2.0000      -0.584888       -15.9156 
  21   2.0000      -0.572581       -15.5807 
  22   2.0000      -0.560236       -15.2448 
  23   2.0000      -0.553588       -15.0639 
  24   2.0000      -0.529325       -14.4037 
  25   2.0000      -0.517062       -14.0700 
  26   2.0000      -0.460461       -12.5298 
  27   0.0000       0.016123         0.4387 
  28   0.0000       0.118644         3.2285 
  29   0.0000       0.150684         4.1003 
  30   0.0000       0.163551         4.4505 
  31   0.0000       0.171256         4.6601 
  32   0.0000       0.188424         5.1273 
  33   0.0000       0.194111         5.2820 
  34   0.0000       0.201938         5.4950 
  35   0.0000       0.208100         5.6627 
  36   0.0000       0.219508         5.9731 
  37   0.0000       0.233325         6.3491 
*Only the first 10 virtual orbitals were printed.

                    ********************************
                    * MULLIKEN POPULATION ANALYSIS *
                    ********************************

-----------------------
MULLIKEN ATOMIC CHARGES
-----------------------
   0 C :   -0.206405
   1 C :    0.235434
   2 C :    0.225843
   3 C :   -0.185948
   4 C :   -0.046509
   5 C :    0.108697
   6 O :   -0.426026
   7 H :    0.088974
   8 H :    0.088131
   9 H :    0.102373
  10 H :    0.135082
  11 H :    0.136267
  12 H :    0.159340
  13 H :    0.125297
  14 H :    0.099567
  15 H :    0.085007
  16 H :    0.137318
  17 H :    0.137559
Sum of atomic charges:    1.0000000

--------------------------------
MULLIKEN REDUCED ORBITAL CHARGES
--------------------------------
  0 C s       :     3.146717  s :     3.146717
      pz      :     1.032498  p :     2.976638
      px      :     0.875712
      py      :     1.068428
      dz2     :     0.025567  d :     0.078989
      dxz     :     0.012455
      dyz     :     0.007476
      dx2y2   :     0.015107
      dxy     :     0.018382
      f0      :     0.000907  f :     0.004061
      f+1     :     0.000635
      f-1     :     0.000077
      f+2     :     0.000674
      f-2     :     0.000232
      f+3     :     0.001004
      f-3     :     0.000531

  1 C s       :     3.024434  s :     3.024434
      pz      :     0.986558  p :     2.532000
      px      :     0.864392
      py      :     0.681050
      dz2     :     0.046954  d :     0.193862
      dxz     :     0.025102
      dyz     :     0.026388
      dx2y2   :     0.044883
      dxy     :     0.050535
      f0      :     0.001571  f :     0.014271
      f+1     :     0.001522
      f-1     :     0.001612
      f+2     :     0.001217
      f-2     :     0.002083
      f+3     :     0.002775
      f-3     :     0.003490

  2 C s       :     3.265948  s :     3.265948
      pz      :     0.297841  p :     2.327122
      px      :     1.046200
      py      :     0.983080
      dz2     :     0.015109  d :     0.170437
      dxz     :     0.023129
      dyz     :     0.031070
      dx2y2   :     0.046319
      dxy     :     0.054810
      f0      :     0.000868  f :     0.010650
      f+1     :     0.001004
      f-1     :     0.001028
      f+2     :     0.001041
      f-2     :     0.001273
      f+3     :     0.002714
      f-3     :     0.002724

  3 C s       :     3.134449  s :     3.134449
      pz      :     1.066136  p :     2.970590
      px      :     1.068885
      py      :     0.835569
      dz2     :     0.016627  d :     0.076958
      dxz     :     0.013097
      dyz     :     0.002691
      dx2y2   :     0.020477
      dxy     :     0.024064
      f0      :     0.000374  f :     0.003952
      f+1     :     0.000406
      f-1     :     0.000472
      f+2     :     0.000218
      f-2     :     0.000221
      f+3     :     0.001087
      f-3     :     0.001175

  4 C s       :     3.031685  s :     3.031685
      pz      :     1.041639  p :     2.904294
      px      :     0.897158
      py      :     0.965497
      dz2     :     0.020786  d :     0.104166
      dxz     :     0.009748
      dyz     :     0.016247
      dx2y2   :     0.027085
      dxy     :     0.030300
      f0      :     0.000838  f :     0.006365
      f+1     :     0.000371
      f-1     :     0.000647
      f+2     :     0.000840
      f-2     :     0.000382
      f+3     :     0.001646
      f-3     :     0.001642

  5 C s       :     3.112504  s :     3.112504
      pz      :     1.039672  p :     2.625501
      px      :     0.682776
      py      :     0.903053
      dz2     :     0.025963  d :     0.141739
      dxz     :     0.036958
      dyz     :     0.018123
      dx2y2   :     0.030920
      dxy     :     0.029775
      f0      :     0.001632  f :     0.011560
      f+1     :     0.001436
      f-1     :     0.000862
      f+2     :     0.002115
      f-2     :     0.000700
      f+3     :     0.002378
      f-3     :     0.002437

  6 O s       :     3.788194  s :     3.788194
      pz      :     1.805235  p :     4.594314
      px      :     1.255318
      py      :     1.533761
      dz2     :     0.004758  d :     0.041474
      dxz     :     0.005834
      dyz     :     0.005752
      dx2y2   :     0.012064
      dxy     :     0.013066
      f0      :     0.000279  f :     0.002044
      f+1     :     0.000360
      f-1     :     0.000212
      f+2     :     0.000180
      f-2     :     0.000222
      f+3     :     0.000458
      f-3     :     0.000332

  7 H s       :     0.867896  s :     0.867896
      pz      :     0.009548  p :     0.041063
      px      :     0.013672
      py      :     0.017844
      dz2     :     0.000324  d :     0.002066
      dxz     :     0.000222
      dyz     :     0.000410
      dx2y2   :     0.000569
      dxy     :     0.000542

  8 H s       :     0.871206  s :     0.871206
      pz      :     0.024323  p :     0.038626
      px      :     0.007265
      py      :     0.007038
      dz2     :     0.000800  d :     0.002037
      dxz     :     0.000652
      dyz     :     0.000576
      dx2y2   :    -0.000002
      dxy     :     0.000011

  9 H s       :     0.857691  s :     0.857691
      pz      :     0.008919  p :     0.037884
      px      :     0.010082
      py      :     0.018883
      dz2     :     0.000272  d :     0.002053
      dxz     :     0.000165
      dyz     :     0.000456
      dx2y2   :     0.000578
      dxy     :     0.000582

 10 H s       :     0.821064  s :     0.821064
      pz      :     0.015111  p :     0.041683
      px      :     0.018850
      py      :     0.007722
      dz2     :     0.000472  d :     0.002171
      dxz     :     0.000627
      dyz     :     0.000215
      dx2y2   :     0.000380
      dxy     :     0.000477

 11 H s       :     0.820708  s :     0.820708
      pz      :     0.009005  p :     0.040868
      px      :     0.017195
      py      :     0.014668
      dz2     :     0.000252  d :     0.002157
      dxz     :     0.000380
      dyz     :     0.000280
      dx2y2   :     0.000657
      dxy     :     0.000587

 12 H s       :     0.799885  s :     0.799885
      pz      :     0.021863  p :     0.038624
      px      :     0.008738
      py      :     0.008023
      dz2     :     0.000765  d :     0.002152
      dxz     :     0.000627
      dyz     :     0.000579
      dx2y2   :     0.000076
      dxy     :     0.000106

 13 H s       :     0.835754  s :     0.835754
      pz      :     0.024688  p :     0.036454
      px      :     0.006789
      py      :     0.004977
      dz2     :     0.000883  d :     0.002495
      dxz     :     0.000815
      dyz     :     0.000731
      dx2y2   :     0.000016
      dxy     :     0.000050

 14 H s       :     0.862260  s :     0.862260
      pz      :     0.012201  p :     0.035924
      px      :     0.009096
      py      :     0.014628
      dz2     :     0.000496  d :     0.002250
      dxz     :     0.000389
      dyz     :     0.000402
      dx2y2   :     0.000548
      dxy     :     0.000414

 15 H s       :     0.877500  s :     0.877500
      pz      :     0.021754  p :     0.035199
      px      :     0.005922
      py      :     0.007522
      dz2     :     0.000757  d :     0.002294
      dxz     :     0.000700
      dyz     :     0.000619
      dx2y2   :     0.000154
      dxy     :     0.000064

 16 H s       :     0.817335  s :     0.817335
      pz      :     0.026696  p :     0.042966
      px      :     0.008066
      py      :     0.008204
      dz2     :     0.000853  d :     0.002382
      dxz     :     0.000743
      dyz     :     0.000753
      dx2y2   :     0.000028
      dxy     :     0.000003

 17 H s       :     0.814842  s :     0.814842
      pz      :     0.010689  p :     0.045287
      px      :     0.020290
      py      :     0.014308
      dz2     :     0.000338  d :     0.002312
      dxz     :     0.000467
      dyz     :     0.000256
      dx2y2   :     0.000680
      dxy     :     0.000571


                     *******************************
                     * LOEWDIN POPULATION ANALYSIS *
                     *******************************

----------------------
LOEWDIN ATOMIC CHARGES
----------------------
   0 C :    0.056321
   1 C :   -0.147406
   2 C :    0.255961
   3 C :    0.087084
   4 C :    0.046199
   5 C :   -0.037540
   6 O :    0.182670
   7 H :    0.027663
   8 H :    0.025290
   9 H :    0.028166
  10 H :    0.052457
  11 H :    0.049310
  12 H :    0.087513
  13 H :    0.086884
  14 H :    0.026519
  15 H :    0.023615
  16 H :    0.091799
  17 H :    0.057494

-------------------------------
LOEWDIN REDUCED ORBITAL CHARGES
-------------------------------
  0 C s       :     2.700910  s :     2.700910
      pz      :     0.995184  p :     2.922312
      px      :     0.915386
      py      :     1.011741
      dz2     :     0.090016  d :     0.291327
      dxz     :     0.049975
      dyz     :     0.022037
      dx2y2   :     0.055704
      dxy     :     0.073595
      f0      :     0.005107  f :     0.029131
      f+1     :     0.004318
      f-1     :     0.000950
      f+2     :     0.006044
      f-2     :     0.003717
      f+3     :     0.006031
      f-3     :     0.002964

  1 C s       :     2.683878  s :     2.683878
      pz      :     0.961657  p :     2.718866
      px      :     0.930857
      py      :     0.826353
      dz2     :     0.152162  d :     0.652676
      dxz     :     0.076523
      dyz     :     0.084262
      dx2y2   :     0.157717
      dxy     :     0.182011
      f0      :     0.008386  f :     0.091986
      f+1     :     0.009058
      f-1     :     0.009956
      f+2     :     0.008573
      f-2     :     0.015205
      f+3     :     0.017375
      f-3     :     0.023434

  2 C s       :     2.753658  s :     2.753658
      pz      :     0.347104  p :     2.411843
      px      :     1.016560
      py      :     1.048179
      dz2     :     0.046830  d :     0.522475
      dxz     :     0.073414
      dyz     :     0.095206
      dx2y2   :     0.137365
      dxy     :     0.169659
      f0      :     0.004312  f :     0.056062
      f+1     :     0.004678
      f-1     :     0.004471
      f+2     :     0.006150
      f-2     :     0.007979
      f+3     :     0.013794
      f-3     :     0.014679

  3 C s       :     2.689109  s :     2.689109
      pz      :     0.990635  p :     2.922781
      px      :     0.999677
      py      :     0.932469
      dz2     :     0.057795  d :     0.271979
      dxz     :     0.043428
      dyz     :     0.009659
      dx2y2   :     0.073574
      dxy     :     0.087523
      f0      :     0.002770  f :     0.029047
      f+1     :     0.002446
      f-1     :     0.004858
      f+2     :     0.002479
      f-2     :     0.001957
      f+3     :     0.006965
      f-3     :     0.007572

  4 C s       :     2.684373  s :     2.684373
      pz      :     0.969537  p :     2.856556
      px      :     0.939571
      py      :     0.947448
      dz2     :     0.076591  d :     0.370764
      dxz     :     0.027637
      dyz     :     0.057122
      dx2y2   :     0.104783
      dxy     :     0.104630
      f0      :     0.005305  f :     0.042108
      f+1     :     0.002477
      f-1     :     0.004136
      f+2     :     0.006463
      f-2     :     0.004166
      f+3     :     0.010785
      f-3     :     0.008775

  5 C s       :     2.709560  s :     2.709560
      pz      :     1.026353  p :     2.718113
      px      :     0.761357
      py      :     0.930403
      dz2     :     0.098451  d :     0.533131
      dxz     :     0.119766
      dyz     :     0.066195
      dx2y2   :     0.125805
      dxy     :     0.122914
      f0      :     0.009040  f :     0.076736
      f+1     :     0.008776
      f-1     :     0.005237
      f+2     :     0.013048
      f-2     :     0.006439
      f+3     :     0.016547
      f-3     :     0.017648

  6 O s       :     3.271180  s :     3.271180
      pz      :     1.678972  p :     4.441783
      px      :     1.262212
      py      :     1.500599
      dz2     :     0.011822  d :     0.097954
      dxz     :     0.016691
      dyz     :     0.009964
      dx2y2   :     0.028404
      dxy     :     0.031073
      f0      :     0.000499  f :     0.006414
      f+1     :     0.000672
      f-1     :     0.000548
      f+2     :     0.000753
      f-2     :     0.000700
      f+3     :     0.001400
      f-3     :     0.001842

  7 H s       :     0.802306  s :     0.802306
      pz      :     0.040505  p :     0.142590
      px      :     0.043924
      py      :     0.058161
      dz2     :     0.004379  d :     0.027441
      dxz     :     0.003134
      dyz     :     0.005436
      dx2y2   :     0.007962
      dxy     :     0.006530

  8 H s       :     0.805207  s :     0.805207
      pz      :     0.071317  p :     0.141952
      px      :     0.033696
      py      :     0.036939
      dz2     :     0.009360  d :     0.027551
      dxz     :     0.008724
      dyz     :     0.009319
      dx2y2   :     0.000030
      dxy     :     0.000118

  9 H s       :     0.801759  s :     0.801759
      pz      :     0.039423  p :     0.142341
      px      :     0.041546
      py      :     0.061371
      dz2     :     0.003945  d :     0.027734
      dxz     :     0.002322
      dyz     :     0.006288
      dx2y2   :     0.007924
      dxy     :     0.007255

 10 H s       :     0.778515  s :     0.778515
      pz      :     0.048900  p :     0.141440
      px      :     0.061267
      py      :     0.031273
      dz2     :     0.006856  d :     0.027588
      dxz     :     0.007079
      dyz     :     0.002629
      dx2y2   :     0.005189
      dxy     :     0.005835

 11 H s       :     0.782898  s :     0.782898
      pz      :     0.037744  p :     0.140241
      px      :     0.055677
      py      :     0.046819
      dz2     :     0.003233  d :     0.027551
      dxz     :     0.005528
      dyz     :     0.003561
      dx2y2   :     0.008201
      dxy     :     0.007027

 12 H s       :     0.742577  s :     0.742577
      pz      :     0.067357  p :     0.142575
      px      :     0.039285
      py      :     0.035933
      dz2     :     0.008752  d :     0.027335
      dxz     :     0.008489
      dyz     :     0.007578
      dx2y2   :     0.001137
      dxy     :     0.001379

 13 H s       :     0.751162  s :     0.751162
      pz      :     0.077529  p :     0.135408
      px      :     0.032233
      py      :     0.025646
      dz2     :     0.009905  d :     0.026546
      dxz     :     0.008849
      dyz     :     0.007450
      dx2y2   :     0.000079
      dxy     :     0.000264

 14 H s       :     0.811347  s :     0.811347
      pz      :     0.051361  p :     0.135137
      px      :     0.037077
      py      :     0.046700
      dz2     :     0.006908  d :     0.026996
      dxz     :     0.004982
      dyz     :     0.004949
      dx2y2   :     0.005087
      dxy     :     0.005070

 15 H s       :     0.814507  s :     0.814507
      pz      :     0.073444  p :     0.135355
      px      :     0.027600
      py      :     0.034310
      dz2     :     0.009504  d :     0.026523
      dxz     :     0.007185
      dyz     :     0.007941
      dx2y2   :     0.001159
      dxy     :     0.000734

 16 H s       :     0.737150  s :     0.737150
      pz      :     0.073101  p :     0.143407
      px      :     0.035579
      py      :     0.034727
      dz2     :     0.009061  d :     0.027644
      dxz     :     0.009417
      dyz     :     0.008762
      dx2y2   :     0.000364
      dxy     :     0.000041

 17 H s       :     0.773810  s :     0.773810
      pz      :     0.040783  p :     0.141303
      px      :     0.054650
      py      :     0.045871
      dz2     :     0.004526  d :     0.027392
      dxz     :     0.005608
      dyz     :     0.003135
      dx2y2   :     0.007353
      dxy     :     0.006769


                      *****************************
                      * MAYER POPULATION ANALYSIS *
                      *****************************

  NA   - Mulliken gross atomic population
  ZA   - Total nuclear charge
  QA   - Mulliken gross atomic charge
  VA   - Mayer's total valence
  BVA  - Mayer's bonded valence
  FA   - Mayer's free valence

  ATOM       NA         ZA         QA         VA         BVA        FA
  0 C      6.2064     6.0000    -0.2064     3.9588     3.9588    -0.0000
  1 C      5.7646     6.0000     0.2354     3.9157     3.9157     0.0000
  2 C      5.7742     6.0000     0.2258     3.3447     3.3447     0.0000
  3 C      6.1859     6.0000    -0.1859     3.9253     3.9253    -0.0000
  4 C      6.0465     6.0000    -0.0465     3.8973     3.8973    -0.0000
  5 C      5.8913     6.0000     0.1087     3.9217     3.9217    -0.0000
  6 O      8.4260     8.0000    -0.4260     1.8908     1.8908    -0.0000
  7 H      0.9110     1.0000     0.0890     1.0076     1.0076    -0.0000
  8 H      0.9119     1.0000     0.0881     1.0107     1.0107    -0.0000
  9 H      0.8976     1.0000     0.1024     1.0021     1.0021     0.0000
 10 H      0.8649     1.0000     0.1351     1.0010     1.0010    -0.0000
 11 H      0.8637     1.0000     0.1363     0.9996     0.9996    -0.0000
 12 H      0.8407     1.0000     0.1593     0.9896     0.9896    -0.0000
 13 H      0.8747     1.0000     0.1253     1.0000     1.0000     0.0000
 14 H      0.9004     1.0000     0.0996     0.9970     0.9970    -0.0000
 15 H      0.9150     1.0000     0.0850     1.0039     1.0039    -0.0000
 16 H      0.8627     1.0000     0.1373     1.0134     1.0134    -0.0000
 17 H      0.8624     1.0000     0.1376     1.0116     1.0116    -0.0000

  Mayer bond orders larger than 0.100000
B(  0-C ,  1-C ) :   0.9313 B(  0-C ,  7-H ) :   0.9977 B(  0-C ,  8-H ) :   0.9948 
B(  0-C ,  9-H ) :   0.9982 B(  1-C ,  2-C ) :   1.0315 B(  1-C ,  6-O ) :   1.0148 
B(  1-C , 13-H ) :   0.9291 B(  2-C ,  3-C ) :   1.0421 B(  2-C ,  4-C ) :   1.0500 
B(  3-C , 10-H ) :   0.9800 B(  3-C , 11-H ) :   0.9852 B(  3-C , 12-H ) :   0.9128 
B(  4-C ,  5-C ) :   0.9575 B(  4-C , 16-H ) :   0.9184 B(  4-C , 17-H ) :   0.9804 
B(  5-C ,  6-O ) :   0.8945 B(  5-C , 14-H ) :   0.9941 B(  5-C , 15-H ) :   1.0139 


-------
TIMINGS
-------

Total SCF time: 0 days 0 hours 0 min 25 sec 

Total time                  ....      25.440 sec
Sum of individual times     ....      25.386 sec  ( 99.8%)

SCF preparation             ....       0.447 sec  (  1.8%)
Fock matrix formation       ....      24.155 sec  ( 94.9%)
  Startup                   ....       0.062 sec  (  0.3% of F)
  Coulomb+Exchange Fock     ....      22.840 sec  ( 94.6% of F)
  CPCM terms                ....       0.956 sec  (  4.0% of F)
Diagonalization             ....       0.000 sec  (  0.0%)
Density matrix formation    ....       0.197 sec  (  0.8%)
Total Energy calculation    ....       0.014 sec  (  0.1%)
Population analysis         ....       0.037 sec  (  0.1%)
Orbital Transformation      ....       0.113 sec  (  0.4%)
Orbital Orthonormalization  ....       0.000 sec  (  0.0%)
DIIS solution               ....       0.081 sec  (  0.3%)
SOSCF solution              ....       0.339 sec  (  1.3%)
Finished LeanSCF after  25.5 sec

Maximum memory used throughout the entire LEANSCF-calculation: 27.9 MB


           ************************************************************
           *        Program running with 8 parallel MPI-processes     *
           *              working on a common directory               *
           ************************************************************

------------------------------------------------------------------------------
                         ORCA PROPERTY INTEGRAL CALCULATIONS
------------------------------------------------------------------------------

GBWName                                   ... calc.gbw
Number of atoms                           ...     18
Number of basis functions                 ...    371
Max core memory                           ...   8000 MB

Dipole integrals                          ... YES
Quadrupole integrals                      ...  NO
Linear momentum integrals                 ... YES
Angular momentum integrals                ... YES
Higher moments length integrals           ...  NO
Higher moments velocity integrals         ...  NO
Kinetic energy integrals                  ...  NO
GIAO right hand sides                     ...  NO
GIAO dipole derivative integrals          ...  NO
SOC integrals                             ...  NO
EPR diamagnetic integrals (GIAO)          ...  NO
EPR gauge integrals                       ...  NO
Field gradient integrals                  ...  NO (   0 nuclei)
Spin-dipole/Fermi contact integrals       ...  NO (   0 nuclei)
Contact density integrals                 ...  NO (   0 nuclei)
Nucleus-orbit integrals                   ...  NO (   0 nuclei)
Geometric perturbations                   ...  NO (  18 nuclei)

Choice of electric origin   ... Center of mass
Position of electric origin ... (  5.8013,  0.7612, -0.1877) 
Choice of magnetic origin   ... GIAO
Position of magnetic origin ... (  0.0000,  0.0000,  0.0000) 

Calculating integrals                     ... Electric Dipole (Length)     done (  0.0 sec)
Calculating integrals                     ... Linear Momentum              done (  0.0 sec)
Calculating integrals                     ... Angular Momentum  (ElOri)    done (  0.0 sec)

Property integrals calculated in   0.1 sec

Maximum memory used throughout the entire PROPINT-calculation: 22.5 MB


           ************************************************************
           *        Program running with 8 parallel MPI-processes     *
           *              working on a common directory               *
           ************************************************************


--------------------------------------------------------------------------------
                             ORCA-MATRIX DRIVEN CI
--------------------------------------------------------------------------------


Wavefunction type
-----------------
Correlation treatment                      ...      CCSD     
Single excitations                         ... ON
Orbital optimization                       ... OFF
Calculation of Z vector                    ... OFF
Calculation of Brueckner orbitals          ... OFF
Perturbative triple excitations            ... ON
CPCM scheme                                ... PTES
Calculation of F12 correction              ... OFF
Frozen core treatment                      ... chemical core (14 el)
Reference Wavefunction                     ... RHF
  Internal Orbitals:     7 ...   26 ( 20 MO's/ 40 electrons)
  Virtual  Orbitals:    27 ...  370 (344 MO's              )
Number of AO's                             ...    371
Number of electrons                        ...     54
Number of correlated electrons             ...     40

Algorithmic settings
--------------------
Integral transformation                    ... All integrals via the RI transformation
K(C) Formation                             ... RI-DLPNO
   PNO-Integral Storage                    ... ON DISK
   PNO occupation number cut-off           ... 3.330e-07
   Singles PNO occupation number cut-off   ... 9.990e-09
   PNO Mulliken prescreening cut-off       ... 1.000e-03
   Domain cut-off (Mulliken population)    ... 1.000e-03
   PNO Normalization                       ...    1
Maximum number of iterations               ...        50
Convergence tolerance (max. residuum)      ... 2.500e-05
Level shift for amplitude update           ... 2.000e-01
Maximum number of DIIS vectors             ...         7
DIIS turned on at iteration                ...         0
Damping before turning on DIIS             ...     0.500
Damping after turning on DIIS              ...     0.000
Pair specific amplitude update             ... OFF
Natural orbital iterations                 ... OFF
Perturbative natural orbital generation    ... OFF
Printlevel                                 ... 2

Singles Fock matrix elements calculated using PNOs.

Memory handling:
----------------
Maximum memory for working arrays          ...   8000 MB
Data storage in matrix containers          ... UNCOMPRESSED
Data type for integral storage             ... DOUBLE
In-Core Storage of quantities:
   Amplitudes+Sigma Vector      ... NO
   J+K operators                ... NO
   DIIS vectors                 ... NO
   3-external integrals         ... NO
   4-external integrals         ... NO

Localization treatment:
-----------------------
Localization option                        ...    6
Localization threshhold                    ... -1.0e+00
Using relative localization threshhold     ... 1.0e-08
Neglect threshold for strong pairs         ... 1.000e-04 Eh
Prescreening threshold for very weak pairs ... 1.000e-06 Eh

Initializing the integral package          ... done
Localizing the valence orbitals
Localizing the valence orbitals
------------------------------------------------------------------------------
                           ORCA ORBITAL LOCALIZATION
------------------------------------------------------------------------------

Input orbitals are from                  ... calc.gbw
Output orbitals are to                   ... calc.loc
Max. number of iterations                ... 128
Localizations seeded randomly            ... off
Convergence tolerance                    ... 1.000e-06
Using relative localization threshhold   ... 1.000e-08
Threshold for strong local MOs           ... 9.500e-01
Threshold for bond MOs                   ... 8.500e-01
Operator                                 ... 0
Orbital range for localization           ... 7 to 26
Localization criterion                   ... FOSTER-BOYS (AUGMENTED HESSIAN)
Doing the dipole integrals     ... o.k.
Initial value of the localization sum :   218.688129
ITERATION   0 : L=  256.6110627146 DL=  3.79e+01 (AVERGE_DL)=    0.4467598765 
ITERATION   1 : L=  263.0337498016 DL=  6.42e+00 (AVERGE_DL)=    0.1838575977 
ITERATION   2 : L=  263.1257869516 DL=  9.20e-02 (AVERGE_DL)=    0.0220092265 
ITERATION   3 : L=  263.1290259920 DL=  3.24e-03 (AVERGE_DL)=    0.0041288716 
ITERATION   4 : L=  263.1293534658 DL=  3.27e-04 (AVERGE_DL)=    0.0013128391 
ITERATION   5 : L=  263.1293870482 DL=  3.36e-05 (AVERGE_DL)=    0.0004204157 
ITERATION   6 : L=  263.1293903260 DL=  3.28e-06 (AVERGE_DL)=    0.0001313457 
ITERATION   7 : L=  263.1293906344 DL=  3.08e-07 (AVERGE_DL)=    0.0000402888 
LOCALIZATION SUM CONVERGED

------------------------------------------------------
AUGMENTED HESSIAN OPTIMIZATION OF FOSTER-BOYS ORBITALS
------------------------------------------------------

Spin operator:           0
Orbital window:          7 to 26
Number of iterations:    128
Gradient tolerance:      1.000e-06
Number of pairs:         190
Davidson threshold:      2000
Diagonalization method:  LAPACK
Iter:    0   L: 263.1293906344   Grad. norm: 1.240208e-03
   *** Likely close to a maximum now. ***
       Augmented Hessian eigenvalues:  7.11e-08 -1.35e+00 -3.66e+00 -5.38e+00 ... 
Iter:    1   L: 263.1293906699   Grad. norm: 3.741089e-08
LOCALIZATION HAS CONVERGED.

Eigenvalues of the Hessian:
  0 -1.349e+00
  1 -3.656e+00
  2 -5.383e+00
  3 -5.580e+00
  4 -7.697e+00
  5 -1.055e+01
  6 -1.397e+01
  7 -1.400e+01
  8 -1.513e+01
  9 -1.530e+01
    ...


--------------------------------------------------------------------------------
                    LOCALIZED MOLECULAR ORBITAL COMPOSITIONS
--------------------------------------------------------------------------------

The Mulliken populations for each LMO on each atom are computed
The LMO`s will be ordered according to atom index and type
  (A) Strongly localized MO`s have populations of >=0.950 on one atom
  (B) Two center bond orbitals have populations of >=0.850 on two atoms
  (C) Other MO`s are considered to be `delocalized`

FOUND  -   2 strongly local MO`s
       -  18 two center bond MO`s
       -   0 significantly delocalized MO`s

Rather strongly localized orbitals:
MO   8:   6O  -   0.979672
MO   7:   6O  -   0.982402
Bond-like localized orbitals:
MO  26:  17H  -   0.426006  and   4C  -   0.581633
MO  25:  16H  -   0.426382  and   4C  -   0.545253
MO  24:  15H  -   0.463638  and   5C  -   0.576352
MO  23:  14H  -   0.457990  and   5C  -   0.560737
MO  22:  13H  -   0.440113  and   1C  -   0.554173
MO  21:  12H  -   0.424107  and   3C  -   0.544756
MO  20:  11H  -   0.432676  and   3C  -   0.578917
MO  19:  10H  -   0.432825  and   3C  -   0.574608
MO  18:   9H  -   0.454741  and   0C  -   0.563609
MO  17:   8H  -   0.459709  and   0C  -   0.555035
MO  16:   7H  -   0.460482  and   0C  -   0.554073
MO  15:   6O  -   0.670900  and   5C  -   0.326379
MO  14:   6O  -   0.651164  and   1C  -   0.362663
MO  13:   5C  -   0.475069  and   4C  -   0.538770
MO  12:   4C  -   0.390347  and   2C  -   0.612135
MO  11:   3C  -   0.402917  and   2C  -   0.605616
MO  10:   2C  -   0.597990  and   1C  -   0.422551
MO   9:   1C  -   0.555693  and   0C  -   0.438950
Localized MO's were stored in: calc.loc

Localizing the core orbitals
------------------------------------------------------------------------------
                           ORCA ORBITAL LOCALIZATION
------------------------------------------------------------------------------

Input orbitals are from                  ... calc.loc
Output orbitals are to                   ... calc.loc
Max. number of iterations                ... 128
Localizations seeded randomly            ... off
Convergence tolerance                    ... 1.000e-06
Using relative localization threshhold   ... 1.000e-08
Threshold for strong local MOs           ... 9.500e-01
Threshold for bond MOs                   ... 8.500e-01
Operator                                 ... 0
Orbital range for localization           ... 0 to 6
Localization criterion                   ... FOSTER-BOYS (AUGMENTED HESSIAN)
Doing the dipole integrals     ... o.k.
Initial value of the localization sum :    67.750532
ITERATION   0 : L=   67.7505336879 DL=  1.99e-06 (AVERGE_DL)=    0.0003076159 
ITERATION   1 : L=   67.7505336879 DL=  0.00e+00 (AVERGE_DL)=    0.0000000000 
LOCALIZATION SUM CONVERGED

------------------------------------------------------
AUGMENTED HESSIAN OPTIMIZATION OF FOSTER-BOYS ORBITALS
------------------------------------------------------

Spin operator:           0
Orbital window:          0 to 6
Number of iterations:    128
Gradient tolerance:      1.000e-06
Number of pairs:         21
Davidson threshold:      2000
Diagonalization method:  LAPACK
Iter:    0   L: 67.7505336879   Grad. norm: 1.761515e-04
   *** Likely close to a maximum now. ***
       Augmented Hessian eigenvalues:  1.53e-10 -2.83e+01 -2.90e+01 -3.00e+01 ... 
Iter:    1   L: 67.7505336880   Grad. norm: 5.717861e-16
LOCALIZATION HAS CONVERGED.

Eigenvalues of the Hessian:
  0 -2.825e+01
  1 -2.902e+01
  2 -3.002e+01
  3 -3.037e+01
  4 -3.097e+01
  5 -3.296e+01
  6 -3.363e+01
  7 -7.426e+01
  8 -7.604e+01
  9 -7.715e+01
    ...


--------------------------------------------------------------------------------
                    LOCALIZED MOLECULAR ORBITAL COMPOSITIONS
--------------------------------------------------------------------------------

The Mulliken populations for each LMO on each atom are computed
The LMO`s will be ordered according to atom index and type
  (A) Strongly localized MO`s have populations of >=0.950 on one atom
  (B) Two center bond orbitals have populations of >=0.850 on two atoms
  (C) Other MO`s are considered to be `delocalized`

FOUND  -   7 strongly local MO`s
       -   0 two center bond MO`s
       -   0 significantly delocalized MO`s

Rather strongly localized orbitals:
MO   6:   6O  -   0.999175
MO   5:   5C  -   1.001014
MO   4:   4C  -   1.002306
MO   3:   3C  -   1.001521
MO   2:   2C  -   1.000954
MO   1:   1C  -   1.001439
MO   0:   0C  -   1.001384
Localized MO's were stored in: calc.loc

Warning: reference  - re-canonicalizations have been set to INT 1 VIRT 1
Warning: internal orbitals are localized - no re-canonicalization of internal orbitals
Warning: UsePNO is turned on - no re-canonicalization of internal and virtual orbitals
Fock densities were made 
Making Fock matrix and reference energy:

--------------------------
CLOSED-SHELL FOCK OPERATOR
--------------------------

MDCI_FockCPCM: ediel   =  -0.093797112000
MDCI_FockCPCM: <VCPCM> =   4.264319784655
Time needed for Fock operator              ...            9.154 sec
Reference energy                           ...   -308.400845998

--------------
DLPNO SETTINGS (2015 fully linear scaling implementation)
--------------

TCutMKN:           1.000e-03
TCutPAO:           1.000e-03
TCutPNO:           3.330e-07
TCutPNOSingles:    9.990e-09
TCutEN:            9.700e-01
TCutPAOExt:        1.000e-01
TCutPairs:         1.000e-04
TCutPre:           1.000e-06
TCutOSV:           1.000e-06
TCutDOij:          1.000e-05
TCutDO:            1.000e-02
TCutC:             1.000e-04
TCutCPAO:          1.000e-03
TCutCMO:           1.000e-03
TScaleDOMP2PreScr: 2.000e+00
TScaleMKNMP2PreScr:1.000e+01
TScalePNOMP2PreScr:1.000e+00
PAO overlap thresh 1.000e-08
Using PNOs for Singles Fock computation
Use new domains
Use fully linear algorithm
TCutTNO:           1.000e-09
TCutMP2Pairs:      1.000e-05
TCutDOStrong:      2.000e-02
TCutDOWeak:        4.000e-02
TCutMKNStrong:     1.000e-02
TCutMKNWeak:       1.000e-01
NTCutTNO:          1

--------------------------
Creating C-PCM containers                  ... ok
Mulliken population of the LMOs            ... ok
Performing proximity check                 ... No problems found
Calculating differential overlap integrals ... ok

--------------------------
ELECTRON PAIR PRESCREENING
--------------------------

Dipole-based pair screening          .... used

   TCutDOij = 1.000000e-05
   TCutPre  = 1.000000e-06
   .... Finished loop over pairs
Total time spent in the prescreening                  ...     0.000 sec
sum of pair energies estimated for screened out pairs ...       0.000000000000 Eh
Thresholds for map construction and integral transformation for crude MP2:
   TCutMKN                    ...     1.0e-02
   TCutDO                     ...     2.0e-02
   TCutPairs                  ...     1.0e-04
   TCutPNO_CrudeMP2           ...     3.3e-07
   TCutPNOSingles_CrudeMP2    ...     1.0e-08
--------------------------------
LOCAL RI TRANSFORMATION (IAVPAO)
--------------------------------

Orbital window:       7 to 26
Number of PAOs:     371
Basis functions:    371 (143 shells)
Aux. functions:     862 (264 shells)
Use SHARK:           on
Have SHARK:         yes

Processing maps (0.0 sec)
Average map sizes:
   Aux shells -> MOs              20.0
   Aux shells -> PAOs            371.0
   MOs        -> AO shells       140.6
   PAOs       -> AO shells       143.0

Calculating integrals (0.8 sec, 48.808 MB)
Sorting integrals (0.1 sec, 48.798 MB)
Total time for the integral transformation: 0.9 sec
--------------------------------
INITIAL GUESS AND PNO GENERATION
--------------------------------

PNO truncation parameters                   .... 
    PAOOverlapThresh   =        1.000e-08

    TCutPairs          =        1.000e-04
    TCutPNO            =        3.330e-07
    TCutPNOSingles     =        9.990e-09
    TCutMP2Pairs       =        1.000e-05
    TCutMKN            =        1.000e-02
    TCutDO             =        2.000e-02

Pair selection                          .... not used
Type of local MP2 treatment                 .... semi-local MP2
Strategy for PNO selection                  .... occupation number selection
Pair density normalization                  .... MP2 norm
Spin component scaling                      .... not used

   .... Finished loop over pairs
Making pair pair interaction lists          ... done

                       ===========================
                        179 OF  210 PAIRS ARE KEPT CCSD PAIRS
                         31 OF  210 PAIRS ARE KEPT MP2 PAIRS FOR (T)
                          0 OF  210 PAIRS ARE SKIPPED
                       ===========================

Total time spent in the initial guess                 ...     1.933 sec
SL-MP2 correlation energy (all non-screened pairs)    ...      -1.174525263556 Eh

Initial PNO correlation energy                        ...      -1.169760777314 Eh
sum of pair energies prescreened and skipped MP2 pairs...       0.000000000000 Eh
sum of pair energies of crude MP2 skipped pairs only  ...       0.000000000000 Eh
sum of MP2 pair energies for pairs that were not kept ...      -0.001556612526 Eh
sum of PNO error estimates for the kept pairs         ...      -0.003207873715 Eh
                                                          --------------------
sum of all corrections                                         -0.004764486242
Initial total correlation energy                               -1.174525263556
Thresholds for map construction and integral transformation for fine MP2 and CCSD(T) calculation:
   TCutMKN   ...     1.0e-03
   TCutDO    ...     1.0e-02
   TCutPairs ...     1.0e-04
   TCutCMO   ...     1.0e-03
   TCutCPAO  ...     1.0e-03

Thresholds for map construction and integral transformation for strong Triples:
   TCutMKN   ...     1.0e-02
   TCutDO    ...     2.0e-02
   TCutCMO   ...     1.0e-03
   TCutCPAO  ...     1.0e-03

Thresholds for map construction and integral transformation for weak Triples:
   TCutMKN   ...     1.0e-01
   TCutDO    ...     4.0e-02
   TCutCMO   ...     1.0e-03
   TCutCPAO  ...     1.0e-03

--------------------------------
LOCAL RI TRANSFORMATION (IAVPAO)
--------------------------------

Orbital window:       7 to 26
Number of PAOs:     371
Basis functions:    371 (143 shells)
Aux. functions:     862 (264 shells)
Use SHARK:           on
Have SHARK:         yes

Processing maps (0.0 sec)
Average map sizes:
   Aux shells -> MOs              20.0
   Aux shells -> PAOs            371.0
   MOs        -> AO shells       140.6
   PAOs       -> AO shells       143.0

Calculating integrals (0.8 sec, 48.808 MB)
Sorting integrals (0.1 sec, 48.798 MB)
Total time for the integral transformation: 0.8 sec
--------------------------------
INITIAL GUESS AND PNO GENERATION
--------------------------------

PNO truncation parameters                   .... 
    PAOOverlapThresh   =        1.000e-08

    TCutPairs          =        1.000e-04
    TCutPNO            =        3.330e-07
    TCutPNOSingles     =        9.990e-09
    TCutMP2Pairs       =        1.000e-05
    TCutMKN            =        1.000e-03
    TCutDO             =        1.000e-02

Pair selection                          .... not used
Type of local MP2 treatment                 .... semi-local MP2
Strategy for PNO selection                  .... occupation number selection
Pair density normalization                  .... MP2 norm
Spin component scaling                      .... not used

   .... Finished loop over pairs

 PNO Occupation Number Statistics: 
  | Av. % of trace(Dij) retained        ...  98.532341982692
  | sigma^2 in % of trace(Dij) retained ...   2.72e+00
  | Av. % of trace(Di) retained         ...  99.999126399528
  | sigma^2 in % of trace(Di) retained  ...   5.80e-08
 Distributions of % trace(Dij) recovered:
  |       >= 99.9  ...    58 ( 27.6 % of all pairs)
  |   [90.0, 99.0) ...    92 ( 43.8 % of all pairs)
  |   [99.0, 99.9) ...    60 ( 28.6 % of all pairs)
 Distributions of % trace(Di) recovered :
  |       >= 99.9  ...    20 (100.0 % of all I-pairs )

Making pair pair interaction lists          ... done

                       ===========================
                        179 OF  210 PAIRS ARE KEPT
                       ===========================

Total time spent in the initial guess                 ...     3.088 sec
SL-MP2 correlation energy (all non-screened pairs)    ...      -1.175221462971 Eh

Initial PNO correlation energy                        ...      -1.170452996064 Eh
sum of pair energies estimated for screened out pairs ...       0.000000000000 Eh
sum of MP2 pair energies for pairs that were not kept ...      -0.001555553009 Eh
sum of PNO error estimates for the kept pairs         ...      -0.003212913897 Eh
                                                          --------------------
sum of all corrections                                         -0.004768466906
Initial total correlation energy                               -1.175221462971
Thresholds for map construction and integral transformation for fine MP2 and CCSD(T) calculation:
   TCutMKN   ...     1.0e-03
   TCutDO    ...     1.0e-02
   TCutPairs ...     1.0e-04
   TCutCMO   ...     1.0e-03
   TCutCPAO  ...     1.0e-03

Time for aux screen maps:            0.002
Time for maps after fine MP2:            0.008
-----------------------------
LOCAL RI TRANSFORMATION (IJV)
-----------------------------

Orbital window:       7 to 26
Basis functions:    371 (143 shells)
Aux. functions:     862 (264 shells)
Use SHARK:           on

Processing maps (0.0 sec)
Average map sizes:
   Aux shells -> MOs(i)           20.0
   Aux shells -> MOs(j)           20.0
   MOs        -> AO shells       140.6

Calculating integrals (0.8 sec, 2.640 MB)
Sorting integrals (0.0 sec, 2.631 MB)
Total time for the integral transformation: 0.8 sec
--------------------------------
LOCAL RI TRANSFORMATION (VABPAO)
--------------------------------

Number of PAOs:     371
Basis functions:    371 (143 shells)
Aux. functions:     862 (264 shells)
Use SHARK:           on

Processing maps (0.0 sec)
Average map sizes:
   Aux shells -> PAOs            371.0
   PAOs       -> AO shells       143.0

Calculating integrals (1.5 sec, 905.211 MB)
Finished


-------------------------------------
Pair Pair Term precalculation with     
RI-(ij|mn) and (im|jn) transformation  
ON THE FLY                             
-------------------------------------

   IBatch   1 (of   1)              ... done (   36.430 sec)
Total EXT                           ...          36.430 sec

IAVPA Available = YES
VABPAO Available= YES
IJV Available   = YES
IJK Available   = NO
PNO3i Available = YES
PNO3j Available = YES
PNO4 Available  = YES
---------------------
RI-PNO TRANSFORMATION
---------------------

Total Number of PNOs                   ...  5757
Average number of PNOs per pair        ...    32
Maximal number of PNOs per pair        ...    58
   #pairs with  1 -  5 PNOs   :    0
   #pairs with  6 - 10 PNOs   :    2
   #pairs with 11 - 15 PNOs   :   17
   #pairs with 16 - 20 PNOs   :   24
   #pairs with 21 - 25 PNOs   :   20
   #pairs with 26 - 30 PNOs   :   19
   #pairs with 31 - 35 PNOs   :   34
   #pairs with 36 - 40 PNOs   :    8
   #pairs with 41 - 45 PNOs   :   19
   #pairs with 46 - 50 PNOs   :   16
   #pairs with 51 - 55 PNOs   :   18
   #pairs with 56 - 60 PNOs   :    2

Generation of (ij|ab)[P] integrals            ... on
Generation of (ia|bc)[P],(ja|bc)[P] integrals ... on
Storage of 3 and 4 external integrals         ... on
Generation of ALL (ka|bc)[P] integrals        ... on
Keep RI integrals in memory                   ... off

Ibatch:  1 (of  1)
Starting 2-4 index PNO integral generation ... done

Timings:
Total PNO integral transformation time     ...         13.683 sec
Size of the 3-external file                ...        69 MB
Size of the 4-external file                ...       392 MB
Size of the IKJL file                      ...         0 MB
Size of the all 3-external file            ...       695 MB
Size of the 1-external file                ...         2 MB

Making pair/pair overlap matrices          ... done (    1.546 sec)
Size of the pair overlap file              ... 201 MB
Redoing the guess amplitudes               ... done (    0.002 sec)

-------------------------
FINAL STARTUP INFORMATION
-------------------------

E(0)                                       ...   -308.400845998
E(SL-MP2)                                  ...     -1.175221463
E(SL-MP2) including corrections            ...     -1.175221463
Initial E(tot)                             ...   -309.576067461
<T|T>                                      ...      0.326939208
Number of pairs included                   ... 179
Total number of pairs                      ... 210

------------------------------------------------
                  RHF COUPLED CLUSTER ITERATIONS
------------------------------------------------

Number of PNO amplitudes to be optimized   ...       215263
Number of non-PNO amplitudes               ...     21182144
Untruncated number of regular amplitudes   ...     24850560

Iter       E(tot)           E(Corr)          Delta-E          Residual     Time
  0   -309.576116405     -1.170501940      0.004719523      0.012710328    4.21
                           *** Turning on DIIS ***
  1   -309.633524904     -1.227910439     -0.057408499      0.010476770    4.39
  2   -309.665645060     -1.260030595     -0.032120156      0.003007931    4.40
  3   -309.670853281     -1.265238816     -0.005208221      0.001375442    4.39
  4   -309.672179110     -1.266564645     -0.001325828      0.000787156    4.40
  5   -309.672501573     -1.266887108     -0.000322463      0.000391433    4.40
  6   -309.672590926     -1.266976461     -0.000089353      0.000150665    4.40
  7   -309.672604663     -1.266990198     -0.000013737      0.000078092    4.41
  8   -309.672607813     -1.266993348     -0.000003151      0.000050709    4.41
  9   -309.672605249     -1.266990784      0.000002564      0.000029799    4.41
 10   -309.672606156     -1.266991692     -0.000000907      0.000010720    4.41
               --- The Coupled-Cluster iterations have converged ---

----------------------
COUPLED CLUSTER ENERGY
----------------------

E(0)                                       ...   -308.400845998
E(CORR)(strong-pairs)                      ...     -1.267017807
E(CORR)(weak-pairs)                        ...     -0.004768467
E(CORR)(corrected)                         ...     -1.271786273
C-PCM corr. term (included in E(CORR))     ...     -0.000026115
E(TOT)                                     ...   -309.672632272
Singles Norm <S|S>**1/2                    ...      0.077474207  
T1 diagnostic                              ...      0.012249748  

------------------
LARGEST AMPLITUDES
------------------
  15-> 27  15-> 27       0.050012
  14-> 27  14-> 27       0.049891
  10-> 29  10-> 29       0.045859
  24-> 30  24-> 30       0.037607
  23-> 30  23-> 30       0.036038
  22-> 28  22-> 28       0.034318
  13-> 30  13-> 30       0.034062
  20-> 27  20-> 27       0.032911
  16-> 27  16-> 27       0.032905
  25-> 28  25-> 28       0.032533
  16-> 30  16-> 30       0.032298
  17-> 27  17-> 27       0.032235
  18-> 27  18-> 27       0.032058
  12-> 30  12-> 30       0.031911
  21-> 28  21-> 28       0.031840
  23-> 27  23-> 27       0.031479


-------------------------------------------
DLPNO BASED TRIPLES CORRECTION
-------------------------------------------

Singles multiplier          ...  1.000000
TCutTNO                     ... 1.000e-09
TCutMP2Pairs                ... 1.000e-05
TCutDOStrong                ... 2.000e-02
TCutMKNStrong               ... 1.000e-02
TCutDOWeak                  ... 4.000e-02
TCutMKNWeak                 ... 1.000e-01

Fragment selection                          .... not used
Number of Triples that are to be computed   ...      1344

 . . . . . . . . .
10% done  
20% done  
30% done  
40% done  
50% done  
60% done  
70% done  
80% done  
90% done               (     85.249 sec)
Triples timings:
Total time for T0               ...    94.906 sec
Total time for Iterative (T)    ...     0.000 sec
Total time of overall (T)       ...    97.446 sec

Triples List generation         ...     0.000 sec
TNO generation                  ...     9.651 sec
Pair density generation         ...     0.003 sec
Look up tables                  ...     0.000 sec
Generating 3-index integrals    ...    58.512 sec
  Make 4-ind.int. from 3-ind.int...     8.658 sec
  Projecting amplitudes (D + S) ...     8.420 sec
  Downprojecting integrals      ...     0.001 sec
  Energy contr. (sum over a,b,c)...     2.867 sec
Fitting ET(->0)                 ...     0.000 sec

Everything after 3-index        ...    26.737 sec

Timing details:
 TNO integrals                  ...    66.531 sec
   Reading 3-index integrals    ...     0.268 sec
   Sorting integrals            ...     9.700 sec
       Sorting integrals 1      ...     0.001 sec
       Sorting integrals 2      ...     6.235 sec
       Sorting integrals 3      ...     0.221 sec
       Sorting integrals 4      ...     0.018 sec
       Sorting integrals 5      ...     0.068 sec
       Sorting integrals 6      ...     3.156 sec
   Calculating local VM**-1/2   ...     0.410 sec
   Orthogonal. integrals        ...     0.617 sec
   Multipl. 3-index integrals   ...    55.536 sec
   All concerning IRIab (w/TNO) ...     4.117 sec

 Calculate W0/W1                ...     6.782 sec
 W 3-ext contribution           ...     3.758 sec
 W 3-int contribution           ...     1.003 sec
 Sorting W                      ...     1.772 sec

 V exchange contribution        ...     1.119 sec

 Timings for Triples without generation
     of 3-index integrals       ...    26.735 sec
       0 weak pairs             ...    23.418 sec
       1 weak pair              ...     3.317 sec
       2 weak pairs             ...     0.000 sec
       3 weak pairs             ...     0.000 sec
  Extra time for extrapolation  ...     0.000 sec

Number of Triples   (0, 1, 2, 3 weak pairs; overall):   1018     326       0       0  (  1344)
Number of Atoms     (0, 1, 2, 3 weak pairs; overall):   14.6    13.0     0.0     0.0  (    18)
Number of PAOs      (0, 1, 2, 3 weak pairs; overall):  317.4   289.2     0.0     0.0  (   371)
Number of AuxFcns   (0, 1, 2, 3 weak pairs; overall):  349.9   326.7     0.0     0.0  (   862)
Number of TNOs      (0, 1, 2, 3 weak pairs         ):   84.6    61.0     0.0     0.0
Aver. Number of NTNO, Atoms, PAOs, AuxFcns / Triples:   1344    78.9    14.2   310.6   344.2

Triples Correction (T)                     ...     -0.049916974
Final correlation energy                   ...     -1.321703247
E(CCSD)                                    ...   -309.672632272
E(CCSD(T))                                 ...   -309.722549245


--------------------------------------------------------------------------------
                                    TIMINGS
--------------------------------------------------------------------------------


Total execution time                   ...      237.283 sec

Localization of occupied MO's          ...        0.151 sec (  0.1%)
Fock Matrix Formation                  ...        9.154 sec (  3.9%)
Global overlap, Fock, MKN matrices     ...       16.015 sec (  6.7%)
Differential overlap integrals         ...        0.570 sec (  0.2%)
Organizing maps                        ...        0.026 sec (  0.0%)
RI 3-index integral generations        ...        4.001 sec (  1.7%)
RI-PNO integral transformation         ...       56.090 sec ( 23.6%)
Initial Guess                          ...        5.074 sec (  2.1%)
DIIS Solver                            ...        0.191 sec (  0.1%)
State Vector Update                    ...        0.013 sec (  0.0%)
Sigma-vector construction              ...       48.025 sec ( 20.2%)
  <D|H|D>(0-ext)                       ...        1.848 sec (  3.8% of sigma)
  <D|H|D>(2-ext Fock)                  ...        0.010 sec (  0.0% of sigma)
  <D|H|D>(2-ext)                       ...        8.871 sec ( 18.5% of sigma)
  <D|H|D>(4-ext)                       ...        4.765 sec (  9.9% of sigma)
  <D|H|D>(4-ext-corr)                  ...       20.393 sec ( 42.5% of sigma)
  CCSD doubles correction              ...        0.146 sec (  0.3% of sigma)
  <S|H|S>                              ...        0.566 sec (  1.2% of sigma)
  <S|H|D>(1-ext)                       ...        0.230 sec (  0.5% of sigma)
  <D|H|S>(1-ext)                       ...        0.007 sec (  0.0% of sigma)
  <S|H|D>(3-ext)                       ...        0.151 sec (  0.3% of sigma)
  Fock-dressing                        ...        5.201 sec ( 10.8% of sigma)
  Singles amplitudes                   ...        0.430 sec (  0.9% of sigma)
  (ik|jl)-dressing                     ...        1.369 sec (  2.9% of sigma)
  (ij|ab),(ia|jb)-dressing             ...        1.341 sec (  2.8% of sigma)
  C-PCM terms                          ...        1.760 sec (  3.7% of sigma)
  Pair energies                        ...        0.005 sec (  0.0% of sigma)
Total Time for computing (T)           ...       97.450 sec ( 41.1% of ALL)
C-PCM correction to E(CORR)            ...        0.130 sec (  0.1%)


Maximum memory used throughout the entire MDCI-calculation: 3719.7 MB

-------------------------   --------------------
FINAL SINGLE POINT ENERGY      -309.722549245088
-------------------------   --------------------


           ************************************************************
           *        Program running with 8 parallel MPI-processes     *
           *              working on a common directory               *
           ************************************************************

------------------------------------------------------------------------------
                              ORCA PROPERTY CALCULATIONS
------------------------------------------------------------------------------

GBWName                                 ... calc.gbw
Number of atoms                         ...     18
Number of basis functions               ...    371
Max core memory                         ...   8000 MB

Electric properties:
Dipole moment                           ... YES
Quadrupole moment                       ...  NO
Static polarizability (Dipole/Dipole)   ...  NO
Static polarizability (Dipole/Quad.)    ...  NO
Static polarizability (Quad./Quad.)     ...  NO
Static polarizability (Velocity)        ...  NO

Atomic electric properties:
Dipole moment                           ...  NO
Quadrupole moment                       ...  NO
Static polarizability                   ...  NO

Choice of electric origin               ... Center of mass
Position of electric origin             ...     5.801300     0.761205    -0.187671

General magnetic properties:
Magnetizability                         ...  NO

EPR properties:
g-Tensor (aka g-matrix)                 ...  NO
Zero-Field splitting spin-orbit         ...  NO
Zero-field splitting spin-spin          ...  NO
Hyperfine couplings                     ...  NO (   0 nuclei)
Quadrupole couplings                    ...  NO (   0 nuclei)
Contact density                         ...  NO (   0 nuclei)

NMR properties:
Chemical shifts                         ...  NO (   0 nuclei)
Spin-rotation constants                 ...  NO (   0 nuclei)
Spin-spin couplings                     ...  NO (   0 nuclei,    0 pairs)

Choice of magnetic origin               ... GIAO
Position of magnetic origin             ...     0.000000     0.000000     0.000000

Properties with geometric perturbations:
SCF Hessian                             ...  NO
IR spectrum                             ...  NO
VCD spectrum                            ...  NO
X-ray spectroscopy properties:
SCF XES/XAS/RIXS spectra                ...  NO


-------------
DIPOLE MOMENT
-------------

Method             : SCF
Type of density    : Electron Density
Multiplicity       :   1
Irrep              :   0
Energy             :  -308.4008571087177870 Eh
Relativity type    : 
Basis              : AO
                                X                 Y                 Z
Electronic contribution:      2.078376717      -2.172728291      -0.323132440
Nuclear contribution   :     -1.529971716       4.357230833       0.104613101
                        -----------------------------------------
Total Dipole Moment    :      0.548405002       2.184502542      -0.218519339
                        -----------------------------------------
Magnitude (a.u.)       :      2.262863254
Magnitude (Debye)      :      5.751741292


--------------------
Rotational spectrum 
--------------------
 
Rotational constants in cm-1:             0.112706             0.097926             0.056733 
Rotational constants in MHz :          3378.828922          2935.753740          1700.801263 

Dipole components along the rotational axes: 
x,y,z [a.u.] :     1.272656     1.865188    -0.148222 
x,y,z [Debye]:     3.234834     4.740932    -0.376749 

 

Dipole moment calculation done in   0.0 sec 

Maximum memory used throughout the entire PROP-calculation: 19.3 MB

--------------------------------
SUGGESTED CITATIONS FOR THIS RUN
--------------------------------

Below you find a list of papers that are relevant to this ORCA run
We neither can nor want to force you to cite these papers, but we appreciate if you do
You receive ORCA, which is the product of decades of hard work by many enthusiastic individuals, for free
The only thing we kindly ask in return is that you cite our papers,
We deeply appreciate it, if you show your appreciation for ORCA by not just citing the generic ORCA reference.

Please note that relegating all ORCA citations to the supporting information does *not* help us.
SI sections are not indexed - citations you put there will not count into any citation statistics
But we need these citations in order to attract the funding resources that allow us to do what we are doing

Therefore, if you are a happy ORCA user, please consider citing a few of the papers listed below in the main body of your paper

In addition to the list printed below, the program has created the file calc.bibtex that contains the list in bibtex format
You can import this file easily into all common literature databanks and citation aid programs


List of essential papers. We consider these as the minimum necessary citations

  1. Neese,F.
     Software update: the ORCA program system, version 5.0
     WIRES Comput. Molec. Sci., 2022 12(1)e1606
     doi.org/10.1002/wcms.1606

List of papers to cite with high priority. The work reported in these papers was absolutely
necessary for this run to complete.
Our perspective: the developers of density functionals and basis sets usually get cited in chemistry papers
Good! But without the algorithms to do something with them, the functionals or basis sets would not do anything.
Hence, in our opinion, the algorithm design and method developments papers are equally worthy of getting cited

  1. Neese,F.; Hansen,A.; Liakos,D.G.
     Efficient and accurate approximations to the local coupled cluster singles doubles method using a truncated pair natural orbital basis
     J. Chem. Phys., 2009 131 064103
     doi.org/10.1063/1.3173827
  2. Neese,F.; Wennmohs,F.; Hansen,A.
     Efficient and accurate local approximations to coupled-electron pair approaches: An attempt to revive the pair natural orbital method
     J. Chem. Phys., 2009 130 114108
     doi.org/10.1063/1.3086717
  3. Riplinger,C.; Neese,F.
     An efficient and near linear scaling pair natural orbital based local coupled cluster method
     J. Chem. Phys., 2013 138(3)Art. No. 034106
     doi.org/10.1063/1.4773581
  4. Riplinger,C.; Sandhoefer,B.; Hansen,A.; Neese,F.
     Natural triple excitations in local coupled cluster calculations with pair natural orbitals
     J. Chem. Phys., 2013 139(13)Art. No. 134101
     doi.org/10.1063/1.4821834
  5. Riplinger,C.; Pinski,P.; Becker,U.; Valeev,E.F.; Neese,F.
     Sparse maps-A systematic infrastructure for reduced-scaling electronic structure methods. II. Linear scaling domain based pair natural orbital coupled cluster theory
     J. Chem. Phys., 2016 144 
     doi.org/10.1063/1.4939030
  6. Bistoni,G.; Riplinger,C.; Minenkov,Y.; Cavallo,L.; Auer,A.A.; Neese,F.
     Treating Subvalence Correlation Effects in Domain Based Pair Natural Orbital Coupled Cluster Calculations: An Out-of-the-Box Approach
     J. Theo. Comp. Chem., 2017 13 3220-3227
     doi.org/10.1021/acs.jctc.7b00352
  7. Garcia-Rates,M.; Neese,F.
     Effect of the Solute Cavity on the Solvation Energy and its Derivatives within the Framework of the Gaussian Charge Scheme
     J. Comput. Chem., 2020 41 922-939
     doi.org/10.1002/jcc.26139
  8. Garcia-Rates,M.; Becker,U.; Neese,F.
     Implicit solvation in domain based pair natural orbital coupled cluster (DLPNO-CCSD) theory
     J. Comput. Chem., 2021 42 1959-1973
     doi.org/10.1002/jcc.26726
  9. Neese,F.
     The SHARK Integral Generation and Digestion System
     J. Comp. Chem., 2022  1-16
     doi.org/10.1002/jcc.26942

List of suggested additional citations. These are papers that are important in the 'surrounding' of 
of this run, or papers that preceded the highly important papers. If you like your results we are grateful for a citation.

  1. Neese,F.
     The ORCA program system
     WIRES Comput. Molec. Sci., 2012 2(1)73-78
     doi.org/10.1002/wcms.81
  2. Neese,F.
     Software update: the ORCA program system, version 4.0
     WIRES Comput. Molec. Sci., 2018 8(1)1-6
     doi.org/10.1002/wcms.1327
  3. Neese,F.; Wennmohs,F.; Becker,U.; Riplinger,C.
     The ORCA quantum chemistry program package
     J. Chem. Phys., 2020 152 Art. No. L224108
     doi.org/10.1063/5.0004608

List of optional additional citations

  1. Neese,F.
     Approximate second-order SCF convergence for spin unrestricted wavefunctions
     Chem. Phys. Lett., 2000 325(1-3)93-98
     doi.org/10.1016/s0009-2614(00)00662-x

Timings for individual modules:

Sum of individual times          ...      265.562 sec (=   4.426 min)
Startup calculation              ...        1.227 sec (=   0.020 min)   0.5 %
SCF iterations                   ...       26.106 sec (=   0.435 min)   9.8 %
Property integrals               ...        0.315 sec (=   0.005 min)   0.1 %
Property calculations            ...        0.289 sec (=   0.005 min)   0.1 %
MDCI module                      ...      237.624 sec (=   3.960 min)  89.5 %
                             ****ORCA TERMINATED NORMALLY****
TOTAL RUN TIME: 0 days 0 hours 4 minutes 25 seconds 934 msec
'calc.bibtex' -> '/hsnfs/users/frank/ThermodynamicMap/23Dimethyl/3/SP/calc.bibtex'
'calc.cpcm' -> '/hsnfs/users/frank/ThermodynamicMap/23Dimethyl/3/SP/calc.cpcm'
'calc.cpcm_corr' -> '/hsnfs/users/frank/ThermodynamicMap/23Dimethyl/3/SP/calc.cpcm_corr'
'calc.densities' -> '/hsnfs/users/frank/ThermodynamicMap/23Dimethyl/3/SP/calc.densities'
'calc.densitiesinfo' -> '/hsnfs/users/frank/ThermodynamicMap/23Dimethyl/3/SP/calc.densitiesinfo'
'calc.err' -> '/hsnfs/users/frank/ThermodynamicMap/23Dimethyl/3/SP/calc.err'
'calc.gbw' -> '/hsnfs/users/frank/ThermodynamicMap/23Dimethyl/3/SP/calc.gbw'
'calc.ges' -> '/hsnfs/users/frank/ThermodynamicMap/23Dimethyl/3/SP/calc.ges'
'calc.job' -> '/hsnfs/users/frank/ThermodynamicMap/23Dimethyl/3/SP/calc.job'
'calc.loc' -> '/hsnfs/users/frank/ThermodynamicMap/23Dimethyl/3/SP/calc.loc'
'calc.property.txt' -> '/hsnfs/users/frank/ThermodynamicMap/23Dimethyl/3/SP/calc.property.txt'
'calc.xyz' -> '/hsnfs/users/frank/ThermodynamicMap/23Dimethyl/3/SP/calc.xyz'
cp: cannot stat 'calc.asa.inp': No such file or directory
cp: missing destination file operand after '/hsnfs/users/frank/ThermodynamicMap/23Dimethyl/3/SP/'
Try 'cp --help' for more information.
cp: cannot stat 'calc.pc.tmp': No such file or directory
cp: cannot stat 'calc.QM2.pc.tmp': No such file or directory
