# Supplementary material for: Bro̷nsted Acid-Catalyzed Reduction of Furans
Source: J Am Chem Soc. 2025 Feb 19;147(9):7932–8. doi: 10.1021/jacs.4c18485 (PMC11887439; doi:10.1021/jacs.4c18485)
Supplement: Supplementary file 2 — ja4c18485_si_002.zip [file ja4c18485_si_002.zip › AllCoordinates/23-Dimethyl-Furan/3_2/calc.mpi8.out]

! Job execution by suborca V 10.00 !
Job started from head1.mpi-muelheim.mpg.de, running /hsnfs/software/orca/orca_stable_directory/orca_stable_20240818/orca on xe30th102.mpi-muelheim.mpg.de in /usr/scratch/frank/calc__9296017 (/bin/ksh)
Job execution start: Sun Aug 18 23:16:58 CEST 2024
Shared library path: /hsnfs/software/openmpi-4.1.0/lib:/hsnfs/software/orca/orca_stable_directory/orca_stable_20240818:/hsnfs/software/themis/llvm-14.0.1/lib::/hsnfs/software/cfour-2.1/lib:/hsnfs/software/orca/orca_stable:/usr/users/openmpi-2.0.4/lib:/opt/intel/lib/intel64:/opt/intel/mkl/lib/intel64
SLURM Job ID is: 9296017
SLURM_JOB_NODELIST: xe30th102
Maxcore enforced by SLURM: 9600 MB per core
Expanded nodelist (1 nodes):
xe30th102

                                 *****************
                                 * O   R   C   A *
                                 *****************

                                            #,                                       
                                            ###                                      
                                            ####                                     
                                            #####                                    
                                            ######                                   
                                           ########,                                 
                                     ,,################,,,,,                         
                               ,,#################################,,                 
                          ,,##########################################,,             
                       ,#########################################, ''#####,          
                    ,#############################################,,   '####,        
                  ,##################################################,,,,####,       
                ,###########''''           ''''###############################       
              ,#####''   ,,,,##########,,,,          '''####'''          '####       
            ,##' ,,,,###########################,,,                        '##       
           ' ,,###''''                  '''############,,,                           
         ,,##''                                '''############,,,,        ,,,,,,###''
      ,#''                                            '''#######################'''  
     '                                                          ''''####''''         
             ,#######,   #######,   ,#######,      ##                                
            ,#'     '#,  ##    ##  ,#'     '#,    #''#        ,####,   ,####,        
            ##       ##  ##   ,#'  ##            #'  '#       #'       #'  '#        
            ##       ##  #######   ##           ,######,      #####,   #    #        
            '#,     ,#'  ##    ##  '#,     ,#' ,#      #,     #,   #   #,  ,#        
             '#######'   ##     ##  '#######'  #'      '#     '####' # '####'        


                #########################################################
                #                        -***-                          #
                #          Department of theory and spectroscopy        #
                #                                                       #
                #                      Frank Neese                      #
                #                                                       #
                #     Directorship, Architecture, Infrastructure        #
                #                    SHARK, DRIVERS                     #
                #        Core code/Algorithms in most modules           #
                #                                                       #
                #        Max Planck Institute fuer Kohlenforschung      #
                #                Kaiser Wilhelm Platz 1                 #
                #                 D-45470 Muelheim/Ruhr                 #
                #                      Germany                          #
                #                                                       #
                #                  All rights reserved                  #
                #                        -***-                          #
                #########################################################


                         Program Version 6.0.x  -   STABLE   -
                                (GIT: $c601ac21$)
                ($2024-08-14 11:52:48 +0200 $)

                         (BUILD: $Sun 18 Aug 2024 01:04:00 AM CEST$)


 With contributions from (in alphabetic order):
   Daniel Aravena         : Magnetic Suceptibility
   Michael Atanasov       : Ab Initio Ligand Field Theory (pilot matlab implementation)
   Alexander A. Auer      : GIAO ZORA, VPT2 properties, NMR spectrum
   Ute Becker             : All parallelization in ORCA, NUMFREQ, NUMCALC
   Giovanni Bistoni       : ED, misc. LED, open-shell LED, HFLD
   Martin Brehm           : Molecular dynamics
   Dmytro Bykov           : pre 5.0 version of the SCF Hessian
   Marcos Casanova-Páez   : Triplet and SCS-CIS(D). UHF-(DLPNO)-IP/EA/STEOM-CCSD. UHF-CVS-IP/STEOM-CCSD
   Vijay G. Chilkuri      : MRCI spin determinant printing, contributions to CSF-ICE
   Pauline Colinet        : FMM embedding
   Dipayan Datta          : RHF DLPNO-CCSD density
   Achintya Kumar Dutta   : EOM-CC, STEOM-CC
   Nicolas Foglia         : Exact transition moments, OPA infrastructure, MCD improvements
   Dmitry Ganyushin       : Spin-Orbit,Spin-Spin,Magnetic field MRCI
   Miquel Garcia          : C-PCM and meta-GGA Hessian, CCSD/C-PCM, Gaussian charge scheme
   Tiago L. C. Gouveia    : GS-ROHF, GS-ROCIS
   Yang Guo               : DLPNO-NEVPT2, F12-NEVPT2, CIM, IAO-localization
   Andreas Hansen         : Spin unrestricted coupled pair/coupled cluster methods
   Ingolf Harden          : AUTO-CI MPn and infrastructure 
   Benjamin Helmich-Paris : MC-RPA, TRAH-(SCF,CASSCF), AVAS, COSX integrals, SCF dyn. polar.
   Lee Huntington         : MR-EOM, pCC
   Robert Izsak           : Overlap fitted RIJCOSX, COSX-SCS-MP3, EOM
   Riya Kayal             : Wick's Theorem for AUTO-CI, AUTO-CI UHF-CCSDT
   Emily Kempfer          : AUTO-CI, RHF CISDT and CCSDT
   Christian Kollmar      : KDIIS, OOCD, Brueckner-CCSD(T), CCSD density, CASPT2, CASPT2-K, improved NEVPT2
   Axel Koslowski         : Symmetry handling
   Simone Kossmann        : Meta GGA functionals, TD-DFT gradient, OOMP2, (MP2 Hessian; deprecated post 5.0)
   Lucas Lang             : DCDCAS
   Marvin Lechner         : AUTO-CI (C++ implementation), FIC-MRCC
   Spencer Leger          : CASSCF response
   Dagmar Lenk            : GEPOL surface, SMD, ORCA-2-JSON
   Dimitrios Liakos       : Extrapolation schemes; Compound Job, initial MDCI parallelization
   Dimitrios Manganas     : Further ROCIS development; embedding schemes. LFT, Crystal Embedding
   Dimitrios Pantazis     : SARC Basis sets
   Anastasios Papadopoulos: AUTO-CI, single reference methods and gradients
   Taras Petrenko         : pre 6.0 DFT Hessian and TD-DFT gradient, (ASA, deprecated), ECA, 1-Electron XAS/XES, NRVS
   Peter Pinski           : DLPNO-MP2, DLPNO-MP2 Gradient
   Christoph Reimann      : Effective Core Potentials
   Marius Retegan         : Local ZFS, SOC
   Christoph Riplinger    : Optimizer, TS searches, QM/MM, DLPNO-CCSD(T), (RO)-DLPNO pert. Triples
   Michael Roemelt        : Original ROCIS implementation
   Masaaki Saitow         : Open-shell DLPNO-CCSD energy and density
   Barbara Sandhoefer     : DKH picture change effects
   Kantharuban Sivalingam : CASSCF convergence/infrastructure, NEVPT2 and variants, FIC-MRCI
   Bernardo de Souza      : ESD, SOC TD-DFT
   Georgi Stoychev        : AutoAux, RI-MP2 NMR, DLPNO-MP2 response, X2C
   Van Anh Tran           : RI-MP2 g-tensors
   Willem Van den Heuvel  : Paramagnetic NMR
   Zikuan Wang            : NOTCH, Electric field optimization 
   Frank Wennmohs         : Technical directorship and infrastructure
   Hang Xu                : AUTO-CI-Response properties 


 We gratefully acknowledge several colleagues who have allowed us to
 interface, adapt or use parts of their codes:
   Stefan Grimme, W. Hujo, H. Kruse, P. Pracht,  : VdW corrections, initial TS optimization,
                  C. Bannwarth, S. Ehlert,         DFT functionals, gCP, sTDA/sTD-DF
                  L. Wittmann, M. Mueller
   Ed Valeev, F. Pavosevic, A. Kumar             : LibInt (2-el integral package), F12 methods
   Garnet Chan, S. Sharma, J. Yang, R. Olivares  : DMRG
   Ulf Ekstrom                                   : XCFun DFT Library
   Mihaly Kallay                                 : mrcc  (arbitrary order and MRCC methods)
   Frank Weinhold                                : gennbo (NPA and NBO analysis)
   Simon Mueller                                 : openCOSMO-RS
   Christopher J. Cramer and Donald G. Truhlar   : smd solvation model
   Lars Goerigk                                  : TD-DFT with DH, B97 family of functionals
   V. Asgeirsson, H. Jonsson                     : NEB implementation
   FAccTs GmbH                                   : IRC, NEB, NEB-TS, DLPNO-Multilevel, CI-OPT
                                                   MM, QMMM, 2- and 3-layer-ONIOM, Crystal-QMMM,
                                                   LR-CPCM, SF, NACMEs, symmetry and pop. for TD-DFT,
                                                   nearIR, NL-DFT gradient (VV10), updates on ESD,
                                                   ML-optimized integration grids, MBIS, APM,
                                                   GOAT, DOCKER, SOLVATOR, interface openCOSMO-RS
   S Lehtola, MJT Oliveira, MAL Marques          : LibXC Library
   Liviu Ungur et al                             : ANISO software


 Your calculation uses the libint2 library for the computation of 2-el integrals
 For citations please refer to: http://libint.valeyev.net

 Your ORCA version has been built with support for libXC version: 6.2.2
 For citations please refer to: https://libxc.gitlab.io

 This ORCA versions uses:
   CBLAS   interface :  Fast vector & matrix operations
   LAPACKE interface :  Fast linear algebra routines
   SCALAPACK package :  Parallel linear algebra routines
   Shared memory     :  Shared parallel matrices
   BLAS/LAPACK       :  OpenBLAS 0.3.26  USE64BITINT DYNAMIC_ARCH NO_AFFINITY Haswell SINGLE_THREADED
        Core in use  :  Haswell
   Copyright (c) 2011-2014, The OpenBLAS Project


NOTE: MaxCore=8000 MB was set to SCF,MP2,MDCI,CIPSI,MRCI and CIS
      => If you want to overwrite this, your respective input block should be placed after the MaxCore statement
Your calculation utilizes the atom-pairwise dispersion correction
with the Becke-Johnson damping scheme (D3BJ)


================================================================================

----- Orbital basis set information -----
Your calculation utilizes the basis: def2-SVP
   F. Weigend and R. Ahlrichs, Phys. Chem. Chem. Phys. 7, 3297 (2005).

----- AuxJ basis set information -----
Your calculation utilizes the auxiliary basis: def2/J
   F. Weigend, Phys. Chem. Chem. Phys. 8, 1057 (2006).

----- AuxC basis set information -----
Your calculation utilizes the auxiliary basis: def2-SVP/C
  H-La, Hf-Rn : A. Hellweg, C. Hattig, S. Hofener and W. Klopper, Theor. Chem. Acc. 117, 587 (2007).
        Ce-Lu : J. Chmela and M. E. Harding, Mol. Phys. (2018).

================================================================================
                                        WARNINGS
                       Please study these warnings very carefully!
================================================================================


WARNING: The frozen-core approximation for MP2-gradient calculations is turned on by default.

WARNING: Geometry Optimization
  ===> : Switching off AutoStart
         For restart on a previous wavefunction, please use MOREAD

WARNING: The frozen-core approximation is turned on by default for 
         the MP2 part of double-hybrid DFT.

================================================================================
                                       INPUT FILE
================================================================================
NAME = calc.inp
|  1> ! RI-B2PLYP D3BJ  def2-SVP def2-SVP/C RIJCOSX def2/J  TightOpt NumFreq
|  2> 
|  3> %cpcm
|  4> epsilon 16.7                    # Dielectric constant
|  5> refrac 1.275   
|  6> SURFACETYPE VDW_GAUSSIAN
|  7> end
|  8> 
|  9> %geom
| 10> MaxIter 100
| 11> end
| 12> 
| 13> %PAL NPROCS 8 END
| 14> 
| 15> %maxcore 8000
| 16> 
| 17> 
| 18> 
| 19> * xyz 1 1
| 20> C        0.9530287444      0.0644964999      0.1387651100                 
| 21> C        2.4412958805      0.1076439493     -0.0279054814                 
| 22> C        3.2424253589      1.2780435835     -0.5203269669                 
| 23> C        2.8064968699      2.6558816166     -0.0159469518                 
| 24> C        4.5945941081      0.8593353498      0.0315251589                 
| 25> C        4.4758930847     -0.6498166962     -0.0665268131                 
| 26> O        3.1405303723     -0.8760798148      0.1975390083                 
| 27> H        0.4877151127      1.0330160915     -0.1318122731                 
| 28> H        0.7119515776     -0.1623889786      1.1985374840                 
| 29> H        0.5265483188     -0.7280270010     -0.5098985450                 
| 30> H        1.8102483766      2.9153628434     -0.4303503652                 
| 31> H        3.5295371341      3.4254811208     -0.3598370014                 
| 32> H        2.7520005981      2.6767093834      1.0931416591                 
| 33> H        5.1531205427     -1.1684226851      0.6448404787                 
| 34> H        4.6878570867     -0.9888571931     -1.1064936287                 
| 35> H        3.2462387734      1.2515075003     -1.6328376453                 
| 36> H        5.4911065898      1.3232679013     -0.4303992897                 
| 37> H        4.6045210826      1.0896031773      1.1240397502                 
| 38> *
| 39> 
| 40>                          ****END OF INPUT****
================================================================================

                       *****************************
                       * Geometry Optimization Run *
                       *****************************

Geometry optimization settings:
Update method            Update   .... BFGS
Choice of coordinates    CoordSys .... (2022) Redundant Internals
Initial Hessian          InHess   .... Almloef's Model
Max. no of cycles        MaxIter  .... 100

Convergence Tolerances:
Energy Change            TolE     ....  1.0000e-06 Eh
Max. Gradient            TolMAXG  ....  1.0000e-04 Eh/bohr
RMS Gradient             TolRMSG  ....  3.0000e-05 Eh/bohr
Max. Displacement        TolMAXD  ....  1.0000e-03 bohr
RMS Displacement         TolRMSD  ....  6.0000e-04 bohr
Strict Convergence                .... False

------------------------------------------------------------------------------
                        ORCA OPTIMIZATION COORDINATE SETUP
------------------------------------------------------------------------------

The optimization will be done in redundant internal coordinates (2022)
Making redundant internal coordinates   ...  (2022 redundants) done
Evaluating the initial hessian          ...  (Almloef) done
Evaluating the coordinates              ...  done
Calculating the B-matrix                .... done
Calculating the G-matrix                .... done
Diagonalizing the G-matrix              .... done
The first mode is                       ....   37
The number of degrees of freedom        ....   48

    -----------------------------------------------------------------
                    Redundant Internal Coordinates


    -----------------------------------------------------------------
         Definition                    Initial Value    Approx d2E/dq
    -----------------------------------------------------------------
      1. B(C   1,C   0)                  1.4982         0.419880   
      2. B(C   2,C   1)                  1.5014         0.415001   
      3. B(C   3,C   2)                  1.5306         0.372692   
      4. B(C   4,C   2)                  1.5193         0.388577   
      5. B(C   5,C   4)                  1.5170         0.391870   
      6. B(O   6,C   5)                  1.3799         0.580754   
      7. B(O   6,C   1)                  1.2278         1.015482   
      8. B(H   7,C   0)                  1.1080         0.337005   
      9. B(H   8,C   0)                  1.1103         0.334252   
     10. B(H   9,C   0)                  1.1094         0.335343   
     11. B(H  10,C   3)                  1.1098         0.334884   
     12. B(H  11,C   3)                  1.1106         0.333910   
     13. B(H  12,C   3)                  1.1106         0.333827   
     14. B(H  13,C   5)                  1.1107         0.333744   
     15. B(H  14,C   5)                  1.1142         0.329486   
     16. B(H  15,C   2)                  1.1128         0.331126   
     17. B(H  16,C   4)                  1.1101         0.334457   
     18. B(H  17,C   4)                  1.1166         0.326622   
     19. A(C   1,C   0,H   9)          109.7191         0.326761   
     20. A(H   7,C   0,H   9)          108.6754         0.284654   
     21. A(C   1,C   0,H   7)          111.3965         0.327028   
     22. A(C   1,C   0,H   8)          109.1333         0.326586   
     23. A(H   8,C   0,H   9)          109.1869         0.284291   
     24. A(H   7,C   0,H   8)          108.6945         0.284510   
     25. A(C   0,C   1,O   6)          121.4821         0.439350   
     26. A(C   2,C   1,O   6)          112.3910         0.438424   
     27. A(C   0,C   1,C   2)          126.0861         0.377490   
     28. A(C   3,C   2,H  15)          110.6015         0.319770   
     29. A(C   1,C   2,H  15)          108.1271         0.325455   
     30. A(C   1,C   2,C   4)           98.1017         0.372475   
     31. A(C   1,C   2,C   3)          116.2113         0.369810   
     32. A(C   4,C   2,H  15)          110.7019         0.321960   
     33. A(C   3,C   2,C   4)          112.4492         0.365659   
     34. A(C   2,C   3,H  11)          109.6543         0.320207   
     35. A(H  11,C   3,H  12)          109.1583         0.284046   
     36. A(H  10,C   3,H  12)          108.9333         0.284174   
     37. A(C   2,C   3,H  12)          111.0954         0.320194   
     38. A(H  10,C   3,H  11)          107.8668         0.284185   
     39. A(C   2,C   3,H  10)          110.0656         0.320360   
     40. A(C   5,C   4,H  16)          116.8756         0.322935   
     41. A(C   2,C   4,H  16)          116.9003         0.322488   
     42. A(C   2,C   4,C   5)          100.4312         0.368819   
     43. A(H  16,C   4,H  17)          108.2871         0.283157   
     44. A(C   5,C   4,H  17)          105.6110         0.321683   
     45. A(C   2,C   4,H  17)          107.8476         0.321239   
     46. A(H  13,C   5,H  14)          109.8605         0.283447   
     47. A(O   6,C   5,H  14)          108.2295         0.341758   
     48. A(C   4,C   5,H  14)          110.3753         0.322143   
     49. A(O   6,C   5,H  13)          113.0124         0.342493   
     50. A(C   4,C   5,H  13)          112.0492         0.322822   
     51. A(C   4,C   5,O   6)          103.0898         0.392940   
     52. A(C   1,O   6,C   5)          112.6197         0.462936   
     53. D(O   6,C   1,C   0,H   8)     61.3329         0.013037   
     54. D(O   6,C   1,C   0,H   7)   -178.6463         0.013037   
     55. D(C   2,C   1,C   0,H   7)     -1.1495         0.013037   
     56. D(C   2,C   1,C   0,H   9)    119.2332         0.013037   
     57. D(C   2,C   1,C   0,H   8)   -121.1703         0.013037   
     58. D(C   3,C   2,C   1,C   0)     40.1973         0.012745   
     59. D(C   3,C   2,C   1,O   6)   -142.1115         0.012745   
     60. D(H  15,C   2,C   1,C   0)    -84.8216         0.012745   
     61. D(C   4,C   2,C   1,O   6)    -22.1113         0.012745   
     62. D(C   4,C   2,C   1,C   0)    160.1974         0.012745   
     63. D(H  11,C   3,C   2,C   1)    174.2357         0.011094   
     64. D(H  10,C   3,C   2,H  15)     56.4922         0.011094   
     65. D(H  10,C   3,C   2,C   4)   -179.1792         0.011094   
     66. D(H  11,C   3,C   2,C   4)     62.3120         0.011094   
     67. D(H  10,C   3,C   2,C   1)    -67.2555         0.011094   
     68. D(H  11,C   3,C   2,H  15)    -62.0166         0.011094   
     69. D(H  16,C   4,C   2,H  15)     47.0192         0.012008   
     70. D(H  16,C   4,C   2,C   3)    -77.2539         0.012008   
     71. D(H  16,C   4,C   2,C   1)    159.9581         0.012008   
     72. D(C   5,C   4,C   2,H  15)    -80.4851         0.012008   
     73. D(C   5,C   4,C   2,C   3)    155.2418         0.012008   
     74. D(C   5,C   4,C   2,C   1)     32.4537         0.012008   
     75. D(H  13,C   5,C   4,H  17)    -44.4879         0.012203   
     76. D(H  13,C   5,C   4,H  16)     75.9664         0.012203   
     77. D(H  13,C   5,C   4,C   2)   -156.5129         0.012203   
     78. D(O   6,C   5,C   4,H  17)     77.3290         0.012203   
     79. D(O   6,C   5,C   4,H  16)   -162.2167         0.012203   
     80. D(O   6,C   5,C   4,C   2)    -34.6960         0.012203   
     81. D(C   1,O   6,C   5,C   4)     22.9782         0.027056   
     82. D(C   5,O   6,C   1,C   2)     -0.2885         0.084875   
     83. D(C   5,O   6,C   1,C   0)    177.5237         0.084875   
     84. D(C   1,O   6,C   5,H  14)    -93.9533         0.027056   
     85. D(C   1,O   6,C   5,H  13)    144.1429         0.027056   
    -----------------------------------------------------------------

Number of atoms                         .... 18
Number of degrees of freedom            .... 85


         *************************************************************
         *                GEOMETRY OPTIMIZATION CYCLE   1            *
         *************************************************************
---------------------------------
CARTESIAN COORDINATES (ANGSTROEM)
---------------------------------
  C      0.953029    0.064496    0.138765
  C      2.441296    0.107644   -0.027905
  C      3.242425    1.278044   -0.520327
  C      2.806497    2.655882   -0.015947
  C      4.594594    0.859335    0.031525
  C      4.475893   -0.649817   -0.066527
  O      3.140530   -0.876080    0.197539
  H      0.487715    1.033016   -0.131812
  H      0.711952   -0.162389    1.198537
  H      0.526548   -0.728027   -0.509899
  H      1.810248    2.915363   -0.430350
  H      3.529537    3.425481   -0.359837
  H      2.752001    2.676709    1.093142
  H      5.153121   -1.168423    0.644840
  H      4.687857   -0.988857   -1.106494
  H      3.246239    1.251508   -1.632838
  H      5.491107    1.323268   -0.430399
  H      4.604521    1.089603    1.124040

----------------------------
CARTESIAN COORDINATES (A.U.)
----------------------------
  NO LB      ZA    FRAG     MASS         X           Y           Z
   0 C     6.0000    0    12.011    1.800963    0.121881    0.262228
   1 C     6.0000    0    12.011    4.613381    0.203418   -0.052734
   2 C     6.0000    0    12.011    6.127296    2.415152   -0.983275
   3 C     6.0000    0    12.011    5.303510    5.018889   -0.030135
   4 C     6.0000    0    12.011    8.682525    1.623908    0.059574
   5 C     6.0000    0    12.011    8.458212   -1.227976   -0.125717
   6 O     8.0000    0    15.999    5.934742   -1.655551    0.373295
   7 H     1.0000    0     1.008    0.921648    1.952118   -0.249089
   8 H     1.0000    0     1.008    1.345394   -0.306871    2.264908
   9 H     1.0000    0     1.008    0.995032   -1.375772   -0.963569
  10 H     1.0000    0     1.008    3.420874    5.509237   -0.813244
  11 H     1.0000    0     1.008    6.669859    6.473221   -0.679993
  12 H     1.0000    0     1.008    5.200527    5.058248    2.065738
  13 H     1.0000    0     1.008    9.737987   -2.207999    1.218572
  14 H     1.0000    0     1.008    8.858766   -1.868669   -2.090970
  15 H     1.0000    0     1.008    6.134502    2.365006   -3.085616
  16 H     1.0000    0     1.008   10.376688    2.500614   -0.813337
  17 H     1.0000    0     1.008    8.701284    2.059052    2.124127

--------------------------------
INTERNAL COORDINATES (ANGSTROEM)
--------------------------------
 C      0   0   0     0.000000000000     0.00000000     0.00000000
 C      1   0   0     1.498192196223     0.00000000     0.00000000
 C      2   1   0     1.501373592508   126.08613088     0.00000000
 C      3   2   1     1.530643816376   116.21133343    40.19725211
 C      3   2   1     1.519281961991    98.10165790   160.19742561
 C      5   3   2     1.516985174652   100.43116143    32.45373212
 O      2   1   3     1.227789288320   121.48210517   182.50325316
 H      1   2   3     1.108042912258   111.39654270   358.85046059
 H      1   2   3     1.110275959120   109.13328986   238.82967873
 H      1   2   3     1.109388836349   109.71905961   119.23321065
 H      4   3   2     1.109762026969   110.06558490   292.74447508
 H      4   3   2     1.110554360098   109.65427134   174.23565958
 H      4   3   2     1.110621981746   111.09542369    53.48553818
 H      6   5   3     1.110690157260   112.04922391   203.48708143
 H      6   5   3     1.114184982052   110.37529647    80.70587715
 H      3   2   1     1.112833642283   108.12705023   275.17843495
 H      5   3   2     1.110109111034   116.90028767   159.95806242
 H      5   3   2     1.116561663952   107.84759261   282.16592511

---------------------------
INTERNAL COORDINATES (A.U.)
---------------------------
 C      0   0   0     0.000000000000     0.00000000     0.00000000
 C      1   0   0     2.831172946839     0.00000000     0.00000000
 C      2   1   0     2.837184914541   126.08613088     0.00000000
 C      3   2   1     2.892497621531   116.21133343    40.19725211
 C      3   2   1     2.871026828370    98.10165790   160.19742561
 C      5   3   2     2.866686529312   100.43116143    32.45373212
 O      2   1   3     2.320185505087   121.48210517   182.50325316
 H      1   2   3     2.093897648799   111.39654270   358.85046059
 H      1   2   3     2.098117495814   109.13328986   238.82967873
 H      1   2   3     2.096441076730   109.71905961   119.23321065
 H      4   3   2     2.097146304796   110.06558490   292.74447508
 H      4   3   2     2.098643597418   109.65427134   174.23565958
 H      4   3   2     2.098771383813   111.09542369    53.48553818
 H      6   5   3     2.098900216864   112.04922391   203.48708143
 H      6   5   3     2.105504478607   110.37529647    80.70587715
 H      3   2   1     2.102950816528   108.12705023   275.17843495
 H      5   3   2     2.097802198624   116.90028767   159.95806242
 H      5   3   2     2.109995756505   107.84759261   282.16592511

---------------------
BASIS SET INFORMATION
---------------------
There are 3 groups of distinct atoms

 Group   1 Type C   : 7s4p1d contracted to 3s2p1d pattern {511/31/1}
 Group   2 Type O   : 7s4p1d contracted to 3s2p1d pattern {511/31/1}
 Group   3 Type H   : 4s1p contracted to 2s1p pattern {31/1}

Atom   0C    basis set group =>   1
Atom   1C    basis set group =>   1
Atom   2C    basis set group =>   1
Atom   3C    basis set group =>   1
Atom   4C    basis set group =>   1
Atom   5C    basis set group =>   1
Atom   6O    basis set group =>   2
Atom   7H    basis set group =>   3
Atom   8H    basis set group =>   3
Atom   9H    basis set group =>   3
Atom  10H    basis set group =>   3
Atom  11H    basis set group =>   3
Atom  12H    basis set group =>   3
Atom  13H    basis set group =>   3
Atom  14H    basis set group =>   3
Atom  15H    basis set group =>   3
Atom  16H    basis set group =>   3
Atom  17H    basis set group =>   3
---------------------------------
AUXILIARY/J BASIS SET INFORMATION
---------------------------------
There are 3 groups of distinct atoms

 Group   1 Type C   : 12s5p4d2f1g contracted to 6s4p3d1f1g pattern {711111/2111/211/2/1}
 Group   2 Type O   : 12s5p4d2f1g contracted to 6s4p3d1f1g pattern {711111/2111/211/2/1}
 Group   3 Type H   : 5s2p1d contracted to 3s1p1d pattern {311/2/1}

Atom   0C    basis set group =>   1
Atom   1C    basis set group =>   1
Atom   2C    basis set group =>   1
Atom   3C    basis set group =>   1
Atom   4C    basis set group =>   1
Atom   5C    basis set group =>   1
Atom   6O    basis set group =>   2
Atom   7H    basis set group =>   3
Atom   8H    basis set group =>   3
Atom   9H    basis set group =>   3
Atom  10H    basis set group =>   3
Atom  11H    basis set group =>   3
Atom  12H    basis set group =>   3
Atom  13H    basis set group =>   3
Atom  14H    basis set group =>   3
Atom  15H    basis set group =>   3
Atom  16H    basis set group =>   3
Atom  17H    basis set group =>   3
---------------------------------
AUXILIARY/C BASIS SET INFORMATION
---------------------------------
There are 3 groups of distinct atoms

 Group   1 Type C   : 8s6p5d3f contracted to 6s5p4d1f pattern {311111/21111/2111/3}
 Group   2 Type O   : 8s6p5d3f contracted to 6s5p4d1f pattern {311111/21111/2111/3}
 Group   3 Type H   : 4s3p2d contracted to 3s2p1d pattern {211/21/2}

Atom   0C    basis set group =>   1
Atom   1C    basis set group =>   1
Atom   2C    basis set group =>   1
Atom   3C    basis set group =>   1
Atom   4C    basis set group =>   1
Atom   5C    basis set group =>   1
Atom   6O    basis set group =>   2
Atom   7H    basis set group =>   3
Atom   8H    basis set group =>   3
Atom   9H    basis set group =>   3
Atom  10H    basis set group =>   3
Atom  11H    basis set group =>   3
Atom  12H    basis set group =>   3
Atom  13H    basis set group =>   3
Atom  14H    basis set group =>   3
Atom  15H    basis set group =>   3
Atom  16H    basis set group =>   3
Atom  17H    basis set group =>   3


           ************************************************************
           *        Program running with 8 parallel MPI-processes     *
           *              working on a common directory               *
           ************************************************************
------------------------------------------------------------------------------
                             ORCA STARTUP CALCULATIONS
                           -- RI-GTO INTEGRALS CHOSEN --
------------------------------------------------------------------------------
------------------------------------------------------------------------------
                   ___                                                        
                  /   \      - P O W E R E D   B Y -                         
                 /     \                                                     
                 |  |  |   _    _      __       _____    __    __             
                 |  |  |  | |  | |    /  \     |  _  \  |  |  /  |          
                  \  \/   | |  | |   /    \    | | | |  |  | /  /          
                 / \  \   | |__| |  /  /\  \   | |_| |  |  |/  /          
                |  |  |   |  __  | /  /__\  \  |    /   |      \           
                |  |  |   | |  | | |   __   |  |    \   |  |\   \          
                \     /   | |  | | |  |  |  |  | |\  \  |  | \   \       
                 \___/    |_|  |_| |__|  |__|  |_| \__\ |__|  \__/        
                                                                              
                      - O R C A' S   B I G   F R I E N D -                    
                                      &                                       
                       - I N T E G R A L  F E E D E R -                       
                                                                              
 v1 FN, 2020, v2 2021, v3 2022-2024                                           
------------------------------------------------------------------------------


----------------------
SHARK INTEGRAL PACKAGE
----------------------

Number of atoms                             ...     18
Number of basis functions                   ...    153
Number of shells                            ...     75
Maximum angular momentum                    ...      2
Integral batch strategy                     ... SHARK/LIBINT Hybrid
RI-J (if used) integral strategy            ... SPLIT-RIJ (Revised 2003 algorithm where possible)
Printlevel                                  ...      1
Contraction scheme used                     ... SEGMENTED contraction
Prescreening option                         ... SCHWARTZ
   Thresh                                   ... 1.000e-12
   Tcut                                     ... 1.000e-14
   Tpresel                                  ... 1.000e-14 
Coulomb Range Separation                    ... NOT USED
Exchange Range Separation                   ... NOT USED
Multipole approximations                    ... NOT USED
Finite Nucleus Model                        ... NOT USED
CABS basis                                  ... NOT available
Auxiliary Coulomb fitting basis             ... AVAILABLE
   # of basis functions in Aux-J            ...    464
   # of shells in Aux-J                     ...    160
   Maximum angular momentum in Aux-J        ...      4
Auxiliary J/K fitting basis                 ... NOT available
Auxiliary Correlation fitting basis         ... AVAILABLE
   # of basis functions in Aux-C            ...    490
   # of shells in Aux-C                     ...    178
   Maximum angular momentum in Aux-C        ...      3
Auxiliary 'external' fitting basis          ... NOT available

Checking pre-screening integrals            ... done (  0.0 sec) Dimension = 75
Check shell pair data                       ... done (  0.0 sec)
Shell pair information
Shell pair cut-off parameter TPreSel        ...   1.0e-14
Total number of shell pairs                 ...      2850
Shell pairs after pre-screening             ...      2809
Total number of primitive shell pairs       ...      9854
Primitive shell pairs kept                  ...      7642
          la=0 lb=0:    932 shell pairs
          la=1 lb=0:   1054 shell pairs
          la=1 lb=1:    320 shell pairs
          la=2 lb=0:    300 shell pairs
          la=2 lb=1:    175 shell pairs
          la=2 lb=2:     28 shell pairs

Calculating one electron integrals          ... done (  0.0 sec)
Calculating RI/J V-Matrix + Cholesky decomp.... done (  0.0 sec)
Calculating RI/C V-Matrix + Cholesky decomp.... done (  0.0 sec)
Calculating Nuclear repulsion               ... done (  0.0 sec) ENN=    326.716935871800 Eh

Diagonalization of the overlap matrix:
Smallest eigenvalue                        ... 9.434e-04
Time for diagonalization                   ...    0.003 sec
Threshold for overlap eigenvalues          ... 1.000e-07
Number of eigenvalues below threshold      ... 0
Time for construction of square roots      ...    0.002 sec
Total time needed                          ...    0.005 sec

-------------------
DFT GRID GENERATION
-------------------

General Integration Accuracy     IntAcc      ... 4.388
Radial Grid Type                 RadialGrid  ... OptM3 with GC (2021)
Angular Grid (max. ang.)         AngularGrid ... 4 (Lebedev-302)
Angular grid pruning method      GridPruning ... 4 (adaptive)
Weight generation scheme         WeightScheme... mBecke (2022)
Basis function cutoff            BFCut       ... 1.0000e-12
Integration weight cutoff        WCut        ... 1.0000e-14
Partially contracted basis set               ... off
Rotationally invariant grid construction     ... off
Angular grids for H and He will be reduced by one unit

Total number of grid points                  ...    77270
Total number of batches                      ...     1215
Average number of points per batch           ...       63
Average number of grid points per atom       ...     4293

--------------------
COSX GRID GENERATION
--------------------

GRIDX 1
-------
General Integration Accuracy     IntAcc      ... 3.816
Radial Grid Type                 RadialGrid  ... OptM3 with GC (2021)
Angular Grid (max. ang.)         AngularGrid ... 1 (Lebedev-50)
Angular grid pruning method      GridPruning ... 4 (adaptive)
Weight generation scheme         WeightScheme... mBecke (2022)
Basis function cutoff            BFCut       ... 1.0000e-12
Integration weight cutoff        WCut        ... 1.0000e-14
Partially contracted basis set               ... on
Rotationally invariant grid construction     ... off
Angular grids for H and He will be reduced by one unit

Total number of grid points                  ...     9903
Total number of batches                      ...       88
Average number of points per batch           ...      112
Average number of grid points per atom       ...      550
UseSFitting                                  ... on

GRIDX 2
-------
General Integration Accuracy     IntAcc      ... 4.020
Radial Grid Type                 RadialGrid  ... OptM3 with GC (2021)
Angular Grid (max. ang.)         AngularGrid ... 2 (Lebedev-110)
Angular grid pruning method      GridPruning ... 4 (adaptive)
Weight generation scheme         WeightScheme... mBecke (2022)
Basis function cutoff            BFCut       ... 1.0000e-12
Integration weight cutoff        WCut        ... 1.0000e-14
Partially contracted basis set               ... on
Rotationally invariant grid construction     ... off
Angular grids for H and He will be reduced by one unit

Total number of grid points                  ...    20798
Total number of batches                      ...      172
Average number of points per batch           ...      120
Average number of grid points per atom       ...     1155
UseSFitting                                  ... on

GRIDX 3
-------
General Integration Accuracy     IntAcc      ... 4.338
Radial Grid Type                 RadialGrid  ... OptM3 with GC (2021)
Angular Grid (max. ang.)         AngularGrid ... 3 (Lebedev-194)
Angular grid pruning method      GridPruning ... 4 (adaptive)
Weight generation scheme         WeightScheme... mBecke (2022)
Basis function cutoff            BFCut       ... 1.0000e-12
Integration weight cutoff        WCut        ... 1.0000e-14
Partially contracted basis set               ... on
Rotationally invariant grid construction     ... off
Angular grids for H and He will be reduced by one unit

Total number of grid points                  ...    45473
Total number of batches                      ...      367
Average number of points per batch           ...      123
Average number of grid points per atom       ...     2526
UseSFitting                                  ... on
Initializing property integral containers    ... done (  0.0 sec)

SHARK setup successfully completed in   0.8 seconds

Maximum memory used throughout the entire STARTUP-calculation: 22.0 MB


           ************************************************************
           *        Program running with 8 parallel MPI-processes     *
           *              working on a common directory               *
           ************************************************************
-------------------------------------------------------------------------------
                                 ORCA GUESS
                   Start orbitals & Density for SCF / CASSCF
-------------------------------------------------------------------------------

------------
SCF SETTINGS
------------
Hamiltonian:
 Density Functional     Method          .... DFT(GTOs)
 Exchange Functional    Exchange        .... B88
   X-Alpha parameter    XAlpha          ....  0.666667
   Becke's b parameter  XBeta           ....  0.004200
 Correlation Functional Correlation     .... LYP
 LDA part of GGA corr.  LDAOpt          .... VWN-3
 Gradients option       PostSCFGGA      .... off
 Hybrid DFT is turned on
   Fraction HF Exchange ScalHFX         ....  0.530000
   Scaling of DF-GGA-X  ScalDFX         ....  0.470000
   Scaling of DF-GGA-C  ScalDFC         ....  0.730000
   Scaling of DF-LDA-C  ScalLDAC        ....  0.730000
   Perturbative correction              ....  0.270000
   NL short-range parameter             ....  7.800000
 RI-approximation to the Coulomb term is turned on
   Number of AuxJ basis functions       .... 464
   RIJ-COSX (HFX calculated with COS-X)).... on


General Settings:
 Integral files         IntName         .... calc
 Hartree-Fock type      HFTyp           .... RHF
 Total Charge           Charge          ....    1
 Multiplicity           Mult            ....    1
 Number of Electrons    NEL             ....   54
 Basis Dimension        Dim             ....  153
 Nuclear Repulsion      ENuc            ....    326.7169358718 Eh

Convergence Acceleration:
 AO-DIIS                CNVDIIS         .... on
   Start iteration      DIISMaxIt       ....    12
   Startup error        DIISStart       ....  0.200000
   # of expansion vecs  DIISMaxEq       ....     5
   Bias factor          DIISBfac        ....   1.050
   Max. coefficient     DIISMaxC        ....  10.000
 MO-DIIS                CNVKDIIS        .... off
 Trust-Rad. Augm. Hess. CNVTRAH         .... auto
   Auto Start mean grad. ratio tolernc. ....  1.125000
   Auto Start start iteration           ....    50
   Auto Start num. interpolation iter.  ....    10
   Max. Number of Micro iterations      ....    24
   Max. Number of Macro iterations      .... Maxiter - #DIIS iter
   Number of Davidson start vectors     ....     2
   Converg. threshold    (grad. norm)   ....   2.000e-06
   Grad. Scal. Fac. for Micro threshold ....   0.100
   Minimum threshold for Micro iter.    ....   1.000e-02
   NR start threshold (gradient norm)   ....   1.000e-04
   Initial trust radius                 ....   0.400
   Minimum AH scaling param. (alpha)    ....   1.000
   Maximum AH scaling param. (alpha)    .... 1000.000
   Quad. conv. algorithm                .... NR
   White noise on init. David. guess    .... on
   Maximum white noise                  ....   0.010
   Pseudo random numbers                .... off
   Inactive MOs                         .... canonical
   Orbital update algorithm             .... Taylor
   Preconditioner                       .... Diag
   Full preconditioner red. dimension   ....   250
 SOSCF                  CNVSOSCF        .... on
   Start iteration      SOSCFMaxIt      ....   150
   Startup grad/error   SOSCFStart      ....  0.003300
   Hessian update       SOSCFHessUp     .... L-BFGS
 Level Shifting         CNVShift        .... on
   Level shift para.    LevelShift      ....    0.2500
   Turn off err/grad.   ShiftErr        ....    0.0010
 Zerner damping         CNVZerner       .... off
 Static damping         CNVDamp         .... on
   Fraction old density DampFac         ....    0.7000
   Max. Damping (<1)    DampMax         ....    0.9800
   Min. Damping (>=0)   DampMin         ....    0.0000
   Turn off err/grad.   DampErr         ....    0.1000

SCF Procedure:
 Maximum # iterations   MaxIter         ....   125
 SCF integral mode      SCFMode         .... Direct
   Integral package                     .... SHARK and LIBINT hybrid scheme
 Reset frequency        DirectResetFreq ....    20
 Integral Threshold     Thresh          ....  1.000e-12 Eh
 Primitive CutOff       TCut            ....  1.000e-14 Eh

Convergence Tolerance:
 Convergence Check Mode ConvCheckMode   .... Total+1el-Energy
 Convergence forced     ConvForced      .... 0
 Energy Change          TolE            ....  1.000e-09 Eh
 1-El. energy change                    ....  1.000e-06 Eh
 Orbital Gradient       TolG            ....  2.000e-06
 Orbital Rotation angle TolX            ....  2.000e-06
 DIIS Error             TolErr          ....  1.000e-08

------------------------------
INITIAL GUESS: MODEL POTENTIAL
------------------------------
Loading Hartree-Fock densities                     ... done
Calculating cut-offs                               ... done
Initializing the effective Hamiltonian             ... done
Setting up the integral package (SHARK)            ... done
Starting the Coulomb interaction                   ... done (   0.0 sec)
Making the grid                                    ... done (   0.1 sec)
Mapping shells                                     ... done
Starting the XC term evaluation                    ... done (   0.0 sec)
  promolecular density results
     # of electrons  =     54.997357888
     EX              =    -42.376970022
     EC              =     -0.597319730
     EX+EC           =    -42.974289752
Transforming the Hamiltonian                       ... done (   0.0 sec)
Diagonalizing the Hamiltonian                      ... done (   0.0 sec)
Back transforming the eigenvectors                 ... done (   0.0 sec)
Now organizing SCF variables                       ... done
                      ------------------
                      INITIAL GUESS DONE (   0.2 sec)
                      ------------------
             **** ENERGY FILE WAS UPDATED (calc.en.tmp) ****
Finished Guess after   0.3 sec
Maximum memory used throughout the entire GUESS-calculation: 11.9 MB


           ************************************************************
           *        Program running with 8 parallel MPI-processes     *
           *              working on a common directory               *
           ************************************************************

-------------------------------------------------------------------------------------------
                                      ORCA LEAN-SCF
                              memory conserving SCF solver
-------------------------------------------------------------------------------------------

--------------------
CPCM SOLVATION MODEL
--------------------
CPCM parameters:
  Epsilon                                         ...      16.7000
  Refrac                                          ...       1.2750
  Rsolv                                           ...       1.3000
  Surface type                                    ... GAUSSIAN VDW
  Discretization scheme                           ... Constant charge density
    Threshold for H atoms                         ...       5.0000 (charges/Ang^2)
    Threshold for non-H atoms                     ...       5.0000 (charges/Ang^2)
  Epsilon function type                           ...         CPCM
Solvent:                                          ... CUSTOM
Radii:
  Scheme                                          ... Element-dependent radii
  Radius for C  used is    3.8550 Bohr (=   2.0400 Ang.)
  Radius for O  used is    3.4469 Bohr (=   1.8240 Ang.)
  Radius for H  used is    2.4944 Bohr (=   1.3200 Ang.)
Calculating surface                               ...        done! (  0.0s)
Cavity surface points                             ...         1538
Cavity Volume                                     ...     938.8672
Cavity Surface-area                               ...     546.3714
Calculating surface distance matrix               ...        done! (  0.0s)
Performing Cholesky decomposition & store         ...        done! (  0.1s)
Overall time for CPCM initialization              ...                 0.1s

----------------------------------------D-I-I-S--------------------------------------------
Iteration    Energy (Eh)           Delta-E    RMSDP     MaxDP     DIISErr   Damp  Time(sec)
-------------------------------------------------------------------------------------------
               ***  Starting incremental Fock matrix formation  ***
    1    -309.2381876211291569     0.00e+00  2.99e-03  7.01e-02  1.51e-01  0.700   0.9
    2    -309.2998762615891906    -6.17e-02  2.22e-03  4.71e-02  8.82e-02  0.700   0.6
                               ***Turning on AO-DIIS***
    3    -309.3317520199250907    -3.19e-02  1.29e-03  2.57e-02  4.32e-02  0.700   0.6
    4    -309.3508021504008525    -1.91e-02  2.98e-03  6.18e-02  2.65e-02  0.000   0.6
                              *** Initializing SOSCF ***
---------------------------------------S-O-S-C-F--------------------------------------
Iteration    Energy (Eh)           Delta-E    RMSDP     MaxDP     MaxGrad    Time(sec)
--------------------------------------------------------------------------------------
    5    -309.3916125461007027    -4.08e-02  1.77e-04  2.87e-03  2.60e-03     0.6
               *** Restarting incremental Fock matrix formation ***
    6    -309.3917323044059344    -1.20e-04  1.10e-04  2.34e-03  7.35e-04     0.8
    7    -309.3917427433775060    -1.04e-05  4.47e-05  1.25e-03  2.81e-04     0.7
    8    -309.3917466001277603    -3.86e-06  1.43e-05  3.36e-04  7.25e-05     0.7
    9    -309.3917466945803767    -9.45e-08  4.94e-06  1.05e-04  3.35e-05     0.7
   10    -309.3917467957289205    -1.01e-07  1.07e-06  1.82e-05  2.83e-06     0.6
   11    -309.3917467964432149    -7.14e-10  2.20e-07  4.87e-06  1.14e-06     0.6
                 **** Energy Check signals convergence ****

               *****************************************************
               *                     SUCCESS                       *
               *           SCF CONVERGED AFTER  11 CYCLES          *
               *****************************************************

Recomputing exchange energy using gridx3       ... done (    0.905 sec)
Old exchange energy                            :    -22.776212274 Eh
New exchange energy                            :    -22.776244593 Eh
Exchange energy change after final integration :     -0.000032320 Eh
Total energy after final integration           :   -309.391779116 Eh
             **** ENERGY FILE WAS UPDATED (calc.en.tmp) ****

----------------
TOTAL SCF ENERGY
----------------

Total Energy       :       -309.39177911602053 Eh           -8418.97832 eV

Components:
Nuclear Repulsion  :        326.71693587180022 Eh            8890.41981 eV
Electronic Energy  :       -636.02501967723924 Eh          -17307.12066 eV
One Electron Energy:      -1053.56682348171353 Eh          -28669.01077 eV
Two Electron Energy:        417.54180380447434 Eh           11361.89011 eV
CPCM Dielectric    :         -0.08366299100422 Eh              -2.27659 eV

Virial components:
Potential Energy   :       -616.11948939458227 Eh          -16765.46365 eV
Kinetic Energy     :        306.72771027856174 Eh            8346.48532 eV
Virial Ratio       :          2.00868545210682

DFT components:
N(Alpha)           :       26.999982623208 electrons
N(Beta)            :       26.999982623208 electrons
N(Total)           :       53.999965246417 electrons
E(X)               :      -20.210728197662 Eh       
E(C)               :       -1.307074877606 Eh       
E(XC)              :      -21.517803075268 Eh       

CPCM Solvation Model Properties:
Surface-charge          :         -1.01556639453488
Corrected charge        :         -1.00000000000000
Outlying charge corr.   :          0.00001788768245 Eh               0.00049 eV
Free-energy (cav+disp)  :  This term is not implemented in the current solvation scheme

---------------
SCF CONVERGENCE
---------------

  Last Energy change         ...    7.1429e-10  Tolerance :   1.0000e-09
  Last MAX-Density change    ...    4.8667e-06  Tolerance :   1.0000e-08
  Last RMS-Density change    ...    2.2009e-07  Tolerance :   1.0000e-09
  Last DIIS Error            ...    2.6048e-03  Tolerance :   1.0000e-08
  Last Orbital Gradient      ...    1.1354e-06  Tolerance :   2.0000e-06
  Last Orbital Rotation      ...    2.6118e-06  Tolerance :   2.0000e-06


----------------
ORBITAL ENERGIES
----------------

  NO   OCC          E(Eh)            E(eV) 
   0   2.0000     -19.881123      -540.9929 
   1   2.0000     -10.816649      -294.3360 
   2   2.0000     -10.719205      -291.6844 
   3   2.0000     -10.680263      -290.6247 
   4   2.0000     -10.674583      -290.4702 
   5   2.0000     -10.656742      -289.9847 
   6   2.0000     -10.646441      -289.7044 
   7   2.0000      -1.375153       -37.4198 
   8   2.0000      -0.975933       -26.5565 
   9   2.0000      -0.960911       -26.1477 
  10   2.0000      -0.850570       -23.1452 
  11   2.0000      -0.817107       -22.2346 
  12   2.0000      -0.750030       -20.4094 
  13   2.0000      -0.678503       -18.4630 
  14   2.0000      -0.667917       -18.1749 
  15   2.0000      -0.639808       -17.4101 
  16   2.0000      -0.588555       -16.0154 
  17   2.0000      -0.542537       -14.7632 
  18   2.0000      -0.530517       -14.4361 
  19   2.0000      -0.518349       -14.1050 
  20   2.0000      -0.495865       -13.4932 
  21   2.0000      -0.487924       -13.2771 
  22   2.0000      -0.475109       -12.9284 
  23   2.0000      -0.468321       -12.7437 
  24   2.0000      -0.444978       -12.1085 
  25   2.0000      -0.417960       -11.3733 
  26   2.0000      -0.415918       -11.3177 
  27   0.0000      -0.048982        -1.3329 
  28   0.0000       0.087235         2.3738 
  29   0.0000       0.110207         2.9989 
  30   0.0000       0.119290         3.2460 
  31   0.0000       0.131902         3.5892 
  32   0.0000       0.148832         4.0499 
  33   0.0000       0.163471         4.4483 
  34   0.0000       0.170936         4.6514 
  35   0.0000       0.174233         4.7411 
  36   0.0000       0.178207         4.8493 
  37   0.0000       0.179790         4.8923 
*Only the first 10 virtual orbitals were printed.

                    ********************************
                    * MULLIKEN POPULATION ANALYSIS *
                    ********************************

-----------------------
MULLIKEN ATOMIC CHARGES
-----------------------
   0 C :    0.048941
   1 C :    0.160727
   2 C :   -0.230844
   3 C :    0.032034
   4 C :   -0.050783
   5 C :    0.198261
   6 O :   -0.165595
   7 H :    0.089761
   8 H :    0.121677
   9 H :    0.122239
  10 H :    0.061480
  11 H :    0.067443
  12 H :    0.056579
  13 H :    0.100750
  14 H :    0.095876
  15 H :    0.131192
  16 H :    0.088862
  17 H :    0.071402
Sum of atomic charges:    1.0000000

--------------------------------
MULLIKEN REDUCED ORBITAL CHARGES
--------------------------------
  0 C s       :     2.979362  s :     2.979362
      pz      :     1.057957  p :     2.945253
      px      :     0.843592
      py      :     1.043705
      dz2     :     0.007125  d :     0.026444
      dxz     :     0.001572
      dyz     :     0.004539
      dx2y2   :     0.009675
      dxy     :     0.003533

  1 C s       :     3.187168  s :     3.187168
      pz      :     0.580152  p :     2.553630
      px      :     1.093720
      py      :     0.879759
      dz2     :     0.009288  d :     0.098475
      dxz     :     0.014401
      dyz     :     0.015365
      dx2y2   :     0.027708
      dxy     :     0.031712

  2 C s       :     3.173215  s :     3.173215
      pz      :     1.099199  p :     3.010772
      px      :     0.941401
      py      :     0.970172
      dz2     :     0.010736  d :     0.046858
      dxz     :     0.006169
      dyz     :     0.006880
      dx2y2   :     0.008742
      dxy     :     0.014332

  3 C s       :     3.015581  s :     3.015581
      pz      :     1.000445  p :     2.921836
      px      :     1.021166
      py      :     0.900225
      dz2     :     0.009090  d :     0.030549
      dxz     :     0.003543
      dyz     :     0.004372
      dx2y2   :     0.006717
      dxy     :     0.006827

  4 C s       :     3.100066  s :     3.100066
      pz      :     1.019901  p :     2.911717
      px      :     0.958850
      py      :     0.932966
      dz2     :     0.010747  d :     0.039000
      dxz     :     0.005937
      dyz     :     0.004622
      dx2y2   :     0.012338
      dxy     :     0.005357

  5 C s       :     3.029930  s :     3.029930
      pz      :     1.051482  p :     2.704483
      px      :     0.658295
      py      :     0.994707
      dz2     :     0.012413  d :     0.067326
      dxz     :     0.011984
      dyz     :     0.007828
      dx2y2   :     0.023104
      dxy     :     0.011996

  6 O s       :     3.700006  s :     3.700006
      pz      :     1.582230  p :     4.440562
      px      :     1.317927
      py      :     1.540405
      dz2     :     0.002925  d :     0.025027
      dxz     :     0.003399
      dyz     :     0.004600
      dx2y2   :     0.006894
      dxy     :     0.007208

  7 H s       :     0.885352  s :     0.885352
      pz      :     0.004855  p :     0.024887
      px      :     0.005921
      py      :     0.014111

  8 H s       :     0.852588  s :     0.852588
      pz      :     0.016240  p :     0.025736
      px      :     0.004426
      py      :     0.005070

  9 H s       :     0.852063  s :     0.852063
      pz      :     0.008856  p :     0.025698
      px      :     0.005869
      py      :     0.010973

 10 H s       :     0.914486  s :     0.914486
      pz      :     0.005831  p :     0.024034
      px      :     0.013755
      py      :     0.004449

 11 H s       :     0.908458  s :     0.908458
      pz      :     0.005280  p :     0.024099
      px      :     0.009162
      py      :     0.009657

 12 H s       :     0.919611  s :     0.919611
      pz      :     0.016251  p :     0.023810
      px      :     0.004246
      py      :     0.003314

 13 H s       :     0.876016  s :     0.876016
      pz      :     0.009161  p :     0.023234
      px      :     0.007829
      py      :     0.006244

 14 H s       :     0.881271  s :     0.881271
      pz      :     0.015758  p :     0.022854
      px      :     0.002384
      py      :     0.004712

 15 H s       :     0.845721  s :     0.845721
      pz      :     0.017300  p :     0.023087
      px      :     0.002990
      py      :     0.002797

 16 H s       :     0.887641  s :     0.887641
      pz      :     0.006126  p :     0.023497
      px      :     0.012026
      py      :     0.005345

 17 H s       :     0.905458  s :     0.905458
      pz      :     0.015878  p :     0.023140
      px      :     0.003261
      py      :     0.004000


                     *******************************
                     * LOEWDIN POPULATION ANALYSIS *
                     *******************************

----------------------
LOEWDIN ATOMIC CHARGES
----------------------
   0 C :   -0.035276
   1 C :    0.275482
   2 C :   -0.046498
   3 C :   -0.029455
   4 C :   -0.018587
   5 C :    0.106021
   6 O :    0.101628
   7 H :    0.064075
   8 H :    0.087120
   9 H :    0.086102
  10 H :    0.036443
  11 H :    0.046553
  12 H :    0.038227
  13 H :    0.053089
  14 H :    0.050749
  15 H :    0.084349
  16 H :    0.055722
  17 H :    0.044256

-------------------------------
LOEWDIN REDUCED ORBITAL CHARGES
-------------------------------
  0 C s       :     2.840889  s :     2.840889
      pz      :     1.078177  p :     3.127276
      px      :     0.964761
      py      :     1.084338
      dz2     :     0.017425  d :     0.067110
      dxz     :     0.004796
      dyz     :     0.010132
      dx2y2   :     0.024326
      dxy     :     0.010431

  1 C s       :     2.889123  s :     2.889123
      pz      :     0.600863  p :     2.631970
      px      :     1.070121
      py      :     0.960986
      dz2     :     0.018497  d :     0.203425
      dxz     :     0.025891
      dyz     :     0.029366
      dx2y2   :     0.061032
      dxy     :     0.068639

  2 C s       :     2.844857  s :     2.844857
      pz      :     1.063393  p :     3.093270
      px      :     1.013506
      py      :     1.016371
      dz2     :     0.025041  d :     0.108370
      dxz     :     0.013426
      dyz     :     0.014756
      dx2y2   :     0.021944
      dxy     :     0.033203

  3 C s       :     2.844455  s :     2.844455
      pz      :     1.058077  p :     3.111766
      px      :     1.061700
      py      :     0.991990
      dz2     :     0.021837  d :     0.073234
      dxz     :     0.007998
      dyz     :     0.010023
      dx2y2   :     0.016303
      dxy     :     0.017074

  4 C s       :     2.848624  s :     2.848624
      pz      :     1.062231  p :     3.077571
      px      :     1.020432
      py      :     0.994908
      dz2     :     0.024675  d :     0.092392
      dxz     :     0.013671
      dyz     :     0.010113
      dx2y2   :     0.030387
      dxy     :     0.013545

  5 C s       :     2.844255  s :     2.844255
      pz      :     1.077234  p :     2.902721
      px      :     0.774510
      py      :     1.050977
      dz2     :     0.026869  d :     0.147003
      dxz     :     0.027936
      dyz     :     0.015742
      dx2y2   :     0.051011
      dxy     :     0.025445

  6 O s       :     3.374050  s :     3.374050
      pz      :     1.541733  p :     4.478537
      px      :     1.344378
      py      :     1.592427
      dz2     :     0.004582  d :     0.045784
      dxz     :     0.006230
      dyz     :     0.005217
      dx2y2   :     0.014766
      dxy     :     0.014990

  7 H s       :     0.869494  s :     0.869494
      pz      :     0.013458  p :     0.066432
      px      :     0.016050
      py      :     0.036923

  8 H s       :     0.845451  s :     0.845451
      pz      :     0.041820  p :     0.067428
      px      :     0.012371
      py      :     0.013237

  9 H s       :     0.846384  s :     0.846384
      pz      :     0.022796  p :     0.067514
      px      :     0.016055
      py      :     0.028664

 10 H s       :     0.898783  s :     0.898783
      pz      :     0.015467  p :     0.064773
      px      :     0.035989
      py      :     0.013318

 11 H s       :     0.889314  s :     0.889314
      pz      :     0.013973  p :     0.064133
      px      :     0.024134
      py      :     0.026027

 12 H s       :     0.897458  s :     0.897458
      pz      :     0.042214  p :     0.064315
      px      :     0.011447
      py      :     0.010654

 13 H s       :     0.881181  s :     0.881181
      pz      :     0.025164  p :     0.065730
      px      :     0.021343
      py      :     0.019223

 14 H s       :     0.883681  s :     0.883681
      pz      :     0.042093  p :     0.065570
      px      :     0.008193
      py      :     0.015283

 15 H s       :     0.846701  s :     0.846701
      pz      :     0.045040  p :     0.068950
      px      :     0.012074
      py      :     0.011836

 16 H s       :     0.878251  s :     0.878251
      pz      :     0.016761  p :     0.066028
      px      :     0.032595
      py      :     0.016671

 17 H s       :     0.890364  s :     0.890364
      pz      :     0.041408  p :     0.065380
      px      :     0.011075
      py      :     0.012896


                      *****************************
                      * MAYER POPULATION ANALYSIS *
                      *****************************

  NA   - Mulliken gross atomic population
  ZA   - Total nuclear charge
  QA   - Mulliken gross atomic charge
  VA   - Mayer's total valence
  BVA  - Mayer's bonded valence
  FA   - Mayer's free valence

  ATOM       NA         ZA         QA         VA         BVA        FA
  0 C      5.9511     6.0000     0.0489     3.9074     3.9074    -0.0000
  1 C      5.8393     6.0000     0.1607     3.7825     3.7825     0.0000
  2 C      6.2308     6.0000    -0.2308     3.9674     3.9674     0.0000
  3 C      5.9680     6.0000     0.0320     3.9430     3.9430    -0.0000
  4 C      6.0508     6.0000    -0.0508     3.9594     3.9594     0.0000
  5 C      5.8017     6.0000     0.1983     3.8114     3.8114     0.0000
  6 O      8.1656     8.0000    -0.1656     2.4240     2.4240     0.0000
  7 H      0.9102     1.0000     0.0898     0.9965     0.9965    -0.0000
  8 H      0.8783     1.0000     0.1217     0.9890     0.9890    -0.0000
  9 H      0.8778     1.0000     0.1222     0.9890     0.9890    -0.0000
 10 H      0.9385     1.0000     0.0615     0.9851     0.9851     0.0000
 11 H      0.9326     1.0000     0.0674     0.9845     0.9845    -0.0000
 12 H      0.9434     1.0000     0.0566     0.9873     0.9873    -0.0000
 13 H      0.8992     1.0000     0.1008     0.9785     0.9785     0.0000
 14 H      0.9041     1.0000     0.0959     0.9779     0.9779    -0.0000
 15 H      0.8688     1.0000     0.1312     0.9645     0.9645    -0.0000
 16 H      0.9111     1.0000     0.0889     0.9823     0.9823     0.0000
 17 H      0.9286     1.0000     0.0714     0.9794     0.9794     0.0000

  Mayer bond orders larger than 0.100000
B(  0-C ,  1-C ) :   1.0863 B(  0-C ,  7-H ) :   0.9558 B(  0-C ,  8-H ) :   0.9269 
B(  0-C ,  9-H ) :   0.9303 B(  1-C ,  2-C ) :   0.9839 B(  1-C ,  6-O ) :   1.5496 
B(  2-C ,  3-C ) :   1.0612 B(  2-C ,  4-C ) :   1.0099 B(  2-C , 15-H ) :   0.8856 
B(  3-C , 10-H ) :   0.9678 B(  3-C , 11-H ) :   0.9676 B(  3-C , 12-H ) :   0.9688 
B(  4-C ,  5-C ) :   1.0555 B(  4-C , 16-H ) :   0.9500 B(  4-C , 17-H ) :   0.9552 
B(  5-C ,  6-O ) :   0.8253 B(  5-C , 13-H ) :   0.9604 B(  5-C , 14-H ) :   0.9541 


-------
TIMINGS
-------

Total SCF time: 0 days 0 hours 0 min 8 sec 

Total time                  ....       8.472 sec
Sum of individual times     ....       8.413 sec  ( 99.3%)

SCF preparation             ....       0.254 sec  (  3.0%)
Fock matrix formation       ....       7.604 sec  ( 89.8%)
  Startup                   ....       0.017 sec  (  0.2% of F)
  Split-RI-J                ....       0.471 sec  (  6.2% of F)
  Chain of spheres X        ....       4.487 sec  ( 59.0% of F)
  XC integration            ....       1.054 sec  ( 13.9% of F)
    XC Preparation          ....       0.000 sec  (  0.0% of XC)
    Basis function eval.    ....       0.405 sec  ( 38.4% of XC)
    Density eval.           ....       0.223 sec  ( 21.1% of XC)
    XC-Functional eval.     ....       0.046 sec  (  4.3% of XC)
    XC-Potential eval.      ....       0.261 sec  ( 24.8% of XC)
  CPCM terms                ....       1.247 sec  ( 16.4% of F)
Diagonalization             ....       0.000 sec  (  0.0%)
Density matrix formation    ....       0.081 sec  (  1.0%)
Total Energy calculation    ....       0.056 sec  (  0.7%)
Population analysis         ....       0.053 sec  (  0.6%)
Orbital Transformation      ....       0.023 sec  (  0.3%)
Orbital Orthonormalization  ....       0.000 sec  (  0.0%)
DIIS solution               ....       0.201 sec  (  2.4%)
SOSCF solution              ....       0.139 sec  (  1.6%)
Finished LeanSCF after   8.6 sec

Maximum memory used throughout the entire LEANSCF-calculation: 16.9 MB


           ************************************************************
           *        Program running with 8 parallel MPI-processes     *
           *              working on a common directory               *
           ************************************************************

------------------------------------------------------------------------------
                                ORCA  MP2 
------------------------------------------------------------------------------

Freezing NCore=14 chemical core electrons

----------------------
RI-MP2 ENERGY+GRADIENT
----------------------
Dimension of the orbital basis            ...  153
Dimension of the AuxC basis               ...  490
Memory devoted to MP2                     ... 8000 MB   
Data format for matrix containers         ... DOUBLE
Compression type for matrix containers    ... UNCOMPRESSED
Overall scaling of the MP2 energy         ...   2.700e-01

-----------------------
SHARK RI TRANSFORMATION
-----------------------

Number of basis functions                ...    153
Number of aux functions                  ...    490
Number of operators                      ...      1
Generation of IJK                        ... YES
Generation of IAK                        ... YES
Generation of ABK                        ... NO
Orbital Range Operator  0:    0-  26 to   27- 152

Aux basis identifier                     ...   AUXC
Contraction scheme used                  ... SEGMENTED
Do orthogonalization                     ... YES
All operator combinations                ... NO
Transpose (ia|K)                         ... NO
Integral generator used                  ... LIBINT
Starting integral generation + trafo... 
Half trafo (segmented) done. Total time =  0.1 sec. integrals=  0.0 sec trafo=  0.0 sec
Integral generation and half transformation done (  0.1 sec)

Reading or making V^(-1/2)          ... done (  0.0 sec)
Sorting IJK integrals               ... done (  0.0 sec)
Sorting IAK integrals               ... done (  0.0 sec)

SHARK RI integral transformation done. Total time =  0.1 sec.

Opening buffers                              ... done
Frozen core precalculation                   ... done

Starting loop over batches of integrals:

Operator 0  - window                       ... (  7- 26)x( 27-152)
Operator 0  - Memory available             ...  8000 MB
Operator 0  - Memory needed per MO         ...   0.5 MB
Operator 0  - Number of orbitals per batch ... 3
Operator 0  - Number of batches            ... 1

OPERATOR  0   PASS   0:  MOs     7 ...    9 +   10 ...   12 +   13 ...   15 +   16 ...   18
                            +   19 ...   21 +   22 ...   24 +   25 ...   26
  Reading integrals       ... ok
  Internal MO   9
Closing buffer GIPV ( 0.01 GB; CompressionRatio= 1.00)
Time spent in pair loops =     0.199 sec
Deleting buffers (Ka|jb) ...done

-----------------------------------------------
 RI-MP2 CORRELATION ENERGY:     -0.327651953 Eh
-----------------------------------------------


---------------------
MP2 DENSITY FORMATION
---------------------

Completing the external part of the density      ... done
Storing the unrelaxed density                    ... done

Re-sorting 3-index density container for op 0    ... done
Computing external part of the Lagrangian        ... done
Calculating the xc-kernel                        ... done
Calculating G(D)                                 ... done
Completing the Lagrangian                        ... done
Solving the Z-vector equations                   ... Using XC Grid                  ... (calc.grid_cpscf.tmp) 
Recalculating density on grid  ... (calc.grho_cpscf0.tmp) done
Calculating the xc-kernel      ... (calc.fxc_cpscf0.tmp) done

-------------------
SHARK CP-SCF DRIVER
-------------------

Dimension of the orbital basis          ...    153
Dimension of the CPSCF-problem          ...   3402
Number of operators                     ...      1
Max. number of iterations               ...    128
Convergence Tolerance                   ... 3.0e-05
Number of perturbations                 ...      1
Perturbation type                       ... REAL

----------------------------
POPLE LINEAR EQUATION SOLVER
----------------------------

  ITERATION   0:   ||err||_max =   4.2909e-02 (   0.5 sec)
  ITERATION   1:   ||err||_max =   9.8091e-03 (   0.5 sec)
  ITERATION   2:   ||err||_max =   4.2770e-03 (   0.4 sec)
  ITERATION   3:   ||err||_max =   6.4965e-04 (   0.5 sec)
  ITERATION   4:   ||err||_max =   2.2573e-04 (   0.5 sec)
  ITERATION   5:   ||err||_max =   6.4205e-05 (   0.5 sec)
  ITERATION   6:   ||err||_max =   1.4961e-05 (   0.4 sec)
done
Finalizing the relaxed density                   ... done
Transforming P to the AO basis                   ... done
Storing the relaxed density                      ... done

------------------------------------
ENERGY WEIGHTED DENSITY FINALIZATION
------------------------------------

Gathering the parts of the W-matrix              ... done
Forming the Z-density                            ... done
Transforming Z to the AO basis                   ... done
Calculating G(Z)                                 ... done
Finalizing the W-matrix                          ... done
Transforming W to the AO basis and storing       ... done

----------------------------------
MP2 DERIVATIVE INTEGRAL GENERATION
----------------------------------

Input SCF Electron Density              ... calc.scfp
Input Correlated Electron Density       ... calc.pmp2re
Input Energy Weighted Density           ... calc.wmp2.tmp

Nuclear repulsion gradient              ... done (  0.0 sec)
HCore & Overlap gradient  (SHARK)       ... done (  0.0 sec)
Two-electron RIJ gradient terms         ... done (  0.2 sec)

-----------------------------------------------------------
MP2 COSX Grid Generation
-----------------------------------------------------------

General Integration Accuracy     IntAcc      ... 4.871
Radial Grid Type                 RadialGrid  ... OptM3 with GC (2021)
Angular Grid (max. ang.)         AngularGrid ... 4 (Lebedev-302)
Angular grid pruning method      GridPruning ... 4 (adaptive)
Weight generation scheme         WeightScheme... mBecke (2022)
Basis function cutoff            BFCut       ... 1.0000e-12
Integration weight cutoff        WCut        ... 1.0000e-14
Partially contracted basis set               ... on
Rotationally invariant grid construction     ... off
Angular grids for H and He will be reduced by one unit

Total number of grid points                  ...    89186
Total number of batches                      ...      704
Average number of points per batch           ...      126
Average number of grid points per atom       ...     4955
UseSFitting                                  ... on
Two-electron COSX gradient terms        ... 
Integration Timings:
Total Time                  =     2.8 sec
Basis fcn evaluation        =     0.0 sec
Density evaluation          =     0.1 sec
A evaluation                =     2.2 sec
A derivative evaluation     =     0.0 sec
S-fit derivative evaluation =     0.0 sec
anal. over. der. evaluation =     0.0 sec
num. over. der. evaluation  =     0.2 sec
K(P) evaluation             =     0.0 sec
finalize                    =     0.0 sec

done (  3.3 sec)
CPCM gradient                           ... done (  0.3 sec)
DFT XC gradient                         ... Exchange-correlation gradient    ... done
done (  0.4 sec)
Empirical dispersion gradient           ... 
-------------------
DISPERSION GRADIENT
-------------------

   1   C   :   -0.000291894   -0.000133740    0.000030014
   2   C   :    0.000526172   -0.000123589   -0.000014567
   3   C   :    0.000042130    0.000074716   -0.000053422
   4   C   :   -0.000026894    0.000258201   -0.000004252
   5   C   :   -0.000046439   -0.000105540    0.000001186
   6   C   :   -0.000241765   -0.000005097    0.000006889
   7   O   :    0.000032274   -0.000176471    0.000020512
   8   H   :   -0.000137187   -0.000020319    0.000001743
   9   H   :   -0.000113838   -0.000053132    0.000049936
  10   H   :   -0.000106595   -0.000053608   -0.000006867
  11   H   :   -0.000044734    0.000141116   -0.000020382
  12   H   :   -0.000001450    0.000136504   -0.000011866
  13   H   :   -0.000010676    0.000153145    0.000069162
  14   H   :    0.000085307   -0.000088139    0.000033602
  15   H   :    0.000076194   -0.000091064   -0.000044526
  16   H   :    0.000015810    0.000044599   -0.000112013
  17   H   :    0.000139729    0.000028034   -0.000018504
  18   H   :    0.000103856    0.000014384    0.000073356

Difference to translation invariance:
           :   -0.0000000000    0.0000000000    0.0000000000

Difference to rotation invariance:
           :   -0.0000000000   -0.0000000000    0.0000000000

Norm of the Dispersion gradient    ...    0.0008852674
RMS gradient                       ...    0.0001204696
MAX gradient                       ...    0.0005261723
done (  0.1 sec)

                *********************************************
                * UNRELAXED MP2 DENSITY POPULATION ANALYSIS *
                *********************************************

------------------------------------------------------------------------------
                           ORCA POPULATION ANALYSIS
------------------------------------------------------------------------------
Input electron density              ... calc.pmp2ur
BaseName (.gbw .S,...)              ... calc

                    ********************************
                    * MULLIKEN POPULATION ANALYSIS *
                    ********************************

-----------------------
MULLIKEN ATOMIC CHARGES
-----------------------
   0 C :    0.047105
   1 C :    0.151923
   2 C :   -0.231580
   3 C :    0.029692
   4 C :   -0.052567
   5 C :    0.194413
   6 O :   -0.154868
   7 H :    0.090549
   8 H :    0.122366
   9 H :    0.122919
  10 H :    0.062217
  11 H :    0.068243
  12 H :    0.057389
  13 H :    0.101551
  14 H :    0.096766
  15 H :    0.131952
  16 H :    0.089724
  17 H :    0.072207
Sum of atomic charges:    1.0000000

--------------------------------
MULLIKEN REDUCED ORBITAL CHARGES
--------------------------------
  0 C s       :     2.980077  s :     2.980077
      pz      :     1.055810  p :     2.940605
      px      :     0.842827
      py      :     1.041968
      dz2     :     0.008213  d :     0.032212
      dxz     :     0.002891
      dyz     :     0.005676
      dx2y2   :     0.010664
      dxy     :     0.004768
  1 C s       :     3.185625  s :     3.185625
      pz      :     0.587860  p :     2.559361
      px      :     1.091466
      py      :     0.880034
      dz2     :     0.010014  d :     0.103091
      dxz     :     0.015368
      dyz     :     0.016160
      dx2y2   :     0.028874
      dxy     :     0.032676
  2 C s       :     3.173157  s :     3.173157
      pz      :     1.096532  p :     3.005272
      px      :     0.940013
      py      :     0.968728
      dz2     :     0.011987  d :     0.053151
      dxz     :     0.007434
      dyz     :     0.008190
      dx2y2   :     0.010025
      dxy     :     0.015514
  3 C s       :     3.016018  s :     3.016018
      pz      :     0.999202  p :     2.918214
      px      :     1.019842
      py      :     0.899169
      dz2     :     0.010125  d :     0.036076
      dxz     :     0.004671
      dyz     :     0.005517
      dx2y2   :     0.007805
      dxy     :     0.007958
  4 C s       :     3.100167  s :     3.100167
      pz      :     1.018443  p :     2.907472
      px      :     0.957239
      py      :     0.931790
      dz2     :     0.011824  d :     0.044928
      dxz     :     0.007118
      dyz     :     0.005888
      dx2y2   :     0.013407
      dxy     :     0.006692
  5 C s       :     3.030101  s :     3.030101
      pz      :     1.050063  p :     2.703021
      px      :     0.660067
      py      :     0.992891
      dz2     :     0.013384  d :     0.072465
      dxz     :     0.012979
      dyz     :     0.009054
      dx2y2   :     0.023909
      dxy     :     0.013139
  6 O s       :     3.699174  s :     3.699174
      pz      :     1.574374  p :     4.424247
      px      :     1.314077
      py      :     1.535797
      dz2     :     0.004151  d :     0.031448
      dxz     :     0.004712
      dyz     :     0.005851
      dx2y2   :     0.008239
      dxy     :     0.008495
  7 H s       :     0.883420  s :     0.883420
      pz      :     0.005325  p :     0.026031
      px      :     0.006370
      py      :     0.014336
  8 H s       :     0.850811  s :     0.850811
      pz      :     0.016392  p :     0.026823
      px      :     0.004907
      py      :     0.005523
  9 H s       :     0.850298  s :     0.850298
      pz      :     0.009207  p :     0.026783
      px      :     0.006311
      py      :     0.011266
 10 H s       :     0.912489  s :     0.912489
      pz      :     0.006299  p :     0.025294
      px      :     0.014026
      py      :     0.004969
 11 H s       :     0.906441  s :     0.906441
      pz      :     0.005754  p :     0.025316
      px      :     0.009532
      py      :     0.010029
 12 H s       :     0.917550  s :     0.917550
      pz      :     0.016451  p :     0.025061
      px      :     0.004762
      py      :     0.003849
 13 H s       :     0.874105  s :     0.874105
      pz      :     0.009478  p :     0.024345
      px      :     0.008199
      py      :     0.006667
 14 H s       :     0.879213  s :     0.879213
      pz      :     0.015933  p :     0.024021
      px      :     0.002899
      py      :     0.005190
 15 H s       :     0.843837  s :     0.843837
      pz      :     0.017443  p :     0.024210
      px      :     0.003490
      py      :     0.003278
 16 H s       :     0.885642  s :     0.885642
      pz      :     0.006540  p :     0.024633
      px      :     0.012308
      py      :     0.005786
 17 H s       :     0.903375  s :     0.903375
      pz      :     0.016098  p :     0.024418
      px      :     0.003791
      py      :     0.004529


                     *******************************
                     * LOEWDIN POPULATION ANALYSIS *
                     *******************************

----------------------
LOEWDIN ATOMIC CHARGES
----------------------
   0 C :   -0.034010
   1 C :    0.265819
   2 C :   -0.046071
   3 C :   -0.028753
   4 C :   -0.018278
   5 C :    0.104163
   6 O :    0.111008
   7 H :    0.063995
   8 H :    0.087026
   9 H :    0.086005
  10 H :    0.036339
  11 H :    0.046472
  12 H :    0.038148
  13 H :    0.053154
  14 H :    0.050873
  15 H :    0.084250
  16 H :    0.055717
  17 H :    0.044142

-------------------------------
LOEWDIN REDUCED ORBITAL CHARGES
-------------------------------
  0 C s       :     2.840744  s :     2.840744
      pz      :     1.075132  p :     3.119361
      px      :     0.962623
      py      :     1.081606
      dz2     :     0.018779  d :     0.073905
      dxz     :     0.006259
      dyz     :     0.011453
      dx2y2   :     0.025536
      dxy     :     0.011878
  1 C s       :     2.888799  s :     2.888799
      pz      :     0.608256  p :     2.636443
      px      :     1.067682
      py      :     0.960505
      dz2     :     0.019547  d :     0.208938
      dxz     :     0.026909
      dyz     :     0.030251
      dx2y2   :     0.062301
      dxy     :     0.069930
  2 C s       :     2.845057  s :     2.845057
      pz      :     1.060221  p :     3.085061
      px      :     1.011068
      py      :     1.013773
      dz2     :     0.026741  d :     0.115953
      dxz     :     0.014826
      dyz     :     0.016237
      dx2y2   :     0.023522
      dxy     :     0.034626
  3 C s       :     2.844313  s :     2.844313
      pz      :     1.055708  p :     3.104699
      px      :     1.059287
      py      :     0.989704
      dz2     :     0.023181  d :     0.079740
      dxz     :     0.009246
      dyz     :     0.011287
      dx2y2   :     0.017579
      dxy     :     0.018447
  4 C s       :     2.848664  s :     2.848664
      pz      :     1.059737  p :     3.070199
      px      :     1.017799
      py      :     0.992663
      dz2     :     0.026086  d :     0.099415
      dxz     :     0.015030
      dyz     :     0.011471
      dx2y2   :     0.031754
      dxy     :     0.015074
  5 C s       :     2.844372  s :     2.844372
      pz      :     1.074929  p :     2.898625
      px      :     0.775243
      py      :     1.048453
      dz2     :     0.028066  d :     0.152841
      dxz     :     0.028997
      dyz     :     0.017114
      dx2y2   :     0.051978
      dxy     :     0.026686
  6 O s       :     3.373405  s :     3.373405
      pz      :     1.534360  p :     4.462540
      px      :     1.340563
      py      :     1.587617
      dz2     :     0.006000  d :     0.053047
      dxz     :     0.007610
      dyz     :     0.006571
      dx2y2   :     0.016278
      dxy     :     0.016587
  7 H s       :     0.867404  s :     0.867404
      pz      :     0.014067  p :     0.068601
      px      :     0.016741
      py      :     0.037793
  8 H s       :     0.843474  s :     0.843474
      pz      :     0.042686  p :     0.069500
      px      :     0.012992
      py      :     0.013822
  9 H s       :     0.844410  s :     0.844410
      pz      :     0.023480  p :     0.069585
      px      :     0.016704
      py      :     0.029401
 10 H s       :     0.896520  s :     0.896520
      pz      :     0.016147  p :     0.067141
      px      :     0.036996
      py      :     0.013998
 11 H s       :     0.887095  s :     0.887095
      pz      :     0.014623  p :     0.066433
      px      :     0.024922
      py      :     0.026889
 12 H s       :     0.895191  s :     0.895191
      pz      :     0.043284  p :     0.066660
      px      :     0.012073
      py      :     0.011303
 13 H s       :     0.878954  s :     0.878954
      pz      :     0.025871  p :     0.067892
      px      :     0.022108
      py      :     0.019913
 14 H s       :     0.881308  s :     0.881308
      pz      :     0.043003  p :     0.067819
      px      :     0.008874
      py      :     0.015942
 15 H s       :     0.844489  s :     0.844489
      pz      :     0.046013  p :     0.071261
      px      :     0.012728
      py      :     0.012520
 16 H s       :     0.875991  s :     0.875991
      pz      :     0.017432  p :     0.068293
      px      :     0.033480
      py      :     0.017381
 17 H s       :     0.888028  s :     0.888028
      pz      :     0.042485  p :     0.067830
      px      :     0.011753
      py      :     0.013592


                      *****************************
                      * MAYER POPULATION ANALYSIS *
                      *****************************

  NA   - Mulliken gross atomic population
  ZA   - Total nuclear charge
  QA   - Mulliken gross atomic charge
  VA   - Mayer's total valence
  BVA  - Mayer's bonded valence
  FA   - Mayer's free valence

  ATOM       NA         ZA         QA         VA         BVA        FA
  0 C      5.9529     6.0000     0.0471     3.9397     3.8390     0.1007
  1 C      5.8481     6.0000     0.1519     3.8133     3.6883     0.1249
  2 C      6.2316     6.0000    -0.2316     4.0021     3.8805     0.1216
  3 C      5.9703     6.0000     0.0297     3.9742     3.8717     0.1025
  4 C      6.0526     6.0000    -0.0526     3.9913     3.8803     0.1111
  5 C      5.8056     6.0000     0.1944     3.8416     3.7389     0.1026
  6 O      8.1549     8.0000    -0.1549     2.5116     2.3607     0.1509
  7 H      0.9095     1.0000     0.0905     0.9995     0.9802     0.0192
  8 H      0.8776     1.0000     0.1224     0.9918     0.9720     0.0198
  9 H      0.8771     1.0000     0.1229     0.9918     0.9720     0.0197
 10 H      0.9378     1.0000     0.0622     0.9889     0.9683     0.0206
 11 H      0.9318     1.0000     0.0682     0.9880     0.9678     0.0202
 12 H      0.9426     1.0000     0.0574     0.9911     0.9707     0.0204
 13 H      0.8984     1.0000     0.1016     0.9814     0.9623     0.0191
 14 H      0.9032     1.0000     0.0968     0.9810     0.9611     0.0199
 15 H      0.8680     1.0000     0.1320     0.9674     0.9458     0.0215
 16 H      0.9103     1.0000     0.0897     0.9854     0.9653     0.0201
 17 H      0.9278     1.0000     0.0722     0.9832     0.9620     0.0212

  Mayer bond orders larger than 0.100000
B(  0-C ,  1-C ) :   1.0643 B(  0-C ,  7-H ) :   0.9408 B(  0-C ,  8-H ) :   0.9120 
B(  0-C ,  9-H ) :   0.9154 B(  1-C ,  2-C ) :   0.9612 B(  1-C ,  6-O ) :   1.5083 
B(  2-C ,  3-C ) :   1.0385 B(  2-C ,  4-C ) :   0.9872 B(  2-C , 15-H ) :   0.8702 
B(  3-C , 10-H ) :   0.9519 B(  3-C , 11-H ) :   0.9519 B(  3-C , 12-H ) :   0.9532 
B(  4-C ,  5-C ) :   1.0330 B(  4-C , 16-H ) :   0.9346 B(  4-C , 17-H ) :   0.9391 
B(  5-C ,  6-O ) :   0.8083 B(  5-C , 13-H ) :   0.9454 B(  5-C , 14-H ) :   0.9388 


                *******************************************
                * RELAXED MP2 DENSITY POPULATION ANALYSIS *
                *******************************************

------------------------------------------------------------------------------
                           ORCA POPULATION ANALYSIS
------------------------------------------------------------------------------
Input electron density              ... calc.pmp2re
BaseName (.gbw .S,...)              ... calc

                    ********************************
                    * MULLIKEN POPULATION ANALYSIS *
                    ********************************

-----------------------
MULLIKEN ATOMIC CHARGES
-----------------------
   0 C :    0.046207
   1 C :    0.111680
   2 C :   -0.207084
   3 C :    0.025928
   4 C :   -0.048597
   5 C :    0.174264
   6 O :   -0.099930
   7 H :    0.087493
   8 H :    0.120367
   9 H :    0.120652
  10 H :    0.060790
  11 H :    0.066422
  12 H :    0.056192
  13 H :    0.102010
  14 H :    0.098446
  15 H :    0.127768
  16 H :    0.087040
  17 H :    0.070354
Sum of atomic charges:    1.0000000

--------------------------------
MULLIKEN REDUCED ORBITAL CHARGES
--------------------------------
  0 C s       :     2.971606  s :     2.971606
      pz      :     1.050779  p :     2.951255
      px      :     0.861009
      py      :     1.039467
      dz2     :     0.007822  d :     0.030931
      dxz     :     0.002995
      dyz     :     0.005464
      dx2y2   :     0.009917
      dxy     :     0.004733
  1 C s       :     3.187917  s :     3.187917
      pz      :     0.632637  p :     2.600474
      px      :     1.081410
      py      :     0.886427
      dz2     :     0.009669  d :     0.099929
      dxz     :     0.014954
      dyz     :     0.015447
      dx2y2   :     0.028152
      dxy     :     0.031706
  2 C s       :     3.153007  s :     3.153007
      pz      :     1.085983  p :     3.002795
      px      :     0.943577
      py      :     0.973235
      dz2     :     0.011666  d :     0.051282
      dxz     :     0.007178
      dyz     :     0.007954
      dx2y2   :     0.009684
      dxy     :     0.014800
  3 C s       :     3.010138  s :     3.010138
      pz      :     1.000257  p :     2.929179
      px      :     1.020815
      py      :     0.908107
      dz2     :     0.009736  d :     0.034756
      dxz     :     0.004527
      dyz     :     0.005334
      dx2y2   :     0.007427
      dxy     :     0.007731
  4 C s       :     3.092131  s :     3.092131
      pz      :     1.018258  p :     2.913153
      px      :     0.961130
      py      :     0.933766
      dz2     :     0.011386  d :     0.043313
      dxz     :     0.006834
      dyz     :     0.005837
      dx2y2   :     0.012662
      dxy     :     0.006594
  5 C s       :     3.030324  s :     3.030324
      pz      :     1.053276  p :     2.725042
      px      :     0.672633
      py      :     0.999133
      dz2     :     0.012787  d :     0.070370
      dxz     :     0.012573
      dyz     :     0.009047
      dx2y2   :     0.022791
      dxy     :     0.013173
  6 O s       :     3.692686  s :     3.692686
      pz      :     1.543260  p :     4.376015
      px      :     1.303963
      py      :     1.528792
      dz2     :     0.004099  d :     0.031229
      dxz     :     0.004762
      dyz     :     0.005812
      dx2y2   :     0.008236
      dxy     :     0.008320
  7 H s       :     0.887069  s :     0.887069
      pz      :     0.005399  p :     0.025437
      px      :     0.006267
      py      :     0.013772
  8 H s       :     0.853339  s :     0.853339
      pz      :     0.015698  p :     0.026294
      px      :     0.004968
      py      :     0.005628
  9 H s       :     0.853105  s :     0.853105
      pz      :     0.009030  p :     0.026243
      px      :     0.006263
      py      :     0.010949
 10 H s       :     0.914390  s :     0.914390
      pz      :     0.006300  p :     0.024821
      px      :     0.013476
      py      :     0.005045
 11 H s       :     0.908770  s :     0.908770
      pz      :     0.005795  p :     0.024808
      px      :     0.009301
      py      :     0.009712
 12 H s       :     0.919225  s :     0.919225
      pz      :     0.015709  p :     0.024582
      px      :     0.004901
      py      :     0.003972
 13 H s       :     0.874252  s :     0.874252
      pz      :     0.009222  p :     0.023738
      px      :     0.007909
      py      :     0.006607
 14 H s       :     0.877981  s :     0.877981
      pz      :     0.015307  p :     0.023574
      px      :     0.002987
      py      :     0.005279
 15 H s       :     0.848409  s :     0.848409
      pz      :     0.016654  p :     0.023823
      px      :     0.003679
      py      :     0.003490
 16 H s       :     0.888832  s :     0.888832
      pz      :     0.006503  p :     0.024128
      px      :     0.011861
      py      :     0.005765
 17 H s       :     0.905625  s :     0.905625
      pz      :     0.015391  p :     0.024021
      px      :     0.003959
      py      :     0.004671


                     *******************************
                     * LOEWDIN POPULATION ANALYSIS *
                     *******************************

----------------------
LOEWDIN ATOMIC CHARGES
----------------------
   0 C :   -0.040269
   1 C :    0.241649
   2 C :   -0.048014
   3 C :   -0.033662
   4 C :   -0.021798
   5 C :    0.095792
   6 O :    0.139807
   7 H :    0.065157
   8 H :    0.088448
   9 H :    0.087323
  10 H :    0.038013
  11 H :    0.047890
  12 H :    0.039750
  13 H :    0.055482
  14 H :    0.054596
  15 H :    0.086128
  16 H :    0.057537
  17 H :    0.046171

-------------------------------
LOEWDIN REDUCED ORBITAL CHARGES
-------------------------------
  0 C s       :     2.841669  s :     2.841669
      pz      :     1.074282  p :     3.126687
      px      :     0.969685
      py      :     1.082720
      dz2     :     0.018179  d :     0.071913
      dxz     :     0.006464
      dyz     :     0.011154
      dx2y2   :     0.024351
      dxy     :     0.011766
  1 C s       :     2.887643  s :     2.887643
      pz      :     0.645324  p :     2.664475
      px      :     1.060665
      py      :     0.958486
      dz2     :     0.019185  d :     0.206233
      dxz     :     0.026361
      dyz     :     0.029250
      dx2y2   :     0.061765
      dxy     :     0.069670
  2 C s       :     2.845868  s :     2.845868
      pz      :     1.059159  p :     3.088167
      px      :     1.012836
      py      :     1.016171
      dz2     :     0.026403  d :     0.113979
      dxz     :     0.014553
      dyz     :     0.016035
      dx2y2   :     0.023208
      dxy     :     0.033780
  3 C s       :     2.845022  s :     2.845022
      pz      :     1.058104  p :     3.110872
      px      :     1.061501
      py      :     0.991267
      dz2     :     0.022562  d :     0.077768
      dxz     :     0.009022
      dyz     :     0.011031
      dx2y2   :     0.017059
      dxy     :     0.018093
  4 C s       :     2.849852  s :     2.849852
      pz      :     1.062390  p :     3.074564
      px      :     1.018959
      py      :     0.993215
      dz2     :     0.025461  d :     0.097382
      dxz     :     0.014638
      dyz     :     0.011386
      dx2y2   :     0.030990
      dxy     :     0.014907
  5 C s       :     2.846436  s :     2.846436
      pz      :     1.077716  p :     2.908093
      px      :     0.780280
      py      :     1.050097
      dz2     :     0.027217  d :     0.149679
      dxz     :     0.028139
      dyz     :     0.017048
      dx2y2   :     0.050630
      dxy     :     0.026646
  6 O s       :     3.375764  s :     3.375764
      pz      :     1.509145  p :     4.431088
      px      :     1.337842
      py      :     1.584101
      dz2     :     0.006023  d :     0.053340
      dxz     :     0.007774
      dyz     :     0.006680
      dx2y2   :     0.016417
      dxy     :     0.016446
  7 H s       :     0.866499  s :     0.866499
      pz      :     0.014078  p :     0.068345
      px      :     0.016819
      py      :     0.037448
  8 H s       :     0.842276  s :     0.842276
      pz      :     0.042215  p :     0.069276
      px      :     0.013209
      py      :     0.013852
  9 H s       :     0.843323  s :     0.843323
      pz      :     0.023358  p :     0.069354
      px      :     0.016839
      py      :     0.029157
 10 H s       :     0.894945  s :     0.894945
      pz      :     0.016174  p :     0.067043
      px      :     0.036744
      py      :     0.014125
 11 H s       :     0.885822  s :     0.885822
      pz      :     0.014669  p :     0.066289
      px      :     0.024821
      py      :     0.026798
 12 H s       :     0.893750  s :     0.893750
      pz      :     0.042914  p :     0.066500
      px      :     0.012162
      py      :     0.011424
 13 H s       :     0.876660  s :     0.876660
      pz      :     0.025762  p :     0.067857
      px      :     0.022092
      py      :     0.020004
 14 H s       :     0.877518  s :     0.877518
      pz      :     0.042770  p :     0.067886
      px      :     0.009073
      py      :     0.016043
 15 H s       :     0.842729  s :     0.842729
      pz      :     0.045512  p :     0.071143
      px      :     0.012887
      py      :     0.012744
 16 H s       :     0.874246  s :     0.874246
      pz      :     0.017456  p :     0.068217
      px      :     0.033290
      py      :     0.017471
 17 H s       :     0.886055  s :     0.886055
      pz      :     0.042218  p :     0.067774
      px      :     0.011870
      py      :     0.013686


                      *****************************
                      * MAYER POPULATION ANALYSIS *
                      *****************************

  NA   - Mulliken gross atomic population
  ZA   - Total nuclear charge
  QA   - Mulliken gross atomic charge
  VA   - Mayer's total valence
  BVA  - Mayer's bonded valence
  FA   - Mayer's free valence

  ATOM       NA         ZA         QA         VA         BVA        FA
  0 C      5.9538     6.0000     0.0462     3.9457     3.8454     0.1003
  1 C      5.8883     6.0000     0.1117     3.9066     3.7851     0.1214
  2 C      6.2071     6.0000    -0.2071     4.0369     3.9163     0.1206
  3 C      5.9741     6.0000     0.0259     3.9849     3.8827     0.1023
  4 C      6.0486     6.0000    -0.0486     4.0125     3.9019     0.1106
  5 C      5.8257     6.0000     0.1743     3.8717     3.7695     0.1021
  6 O      8.0999     8.0000    -0.0999     2.5807     2.4324     0.1484
  7 H      0.9125     1.0000     0.0875     1.0009     0.9817     0.0192
  8 H      0.8796     1.0000     0.1204     0.9925     0.9728     0.0197
  9 H      0.8793     1.0000     0.1207     0.9925     0.9728     0.0197
 10 H      0.9392     1.0000     0.0608     0.9895     0.9690     0.0205
 11 H      0.9336     1.0000     0.0664     0.9884     0.9682     0.0202
 12 H      0.9438     1.0000     0.0562     0.9920     0.9716     0.0203
 13 H      0.8980     1.0000     0.1020     0.9807     0.9617     0.0190
 14 H      0.9016     1.0000     0.0984     0.9808     0.9611     0.0197
 15 H      0.8722     1.0000     0.1278     0.9688     0.9473     0.0214
 16 H      0.9130     1.0000     0.0870     0.9854     0.9653     0.0201
 17 H      0.9296     1.0000     0.0704     0.9840     0.9628     0.0212

  Mayer bond orders larger than 0.100000
B(  0-C ,  1-C ) :   1.0816 B(  0-C ,  7-H ) :   0.9365 B(  0-C ,  8-H ) :   0.9068 
B(  0-C ,  9-H ) :   0.9103 B(  1-C ,  2-C ) :   0.9707 B(  1-C ,  6-O ) :   1.5438 
B(  2-C ,  3-C ) :   1.0452 B(  2-C ,  4-C ) :   0.9967 B(  2-C , 15-H ) :   0.8634 
B(  3-C , 10-H ) :   0.9481 B(  3-C , 11-H ) :   0.9484 B(  3-C , 12-H ) :   0.9507 
B(  4-C ,  5-C ) :   1.0378 B(  4-C , 16-H ) :   0.9290 B(  4-C , 17-H ) :   0.9334 
B(  5-C ,  6-O ) :   0.8280 B(  5-C , 13-H ) :   0.9402 B(  5-C , 14-H ) :   0.9322 


-------
TIMINGS
-------

Total time                :   10.258 sec
Integral trafo            :    0.102 sec (  1.0%)
FC preparation            :    0.071 sec (  0.7%)
I/O of integrals          :    0.029 sec (  0.3%)
K(i,j) operators          :    0.028 sec (  0.3%)
T(i,j) pair energies      :    0.005 sec (  0.1%)
V**(-1/2)                 :    0.125 sec (  1.2%)
Gamma(ia|P)               :    0.027 sec (  0.3%)
Gamma-Trafo               :    0.013 sec (  0.1%)
D(virtual)                :    0.002 sec (  0.0%)
D(internal)               :    0.028 sec (  0.3%)
W(virtual)                :    0.003 sec (  0.0%)
W(internal)               :    0.032 sec (  0.3%)
L(virtual)                :    0.049 sec (  0.5%)
L(internal)               :    0.005 sec (  0.0%)
XC kernel                 :    0.015 sec (  0.1%)
G(D)                      :    0.788 sec (  7.7%)
G(Z)                      :    0.796 sec (  7.8%)
Z-vector solution         :    3.363 sec ( 32.8%)
3-index derivative        :    0.108 sec (  1.1%)
2-index derivative        :    0.023 sec (  0.2%)
Fock matrix gradient      :    4.387 sec ( 42.8%)


---------------------------------------
MP2 TOTAL ENERGY:     -309.719431069 Eh
---------------------------------------

The final MP2 gradient
  0:  -0.00463828  -0.00303909   0.00050537
  1:   0.05482112  -0.05292445   0.02121505
  2:  -0.00495615  -0.01373262  -0.01170398
  3:   0.01152880  -0.00448525   0.00492674
  4:  -0.01222970  -0.00032762  -0.01357749
  5:  -0.08160803  -0.00858422   0.02054558
  6:   0.02332471   0.05802305  -0.02402546
  7:  -0.00659661   0.00716405  -0.00182624
  8:  -0.00210351   0.00155986   0.00601526
  9:  -0.00419243  -0.00143082  -0.00526086
 10:  -0.00607471  -0.00115869  -0.00388876
 11:   0.00464310   0.00696028  -0.00289815
 12:  -0.00106127   0.00034904   0.00796524
 13:   0.01493260   0.00214252   0.00559921
 14:   0.00347560   0.00246597  -0.00994980
 15:   0.00366282   0.00310666  -0.00326677
 16:   0.00929024   0.00725944   0.00013465
 17:  -0.00220438  -0.00337341   0.00946764

-----------------------------------
NORM OF THE MP2 GRADIENT:  0.140827
-----------------------------------

Maximum memory used throughout the entire MP2-calculation: 30.4 MB


-------------------------------------------------------------------------------
                          DFT DISPERSION CORRECTION                            
                                                                               
                              DFTD3 V3.1  Rev 1                                
                          USING Becke-Johnson damping                          
-------------------------------------------------------------------------------
The B2PLYP functional is recognized
Active option DFTDOPT                   ...         4   

molecular C6(AA) [au] = 2362.434722 


            DFT-D V3
 parameters
 s6 scaling factor         :     0.6400 
 a1 scaling factor         :     0.3065 
 s8 scaling factor         :     0.9147 
 a2 scaling factor         :     5.0570 
 ad hoc parameters k1-k3   :    16.0000     1.3333    -4.0000 

 Edisp/kcal,au: -7.191218338169  -0.011459934660 
 E6   /kcal   :  -4.200773482 
 E8   /kcal   :  -2.990444857 
 % E8         :  41.584676141 

-------------------------   ----------------
Dispersion correction           -0.011459935
-------------------------   ----------------


-------------------------   --------------------
FINAL SINGLE POINT ENERGY      -309.730891003193
-------------------------   --------------------

------------------------------------------------------------------------------
                         ORCA GEOMETRY RELAXATION STEP
------------------------------------------------------------------------------

Reading the OPT-File                    .... done
Getting information on internals        .... done
Copying old internal coords+grads       .... done
Making the new internal coordinates     .... (2022 redundants) done
Validating the new internal coordinates .... (2022 redundants) done
Calculating the B-matrix                .... done
Calculating the G,G- and P matrices     .... done
Transforming gradient to internals      .... done
Projecting the internal gradient        .... done
Number of atoms                         ....  18
Number of internal coordinates          ....  85
Current Energy                          ....  -309.730891003 Eh
Current gradient norm                   ....     0.140826899 Eh/bohr
Maximum allowed component of the step   ....  0.300
Current trust radius                    ....  0.300
Evaluating the initial hessian          ....  (Almloef) done
Projecting the Hessian                  .... done
Forming the augmented Hessian           .... done
Diagonalizing the augmented Hessian     .... done
Last element of RFO vector              ....  0.966104837
Lowest eigenvalues of augmented Hessian:
 -0.016945151  0.011096851  0.013040543  0.018032387  0.022711299
Length of the computed step             ....  0.267207068
The final length of the internal step   ....  0.267207068
Converting the step to Cartesian space:
 Initial RMS(Int)=    0.0289826758
Transforming coordinates:
 Iter   0:  RMS(Cart)=    0.0431488968 RMS(Int)=    0.6803088038
done
Storing new coordinates                 .... done

                                .--------------------.
          ----------------------|Geometry convergence|-------------------------
          Item                value                   Tolerance       Converged
          ---------------------------------------------------------------------
          RMS gradient        0.0099514787            0.0000300000      NO
          MAX gradient        0.0542375151            0.0001000000      NO
          RMS step            0.0289826758            0.0006000000      NO
          MAX step            0.0929614457            0.0010000000      NO
          ........................................................
          Max(Bonds)      0.0492      Max(Angles)    2.42
          Max(Dihed)        4.40      Max(Improp)    0.00
          ---------------------------------------------------------------------

The optimization has not yet converged - more geometry cycles are needed


    ---------------------------------------------------------------------------
                         Redundant Internal Coordinates
                            (Angstroem and degrees)

        Definition                    Value    dE/dq     Step     New-Value
    ----------------------------------------------------------------------------
     1. B(C   1,C   0)                1.4982  0.017233 -0.0209    1.4773   
     2. B(C   2,C   1)                1.5014 -0.002324  0.0002    1.5016   
     3. B(C   3,C   2)                1.5306  0.000934 -0.0013    1.5294   
     4. B(C   4,C   2)                1.5193 -0.019225  0.0209    1.5402   
     5. B(C   5,C   4)                1.5170 -0.007383  0.0079    1.5249   
     6. B(O   6,C   5)                1.3799 -0.051049  0.0492    1.4291   
     7. B(O   6,C   1)                1.2278 -0.054238  0.0294    1.2572   
     8. B(H   7,C   0)                1.1080  0.009477 -0.0142    1.0939   
     9. B(H   8,C   0)                1.1103  0.005888 -0.0089    1.1014   
    10. B(H   9,C   0)                1.1094  0.005704 -0.0086    1.1008   
    11. B(H  10,C   3)                1.1098  0.006639 -0.0100    1.0998   
    12. B(H  11,C   3)                1.1106  0.008746 -0.0132    1.0974   
    13. B(H  12,C   3)                1.1106  0.008005 -0.0121    1.0985   
    14. B(H  13,C   5)                1.1107  0.011694 -0.0176    1.0930   
    15. B(H  14,C   5)                1.1142  0.009192 -0.0140    1.1001   
    16. B(H  15,C   2)                1.1128  0.003206 -0.0049    1.1080   
    17. B(H  16,C   4)                1.1101  0.010482 -0.0158    1.0943   
    18. B(H  17,C   4)                1.1166  0.008547 -0.0132    1.1034   
    19. A(C   1,C   0,H   9)          109.72  0.002254   -0.47    109.25   
    20. A(H   7,C   0,H   9)          108.68 -0.003838    0.84    109.52   
    21. A(C   1,C   0,H   7)          111.40  0.002620   -0.32    111.08   
    22. A(C   1,C   0,H   8)          109.13  0.000743   -0.21    108.93   
    23. A(H   8,C   0,H   9)          109.19  0.001026   -0.54    108.64   
    24. A(H   7,C   0,H   8)          108.69 -0.002871    0.70    109.39   
    25. A(C   0,C   1,O   6)          121.48  0.007020   -0.98    120.50   
    26. A(C   2,C   1,O   6)          112.39  0.001314   -0.09    112.30   
    27. A(C   0,C   1,C   2)          126.09 -0.008393    1.11    127.20   
    28. A(C   3,C   2,H  15)          110.60  0.000314   -0.76    109.84   
    29. A(C   1,C   2,H  15)          108.13  0.001995   -2.09    106.03   
    30. A(C   1,C   2,C   4)           98.10 -0.006702    1.38     99.48   
    31. A(C   1,C   2,C   3)          116.21  0.006786   -0.40    115.81   
    32. A(C   4,C   2,H  15)          110.70  0.003200   -0.46    110.24   
    33. A(C   3,C   2,C   4)          112.45 -0.005890    2.42    114.87   
    34. A(C   2,C   3,H  11)          109.65  0.003321   -0.53    109.12   
    35. A(H  11,C   3,H  12)          109.16  0.001125   -0.27    108.89   
    36. A(H  10,C   3,H  12)          108.93 -0.000301   -0.00    108.93   
    37. A(C   2,C   3,H  12)          111.10  0.001242   -0.27    110.83   
    38. A(H  10,C   3,H  11)          107.87  0.000808   -0.01    107.85   
    39. A(C   2,C   3,H  10)          110.07 -0.006180    1.08    111.15   
    40. A(C   5,C   4,H  16)          116.88  0.008913   -1.29    115.58   
    41. A(C   2,C   4,H  16)          116.90  0.003258   -0.76    116.14   
    42. A(C   2,C   4,C   5)          100.43 -0.012505    1.16    101.59   
    43. A(H  16,C   4,H  17)          108.29  0.001655   -0.29    107.99   
    44. A(C   5,C   4,H  17)          105.61 -0.008747    1.72    107.33   
    45. A(C   2,C   4,H  17)          107.85  0.005888   -0.20    107.65   
    46. A(H  13,C   5,H  14)          109.86  0.001875   -0.39    109.47   
    47. A(O   6,C   5,H  14)          108.23  0.005045   -0.69    107.54   
    48. A(C   4,C   5,H  14)          110.38 -0.005812    1.34    111.72   
    49. A(O   6,C   5,H  13)          113.01  0.003831   -1.70    111.31   
    50. A(C   4,C   5,H  13)          112.05 -0.010409    2.02    114.07   
    51. A(C   4,C   5,O   6)          103.09  0.005836   -0.60    102.49   
    52. A(C   1,O   6,C   5)          112.62  0.010474   -0.10    112.52   
    53. D(O   6,C   1,C   0,H   8)     61.33  0.002089   -0.85     60.48   
    54. D(O   6,C   1,C   0,H   7)   -178.65  0.000646   -0.32   -178.96   
    55. D(C   2,C   1,C   0,H   7)     -1.15 -0.001135    0.93     -0.22   
    56. D(C   2,C   1,C   0,H   9)    119.23 -0.002755    1.47    120.70   
    57. D(C   2,C   1,C   0,H   8)   -121.17  0.000308    0.39   -120.78   
    58. D(C   3,C   2,C   1,C   0)     40.20  0.004400   -2.22     37.98   
    59. D(C   3,C   2,C   1,O   6)   -142.11  0.002909   -1.09   -143.20   
    60. D(H  15,C   2,C   1,C   0)    -84.82 -0.002731    0.84    -83.98   
    61. D(C   4,C   2,C   1,O   6)    -22.11 -0.005484    2.53    -19.58   
    62. D(C   4,C   2,C   1,C   0)    160.20 -0.003994    1.41    161.60   
    63. D(H  11,C   3,C   2,C   1)    174.24 -0.005063    1.92    176.16   
    64. D(H  10,C   3,C   2,H  15)     56.49  0.002494   -1.56     54.93   
    65. D(H  10,C   3,C   2,C   4)   -179.18  0.002578   -0.96   -180.14   
    66. D(H  11,C   3,C   2,C   4)     62.31  0.003301   -1.28     61.03   
    67. D(H  10,C   3,C   2,C   1)    -67.26 -0.005786    2.24    -65.01   
    68. D(H  11,C   3,C   2,H  15)    -62.02  0.003217   -1.88    -63.89   
    69. D(H  16,C   4,C   2,H  15)     47.02 -0.000177   -1.15     45.87   
    70. D(H  16,C   4,C   2,C   3)    -77.25  0.001340   -1.59    -78.84   
    71. D(H  16,C   4,C   2,C   1)    159.96 -0.000102   -2.98    156.98   
    72. D(C   5,C   4,C   2,H  15)    -80.49 -0.003865    0.07    -80.41   
    73. D(C   5,C   4,C   2,C   3)    155.24 -0.002348   -0.37    154.88   
    74. D(C   5,C   4,C   2,C   1)     32.45 -0.003790   -1.76     30.70   
    75. D(H  13,C   5,C   4,H  17)    -44.49 -0.005338    4.28    -40.21   
    76. D(H  13,C   5,C   4,H  16)     75.97 -0.004250    4.40     80.36   
    77. D(H  13,C   5,C   4,C   2)   -156.51 -0.004295    3.52   -152.99   
    78. D(O   6,C   5,C   4,H  17)     77.33 -0.002581    2.92     80.25   
    79. D(O   6,C   5,C   4,H  16)   -162.22 -0.001494    3.04   -159.18   
    80. D(O   6,C   5,C   4,C   2)    -34.70 -0.001538    2.17    -32.53   
    81. D(C   1,O   6,C   5,C   4)     22.98  0.001574   -0.54     22.44   
    82. D(C   5,O   6,C   1,C   2)     -0.29  0.002101   -1.27     -1.56   
    83. D(C   5,O   6,C   1,C   0)    177.52  0.000291   -0.15    177.37   
    84. D(C   1,O   6,C   5,H  14)    -93.95  0.003174   -1.48    -95.43   
    85. D(C   1,O   6,C   5,H  13)    144.14 -0.005261    0.62    144.76   
    ----------------------------------------------------------------------------

Geometry step timings:
Preparation and reading OPT file:      0.000 s ( 9.033 %)
Internal coordinates            :      0.000 s ( 1.046 %)
B/P matrices and projection     :      0.001 s (30.618 %)
Hessian update/contruction      :      0.000 s (11.886 %)
Making the step                 :      0.001 s (22.029 %)
Converting the step to Cartesian:      0.000 s ( 3.550 %)
Storing new data                :      0.000 s ( 1.173 %)
Checking convergence            :      0.000 s ( 0.127 %)
Final printing                  :      0.001 s (20.412 %)
Total time                      :      0.003 s

Time for energy+gradient        :     20.715 s
Time for complete geometry iter :     20.925 s

         *************************************************************
         *                GEOMETRY OPTIMIZATION CYCLE   2            *
         *************************************************************
---------------------------------
CARTESIAN COORDINATES (ANGSTROEM)
---------------------------------
  C      0.950790    0.075432    0.123058
  C      2.418830    0.127178   -0.033926
  C      3.242022    1.295363   -0.494740
  C      2.780348    2.668450   -0.004352
  C      4.622589    0.852808    0.025271
  C      4.509238   -0.665462   -0.059256
  O      3.122358   -0.886883    0.205364
  H      0.492747    1.032711   -0.142225
  H      0.711879   -0.166493    1.170667
  H      0.544609   -0.718190   -0.522688
  H      1.791854    2.924019   -0.413094
  H      3.492728    3.430247   -0.345504
  H      2.729974    2.694736    1.092723
  H      5.140373   -1.199960    0.655397
  H      4.715087   -1.032937   -1.075576
  H      3.221607    1.265661   -1.602113
  H      5.490213    1.290911   -0.477562
  H      4.677862    1.119166    1.094609

----------------------------
CARTESIAN COORDINATES (A.U.)
----------------------------
  NO LB      ZA    FRAG     MASS         X           Y           Z
   0 C     6.0000    0    12.011    1.796733    0.142546    0.232545
   1 C     6.0000    0    12.011    4.570926    0.240331   -0.064112
   2 C     6.0000    0    12.011    6.126534    2.447881   -0.934923
   3 C     6.0000    0    12.011    5.254097    5.042639   -0.008224
   4 C     6.0000    0    12.011    8.735428    1.611574    0.047756
   5 C     6.0000    0    12.011    8.521226   -1.257541   -0.111977
   6 O     8.0000    0    15.999    5.900401   -1.675966    0.388081
   7 H     1.0000    0     1.008    0.931158    1.951540   -0.268767
   8 H     1.0000    0     1.008    1.345256   -0.314626    2.212240
   9 H     1.0000    0     1.008    1.029162   -1.357183   -0.987737
  10 H     1.0000    0     1.008    3.386113    5.525596   -0.780635
  11 H     1.0000    0     1.008    6.600299    6.482228   -0.652908
  12 H     1.0000    0     1.008    5.158903    5.092313    2.064948
  13 H     1.0000    0     1.008    9.713897   -2.267596    1.238521
  14 H     1.0000    0     1.008    8.910224   -1.951968   -2.032544
  15 H     1.0000    0     1.008    6.087955    2.391753   -3.027555
  16 H     1.0000    0     1.008   10.374999    2.439468   -0.902461
  17 H     1.0000    0     1.008    8.839878    2.114917    2.068512

--------------------------------
INTERNAL COORDINATES (ANGSTROEM)
--------------------------------
 C      0   0   0     0.000000000000     0.00000000     0.00000000
 C      1   0   0     1.477315614677     0.00000000     0.00000000
 C      2   1   0     1.501549650793   127.20350547     0.00000000
 C      3   2   1     1.529375618406   115.75889090    37.98764175
 C      3   2   1     1.540205326761    99.45363005   161.59106736
 C      5   3   2     1.524840680655   101.58079235    30.64878296
 O      2   1   3     1.257191720106   120.50479643   181.27373838
 H      1   2   3     1.093874051800   111.08065683   359.77241081
 H      1   2   3     1.101404386733   108.92437401   239.21642067
 H      1   2   3     1.100821014088   109.24335157   120.69439065
 H      4   3   2     1.099775859058   111.14874579   294.97834890
 H      4   3   2     1.097363001700   109.12410248   176.15514220
 H      4   3   2     1.098545696092   110.82667078    56.26246993
 H      6   5   3     1.093044930084   114.06208116   207.00791781
 H      6   5   3     1.100144857142   111.70855418    82.26757333
 H      3   2   1     1.107959540654   106.00801687   275.98191874
 H      5   3   2     1.094324456278   116.13555496   156.93647679
 H      5   3   2     1.103397130318   107.62236392   278.06381552

---------------------------
INTERNAL COORDINATES (A.U.)
---------------------------
 C      0   0   0     0.000000000000     0.00000000     0.00000000
 C      1   0   0     2.791721925105     0.00000000     0.00000000
 C      2   1   0     2.837517616484   127.20350547     0.00000000
 C      3   2   1     2.890101074685   115.75889090    37.98764175
 C      3   2   1     2.910566257584    99.45363005   161.59106736
 C      5   3   2     2.881531284301   101.58079235    30.64878296
 O      2   1   3     2.375748048834   120.50479643   181.27373838
 H      1   2   3     2.067122382905   111.08065683   359.77241081
 H      1   2   3     2.081352653625   108.92437401   239.21642067
 H      1   2   3     2.080250239091   109.24335157   120.69439065
 H      4   3   2     2.078275182317   111.14874579   294.97834890
 H      4   3   2     2.073715542710   109.12410248   176.15514220
 H      4   3   2     2.075950511213   110.82667078    56.26246993
 H      6   5   3     2.065555569930   114.06208116   207.00791781
 H      6   5   3     2.078972487641   111.70855418    82.26757333
 H      3   2   1     2.093740099302   106.00801687   275.98191874
 H      5   3   2     2.067973524017   116.13555496   156.93647679
 H      5   3   2     2.085118393256   107.62236392   278.06381552


           ************************************************************
           *        Program running with 8 parallel MPI-processes     *
           *              working on a common directory               *
           ************************************************************
------------------------------------------------------------------------------
                   ___                                                        
                  /   \      - P O W E R E D   B Y -                         
                 /     \                                                     
                 |  |  |   _    _      __       _____    __    __             
                 |  |  |  | |  | |    /  \     |  _  \  |  |  /  |          
                  \  \/   | |  | |   /    \    | | | |  |  | /  /          
                 / \  \   | |__| |  /  /\  \   | |_| |  |  |/  /          
                |  |  |   |  __  | /  /__\  \  |    /   |      \           
                |  |  |   | |  | | |   __   |  |    \   |  |\   \          
                \     /   | |  | | |  |  |  |  | |\  \  |  | \   \       
                 \___/    |_|  |_| |__|  |__|  |_| \__\ |__|  \__/        
                                                                              
                      - O R C A' S   B I G   F R I E N D -                    
                                      &                                       
                       - I N T E G R A L  F E E D E R -                       
                                                                              
 v1 FN, 2020, v2 2021, v3 2022-2024                                           
------------------------------------------------------------------------------


----------------------
SHARK INTEGRAL PACKAGE
----------------------

Number of atoms                             ...     18
Number of basis functions                   ...    153
Number of shells                            ...     75
Maximum angular momentum                    ...      2
Integral batch strategy                     ... SHARK/LIBINT Hybrid
RI-J (if used) integral strategy            ... SPLIT-RIJ (Revised 2003 algorithm where possible)
Printlevel                                  ...      1
Contraction scheme used                     ... SEGMENTED contraction
Prescreening option                         ... SCHWARTZ
   Thresh                                   ... 1.000e-12
   Tcut                                     ... 1.000e-14
   Tpresel                                  ... 1.000e-14 
Coulomb Range Separation                    ... NOT USED
Exchange Range Separation                   ... NOT USED
Multipole approximations                    ... NOT USED
Finite Nucleus Model                        ... NOT USED
CABS basis                                  ... NOT available
Auxiliary Coulomb fitting basis             ... AVAILABLE
   # of basis functions in Aux-J            ...    464
   # of shells in Aux-J                     ...    160
   Maximum angular momentum in Aux-J        ...      4
Auxiliary J/K fitting basis                 ... NOT available
Auxiliary Correlation fitting basis         ... AVAILABLE
   # of basis functions in Aux-C            ...    490
   # of shells in Aux-C                     ...    178
   Maximum angular momentum in Aux-C        ...      3
Auxiliary 'external' fitting basis          ... NOT available

Checking pre-screening integrals            ... done (  0.0 sec) Dimension = 75
Check shell pair data                       ... done (  0.0 sec)
Shell pair information
Shell pair cut-off parameter TPreSel        ...   1.0e-14
Total number of shell pairs                 ...      2850
Shell pairs after pre-screening             ...      2808
Total number of primitive shell pairs       ...      9854
Primitive shell pairs kept                  ...      7621
          la=0 lb=0:    931 shell pairs
          la=1 lb=0:   1054 shell pairs
          la=1 lb=1:    320 shell pairs
          la=2 lb=0:    300 shell pairs
          la=2 lb=1:    175 shell pairs
          la=2 lb=2:     28 shell pairs

Calculating one electron integrals          ... done (  0.0 sec)
Calculating RI/J V-Matrix + Cholesky decomp.... done (  0.0 sec)
Calculating RI/C V-Matrix + Cholesky decomp.... done (  0.1 sec)
Calculating Nuclear repulsion               ... done (  0.0 sec) ENN=    324.621276550054 Eh

Diagonalization of the overlap matrix:
Smallest eigenvalue                        ... 9.813e-04
Time for diagonalization                   ...    0.003 sec
Threshold for overlap eigenvalues          ... 1.000e-07
Number of eigenvalues below threshold      ... 0
Time for construction of square roots      ...    0.006 sec
Total time needed                          ...    0.009 sec

-------------------
DFT GRID GENERATION
-------------------

General Integration Accuracy     IntAcc      ... 4.388
Radial Grid Type                 RadialGrid  ... OptM3 with GC (2021)
Angular Grid (max. ang.)         AngularGrid ... 4 (Lebedev-302)
Angular grid pruning method      GridPruning ... 4 (adaptive)
Weight generation scheme         WeightScheme... mBecke (2022)
Basis function cutoff            BFCut       ... 1.0000e-12
Integration weight cutoff        WCut        ... 1.0000e-14
Partially contracted basis set               ... off
Rotationally invariant grid construction     ... off
Angular grids for H and He will be reduced by one unit

Total number of grid points                  ...    77283
Total number of batches                      ...     1216
Average number of points per batch           ...       63
Average number of grid points per atom       ...     4294

--------------------
COSX GRID GENERATION
--------------------

GRIDX 1
-------
General Integration Accuracy     IntAcc      ... 3.816
Radial Grid Type                 RadialGrid  ... OptM3 with GC (2021)
Angular Grid (max. ang.)         AngularGrid ... 1 (Lebedev-50)
Angular grid pruning method      GridPruning ... 4 (adaptive)
Weight generation scheme         WeightScheme... mBecke (2022)
Basis function cutoff            BFCut       ... 1.0000e-12
Integration weight cutoff        WCut        ... 1.0000e-14
Partially contracted basis set               ... on
Rotationally invariant grid construction     ... off
Angular grids for H and He will be reduced by one unit

Total number of grid points                  ...     9903
Total number of batches                      ...       89
Average number of points per batch           ...      111
Average number of grid points per atom       ...      550
UseSFitting                                  ... on

GRIDX 2
-------
General Integration Accuracy     IntAcc      ... 4.020
Radial Grid Type                 RadialGrid  ... OptM3 with GC (2021)
Angular Grid (max. ang.)         AngularGrid ... 2 (Lebedev-110)
Angular grid pruning method      GridPruning ... 4 (adaptive)
Weight generation scheme         WeightScheme... mBecke (2022)
Basis function cutoff            BFCut       ... 1.0000e-12
Integration weight cutoff        WCut        ... 1.0000e-14
Partially contracted basis set               ... on
Rotationally invariant grid construction     ... off
Angular grids for H and He will be reduced by one unit

Total number of grid points                  ...    20806
Total number of batches                      ...      173
Average number of points per batch           ...      120
Average number of grid points per atom       ...     1156
UseSFitting                                  ... on

GRIDX 3
-------
General Integration Accuracy     IntAcc      ... 4.338
Radial Grid Type                 RadialGrid  ... OptM3 with GC (2021)
Angular Grid (max. ang.)         AngularGrid ... 3 (Lebedev-194)
Angular grid pruning method      GridPruning ... 4 (adaptive)
Weight generation scheme         WeightScheme... mBecke (2022)
Basis function cutoff            BFCut       ... 1.0000e-12
Integration weight cutoff        WCut        ... 1.0000e-14
Partially contracted basis set               ... on
Rotationally invariant grid construction     ... off
Angular grids for H and He will be reduced by one unit

Total number of grid points                  ...    45500
Total number of batches                      ...      366
Average number of points per batch           ...      124
Average number of grid points per atom       ...     2528
UseSFitting                                  ... on
Initializing property integral containers    ... done (  0.0 sec)

SHARK setup successfully completed in   0.8 seconds

Maximum memory used throughout the entire STARTUP-calculation: 22.2 MB


           ************************************************************
           *        Program running with 8 parallel MPI-processes     *
           *              working on a common directory               *
           ************************************************************
Occupation numbers will be reassigned to an Aufbau configuration
             **** ENERGY FILE WAS UPDATED (calc.en.tmp) ****
Finished Guess after   0.2 sec
Maximum memory used throughout the entire GUESS-calculation: 9.3 MB


           ************************************************************
           *        Program running with 8 parallel MPI-processes     *
           *              working on a common directory               *
           ************************************************************
--------------------
CPCM SOLVATION MODEL
--------------------
CPCM parameters:
  Epsilon                                         ...      16.7000
  Refrac                                          ...       1.2750
  Rsolv                                           ...       1.3000
  Surface type                                    ... GAUSSIAN VDW
  Discretization scheme                           ... Constant charge density
    Threshold for H atoms                         ...       5.0000 (charges/Ang^2)
    Threshold for non-H atoms                     ...       5.0000 (charges/Ang^2)
  Epsilon function type                           ...         CPCM
Solvent:                                          ... CUSTOM
Radii:
  Scheme                                          ... Element-dependent radii
  Radius for C  used is    3.8550 Bohr (=   2.0400 Ang.)
  Radius for O  used is    3.4469 Bohr (=   1.8240 Ang.)
  Radius for H  used is    2.4944 Bohr (=   1.3200 Ang.)
Calculating surface                               ...        done! (  0.0s)
Cavity surface points                             ...         1547
Cavity Volume                                     ...     939.1691
Cavity Surface-area                               ...     546.1880
Calculating surface distance matrix               ...        done! (  0.0s)
Performing Cholesky decomposition & store         ...        done! (  0.1s)
Overall time for CPCM initialization              ...                 0.1s

----------------------------------------D-I-I-S--------------------------------------------
Iteration    Energy (Eh)           Delta-E    RMSDP     MaxDP     DIISErr   Damp  Time(sec)
-------------------------------------------------------------------------------------------
               ***  Starting incremental Fock matrix formation  ***
    1    -309.3995286520106447     0.00e+00  3.01e-04  6.30e-03  2.30e-02  0.700   0.9
    2    -309.4003935555203952    -8.65e-04  2.50e-04  4.48e-03  1.50e-02  0.700   0.6
                               ***Turning on AO-DIIS***
    3    -309.4010440854050330    -6.51e-04  1.97e-04  3.05e-03  9.53e-03  0.700   0.6
    4    -309.4015247980877348    -4.81e-04  5.09e-04  7.86e-03  7.88e-03  0.000   0.6
                              *** Initializing SOSCF ***
---------------------------------------S-O-S-C-F--------------------------------------
Iteration    Energy (Eh)           Delta-E    RMSDP     MaxDP     MaxGrad    Time(sec)
--------------------------------------------------------------------------------------
    5    -309.4028025162000404    -1.28e-03  5.49e-05  1.05e-03  1.36e-03     0.6
               *** Restarting incremental Fock matrix formation ***
    6    -309.4028094517800582    -6.94e-06  3.15e-05  6.63e-04  3.12e-04     0.8
    7    -309.4028111864079165    -1.73e-06  2.18e-05  4.10e-04  1.28e-04     0.8
    8    -309.4028118819060182    -6.95e-07  6.59e-06  1.19e-04  5.15e-05     0.8
    9    -309.4028119411292437    -5.92e-08  2.25e-06  5.17e-05  9.65e-06     0.7
   10    -309.4028119480113901    -6.88e-09  8.10e-07  1.23e-05  3.91e-06     0.6
   11    -309.4028119489945539    -9.83e-10  1.43e-07  2.85e-06  8.74e-07     0.6
                 **** Energy Check signals convergence ****

               *****************************************************
               *                     SUCCESS                       *
               *           SCF CONVERGED AFTER  11 CYCLES          *
               *****************************************************

Recomputing exchange energy using gridx3       ... done (    0.862 sec)
Old exchange energy                            :    -22.775273378 Eh
New exchange energy                            :    -22.775280390 Eh
Exchange energy change after final integration :     -0.000007012 Eh
Total energy after final integration           :   -309.402818961 Eh
             **** ENERGY FILE WAS UPDATED (calc.en.tmp) ****

----------------
TOTAL SCF ENERGY
----------------

Total Energy       :       -309.40281896103352 Eh           -8419.27873 eV

Components:
Nuclear Repulsion  :        324.62127655005418 Eh            8833.39402 eV
Electronic Energy  :       -633.94062400344797 Eh          -17250.40137 eV
One Electron Energy:      -1049.54809485249029 Eh          -28559.65561 eV
Two Electron Energy:        415.60747084904239 Eh           11309.25423 eV
CPCM Dielectric    :         -0.08346449560078 Eh              -2.27118 eV

Virial components:
Potential Energy   :       -616.08767239155418 Eh          -16764.59786 eV
Kinetic Energy     :        306.68485343052060 Eh            8345.31913 eV
Virial Ratio       :          2.00886240549577

DFT components:
N(Alpha)           :       27.000011816281 electrons
N(Beta)            :       27.000011816281 electrons
N(Total)           :       54.000023632562 electrons
E(X)               :      -20.210859751131 Eh       
E(C)               :       -1.306264117853 Eh       
E(XC)              :      -21.517123868984 Eh       

CPCM Solvation Model Properties:
Surface-charge          :         -1.01507481945253
Corrected charge        :         -1.00000000000000
Outlying charge corr.   :          0.00001676488287 Eh               0.00046 eV
Free-energy (cav+disp)  :  This term is not implemented in the current solvation scheme

---------------
SCF CONVERGENCE
---------------

  Last Energy change         ...    9.8316e-10  Tolerance :   1.0000e-09
  Last MAX-Density change    ...    2.8469e-06  Tolerance :   1.0000e-08
  Last RMS-Density change    ...    1.4305e-07  Tolerance :   1.0000e-09
  Last DIIS Error            ...    1.3612e-03  Tolerance :   1.0000e-08
  Last Orbital Gradient      ...    8.7388e-07  Tolerance :   2.0000e-06
  Last Orbital Rotation      ...    3.2373e-06  Tolerance :   2.0000e-06


Total SCF time: 0 days 0 hours 0 min 8 sec 
Finished LeanSCF after   8.7 sec

Maximum memory used throughout the entire LEANSCF-calculation: 17.2 MB


           ************************************************************
           *        Program running with 8 parallel MPI-processes     *
           *              working on a common directory               *
           ************************************************************

------------------------------------------------------------------------------
                                ORCA  MP2 
------------------------------------------------------------------------------

Freezing NCore=14 chemical core electrons

----------------------
RI-MP2 ENERGY+GRADIENT
----------------------
Dimension of the orbital basis            ...  153
Dimension of the AuxC basis               ...  490
Memory devoted to MP2                     ... 8000 MB   
Data format for matrix containers         ... DOUBLE
Compression type for matrix containers    ... UNCOMPRESSED
Overall scaling of the MP2 energy         ...   2.700e-01

-----------------------
SHARK RI TRANSFORMATION
-----------------------

Number of basis functions                ...    153
Number of aux functions                  ...    490
Number of operators                      ...      1
Generation of IJK                        ... YES
Generation of IAK                        ... YES
Generation of ABK                        ... NO
Orbital Range Operator  0:    0-  26 to   27- 152

Aux basis identifier                     ...   AUXC
Contraction scheme used                  ... SEGMENTED
Do orthogonalization                     ... YES
All operator combinations                ... NO
Transpose (ia|K)                         ... NO
Integral generator used                  ... LIBINT
Starting integral generation + trafo... 
Half trafo (segmented) done. Total time =  0.1 sec. integrals=  0.0 sec trafo=  0.0 sec
Integral generation and half transformation done (  0.1 sec)

Reading or making V^(-1/2)          ... done (  0.0 sec)
Sorting IJK integrals               ... done (  0.0 sec)
Sorting IAK integrals               ... done (  0.0 sec)

SHARK RI integral transformation done. Total time =  0.1 sec.

Opening buffers                              ... done
Frozen core precalculation                   ... done

Starting loop over batches of integrals:

Operator 0  - window                       ... (  7- 26)x( 27-152)
Operator 0  - Memory available             ...  8000 MB
Operator 0  - Memory needed per MO         ...   0.5 MB
Operator 0  - Number of orbitals per batch ... 3
Operator 0  - Number of batches            ... 1

OPERATOR  0   PASS   0:  MOs     7 ...    9 +   10 ...   12 +   13 ...   15 +   16 ...   18
                            +   19 ...   21 +   22 ...   24 +   25 ...   26
  Reading integrals       ... ok
  Internal MO   9
Closing buffer GIPV ( 0.01 GB; CompressionRatio= 1.00)
Time spent in pair loops =     0.202 sec
Deleting buffers (Ka|jb) ...done

-----------------------------------------------
 RI-MP2 CORRELATION ENERGY:     -0.328038265 Eh
-----------------------------------------------


---------------------
MP2 DENSITY FORMATION
---------------------

Completing the external part of the density      ... done
Storing the unrelaxed density                    ... done

Re-sorting 3-index density container for op 0    ... done
Computing external part of the Lagrangian        ... done
Calculating the xc-kernel                        ... done
Calculating G(D)                                 ... done
Completing the Lagrangian                        ... done
Solving the Z-vector equations                   ... Using XC Grid                  ... (calc.grid_cpscf.tmp) 
Recalculating density on grid  ... (calc.grho_cpscf0.tmp) done
Calculating the xc-kernel      ... (calc.fxc_cpscf0.tmp) done

-------------------
SHARK CP-SCF DRIVER
-------------------

Dimension of the orbital basis          ...    153
Dimension of the CPSCF-problem          ...   3402
Number of operators                     ...      1
Max. number of iterations               ...    128
Convergence Tolerance                   ... 3.0e-05
Number of perturbations                 ...      1
Perturbation type                       ... REAL

----------------------------
POPLE LINEAR EQUATION SOLVER
----------------------------

  ITERATION   0:   ||err||_max =   4.5837e-02 (   0.5 sec)
  ITERATION   1:   ||err||_max =   1.0635e-02 (   0.5 sec)
  ITERATION   2:   ||err||_max =   4.6046e-03 (   0.5 sec)
  ITERATION   3:   ||err||_max =   7.3584e-04 (   0.5 sec)
  ITERATION   4:   ||err||_max =   2.7010e-04 (   0.5 sec)
  ITERATION   5:   ||err||_max =   7.1544e-05 (   0.5 sec)
  ITERATION   6:   ||err||_max =   1.6525e-05 (   0.5 sec)
done
Finalizing the relaxed density                   ... done
Transforming P to the AO basis                   ... done
Storing the relaxed density                      ... done

------------------------------------
ENERGY WEIGHTED DENSITY FINALIZATION
------------------------------------

Gathering the parts of the W-matrix              ... done
Forming the Z-density                            ... done
Transforming Z to the AO basis                   ... done
Calculating G(Z)                                 ... done
Finalizing the W-matrix                          ... done
Transforming W to the AO basis and storing       ... done

----------------------------------
MP2 DERIVATIVE INTEGRAL GENERATION
----------------------------------

Input SCF Electron Density              ... calc.scfp
Input Correlated Electron Density       ... calc.pmp2re
Input Energy Weighted Density           ... calc.wmp2.tmp

Nuclear repulsion gradient              ... done (  0.0 sec)
HCore & Overlap gradient  (SHARK)       ... done (  0.0 sec)
Two-electron RIJ gradient terms         ... done (  0.2 sec)

-----------------------------------------------------------
MP2 COSX Grid Generation
-----------------------------------------------------------

General Integration Accuracy     IntAcc      ... 4.871
Radial Grid Type                 RadialGrid  ... OptM3 with GC (2021)
Angular Grid (max. ang.)         AngularGrid ... 4 (Lebedev-302)
Angular grid pruning method      GridPruning ... 4 (adaptive)
Weight generation scheme         WeightScheme... mBecke (2022)
Basis function cutoff            BFCut       ... 1.0000e-12
Integration weight cutoff        WCut        ... 1.0000e-14
Partially contracted basis set               ... on
Rotationally invariant grid construction     ... off
Angular grids for H and He will be reduced by one unit

Total number of grid points                  ...    89229
Total number of batches                      ...      704
Average number of points per batch           ...      126
Average number of grid points per atom       ...     4957
UseSFitting                                  ... on
Two-electron COSX gradient terms        ... 
Integration Timings:
Total Time                  =     2.8 sec
Basis fcn evaluation        =     0.0 sec
Density evaluation          =     0.1 sec
A evaluation                =     2.3 sec
A derivative evaluation     =     0.0 sec
S-fit derivative evaluation =     0.0 sec
anal. over. der. evaluation =     0.0 sec
num. over. der. evaluation  =     0.2 sec
K(P) evaluation             =     0.0 sec
finalize                    =     0.0 sec

done (  3.3 sec)
CPCM gradient                           ... done (  0.3 sec)
DFT XC gradient                         ... Exchange-correlation gradient    ... done
done (  0.4 sec)
Empirical dispersion gradient           ... 
-------------------
DISPERSION GRADIENT
-------------------

   1   C   :   -0.000296778   -0.000133773    0.000028589
   2   C   :    0.000211215   -0.000106100   -0.000011391
   3   C   :    0.000045079    0.000085454   -0.000052852
   4   C   :   -0.000029053    0.000269421   -0.000003846
   5   C   :    0.000061279   -0.000069708    0.000001812
   6   C   :   -0.000034608   -0.000078715    0.000003537
   7   O   :    0.000028648   -0.000177125    0.000021388
   8   H   :   -0.000136414   -0.000018838    0.000000351
   9   H   :   -0.000113843   -0.000054497    0.000050435
  10   H   :   -0.000107101   -0.000055468   -0.000008397
  11   H   :   -0.000044801    0.000140071   -0.000019302
  12   H   :   -0.000001505    0.000138523   -0.000011681
  13   H   :   -0.000011934    0.000153279    0.000070731
  14   H   :    0.000085648   -0.000090114    0.000034579
  15   H   :    0.000078920   -0.000094057   -0.000044107
  16   H   :    0.000014710    0.000047922   -0.000111309
  17   H   :    0.000141110    0.000026576   -0.000022203
  18   H   :    0.000109429    0.000017147    0.000073664

Difference to translation invariance:
           :    0.0000000000   -0.0000000000    0.0000000000

Difference to rotation invariance:
           :    0.0000000000    0.0000000000   -0.0000000000

Norm of the Dispersion gradient    ...    0.0007116473
RMS gradient                       ...    0.0000968429
MAX gradient                       ...    0.0002967785
done (  0.0 sec)

-------
TIMINGS
-------

Total time                :   10.184 sec
Integral trafo            :    0.100 sec (  1.0%)
FC preparation            :    0.022 sec (  0.2%)
I/O of integrals          :    0.060 sec (  0.6%)
K(i,j) operators          :    0.029 sec (  0.3%)
T(i,j) pair energies      :    0.006 sec (  0.1%)
V**(-1/2)                 :    0.061 sec (  0.6%)
Gamma(ia|P)               :    0.027 sec (  0.3%)
Gamma-Trafo               :    0.014 sec (  0.1%)
D(virtual)                :    0.002 sec (  0.0%)
D(internal)               :    0.030 sec (  0.3%)
W(virtual)                :    0.003 sec (  0.0%)
W(internal)               :    0.032 sec (  0.3%)
L(virtual)                :    0.060 sec (  0.6%)
L(internal)               :    0.005 sec (  0.1%)
XC kernel                 :    0.015 sec (  0.1%)
G(D)                      :    0.801 sec (  7.9%)
G(Z)                      :    0.795 sec (  7.8%)
Z-vector solution         :    3.502 sec ( 34.4%)
3-index derivative        :    0.114 sec (  1.1%)
2-index derivative        :    0.022 sec (  0.2%)
Fock matrix gradient      :    4.338 sec ( 42.6%)


---------------------------------------
MP2 TOTAL ENERGY:     -309.730857226 Eh
---------------------------------------

The final MP2 gradient
  0:  -0.00338856  -0.00055095   0.00085790
  1:   0.01065544  -0.02016507   0.00928713
  2:  -0.00541591  -0.00298654  -0.00940383
  3:   0.00427820   0.00157997   0.00346868
  4:   0.00397767   0.00326835  -0.00890376
  5:  -0.03566012  -0.01619765   0.01341429
  6:   0.01755727   0.02333956  -0.00917958
  7:  -0.00106503  -0.00018073   0.00012060
  8:  -0.00045630   0.00188589   0.00035662
  9:  -0.00091909   0.00174997  -0.00163397
 10:  -0.00074836  -0.00043117  -0.00059222
 11:  -0.00055678   0.00041295  -0.00025345
 12:  -0.00042293  -0.00002063  -0.00004637
 13:   0.00716855   0.00381921  -0.00292920
 14:   0.00308189   0.00254201  -0.00161364
 15:   0.00207688   0.00213404   0.00061192
 16:   0.00141110   0.00206045   0.00469573
 17:  -0.00156368  -0.00227357   0.00172153

-----------------------------------
NORM OF THE MP2 GRADIENT:  0.060747
-----------------------------------

Maximum memory used throughout the entire MP2-calculation: 30.6 MB


-------------------------------------------------------------------------------
                          DFT DISPERSION CORRECTION                            
                                                                               
                              DFTD3 V3.1  Rev 1                                
                          USING Becke-Johnson damping                          
-------------------------------------------------------------------------------
-------------------------   ----------------
Dispersion correction           -0.011455637
-------------------------   ----------------


-------------------------   --------------------
FINAL SINGLE POINT ENERGY      -309.742312863181
-------------------------   --------------------

------------------------------------------------------------------------------
                         ORCA GEOMETRY RELAXATION STEP
------------------------------------------------------------------------------

Reading the OPT-File                    .... done
Getting information on internals        .... done
Copying old internal coords+grads       .... done
Making the new internal coordinates     .... (2022 redundants) done
Validating the new internal coordinates .... (2022 redundants) done
Calculating the B-matrix                .... done
Calculating the G,G- and P matrices     .... done
Transforming gradient to internals      .... done
Projecting the internal gradient        .... done
Number of atoms                         ....  18
Number of internal coordinates          ....  85
Current Energy                          ....  -309.742312863 Eh
Current gradient norm                   ....     0.060746549 Eh/bohr
Maximum allowed component of the step   ....  0.300
Current trust radius                    ....  0.300
Updating the Hessian (BFGS)             .... done
Forming the augmented Hessian           .... done
Diagonalizing the augmented Hessian     .... done
Last element of RFO vector              ....  0.967749508
Lowest eigenvalues of augmented Hessian:
 -0.005436903  0.011096297  0.013046681  0.017836365  0.022730062
Length of the computed step             ....  0.260309563
The final length of the internal step   ....  0.260309563
Converting the step to Cartesian space:
 Initial RMS(Int)=    0.0282345363
Transforming coordinates:
 Iter   0:  RMS(Cart)=    0.0371230614 RMS(Int)=    0.0282695171
 Iter   5:  RMS(Cart)=    0.0000000090 RMS(Int)=    0.0000000084
done
Storing new coordinates                 .... done
The predicted energy change is          ....    -0.002902657
Previously predicted energy change      ....    -0.009077514
Actually observed energy change         ....    -0.011421860
Ratio of predicted to observed change   ....     1.258258605
New trust radius                        ....     0.300000000

                                .--------------------.
          ----------------------|Geometry convergence|-------------------------
          Item                value                   Tolerance       Converged
          ---------------------------------------------------------------------
          Energy change      -0.0114218600            0.0000010000      NO
          RMS gradient        0.0036273739            0.0000300000      NO
          MAX gradient        0.0212425475            0.0001000000      NO
          RMS step            0.0282345363            0.0006000000      NO
          MAX step            0.1071987934            0.0010000000      NO
          ........................................................
          Max(Bonds)      0.0365      Max(Angles)    2.70
          Max(Dihed)        6.14      Max(Improp)    0.00
          ---------------------------------------------------------------------

The optimization has not yet converged - more geometry cycles are needed


    ---------------------------------------------------------------------------
                         Redundant Internal Coordinates
                            (Angstroem and degrees)

        Definition                    Value    dE/dq     Step     New-Value
    ----------------------------------------------------------------------------
     1. B(C   1,C   0)                1.4773  0.005665 -0.0127    1.4646   
     2. B(C   2,C   1)                1.5015  0.001497 -0.0056    1.4960   
     3. B(C   3,C   2)                1.5294  0.001431 -0.0032    1.5262   
     4. B(C   4,C   2)                1.5402 -0.001185  0.0033    1.5435   
     5. B(C   5,C   4)                1.5248  0.001625 -0.0021    1.5227   
     6. B(O   6,C   5)                1.4292 -0.021243  0.0365    1.4657   
     7. B(O   6,C   1)                1.2572 -0.014373  0.0148    1.2720   
     8. B(H   7,C   0)                1.0939  0.000258 -0.0019    1.0920   
     9. B(H   8,C   0)                1.1014  0.000035 -0.0009    1.1005   
    10. B(H   9,C   0)                1.1008  0.000027 -0.0008    1.1000   
    11. B(H  10,C   3)                1.0998  0.000797 -0.0028    1.0970   
    12. B(H  11,C   3)                1.0974  0.000008 -0.0012    1.0961   
    13. B(H  12,C   3)                1.0985 -0.000038 -0.0010    1.0975   
    14. B(H  13,C   5)                1.0930  0.000360 -0.0025    1.0906   
    15. B(H  14,C   5)                1.1001  0.001212 -0.0042    1.0960   
    16. B(H  15,C   2)                1.1080 -0.000704  0.0012    1.1092   
    17. B(H  16,C   4)                1.0943 -0.000212 -0.0009    1.0934   
    18. B(H  17,C   4)                1.1034  0.001037 -0.0037    1.0997   
    19. A(C   1,C   0,H   9)          109.24  0.001025   -0.41    108.83   
    20. A(H   7,C   0,H   9)          109.52 -0.002125    0.87    110.39   
    21. A(C   1,C   0,H   7)          111.08  0.000377    0.03    111.11   
    22. A(C   1,C   0,H   8)          108.92  0.000823   -0.32    108.60   
    23. A(H   8,C   0,H   9)          108.64  0.001378   -0.86    107.78   
    24. A(H   7,C   0,H   8)          109.39 -0.001431    0.68    110.07   
    25. A(C   0,C   1,O   6)          120.50  0.006425   -1.36    119.14   
    26. A(C   2,C   1,O   6)          112.28 -0.002221    0.29    112.58   
    27. A(C   0,C   1,C   2)          127.20 -0.004203    1.06    128.26   
    28. A(C   3,C   2,H  15)          109.81 -0.000266   -0.44    109.38   
    29. A(C   1,C   2,H  15)          106.01  0.001891   -2.01    104.00   
    30. A(C   1,C   2,C   4)           99.45 -0.002889    1.23    100.68   
    31. A(C   1,C   2,C   3)          115.76  0.001993   -0.09    115.66   
    32. A(C   4,C   2,H  15)          110.26  0.000925   -0.28    109.97   
    33. A(C   3,C   2,C   4)          114.85 -0.001519    1.56    116.41   
    34. A(C   2,C   3,H  11)          109.12  0.001259   -0.37    108.76   
    35. A(H  11,C   3,H  12)          108.88  0.000576   -0.23    108.65   
    36. A(H  10,C   3,H  12)          108.93 -0.000405    0.09    109.01   
    37. A(C   2,C   3,H  12)          110.83  0.000316   -0.14    110.68   
    38. A(H  10,C   3,H  11)          107.86 -0.000045    0.09    107.95   
    39. A(C   2,C   3,H  10)          111.15 -0.001670    0.56    111.71   
    40. A(C   5,C   4,H  16)          115.60  0.003555   -1.55    114.05   
    41. A(C   2,C   4,H  16)          116.14  0.001725   -1.35    114.79   
    42. A(C   2,C   4,C   5)          101.58 -0.003473    0.55    102.14   
    43. A(H  16,C   4,H  17)          108.00  0.000409    0.35    108.35   
    44. A(C   5,C   4,H  17)          107.33 -0.004792    1.96    109.29   
    45. A(C   2,C   4,H  17)          107.62  0.001938    0.41    108.04   
    46. A(H  13,C   5,H  14)          109.43 -0.000770    0.34    109.77   
    47. A(O   6,C   5,H  14)          107.51  0.005535   -1.23    106.28   
    48. A(C   4,C   5,H  14)          111.71 -0.003486    1.49    113.20   
    49. A(O   6,C   5,H  13)          111.32  0.004580   -2.70    108.62   
    50. A(C   4,C   5,H  13)          114.06 -0.005084    1.80    115.86   
    51. A(C   4,C   5,O   6)          102.48  0.000088    0.19    102.67   
    52. A(C   1,O   6,C   5)          112.51  0.008350   -0.96    111.55   
    53. D(O   6,C   1,C   0,H   8)     60.49  0.000745    0.29     60.78   
    54. D(O   6,C   1,C   0,H   7)   -178.95 -0.000259    0.94   -178.02   
    55. D(C   2,C   1,C   0,H   7)     -0.23 -0.000234    0.80      0.57   
    56. D(C   2,C   1,C   0,H   9)    120.69 -0.001968    1.64    122.33   
    57. D(C   2,C   1,C   0,H   8)   -120.78  0.000771    0.15   -120.63   
    58. D(C   3,C   2,C   1,C   0)     37.99  0.001353   -1.06     36.93   
    59. D(C   3,C   2,C   1,O   6)   -143.20  0.001474   -1.22   -144.41   
    60. D(H  15,C   2,C   1,C   0)    -84.02 -0.000996    1.17    -82.84   
    61. D(C   4,C   2,C   1,O   6)    -19.59 -0.001344    1.44    -18.15   
    62. D(C   4,C   2,C   1,C   0)    161.59 -0.001465    1.60    163.19   
    63. D(H  11,C   3,C   2,C   1)    176.16 -0.002185    1.56    177.71   
    64. D(H  10,C   3,C   2,H  15)     54.93  0.001195   -1.32     53.62   
    65. D(H  10,C   3,C   2,C   4)    179.86  0.001059   -0.87    178.99   
    66. D(H  11,C   3,C   2,C   4)     61.04  0.001335   -1.10     59.94   
    67. D(H  10,C   3,C   2,C   1)    -65.02 -0.002461    1.79    -63.24   
    68. D(H  11,C   3,C   2,H  15)    -63.89  0.001471   -1.55    -65.44   
    69. D(H  16,C   4,C   2,H  15)     45.87  0.000489   -1.99     43.88   
    70. D(H  16,C   4,C   2,C   3)    -78.82  0.001258   -2.36    -81.18   
    71. D(H  16,C   4,C   2,C   1)    156.94  0.001563   -3.74    153.20   
    72. D(C   5,C   4,C   2,H  15)    -80.42 -0.002457    0.40    -80.02   
    73. D(C   5,C   4,C   2,C   3)    154.89 -0.001688    0.03    154.92   
    74. D(C   5,C   4,C   2,C   1)     30.65 -0.001383   -1.35     29.30   
    75. D(H  13,C   5,C   4,H  17)    -40.18 -0.003643    5.19    -34.99   
    76. D(H  13,C   5,C   4,H  16)     80.37 -0.004373    6.14     86.51   
    77. D(H  13,C   5,C   4,C   2)   -152.99 -0.002617    3.88   -149.11   
    78. D(O   6,C   5,C   4,H  17)     80.25 -0.000675    3.00     83.25   
    79. D(O   6,C   5,C   4,H  16)   -159.19 -0.001405    3.95   -155.25   
    80. D(O   6,C   5,C   4,C   2)    -32.56  0.000351    1.69    -30.86   
    81. D(C   1,O   6,C   5,C   4)     22.43  0.000367   -0.85     21.58   
    82. D(C   5,O   6,C   1,C   2)     -1.55  0.000468   -0.38     -1.94   
    83. D(C   5,O   6,C   1,C   0)    177.35  0.000446   -0.49    176.86   
    84. D(C   1,O   6,C   5,H  14)    -95.41  0.001951   -2.12    -97.53   
    85. D(C   1,O   6,C   5,H  13)    144.75 -0.003289    0.02    144.77   
    ----------------------------------------------------------------------------

Geometry step timings:
Preparation and reading OPT file:      0.000 s (10.478 %)
Internal coordinates            :      0.000 s ( 0.922 %)
B/P matrices and projection     :      0.001 s (26.823 %)
Hessian update/contruction      :      0.001 s (16.932 %)
Making the step                 :      0.001 s (19.559 %)
Converting the step to Cartesian:      0.000 s ( 3.157 %)
Storing new data                :      0.000 s ( 0.950 %)
Checking convergence            :      0.000 s ( 0.363 %)
Final printing                  :      0.001 s (20.760 %)
Total time                      :      0.004 s

Time for energy+gradient        :     20.622 s
Time for complete geometry iter :     20.809 s

         *************************************************************
         *                GEOMETRY OPTIMIZATION CYCLE   3            *
         *************************************************************
---------------------------------
CARTESIAN COORDINATES (ANGSTROEM)
---------------------------------
  C      0.952258    0.078335    0.105555
  C      2.408667    0.144710   -0.033880
  C      3.245905    1.306196   -0.467531
  C      2.770690    2.675529    0.010405
  C      4.637556    0.853466    0.022982
  C      4.525567   -0.663156   -0.054559
  O      3.102116   -0.894002    0.207411
  H      0.487500    1.028381   -0.166123
  H      0.710837   -0.175521    1.148816
  H      0.570988   -0.731556   -0.533703
  H      1.783689    2.927379   -0.396736
  H      3.481952    3.435304   -0.333640
  H      2.724424    2.708927    1.106452
  H      5.109586   -1.220663    0.678564
  H      4.719790   -1.059131   -1.057852
  H      3.203291    1.268530   -1.575270
  H      5.478630    1.267457   -0.539771
  H      4.741664    1.156572    1.074934

----------------------------
CARTESIAN COORDINATES (A.U.)
----------------------------
  NO LB      ZA    FRAG     MASS         X           Y           Z
   0 C     6.0000    0    12.011    1.799506    0.148031    0.199469
   1 C     6.0000    0    12.011    4.551722    0.273462   -0.064023
   2 C     6.0000    0    12.011    6.133871    2.468352   -0.883505
   3 C     6.0000    0    12.011    5.235845    5.056016    0.019663
   4 C     6.0000    0    12.011    8.763711    1.612817    0.043430
   5 C     6.0000    0    12.011    8.552083   -1.253183   -0.103102
   6 O     8.0000    0    15.999    5.862150   -1.689419    0.391950
   7 H     1.0000    0     1.008    0.921241    1.943359   -0.313927
   8 H     1.0000    0     1.008    1.343286   -0.331686    2.170948
   9 H     1.0000    0     1.008    1.079011   -1.382441   -1.008552
  10 H     1.0000    0     1.008    3.370684    5.531946   -0.749722
  11 H     1.0000    0     1.008    6.579935    6.491783   -0.630488
  12 H     1.0000    0     1.008    5.148415    5.119129    2.090891
  13 H     1.0000    0     1.008    9.655718   -2.306719    1.282300
  14 H     1.0000    0     1.008    8.919110   -2.001467   -1.999051
  15 H     1.0000    0     1.008    6.053343    2.397174   -2.976829
  16 H     1.0000    0     1.008   10.353110    2.395147   -1.020020
  17 H     1.0000    0     1.008    8.960446    2.185605    2.031331

--------------------------------
INTERNAL COORDINATES (ANGSTROEM)
--------------------------------
 C      0   0   0     0.000000000000     0.00000000     0.00000000
 C      1   0   0     1.464573910657     0.00000000     0.00000000
 C      2   1   0     1.496017872140   128.26557153     0.00000000
 C      3   2   1     1.526212361930   115.56606135    36.94683662
 C      3   2   1     1.543457494551   100.64647346   163.18822780
 C      5   3   2     1.522726559030   102.10189348    29.25209314
 O      2   1   3     1.272012043009   119.14701086   181.42901806
 H      1   2   3     1.091969421158   111.10787955     0.56386775
 H      1   2   3     1.100509900710   108.59372720   239.36691558
 H      1   2   3     1.099972620851   108.82780080   122.31803942
 H      4   3   2     1.096978961748   111.71028395   296.75873593
 H      4   3   2     1.096137980859   108.75732900   177.71023953
 H      4   3   2     1.097531072625   110.68045983    58.42988559
 H      6   5   3     1.090578763479   115.81948754   210.91567318
 H      6   5   3     1.095954262372   113.16883915    83.12197772
 H      3   2   1     1.109198439668   103.98241275   277.11007536
 H      5   3   2     1.093382550226   114.76839709   153.16224731
 H      5   3   2     1.099688203846   107.96988897   274.12890863

---------------------------
INTERNAL COORDINATES (A.U.)
---------------------------
 C      0   0   0     0.000000000000     0.00000000     0.00000000
 C      1   0   0     2.767643594029     0.00000000     0.00000000
 C      2   1   0     2.827064069796   128.26557153     0.00000000
 C      3   2   1     2.884123386253   115.56606135    36.94683662
 C      3   2   1     2.916711964049   100.64647346   163.18822780
 C      5   3   2     2.877536173414   102.10189348    29.25209314
 O      2   1   3     2.403754400337   119.14701086   181.42901806
 H      1   2   3     2.063523152606   111.10787955     0.56386775
 H      1   2   3     2.079662320012   108.59372720   239.36691558
 H      1   2   3     2.078647008220   108.82780080   122.31803942
 H      4   3   2     2.072989812377   111.71028395   296.75873593
 H      4   3   2     2.071400588814   108.75732900   177.71023953
 H      4   3   2     2.074033150729   110.68045983    58.42988559
 H      6   5   3     2.060895190445   115.81948754   210.91567318
 H      6   5   3     2.071053411187   113.16883915    83.12197772
 H      3   2   1     2.096081279146   103.98241275   277.11007536
 H      5   3   2     2.066193579535   114.76839709   153.16224731
 H      5   3   2     2.078109537972   107.96988897   274.12890863


           ************************************************************
           *        Program running with 8 parallel MPI-processes     *
           *              working on a common directory               *
           ************************************************************
------------------------------------------------------------------------------
                   ___                                                        
                  /   \      - P O W E R E D   B Y -                         
                 /     \                                                     
                 |  |  |   _    _      __       _____    __    __             
                 |  |  |  | |  | |    /  \     |  _  \  |  |  /  |          
                  \  \/   | |  | |   /    \    | | | |  |  | /  /          
                 / \  \   | |__| |  /  /\  \   | |_| |  |  |/  /          
                |  |  |   |  __  | /  /__\  \  |    /   |      \           
                |  |  |   | |  | | |   __   |  |    \   |  |\   \          
                \     /   | |  | | |  |  |  |  | |\  \  |  | \   \       
                 \___/    |_|  |_| |__|  |__|  |_| \__\ |__|  \__/        
                                                                              
                      - O R C A' S   B I G   F R I E N D -                    
                                      &                                       
                       - I N T E G R A L  F E E D E R -                       
                                                                              
 v1 FN, 2020, v2 2021, v3 2022-2024                                           
------------------------------------------------------------------------------


----------------------
SHARK INTEGRAL PACKAGE
----------------------

Number of atoms                             ...     18
Number of basis functions                   ...    153
Number of shells                            ...     75
Maximum angular momentum                    ...      2
Integral batch strategy                     ... SHARK/LIBINT Hybrid
RI-J (if used) integral strategy            ... SPLIT-RIJ (Revised 2003 algorithm where possible)
Printlevel                                  ...      1
Contraction scheme used                     ... SEGMENTED contraction
Prescreening option                         ... SCHWARTZ
   Thresh                                   ... 1.000e-12
   Tcut                                     ... 1.000e-14
   Tpresel                                  ... 1.000e-14 
Coulomb Range Separation                    ... NOT USED
Exchange Range Separation                   ... NOT USED
Multipole approximations                    ... NOT USED
Finite Nucleus Model                        ... NOT USED
CABS basis                                  ... NOT available
Auxiliary Coulomb fitting basis             ... AVAILABLE
   # of basis functions in Aux-J            ...    464
   # of shells in Aux-J                     ...    160
   Maximum angular momentum in Aux-J        ...      4
Auxiliary J/K fitting basis                 ... NOT available
Auxiliary Correlation fitting basis         ... AVAILABLE
   # of basis functions in Aux-C            ...    490
   # of shells in Aux-C                     ...    178
   Maximum angular momentum in Aux-C        ...      3
Auxiliary 'external' fitting basis          ... NOT available

Checking pre-screening integrals            ... done (  0.0 sec) Dimension = 75
Check shell pair data                       ... done (  0.0 sec)
Shell pair information
Shell pair cut-off parameter TPreSel        ...   1.0e-14
Total number of shell pairs                 ...      2850
Shell pairs after pre-screening             ...      2808
Total number of primitive shell pairs       ...      9854
Primitive shell pairs kept                  ...      7621
          la=0 lb=0:    931 shell pairs
          la=1 lb=0:   1054 shell pairs
          la=1 lb=1:    320 shell pairs
          la=2 lb=0:    300 shell pairs
          la=2 lb=1:    175 shell pairs
          la=2 lb=2:     28 shell pairs

Calculating one electron integrals          ... done (  0.0 sec)
Calculating RI/J V-Matrix + Cholesky decomp.... done (  0.0 sec)
Calculating RI/C V-Matrix + Cholesky decomp.... done (  0.0 sec)
Calculating Nuclear repulsion               ... done (  0.0 sec) ENN=    323.665134277781 Eh

Diagonalization of the overlap matrix:
Smallest eigenvalue                        ... 9.657e-04
Time for diagonalization                   ...    0.002 sec
Threshold for overlap eigenvalues          ... 1.000e-07
Number of eigenvalues below threshold      ... 0
Time for construction of square roots      ...    0.001 sec
Total time needed                          ...    0.005 sec

-------------------
DFT GRID GENERATION
-------------------

General Integration Accuracy     IntAcc      ... 4.388
Radial Grid Type                 RadialGrid  ... OptM3 with GC (2021)
Angular Grid (max. ang.)         AngularGrid ... 4 (Lebedev-302)
Angular grid pruning method      GridPruning ... 4 (adaptive)
Weight generation scheme         WeightScheme... mBecke (2022)
Basis function cutoff            BFCut       ... 1.0000e-12
Integration weight cutoff        WCut        ... 1.0000e-14
Partially contracted basis set               ... off
Rotationally invariant grid construction     ... off
Angular grids for H and He will be reduced by one unit

Total number of grid points                  ...    77288
Total number of batches                      ...     1218
Average number of points per batch           ...       63
Average number of grid points per atom       ...     4294

--------------------
COSX GRID GENERATION
--------------------

GRIDX 1
-------
General Integration Accuracy     IntAcc      ... 3.816
Radial Grid Type                 RadialGrid  ... OptM3 with GC (2021)
Angular Grid (max. ang.)         AngularGrid ... 1 (Lebedev-50)
Angular grid pruning method      GridPruning ... 4 (adaptive)
Weight generation scheme         WeightScheme... mBecke (2022)
Basis function cutoff            BFCut       ... 1.0000e-12
Integration weight cutoff        WCut        ... 1.0000e-14
Partially contracted basis set               ... on
Rotationally invariant grid construction     ... off
Angular grids for H and He will be reduced by one unit

Total number of grid points                  ...     9914
Total number of batches                      ...       89
Average number of points per batch           ...      111
Average number of grid points per atom       ...      551
UseSFitting                                  ... on

GRIDX 2
-------
General Integration Accuracy     IntAcc      ... 4.020
Radial Grid Type                 RadialGrid  ... OptM3 with GC (2021)
Angular Grid (max. ang.)         AngularGrid ... 2 (Lebedev-110)
Angular grid pruning method      GridPruning ... 4 (adaptive)
Weight generation scheme         WeightScheme... mBecke (2022)
Basis function cutoff            BFCut       ... 1.0000e-12
Integration weight cutoff        WCut        ... 1.0000e-14
Partially contracted basis set               ... on
Rotationally invariant grid construction     ... off
Angular grids for H and He will be reduced by one unit

Total number of grid points                  ...    20819
Total number of batches                      ...      172
Average number of points per batch           ...      121
Average number of grid points per atom       ...     1157
UseSFitting                                  ... on

GRIDX 3
-------
General Integration Accuracy     IntAcc      ... 4.338
Radial Grid Type                 RadialGrid  ... OptM3 with GC (2021)
Angular Grid (max. ang.)         AngularGrid ... 3 (Lebedev-194)
Angular grid pruning method      GridPruning ... 4 (adaptive)
Weight generation scheme         WeightScheme... mBecke (2022)
Basis function cutoff            BFCut       ... 1.0000e-12
Integration weight cutoff        WCut        ... 1.0000e-14
Partially contracted basis set               ... on
Rotationally invariant grid construction     ... off
Angular grids for H and He will be reduced by one unit

Total number of grid points                  ...    45513
Total number of batches                      ...      366
Average number of points per batch           ...      124
Average number of grid points per atom       ...     2528
UseSFitting                                  ... on
Initializing property integral containers    ... done (  0.0 sec)

SHARK setup successfully completed in   0.8 seconds

Maximum memory used throughout the entire STARTUP-calculation: 22.2 MB


           ************************************************************
           *        Program running with 8 parallel MPI-processes     *
           *              working on a common directory               *
           ************************************************************
Occupation numbers will be reassigned to an Aufbau configuration
             **** ENERGY FILE WAS UPDATED (calc.en.tmp) ****
Finished Guess after   0.2 sec
Maximum memory used throughout the entire GUESS-calculation: 9.3 MB


           ************************************************************
           *        Program running with 8 parallel MPI-processes     *
           *              working on a common directory               *
           ************************************************************
--------------------
CPCM SOLVATION MODEL
--------------------
CPCM parameters:
  Epsilon                                         ...      16.7000
  Refrac                                          ...       1.2750
  Rsolv                                           ...       1.3000
  Surface type                                    ... GAUSSIAN VDW
  Discretization scheme                           ... Constant charge density
    Threshold for H atoms                         ...       5.0000 (charges/Ang^2)
    Threshold for non-H atoms                     ...       5.0000 (charges/Ang^2)
  Epsilon function type                           ...         CPCM
Solvent:                                          ... CUSTOM
Radii:
  Scheme                                          ... Element-dependent radii
  Radius for C  used is    3.8550 Bohr (=   2.0400 Ang.)
  Radius for O  used is    3.4469 Bohr (=   1.8240 Ang.)
  Radius for H  used is    2.4944 Bohr (=   1.3200 Ang.)
Calculating surface                               ...        done! (  0.0s)
Cavity surface points                             ...         1542
Cavity Volume                                     ...     939.1325
Cavity Surface-area                               ...     546.2952
Calculating surface distance matrix               ...        done! (  0.0s)
Performing Cholesky decomposition & store         ...        done! (  0.1s)
Overall time for CPCM initialization              ...                 0.2s

----------------------------------------D-I-I-S--------------------------------------------
Iteration    Energy (Eh)           Delta-E    RMSDP     MaxDP     DIISErr   Damp  Time(sec)
-------------------------------------------------------------------------------------------
               ***  Starting incremental Fock matrix formation  ***
    1    -309.4037737515716913     0.00e+00  2.09e-04  4.35e-03  1.52e-02  0.700   0.8
    2    -309.4042838553266961    -5.10e-04  1.78e-04  3.31e-03  1.21e-02  0.700   0.6
                               ***Turning on AO-DIIS***
    3    -309.4046826005318849    -3.99e-04  1.47e-04  2.86e-03  9.37e-03  0.700   0.5
    4    -309.4049832713629371    -3.01e-04  3.86e-04  7.47e-03  6.95e-03  0.000   0.5
                              *** Initializing SOSCF ***
---------------------------------------S-O-S-C-F--------------------------------------
Iteration    Energy (Eh)           Delta-E    RMSDP     MaxDP     MaxGrad    Time(sec)
--------------------------------------------------------------------------------------
    5    -309.4058073250411667    -8.24e-04  4.35e-05  7.94e-04  8.93e-04     0.5
               *** Restarting incremental Fock matrix formation ***
    6    -309.4058130222358045    -5.70e-06  2.86e-05  5.27e-04  2.91e-04     0.8
    7    -309.4058146251661015    -1.60e-06  2.18e-05  4.71e-04  1.28e-04     0.7
    8    -309.4058153177078907    -6.93e-07  6.34e-06  1.13e-04  4.65e-05     0.6
    9    -309.4058153752246767    -5.75e-08  1.78e-06  3.92e-05  6.21e-06     0.6
   10    -309.4058153779361078    -2.71e-09  5.74e-07  1.03e-05  3.25e-06     0.6
   11    -309.4058153788272989    -8.91e-10  9.80e-08  1.73e-06  5.22e-07     0.7
                 **** Energy Check signals convergence ****

               *****************************************************
               *                     SUCCESS                       *
               *           SCF CONVERGED AFTER  11 CYCLES          *
               *****************************************************

Recomputing exchange energy using gridx3       ... done (    0.895 sec)
Old exchange energy                            :    -22.769721000 Eh
New exchange energy                            :    -22.769720761 Eh
Exchange energy change after final integration :      0.000000239 Eh
Total energy after final integration           :   -309.405815140 Eh
             **** ENERGY FILE WAS UPDATED (calc.en.tmp) ****

----------------
TOTAL SCF ENERGY
----------------

Total Energy       :       -309.40581514009119 Eh           -8419.36026 eV

Components:
Nuclear Repulsion  :        323.66513427778108 Eh            8807.37606 eV
Electronic Energy  :       -632.98747200403670 Eh          -17224.46479 eV
One Electron Energy:      -1047.73954215048366 Eh          -28510.44238 eV
Two Electron Energy:        414.75207014644695 Eh           11285.97760 eV
CPCM Dielectric    :         -0.08347765257171 Eh              -2.27154 eV

Virial components:
Potential Energy   :       -616.05558425001811 Eh          -16763.72470 eV
Kinetic Energy     :        306.64976910992692 Eh            8344.36444 eV
Virial Ratio       :          2.00898760184351

DFT components:
N(Alpha)           :       27.000027818549 electrons
N(Beta)            :       27.000027818549 electrons
N(Total)           :       54.000055637098 electrons
E(X)               :      -20.207171649578 Eh       
E(C)               :       -1.305707563784 Eh       
E(XC)              :      -21.512879213362 Eh       

CPCM Solvation Model Properties:
Surface-charge          :         -1.01493010051049
Corrected charge        :         -1.00000000000000
Outlying charge corr.   :          0.00001643454543 Eh               0.00045 eV
Free-energy (cav+disp)  :  This term is not implemented in the current solvation scheme

---------------
SCF CONVERGENCE
---------------

  Last Energy change         ...    8.9119e-10  Tolerance :   1.0000e-09
  Last MAX-Density change    ...    1.7278e-06  Tolerance :   1.0000e-08
  Last RMS-Density change    ...    9.8024e-08  Tolerance :   1.0000e-09
  Last DIIS Error            ...    8.9305e-04  Tolerance :   1.0000e-08
  Last Orbital Gradient      ...    5.2212e-07  Tolerance :   2.0000e-06
  Last Orbital Rotation      ...    1.7263e-06  Tolerance :   2.0000e-06


Total SCF time: 0 days 0 hours 0 min 7 sec 
Finished LeanSCF after   8.1 sec

Maximum memory used throughout the entire LEANSCF-calculation: 17.3 MB


           ************************************************************
           *        Program running with 8 parallel MPI-processes     *
           *              working on a common directory               *
           ************************************************************

------------------------------------------------------------------------------
                                ORCA  MP2 
------------------------------------------------------------------------------

Freezing NCore=14 chemical core electrons

----------------------
RI-MP2 ENERGY+GRADIENT
----------------------
Dimension of the orbital basis            ...  153
Dimension of the AuxC basis               ...  490
Memory devoted to MP2                     ... 8000 MB   
Data format for matrix containers         ... DOUBLE
Compression type for matrix containers    ... UNCOMPRESSED
Overall scaling of the MP2 energy         ...   2.700e-01

-----------------------
SHARK RI TRANSFORMATION
-----------------------

Number of basis functions                ...    153
Number of aux functions                  ...    490
Number of operators                      ...      1
Generation of IJK                        ... YES
Generation of IAK                        ... YES
Generation of ABK                        ... NO
Orbital Range Operator  0:    0-  26 to   27- 152

Aux basis identifier                     ...   AUXC
Contraction scheme used                  ... SEGMENTED
Do orthogonalization                     ... YES
All operator combinations                ... NO
Transpose (ia|K)                         ... NO
Integral generator used                  ... LIBINT
Starting integral generation + trafo... 
Half trafo (segmented) done. Total time =  0.1 sec. integrals=  0.0 sec trafo=  0.0 sec
Integral generation and half transformation done (  0.1 sec)

Reading or making V^(-1/2)          ... done (  0.1 sec)
Sorting IJK integrals               ... done (  0.0 sec)
Sorting IAK integrals               ... done (  0.0 sec)

SHARK RI integral transformation done. Total time =  0.1 sec.

Opening buffers                              ... done
Frozen core precalculation                   ... done

Starting loop over batches of integrals:

Operator 0  - window                       ... (  7- 26)x( 27-152)
Operator 0  - Memory available             ...  8000 MB
Operator 0  - Memory needed per MO         ...   0.5 MB
Operator 0  - Number of orbitals per batch ... 3
Operator 0  - Number of batches            ... 1

OPERATOR  0   PASS   0:  MOs     7 ...    9 +   10 ...   12 +   13 ...   15 +   16 ...   18
                            +   19 ...   21 +   22 ...   24 +   25 ...   26
  Reading integrals       ... ok
  Internal MO   9
Closing buffer GIPV ( 0.01 GB; CompressionRatio= 1.00)
Time spent in pair loops =     0.211 sec
Deleting buffers (Ka|jb) ...done

-----------------------------------------------
 RI-MP2 CORRELATION ENERGY:     -0.328671301 Eh
-----------------------------------------------


---------------------
MP2 DENSITY FORMATION
---------------------

Completing the external part of the density      ... done
Storing the unrelaxed density                    ... done

Re-sorting 3-index density container for op 0    ... done
Computing external part of the Lagrangian        ... done
Calculating the xc-kernel                        ... done
Calculating G(D)                                 ... done
Completing the Lagrangian                        ... done
Solving the Z-vector equations                   ... Using XC Grid                  ... (calc.grid_cpscf.tmp) 
Recalculating density on grid  ... (calc.grho_cpscf0.tmp) done
Calculating the xc-kernel      ... (calc.fxc_cpscf0.tmp) done

-------------------
SHARK CP-SCF DRIVER
-------------------

Dimension of the orbital basis          ...    153
Dimension of the CPSCF-problem          ...   3402
Number of operators                     ...      1
Max. number of iterations               ...    128
Convergence Tolerance                   ... 3.0e-05
Number of perturbations                 ...      1
Perturbation type                       ... REAL

----------------------------
POPLE LINEAR EQUATION SOLVER
----------------------------

  ITERATION   0:   ||err||_max =   4.7942e-02 (   0.5 sec)
  ITERATION   1:   ||err||_max =   1.1121e-02 (   0.5 sec)
  ITERATION   2:   ||err||_max =   4.8084e-03 (   0.5 sec)
  ITERATION   3:   ||err||_max =   7.9205e-04 (   0.5 sec)
  ITERATION   4:   ||err||_max =   3.0095e-04 (   0.5 sec)
  ITERATION   5:   ||err||_max =   7.6828e-05 (   0.5 sec)
  ITERATION   6:   ||err||_max =   1.7611e-05 (   0.5 sec)
done
Finalizing the relaxed density                   ... done
Transforming P to the AO basis                   ... done
Storing the relaxed density                      ... done

------------------------------------
ENERGY WEIGHTED DENSITY FINALIZATION
------------------------------------

Gathering the parts of the W-matrix              ... done
Forming the Z-density                            ... done
Transforming Z to the AO basis                   ... done
Calculating G(Z)                                 ... done
Finalizing the W-matrix                          ... done
Transforming W to the AO basis and storing       ... done

----------------------------------
MP2 DERIVATIVE INTEGRAL GENERATION
----------------------------------

Input SCF Electron Density              ... calc.scfp
Input Correlated Electron Density       ... calc.pmp2re
Input Energy Weighted Density           ... calc.wmp2.tmp

Nuclear repulsion gradient              ... done (  0.0 sec)
HCore & Overlap gradient  (SHARK)       ... done (  0.0 sec)
Two-electron RIJ gradient terms         ... done (  0.2 sec)

-----------------------------------------------------------
MP2 COSX Grid Generation
-----------------------------------------------------------

General Integration Accuracy     IntAcc      ... 4.871
Radial Grid Type                 RadialGrid  ... OptM3 with GC (2021)
Angular Grid (max. ang.)         AngularGrid ... 4 (Lebedev-302)
Angular grid pruning method      GridPruning ... 4 (adaptive)
Weight generation scheme         WeightScheme... mBecke (2022)
Basis function cutoff            BFCut       ... 1.0000e-12
Integration weight cutoff        WCut        ... 1.0000e-14
Partially contracted basis set               ... on
Rotationally invariant grid construction     ... off
Angular grids for H and He will be reduced by one unit

Total number of grid points                  ...    89262
Total number of batches                      ...      704
Average number of points per batch           ...      126
Average number of grid points per atom       ...     4959
UseSFitting                                  ... on
Two-electron COSX gradient terms        ... 
Integration Timings:
Total Time                  =     2.8 sec
Basis fcn evaluation        =     0.0 sec
Density evaluation          =     0.1 sec
A evaluation                =     2.3 sec
A derivative evaluation     =     0.0 sec
S-fit derivative evaluation =     0.0 sec
anal. over. der. evaluation =     0.0 sec
num. over. der. evaluation  =     0.2 sec
K(P) evaluation             =     0.0 sec
finalize                    =     0.0 sec

done (  3.3 sec)
CPCM gradient                           ... done (  0.3 sec)
DFT XC gradient                         ... Exchange-correlation gradient    ... done
done (  0.5 sec)
Empirical dispersion gradient           ... 
-------------------
DISPERSION GRADIENT
-------------------

   1   C   :   -0.000296747   -0.000133802    0.000026165
   2   C   :    0.000119631   -0.000100323   -0.000011737
   3   C   :    0.000047451    0.000090699   -0.000051580
   4   C   :   -0.000030187    0.000272057   -0.000001446
   5   C   :    0.000094671   -0.000058218    0.000001259
   6   C   :    0.000022883   -0.000099092    0.000003435
   7   O   :    0.000024696   -0.000177521    0.000021495
   8   H   :   -0.000135848   -0.000018927   -0.000001327
   9   H   :   -0.000113139   -0.000055173    0.000049424
  10   H   :   -0.000106445   -0.000056268   -0.000009018
  11   H   :   -0.000044706    0.000139177   -0.000018108
  12   H   :   -0.000001930    0.000138742   -0.000010909
  13   H   :   -0.000012457    0.000152779    0.000071635
  14   H   :    0.000084988   -0.000091977    0.000035773
  15   H   :    0.000080077   -0.000095678   -0.000043625
  16   H   :    0.000013732    0.000048313   -0.000108014
  17   H   :    0.000139987    0.000024956   -0.000026411
  18   H   :    0.000113343    0.000020256    0.000072990

Difference to translation invariance:
           :    0.0000000000    0.0000000000   -0.0000000000

Difference to rotation invariance:
           :   -0.0000000000    0.0000000000    0.0000000000

Norm of the Dispersion gradient    ...    0.0006957166
RMS gradient                       ...    0.0000946750
MAX gradient                       ...    0.0002967471
done (  0.0 sec)

-------
TIMINGS
-------

Total time                :   10.048 sec
Integral trafo            :    0.148 sec (  1.5%)
FC preparation            :    0.032 sec (  0.3%)
I/O of integrals          :    0.052 sec (  0.5%)
K(i,j) operators          :    0.029 sec (  0.3%)
T(i,j) pair energies      :    0.006 sec (  0.1%)
V**(-1/2)                 :    0.060 sec (  0.6%)
Gamma(ia|P)               :    0.028 sec (  0.3%)
Gamma-Trafo               :    0.014 sec (  0.1%)
D(virtual)                :    0.002 sec (  0.0%)
D(internal)               :    0.030 sec (  0.3%)
W(virtual)                :    0.003 sec (  0.0%)
W(internal)               :    0.032 sec (  0.3%)
L(virtual)                :    0.061 sec (  0.6%)
L(internal)               :    0.005 sec (  0.1%)
XC kernel                 :    0.015 sec (  0.1%)
G(D)                      :    0.796 sec (  7.9%)
G(Z)                      :    0.794 sec (  7.9%)
Z-vector solution         :    3.305 sec ( 32.9%)
3-index derivative        :    0.116 sec (  1.2%)
2-index derivative        :    0.022 sec (  0.2%)
Fock matrix gradient      :    4.339 sec ( 43.2%)


---------------------------------------
MP2 TOTAL ENERGY:     -309.734486441 Eh
---------------------------------------

The final MP2 gradient
  0:   0.00180675  -0.00059857   0.00085087
  1:  -0.00694165  -0.00110212   0.00210971
  2:  -0.00187190   0.00098303  -0.00396096
  3:  -0.00038196   0.00061943   0.00088070
  4:   0.00552488   0.00211349  -0.00458246
  5:  -0.01316562  -0.00956659   0.00520696
  6:   0.00961784   0.00329880  -0.00081725
  7:   0.00085809  -0.00067055   0.00012561
  8:   0.00010679   0.00070545  -0.00058897
  9:   0.00010991   0.00107441  -0.00059794
 10:   0.00062239   0.00009904   0.00042816
 11:  -0.00068182  -0.00077497   0.00001039
 12:  -0.00011829  -0.00018713  -0.00086455
 13:   0.00313409   0.00170682  -0.00327106
 14:   0.00160964   0.00106867   0.00089267
 15:   0.00074680   0.00097343   0.00087216
 16:   0.00047964   0.00079734   0.00362769
 17:  -0.00145089  -0.00055426  -0.00034226

-----------------------------------
NORM OF THE MP2 GRADIENT:  0.024176
-----------------------------------

Maximum memory used throughout the entire MP2-calculation: 30.7 MB


-------------------------------------------------------------------------------
                          DFT DISPERSION CORRECTION                            
                                                                               
                              DFTD3 V3.1  Rev 1                                
                          USING Becke-Johnson damping                          
-------------------------------------------------------------------------------
-------------------------   ----------------
Dispersion correction           -0.011443982
-------------------------   ----------------


-------------------------   --------------------
FINAL SINGLE POINT ENERGY      -309.745930423419
-------------------------   --------------------

------------------------------------------------------------------------------
                         ORCA GEOMETRY RELAXATION STEP
------------------------------------------------------------------------------

Reading the OPT-File                    .... done
Getting information on internals        .... done
Copying old internal coords+grads       .... done
Making the new internal coordinates     .... (2022 redundants) done
Validating the new internal coordinates .... (2022 redundants) done
Calculating the B-matrix                .... done
Calculating the G,G- and P matrices     .... done
Transforming gradient to internals      .... done
Projecting the internal gradient        .... done
Number of atoms                         ....  18
Number of internal coordinates          ....  85
Current Energy                          ....  -309.745930423 Eh
Current gradient norm                   ....     0.024176082 Eh/bohr
Maximum allowed component of the step   ....  0.300
Current trust radius                    ....  0.300
Updating the Hessian (BFGS)             .... done
Forming the augmented Hessian           .... done
Diagonalizing the augmented Hessian     .... done
Last element of RFO vector              ....  0.977902798
Lowest eigenvalues of augmented Hessian:
 -0.001492333  0.011094121  0.012984260  0.016340898  0.022734510
Length of the computed step             ....  0.213784110
The final length of the internal step   ....  0.213784110
Converting the step to Cartesian space:
 Initial RMS(Int)=    0.0231881424
Transforming coordinates:
 Iter   0:  RMS(Cart)=    0.0311993310 RMS(Int)=    0.0231777194
done
Storing new coordinates                 .... done
The predicted energy change is          ....    -0.000780269
Previously predicted energy change      ....    -0.002902657
Actually observed energy change         ....    -0.003617560
Ratio of predicted to observed change   ....     1.246292899
New trust radius                        ....     0.450000000

                                .--------------------.
          ----------------------|Geometry convergence|-------------------------
          Item                value                   Tolerance       Converged
          ---------------------------------------------------------------------
          Energy change      -0.0036175602            0.0000010000      NO
          RMS gradient        0.0013658868            0.0000300000      NO
          MAX gradient        0.0065961901            0.0001000000      NO
          RMS step            0.0231881424            0.0006000000      NO
          MAX step            0.0926101907            0.0010000000      NO
          ........................................................
          Max(Bonds)      0.0200      Max(Angles)    1.93
          Max(Dihed)        5.31      Max(Improp)    0.00
          ---------------------------------------------------------------------

The optimization has not yet converged - more geometry cycles are needed


    ---------------------------------------------------------------------------
                         Redundant Internal Coordinates
                            (Angstroem and degrees)

        Definition                    Value    dE/dq     Step     New-Value
    ----------------------------------------------------------------------------
     1. B(C   1,C   0)                1.4646 -0.002904  0.0014    1.4660   
     2. B(C   2,C   1)                1.4960  0.001235 -0.0051    1.4909   
     3. B(C   3,C   2)                1.5262  0.000088 -0.0009    1.5254   
     4. B(C   4,C   2)                1.5435  0.002764 -0.0026    1.5408   
     5. B(C   5,C   4)                1.5227  0.003564 -0.0057    1.5170   
     6. B(O   6,C   5)                1.4657 -0.006596  0.0200    1.4857   
     7. B(O   6,C   1)                1.2720  0.001772  0.0033    1.2753   
     8. B(H   7,C   0)                1.0920 -0.000982  0.0008    1.0928   
     9. B(H   8,C   0)                1.1005 -0.000729  0.0009    1.1014   
    10. B(H   9,C   0)                1.1000 -0.000494  0.0003    1.1003   
    11. B(H  10,C   3)                1.0970 -0.000693  0.0003    1.0973   
    12. B(H  11,C   3)                1.0961 -0.000978  0.0011    1.0972   
    13. B(H  12,C   3)                1.0975 -0.000875  0.0009    1.0985   
    14. B(H  13,C   5)                1.0906 -0.001391  0.0015    1.0920   
    15. B(H  14,C   5)                1.0960 -0.000921  0.0004    1.0963   
    16. B(H  15,C   2)                1.1092 -0.000929  0.0020    1.1112   
    17. B(H  16,C   4)                1.0934 -0.001192  0.0014    1.0948   
    18. B(H  17,C   4)                1.0997 -0.000625 -0.0002    1.0995   
    19. A(C   1,C   0,H   9)          108.83  0.000124   -0.17    108.66   
    20. A(H   7,C   0,H   9)          110.39 -0.000357    0.45    110.84   
    21. A(C   1,C   0,H   7)          111.11 -0.001169    0.37    111.47   
    22. A(C   1,C   0,H   8)          108.59  0.000523   -0.26    108.33   
    23. A(H   8,C   0,H   9)          107.76  0.000915   -0.65    107.11   
    24. A(H   7,C   0,H   8)          110.07  0.000042    0.23    110.30   
    25. A(C   0,C   1,O   6)          119.15  0.002254   -0.72    118.43   
    26. A(C   2,C   1,O   6)          112.57 -0.001640    0.25    112.82   
    27. A(C   0,C   1,C   2)          128.27 -0.000610    0.46    128.72   
    28. A(C   3,C   2,H  15)          109.34 -0.000267   -0.21    109.13   
    29. A(C   1,C   2,H  15)          103.98  0.001026   -1.28    102.70   
    30. A(C   1,C   2,C   4)          100.65 -0.000687    0.78    101.42   
    31. A(C   1,C   2,C   3)          115.57 -0.000498    0.30    115.87   
    32. A(C   4,C   2,H  15)          110.00 -0.000003   -0.20    109.80   
    33. A(C   3,C   2,C   4)          116.38  0.000490    0.49    116.87   
    34. A(C   2,C   3,H  11)          108.76 -0.000301   -0.02    108.73   
    35. A(H  11,C   3,H  12)          108.65  0.000285   -0.16    108.49   
    36. A(H  10,C   3,H  12)          109.01 -0.000172    0.05    109.06   
    37. A(C   2,C   3,H  12)          110.68 -0.000154   -0.02    110.66   
    38. A(H  10,C   3,H  11)          107.95 -0.000131    0.07    108.02   
    39. A(C   2,C   3,H  10)          111.71  0.000473    0.06    111.77   
    40. A(C   5,C   4,H  16)          114.05  0.001334   -1.23    112.82   
    41. A(C   2,C   4,H  16)          114.77  0.000814   -1.26    113.51   
    42. A(C   2,C   4,C   5)          102.10 -0.000478    0.43    102.53   
    43. A(H  16,C   4,H  17)          108.37 -0.000380    0.45    108.82   
    44. A(C   5,C   4,H  17)          109.28 -0.001286    1.15    110.43   
    45. A(C   2,C   4,H  17)          107.97 -0.000149    0.71    108.68   
    46. A(H  13,C   5,H  14)          109.62 -0.001130    0.53    110.15   
    47. A(O   6,C   5,H  14)          106.19  0.002964   -0.88    105.31   
    48. A(C   4,C   5,H  14)          113.17 -0.001199    0.81    113.98   
    49. A(O   6,C   5,H  13)          108.63  0.002094   -1.93    106.70   
    50. A(C   4,C   5,H  13)          115.82 -0.001606    0.93    116.75   
    51. A(C   4,C   5,O   6)          102.66 -0.000368    0.28    102.94   
    52. A(C   1,O   6,C   5)          111.53  0.003262   -0.57    110.96   
    53. D(O   6,C   1,C   0,H   8)     60.80  0.000064    1.11     61.91   
    54. D(O   6,C   1,C   0,H   7)   -178.01 -0.000274    1.46   -176.55   
    55. D(C   2,C   1,C   0,H   7)      0.56 -0.000028    1.11      1.68   
    56. D(C   2,C   1,C   0,H   9)    122.32 -0.001140    1.80    124.11   
    57. D(C   2,C   1,C   0,H   8)   -120.63  0.000310    0.76   -119.87   
    58. D(C   3,C   2,C   1,C   0)     36.95 -0.000108   -0.03     36.91   
    59. D(C   3,C   2,C   1,O   6)   -144.40  0.000170   -0.36   -144.77   
    60. D(H  15,C   2,C   1,C   0)    -82.89 -0.000209    0.93    -81.96   
    61. D(C   4,C   2,C   1,O   6)    -18.16 -0.000009    0.92    -17.24   
    62. D(C   4,C   2,C   1,C   0)    163.19 -0.000286    1.26    164.44   
    63. D(H  11,C   3,C   2,C   1)    177.71 -0.000515    0.77    178.48   
    64. D(H  10,C   3,C   2,H  15)     53.62  0.000222   -0.69     52.93   
    65. D(H  10,C   3,C   2,C   4)    178.99  0.000372   -0.75    178.24   
    66. D(H  11,C   3,C   2,C   4)     59.94  0.000440   -0.86     59.08   
    67. D(H  10,C   3,C   2,C   1)    -63.24 -0.000583    0.88    -62.36   
    68. D(H  11,C   3,C   2,H  15)    -65.43  0.000289   -0.80    -66.23   
    69. D(H  16,C   4,C   2,H  15)     43.89  0.000486   -2.12     41.77   
    70. D(H  16,C   4,C   2,C   3)    -81.15  0.000466   -2.07    -83.21   
    71. D(H  16,C   4,C   2,C   1)    153.16  0.001318   -3.25    149.91   
    72. D(C   5,C   4,C   2,H  15)    -80.02 -0.001296   -0.13    -80.15   
    73. D(C   5,C   4,C   2,C   3)    154.94 -0.001316   -0.07    154.87   
    74. D(C   5,C   4,C   2,C   1)     29.25 -0.000464   -1.26     27.99   
    75. D(H  13,C   5,C   4,H  17)    -34.92 -0.002172    4.69    -30.24   
    76. D(H  13,C   5,C   4,H  16)     86.52 -0.002699    5.31     91.83   
    77. D(H  13,C   5,C   4,C   2)   -149.08 -0.001271    3.30   -145.78   
    78. D(O   6,C   5,C   4,H  17)     83.27 -0.000681    3.00     86.27   
    79. D(O   6,C   5,C   4,H  16)   -155.29 -0.001208    3.62   -151.66   
    80. D(O   6,C   5,C   4,C   2)    -30.89  0.000220    1.62    -29.28   
    81. D(C   1,O   6,C   5,C   4)     21.58  0.000110   -1.15     20.43   
    82. D(C   5,O   6,C   1,C   2)     -1.93 -0.000171    0.15     -1.77   
    83. D(C   5,O   6,C   1,C   0)    176.86  0.000042   -0.14    176.72   
    84. D(C   1,O   6,C   5,H  14)    -97.44  0.000384   -1.83    -99.27   
    85. D(C   1,O   6,C   5,H  13)    144.73 -0.000937   -0.86    143.86   
    ----------------------------------------------------------------------------

Geometry step timings:
Preparation and reading OPT file:      0.001 s (14.898 %)
Internal coordinates            :      0.000 s ( 0.944 %)
B/P matrices and projection     :      0.001 s (26.680 %)
Hessian update/contruction      :      0.000 s ( 9.437 %)
Making the step                 :      0.001 s (19.645 %)
Converting the step to Cartesian:      0.000 s ( 2.717 %)
Storing new data                :      0.000 s ( 0.944 %)
Checking convergence            :      0.000 s ( 0.400 %)
Final printing                  :      0.001 s (24.278 %)
Total time                      :      0.003 s

Time for energy+gradient        :     19.785 s
Time for complete geometry iter :     20.030 s

         *************************************************************
         *                GEOMETRY OPTIMIZATION CYCLE   4            *
         *************************************************************
---------------------------------
CARTESIAN COORDINATES (ANGSTROEM)
---------------------------------
  C      0.947015    0.075357    0.089595
  C      2.405724    0.151550   -0.035171
  C      3.247133    1.310513   -0.449568
  C      2.773914    2.680072    0.026969
  C      4.643196    0.855671    0.017675
  C      4.535322   -0.656003   -0.048764
  O      3.091116   -0.897288    0.202655
  H      0.471250    1.016381   -0.197414
  H      0.701250   -0.174201    1.133788
  H      0.583117   -0.753869   -0.535434
  H      1.786091    2.933110   -0.378370
  H      3.487077    3.439066   -0.318236
  H      2.731392    2.715424    1.124048
  H      5.084439   -1.221160    0.707287
  H      4.728580   -1.072995   -1.044085
  H      3.189325    1.270417   -1.558568
  H      5.458809    1.250246   -0.596857
  H      4.790359    1.184466    1.056504

----------------------------
CARTESIAN COORDINATES (A.U.)
----------------------------
  NO LB      ZA    FRAG     MASS         X           Y           Z
   0 C     6.0000    0    12.011    1.789599    0.142404    0.169309
   1 C     6.0000    0    12.011    4.546160    0.286388   -0.066464
   2 C     6.0000    0    12.011    6.136191    2.476510   -0.849561
   3 C     6.0000    0    12.011    5.241938    5.064603    0.050963
   4 C     6.0000    0    12.011    8.774368    1.616984    0.033401
   5 C     6.0000    0    12.011    8.570517   -1.239667   -0.092152
   6 O     8.0000    0    15.999    5.841363   -1.695628    0.382963
   7 H     1.0000    0     1.008    0.890534    1.920681   -0.373058
   8 H     1.0000    0     1.008    1.325171   -0.329191    2.142549
   9 H     1.0000    0     1.008    1.101931   -1.424607   -1.011824
  10 H     1.0000    0     1.008    3.375223    5.542774   -0.715016
  11 H     1.0000    0     1.008    6.589621    6.498892   -0.601379
  12 H     1.0000    0     1.008    5.161584    5.131408    2.124143
  13 H     1.0000    0     1.008    9.608198   -2.307659    1.336579
  14 H     1.0000    0     1.008    8.935720   -2.027666   -1.973035
  15 H     1.0000    0     1.008    6.026950    2.400741   -2.945266
  16 H     1.0000    0     1.008   10.315654    2.362622   -1.127896
  17 H     1.0000    0     1.008    9.052467    2.238317    1.996504

--------------------------------
INTERNAL COORDINATES (ANGSTROEM)
--------------------------------
 C      0   0   0     0.000000000000     0.00000000     0.00000000
 C      1   0   0     1.466016888638     0.00000000     0.00000000
 C      2   1   0     1.490935063078   128.72560812     0.00000000
 C      3   2   1     1.525358122718   115.85084562    36.90776983
 C      3   2   1     1.540840484742   101.39526003   164.44824054
 C      5   3   2     1.516974342098   102.50053145    27.95877553
 O      2   1   3     1.275297341199   118.43379015   181.78645489
 H      1   2   3     1.092818236426   111.47410981     1.67005332
 H      1   2   3     1.101371401543   108.33034503   240.12912239
 H      1   2   3     1.100317519436   108.65671492   124.10514890
 H      4   3   2     1.097324868829   111.77222463   297.65037222
 H      4   3   2     1.097195666281   108.73321903   178.49081678
 H      4   3   2     1.098472140166   110.66592654    59.42541634
 H      6   5   3     1.092037463152   116.72045084   214.23118651
 H      6   5   3     1.096309114449   113.96998656    84.12943226
 H      3   2   1     1.111228721022   102.70790774   278.03078251
 H      5   3   2     1.094788917260   113.47758681   149.90205035
 H      5   3   2     1.099513339072   108.63258422   271.09438011

---------------------------
INTERNAL COORDINATES (A.U.)
---------------------------
 C      0   0   0     0.000000000000     0.00000000     0.00000000
 C      1   0   0     2.770370427230     0.00000000     0.00000000
 C      2   1   0     2.817458952678   128.72560812     0.00000000
 C      3   2   1     2.882509108089   115.85084562    36.90776983
 C      3   2   1     2.911766532221   101.39526003   164.44824054
 C      5   3   2     2.866666058751   102.50053145    27.95877553
 O      2   1   3     2.409962714185   118.43379015   181.78645489
 H      1   2   3     2.065127181000   111.47410981     1.67005332
 H      1   2   3     2.081290320650   108.33034503   240.12912239
 H      1   2   3     2.079298772090   108.65671492   124.10514890
 H      4   3   2     2.073643482027   111.77222463   297.65037222
 H      4   3   2     2.073399324596   108.73321903   178.49081678
 H      4   3   2     2.075811510656   110.66592654    59.42541634
 H      6   5   3     2.063651733339   116.72045084   214.23118651
 H      6   5   3     2.071723984430   113.96998656    84.12943226
 H      3   2   1     2.099917954878   102.70790774   278.03078251
 H      5   3   2     2.068851228074   113.47758681   149.90205035
 H      5   3   2     2.077779091439   108.63258422   271.09438011


           ************************************************************
           *        Program running with 8 parallel MPI-processes     *
           *              working on a common directory               *
           ************************************************************
------------------------------------------------------------------------------
                   ___                                                        
                  /   \      - P O W E R E D   B Y -                         
                 /     \                                                     
                 |  |  |   _    _      __       _____    __    __             
                 |  |  |  | |  | |    /  \     |  _  \  |  |  /  |          
                  \  \/   | |  | |   /    \    | | | |  |  | /  /          
                 / \  \   | |__| |  /  /\  \   | |_| |  |  |/  /          
                |  |  |   |  __  | /  /__\  \  |    /   |      \           
                |  |  |   | |  | | |   __   |  |    \   |  |\   \          
                \     /   | |  | | |  |  |  |  | |\  \  |  | \   \       
                 \___/    |_|  |_| |__|  |__|  |_| \__\ |__|  \__/        
                                                                              
                      - O R C A' S   B I G   F R I E N D -                    
                                      &                                       
                       - I N T E G R A L  F E E D E R -                       
                                                                              
 v1 FN, 2020, v2 2021, v3 2022-2024                                           
------------------------------------------------------------------------------


----------------------
SHARK INTEGRAL PACKAGE
----------------------

Number of atoms                             ...     18
Number of basis functions                   ...    153
Number of shells                            ...     75
Maximum angular momentum                    ...      2
Integral batch strategy                     ... SHARK/LIBINT Hybrid
RI-J (if used) integral strategy            ... SPLIT-RIJ (Revised 2003 algorithm where possible)
Printlevel                                  ...      1
Contraction scheme used                     ... SEGMENTED contraction
Prescreening option                         ... SCHWARTZ
   Thresh                                   ... 1.000e-12
   Tcut                                     ... 1.000e-14
   Tpresel                                  ... 1.000e-14 
Coulomb Range Separation                    ... NOT USED
Exchange Range Separation                   ... NOT USED
Multipole approximations                    ... NOT USED
Finite Nucleus Model                        ... NOT USED
CABS basis                                  ... NOT available
Auxiliary Coulomb fitting basis             ... AVAILABLE
   # of basis functions in Aux-J            ...    464
   # of shells in Aux-J                     ...    160
   Maximum angular momentum in Aux-J        ...      4
Auxiliary J/K fitting basis                 ... NOT available
Auxiliary Correlation fitting basis         ... AVAILABLE
   # of basis functions in Aux-C            ...    490
   # of shells in Aux-C                     ...    178
   Maximum angular momentum in Aux-C        ...      3
Auxiliary 'external' fitting basis          ... NOT available

Checking pre-screening integrals            ... done (  0.0 sec) Dimension = 75
Check shell pair data                       ... done (  0.0 sec)
Shell pair information
Shell pair cut-off parameter TPreSel        ...   1.0e-14
Total number of shell pairs                 ...      2850
Shell pairs after pre-screening             ...      2808
Total number of primitive shell pairs       ...      9854
Primitive shell pairs kept                  ...      7615
          la=0 lb=0:    931 shell pairs
          la=1 lb=0:   1054 shell pairs
          la=1 lb=1:    320 shell pairs
          la=2 lb=0:    300 shell pairs
          la=2 lb=1:    175 shell pairs
          la=2 lb=2:     28 shell pairs

Calculating one electron integrals          ... done (  0.0 sec)
Calculating RI/J V-Matrix + Cholesky decomp.... done (  0.0 sec)
Calculating RI/C V-Matrix + Cholesky decomp.... done (  0.0 sec)
Calculating Nuclear repulsion               ... done (  0.0 sec) ENN=    323.179903527031 Eh

Diagonalization of the overlap matrix:
Smallest eigenvalue                        ... 9.350e-04
Time for diagonalization                   ...    0.003 sec
Threshold for overlap eigenvalues          ... 1.000e-07
Number of eigenvalues below threshold      ... 0
Time for construction of square roots      ...    0.027 sec
Total time needed                          ...    0.030 sec

-------------------
DFT GRID GENERATION
-------------------

General Integration Accuracy     IntAcc      ... 4.388
Radial Grid Type                 RadialGrid  ... OptM3 with GC (2021)
Angular Grid (max. ang.)         AngularGrid ... 4 (Lebedev-302)
Angular grid pruning method      GridPruning ... 4 (adaptive)
Weight generation scheme         WeightScheme... mBecke (2022)
Basis function cutoff            BFCut       ... 1.0000e-12
Integration weight cutoff        WCut        ... 1.0000e-14
Partially contracted basis set               ... off
Rotationally invariant grid construction     ... off
Angular grids for H and He will be reduced by one unit

Total number of grid points                  ...    77293
Total number of batches                      ...     1217
Average number of points per batch           ...       63
Average number of grid points per atom       ...     4294

--------------------
COSX GRID GENERATION
--------------------

GRIDX 1
-------
General Integration Accuracy     IntAcc      ... 3.816
Radial Grid Type                 RadialGrid  ... OptM3 with GC (2021)
Angular Grid (max. ang.)         AngularGrid ... 1 (Lebedev-50)
Angular grid pruning method      GridPruning ... 4 (adaptive)
Weight generation scheme         WeightScheme... mBecke (2022)
Basis function cutoff            BFCut       ... 1.0000e-12
Integration weight cutoff        WCut        ... 1.0000e-14
Partially contracted basis set               ... on
Rotationally invariant grid construction     ... off
Angular grids for H and He will be reduced by one unit

Total number of grid points                  ...     9916
Total number of batches                      ...       90
Average number of points per batch           ...      110
Average number of grid points per atom       ...      551
UseSFitting                                  ... on

GRIDX 2
-------
General Integration Accuracy     IntAcc      ... 4.020
Radial Grid Type                 RadialGrid  ... OptM3 with GC (2021)
Angular Grid (max. ang.)         AngularGrid ... 2 (Lebedev-110)
Angular grid pruning method      GridPruning ... 4 (adaptive)
Weight generation scheme         WeightScheme... mBecke (2022)
Basis function cutoff            BFCut       ... 1.0000e-12
Integration weight cutoff        WCut        ... 1.0000e-14
Partially contracted basis set               ... on
Rotationally invariant grid construction     ... off
Angular grids for H and He will be reduced by one unit

Total number of grid points                  ...    20823
Total number of batches                      ...      172
Average number of points per batch           ...      121
Average number of grid points per atom       ...     1157
UseSFitting                                  ... on

GRIDX 3
-------
General Integration Accuracy     IntAcc      ... 4.338
Radial Grid Type                 RadialGrid  ... OptM3 with GC (2021)
Angular Grid (max. ang.)         AngularGrid ... 3 (Lebedev-194)
Angular grid pruning method      GridPruning ... 4 (adaptive)
Weight generation scheme         WeightScheme... mBecke (2022)
Basis function cutoff            BFCut       ... 1.0000e-12
Integration weight cutoff        WCut        ... 1.0000e-14
Partially contracted basis set               ... on
Rotationally invariant grid construction     ... off
Angular grids for H and He will be reduced by one unit

Total number of grid points                  ...    45520
Total number of batches                      ...      365
Average number of points per batch           ...      124
Average number of grid points per atom       ...     2529
UseSFitting                                  ... on
Initializing property integral containers    ... done (  0.0 sec)

SHARK setup successfully completed in   0.8 seconds

Maximum memory used throughout the entire STARTUP-calculation: 22.2 MB


           ************************************************************
           *        Program running with 8 parallel MPI-processes     *
           *              working on a common directory               *
           ************************************************************
Occupation numbers will be reassigned to an Aufbau configuration
             **** ENERGY FILE WAS UPDATED (calc.en.tmp) ****
Finished Guess after   0.1 sec
Maximum memory used throughout the entire GUESS-calculation: 9.3 MB


           ************************************************************
           *        Program running with 8 parallel MPI-processes     *
           *              working on a common directory               *
           ************************************************************
--------------------
CPCM SOLVATION MODEL
--------------------
CPCM parameters:
  Epsilon                                         ...      16.7000
  Refrac                                          ...       1.2750
  Rsolv                                           ...       1.3000
  Surface type                                    ... GAUSSIAN VDW
  Discretization scheme                           ... Constant charge density
    Threshold for H atoms                         ...       5.0000 (charges/Ang^2)
    Threshold for non-H atoms                     ...       5.0000 (charges/Ang^2)
  Epsilon function type                           ...         CPCM
Solvent:                                          ... CUSTOM
Radii:
  Scheme                                          ... Element-dependent radii
  Radius for C  used is    3.8550 Bohr (=   2.0400 Ang.)
  Radius for O  used is    3.4469 Bohr (=   1.8240 Ang.)
  Radius for H  used is    2.4944 Bohr (=   1.3200 Ang.)
Calculating surface                               ...        done! (  0.0s)
Cavity surface points                             ...         1546
Cavity Volume                                     ...     939.3348
Cavity Surface-area                               ...     546.6220
Calculating surface distance matrix               ...        done! (  0.0s)
Performing Cholesky decomposition & store         ...        done! (  0.1s)
Overall time for CPCM initialization              ...                 0.2s

----------------------------------------D-I-I-S--------------------------------------------
Iteration    Energy (Eh)           Delta-E    RMSDP     MaxDP     DIISErr   Damp  Time(sec)
-------------------------------------------------------------------------------------------
               ***  Starting incremental Fock matrix formation  ***
    1    -309.4054368087378748     0.00e+00  1.39e-04  2.98e-03  1.27e-02  0.700   0.9
    2    -309.4056860138127263    -2.49e-04  1.21e-04  2.68e-03  1.03e-02  0.700   1.0
                               ***Turning on AO-DIIS***
    3    -309.4058865971733780    -2.01e-04  1.02e-04  2.34e-03  7.96e-03  0.700   0.5
    4    -309.4060401924988923    -1.54e-04  2.69e-04  6.07e-03  5.87e-03  0.000   0.5
                              *** Initializing SOSCF ***
---------------------------------------S-O-S-C-F--------------------------------------
Iteration    Energy (Eh)           Delta-E    RMSDP     MaxDP     MaxGrad    Time(sec)
--------------------------------------------------------------------------------------
    5    -309.4064666161638684    -4.26e-04  2.88e-05  5.38e-04  4.89e-04     0.5
               *** Restarting incremental Fock matrix formation ***
    6    -309.4064699971127652    -3.38e-06  1.96e-05  2.84e-04  2.18e-04     0.7
    7    -309.4064709856932609    -9.89e-07  1.79e-05  4.06e-04  8.37e-05     0.7
    8    -309.4064711717596197    -1.86e-07  6.56e-06  1.63e-04  5.89e-05     0.6
    9    -309.4064712738690446    -1.02e-07  1.16e-06  2.73e-05  3.81e-06     0.6
   10    -309.4064712740139953    -1.45e-10  3.86e-07  1.16e-05  2.57e-06     0.6
                 **** Energy Check signals convergence ****

               *****************************************************
               *                     SUCCESS                       *
               *           SCF CONVERGED AFTER  10 CYCLES          *
               *****************************************************

Recomputing exchange energy using gridx3       ... done (    0.861 sec)
Old exchange energy                            :    -22.765353838 Eh
New exchange energy                            :    -22.765353603 Eh
Exchange energy change after final integration :      0.000000234 Eh
Total energy after final integration           :   -309.406471040 Eh
             **** ENERGY FILE WAS UPDATED (calc.en.tmp) ****

----------------
TOTAL SCF ENERGY
----------------

Total Energy       :       -309.40647103956798 Eh           -8419.37811 eV

Components:
Nuclear Repulsion  :        323.17990352703094 Eh            8794.17226 eV
Electronic Energy  :       -632.50288170025203 Eh          -17211.27842 eV
One Electron Energy:      -1046.81793092837938 Eh          -28485.36407 eV
Two Electron Energy:        414.31504922812735 Eh           11274.08565 eV
CPCM Dielectric    :         -0.08349310079295 Eh              -2.27196 eV

Virial components:
Potential Energy   :       -616.03388183393122 Eh          -16763.13415 eV
Kinetic Energy     :        306.62741079436324 Eh            8343.75604 eV
Virial Ratio       :          2.00906331315261

DFT components:
N(Alpha)           :       27.000028551741 electrons
N(Beta)            :       27.000028551741 electrons
N(Total)           :       54.000057103482 electrons
E(X)               :      -20.204052029827 Eh       
E(C)               :       -1.305341311124 Eh       
E(XC)              :      -21.509393340951 Eh       

CPCM Solvation Model Properties:
Surface-charge          :         -1.01490481440552
Corrected charge        :         -1.00000000000000
Outlying charge corr.   :          0.00001636834790 Eh               0.00045 eV
Free-energy (cav+disp)  :  This term is not implemented in the current solvation scheme

---------------
SCF CONVERGENCE
---------------

  Last Energy change         ...    1.4495e-10  Tolerance :   1.0000e-09
  Last MAX-Density change    ...    1.1559e-05  Tolerance :   1.0000e-08
  Last RMS-Density change    ...    3.8637e-07  Tolerance :   1.0000e-09
  Last DIIS Error            ...    4.8910e-04  Tolerance :   1.0000e-08
  Last Orbital Gradient      ...    2.5721e-06  Tolerance :   2.0000e-06
  Last Orbital Rotation      ...    5.7068e-06  Tolerance :   2.0000e-06


Total SCF time: 0 days 0 hours 0 min 7 sec 
Finished LeanSCF after   7.8 sec

Maximum memory used throughout the entire LEANSCF-calculation: 17.4 MB


           ************************************************************
           *        Program running with 8 parallel MPI-processes     *
           *              working on a common directory               *
           ************************************************************

------------------------------------------------------------------------------
                                ORCA  MP2 
------------------------------------------------------------------------------

Freezing NCore=14 chemical core electrons

----------------------
RI-MP2 ENERGY+GRADIENT
----------------------
Dimension of the orbital basis            ...  153
Dimension of the AuxC basis               ...  490
Memory devoted to MP2                     ... 8000 MB   
Data format for matrix containers         ... DOUBLE
Compression type for matrix containers    ... UNCOMPRESSED
Overall scaling of the MP2 energy         ...   2.700e-01

-----------------------
SHARK RI TRANSFORMATION
-----------------------

Number of basis functions                ...    153
Number of aux functions                  ...    490
Number of operators                      ...      1
Generation of IJK                        ... YES
Generation of IAK                        ... YES
Generation of ABK                        ... NO
Orbital Range Operator  0:    0-  26 to   27- 152

Aux basis identifier                     ...   AUXC
Contraction scheme used                  ... SEGMENTED
Do orthogonalization                     ... YES
All operator combinations                ... NO
Transpose (ia|K)                         ... NO
Integral generator used                  ... LIBINT
Starting integral generation + trafo... 
Half trafo (segmented) done. Total time =  0.1 sec. integrals=  0.0 sec trafo=  0.0 sec
Integral generation and half transformation done (  0.1 sec)

Reading or making V^(-1/2)          ... done (  0.0 sec)
Sorting IJK integrals               ... done (  0.0 sec)
Sorting IAK integrals               ... done (  0.0 sec)

SHARK RI integral transformation done. Total time =  0.1 sec.

Opening buffers                              ... done
Frozen core precalculation                   ... done

Starting loop over batches of integrals:

Operator 0  - window                       ... (  7- 26)x( 27-152)
Operator 0  - Memory available             ...  8000 MB
Operator 0  - Memory needed per MO         ...   0.5 MB
Operator 0  - Number of orbitals per batch ... 3
Operator 0  - Number of batches            ... 1

OPERATOR  0   PASS   0:  MOs     7 ...    9 +   10 ...   12 +   13 ...   15 +   16 ...   18
                            +   19 ...   21 +   22 ...   24 +   25 ...   26
  Reading integrals       ... ok
  Internal MO   9
Closing buffer GIPV ( 0.01 GB; CompressionRatio= 1.00)
Time spent in pair loops =     0.197 sec
Deleting buffers (Ka|jb) ...done

-----------------------------------------------
 RI-MP2 CORRELATION ENERGY:     -0.329014288 Eh
-----------------------------------------------


---------------------
MP2 DENSITY FORMATION
---------------------

Completing the external part of the density      ... done
Storing the unrelaxed density                    ... done

Re-sorting 3-index density container for op 0    ... done
Computing external part of the Lagrangian        ... done
Calculating the xc-kernel                        ... done
Calculating G(D)                                 ... done
Completing the Lagrangian                        ... done
Solving the Z-vector equations                   ... Using XC Grid                  ... (calc.grid_cpscf.tmp) 
Recalculating density on grid  ... (calc.grho_cpscf0.tmp) done
Calculating the xc-kernel      ... (calc.fxc_cpscf0.tmp) done

-------------------
SHARK CP-SCF DRIVER
-------------------

Dimension of the orbital basis          ...    153
Dimension of the CPSCF-problem          ...   3402
Number of operators                     ...      1
Max. number of iterations               ...    128
Convergence Tolerance                   ... 3.0e-05
Number of perturbations                 ...      1
Perturbation type                       ... REAL

----------------------------
POPLE LINEAR EQUATION SOLVER
----------------------------

  ITERATION   0:   ||err||_max =   4.8841e-02 (   0.4 sec)
  ITERATION   1:   ||err||_max =   1.1256e-02 (   0.4 sec)
  ITERATION   2:   ||err||_max =   4.8511e-03 (   0.5 sec)
  ITERATION   3:   ||err||_max =   8.0625e-04 (   0.4 sec)
  ITERATION   4:   ||err||_max =   3.1147e-04 (   0.5 sec)
  ITERATION   5:   ||err||_max =   7.8604e-05 (   0.4 sec)
  ITERATION   6:   ||err||_max =   1.7965e-05 (   0.4 sec)
done
Finalizing the relaxed density                   ... done
Transforming P to the AO basis                   ... done
Storing the relaxed density                      ... done

------------------------------------
ENERGY WEIGHTED DENSITY FINALIZATION
------------------------------------

Gathering the parts of the W-matrix              ... done
Forming the Z-density                            ... done
Transforming Z to the AO basis                   ... done
Calculating G(Z)                                 ... done
Finalizing the W-matrix                          ... done
Transforming W to the AO basis and storing       ... done

----------------------------------
MP2 DERIVATIVE INTEGRAL GENERATION
----------------------------------

Input SCF Electron Density              ... calc.scfp
Input Correlated Electron Density       ... calc.pmp2re
Input Energy Weighted Density           ... calc.wmp2.tmp

Nuclear repulsion gradient              ... done (  0.0 sec)
HCore & Overlap gradient  (SHARK)       ... done (  0.0 sec)
Two-electron RIJ gradient terms         ... done (  0.2 sec)

-----------------------------------------------------------
MP2 COSX Grid Generation
-----------------------------------------------------------

General Integration Accuracy     IntAcc      ... 4.871
Radial Grid Type                 RadialGrid  ... OptM3 with GC (2021)
Angular Grid (max. ang.)         AngularGrid ... 4 (Lebedev-302)
Angular grid pruning method      GridPruning ... 4 (adaptive)
Weight generation scheme         WeightScheme... mBecke (2022)
Basis function cutoff            BFCut       ... 1.0000e-12
Integration weight cutoff        WCut        ... 1.0000e-14
Partially contracted basis set               ... on
Rotationally invariant grid construction     ... off
Angular grids for H and He will be reduced by one unit

Total number of grid points                  ...    89286
Total number of batches                      ...      707
Average number of points per batch           ...      126
Average number of grid points per atom       ...     4960
UseSFitting                                  ... on
Two-electron COSX gradient terms        ... 
Integration Timings:
Total Time                  =     2.8 sec
Basis fcn evaluation        =     0.0 sec
Density evaluation          =     0.1 sec
A evaluation                =     2.3 sec
A derivative evaluation     =     0.0 sec
S-fit derivative evaluation =     0.0 sec
anal. over. der. evaluation =     0.0 sec
num. over. der. evaluation  =     0.2 sec
K(P) evaluation             =     0.0 sec
finalize                    =     0.0 sec

done (  3.3 sec)
CPCM gradient                           ... done (  0.3 sec)
DFT XC gradient                         ... Exchange-correlation gradient    ... done
done (  0.4 sec)
Empirical dispersion gradient           ... 
-------------------
DISPERSION GRADIENT
-------------------

   1   C   :   -0.000295364   -0.000134129    0.000023782
   2   C   :    0.000090161   -0.000099103   -0.000012554
   3   C   :    0.000049035    0.000092954   -0.000050806
   4   C   :   -0.000029352    0.000274140    0.000001497
   5   C   :    0.000104663   -0.000054162    0.000000255
   6   C   :    0.000039972   -0.000105585    0.000003550
   7   O   :    0.000023134   -0.000177713    0.000021017
   8   H   :   -0.000136426   -0.000019666   -0.000003158
   9   H   :   -0.000113060   -0.000055191    0.000048537
  10   H   :   -0.000105574   -0.000056339   -0.000009196
  11   H   :   -0.000044248    0.000139215   -0.000016755
  12   H   :   -0.000002176    0.000138350   -0.000009653
  13   H   :   -0.000012387    0.000152285    0.000072797
  14   H   :    0.000084416   -0.000092680    0.000037293
  15   H   :    0.000080663   -0.000096150   -0.000042734
  16   H   :    0.000012802    0.000048025   -0.000105243
  17   H   :    0.000138210    0.000023556   -0.000030301
  18   H   :    0.000115530    0.000022193    0.000071672

Difference to translation invariance:
           :    0.0000000000   -0.0000000000   -0.0000000000

Difference to rotation invariance:
           :    0.0000000000    0.0000000000    0.0000000000

Norm of the Dispersion gradient    ...    0.0006939979
RMS gradient                       ...    0.0000944412
MAX gradient                       ...    0.0002953645
done (  0.1 sec)

-------
TIMINGS
-------

Total time                :    9.844 sec
Integral trafo            :    0.098 sec (  1.0%)
FC preparation            :    0.024 sec (  0.2%)
I/O of integrals          :    0.030 sec (  0.3%)
K(i,j) operators          :    0.028 sec (  0.3%)
T(i,j) pair energies      :    0.005 sec (  0.1%)
V**(-1/2)                 :    0.056 sec (  0.6%)
Gamma(ia|P)               :    0.027 sec (  0.3%)
Gamma-Trafo               :    0.013 sec (  0.1%)
D(virtual)                :    0.002 sec (  0.0%)
D(internal)               :    0.027 sec (  0.3%)
W(virtual)                :    0.003 sec (  0.0%)
W(internal)               :    0.032 sec (  0.3%)
L(virtual)                :    0.061 sec (  0.6%)
L(internal)               :    0.005 sec (  0.0%)
XC kernel                 :    0.015 sec (  0.2%)
G(D)                      :    0.778 sec (  7.9%)
G(Z)                      :    0.780 sec (  7.9%)
Z-vector solution         :    3.219 sec ( 32.7%)
3-index derivative        :    0.108 sec (  1.1%)
2-index derivative        :    0.022 sec (  0.2%)
Fock matrix gradient      :    4.356 sec ( 44.3%)


---------------------------------------
MP2 TOTAL ENERGY:     -309.735485328 Eh
---------------------------------------

The final MP2 gradient
  0:   0.00168635  -0.00027538   0.00077566
  1:  -0.00691356   0.00553818  -0.00134601
  2:   0.00045894   0.00078222  -0.00042948
  3:  -0.00122561  -0.00036828  -0.00015509
  4:   0.00285372  -0.00022818  -0.00204663
  5:  -0.00375585  -0.00165133   0.00101763
  6:   0.00462760  -0.00386091   0.00218288
  7:   0.00064065  -0.00013779  -0.00001713
  8:  -0.00001628  -0.00033433  -0.00040874
  9:   0.00018567   0.00015535  -0.00022410
 10:   0.00030500   0.00028196   0.00030306
 11:  -0.00010843  -0.00034659  -0.00003984
 12:  -0.00001141  -0.00007580  -0.00027457
 13:   0.00116205  -0.00010366  -0.00148866
 14:   0.00067061   0.00001574   0.00039027
 15:   0.00006716   0.00008186   0.00029996
 16:   0.00039768   0.00026256   0.00153844
 17:  -0.00102529   0.00024616  -0.00009968

-----------------------------------
NORM OF THE MP2 GRADIENT:  0.012927
-----------------------------------

Maximum memory used throughout the entire MP2-calculation: 30.9 MB


-------------------------------------------------------------------------------
                          DFT DISPERSION CORRECTION                            
                                                                               
                              DFTD3 V3.1  Rev 1                                
                          USING Becke-Johnson damping                          
-------------------------------------------------------------------------------
-------------------------   ----------------
Dispersion correction           -0.011426989
-------------------------   ----------------


-------------------------   --------------------
FINAL SINGLE POINT ENERGY      -309.746912316334
-------------------------   --------------------

------------------------------------------------------------------------------
                         ORCA GEOMETRY RELAXATION STEP
------------------------------------------------------------------------------

Reading the OPT-File                    .... done
Getting information on internals        .... done
Copying old internal coords+grads       .... done
Making the new internal coordinates     .... (2022 redundants) done
Validating the new internal coordinates .... (2022 redundants) done
Calculating the B-matrix                .... done
Calculating the G,G- and P matrices     .... done
Transforming gradient to internals      .... done
Projecting the internal gradient        .... done
Number of atoms                         ....  18
Number of internal coordinates          ....  85
Current Energy                          ....  -309.746912316 Eh
Current gradient norm                   ....     0.012926842 Eh/bohr
Maximum allowed component of the step   ....  0.300
Current trust radius                    ....  0.450
Updating the Hessian (BFGS)             .... done
Forming the augmented Hessian           .... done
Diagonalizing the augmented Hessian     .... done
Last element of RFO vector              ....  0.988572579
Lowest eigenvalues of augmented Hessian:
 -0.000392420  0.011037951  0.011279360  0.014399644  0.022737313
Length of the computed step             ....  0.152488213
The final length of the internal step   ....  0.152488213
Converting the step to Cartesian space:
 Initial RMS(Int)=    0.0165396689
Transforming coordinates:
 Iter   0:  RMS(Cart)=    0.0241980220 RMS(Int)=    0.0165396493
done
Storing new coordinates                 .... done
The predicted energy change is          ....    -0.000200773
Previously predicted energy change      ....    -0.000780269
Actually observed energy change         ....    -0.000981893
Ratio of predicted to observed change   ....     1.258403152
New trust radius                        ....     0.450000000

                                .--------------------.
          ----------------------|Geometry convergence|-------------------------
          Item                value                   Tolerance       Converged
          ---------------------------------------------------------------------
          Energy change      -0.0009818929            0.0000010000      NO
          RMS gradient        0.0008253514            0.0000300000      NO
          MAX gradient        0.0055480790            0.0001000000      NO
          RMS step            0.0165396689            0.0006000000      NO
          MAX step            0.0581615689            0.0010000000      NO
          ........................................................
          Max(Bonds)      0.0081      Max(Angles)    0.88
          Max(Dihed)        3.33      Max(Improp)    0.00
          ---------------------------------------------------------------------

The optimization has not yet converged - more geometry cycles are needed


    ---------------------------------------------------------------------------
                         Redundant Internal Coordinates
                            (Angstroem and degrees)

        Definition                    Value    dE/dq     Step     New-Value
    ----------------------------------------------------------------------------
     1. B(C   1,C   0)                1.4660 -0.002439  0.0035    1.4695   
     2. B(C   2,C   1)                1.4909  0.000114 -0.0024    1.4886   
     3. B(C   3,C   2)                1.5254 -0.000193  0.0001    1.5254   
     4. B(C   4,C   2)                1.5408  0.001761 -0.0024    1.5385   
     5. B(C   5,C   4)                1.5170  0.001383 -0.0026    1.5144   
     6. B(O   6,C   5)                1.4857 -0.001173  0.0081    1.4937   
     7. B(O   6,C   1)                1.2753  0.005548 -0.0025    1.2728   
     8. B(H   7,C   0)                1.0928 -0.000395  0.0006    1.0934   
     9. B(H   8,C   0)                1.1014 -0.000293  0.0005    1.1019   
    10. B(H   9,C   0)                1.1003 -0.000064 -0.0001    1.1003   
    11. B(H  10,C   3)                1.0973 -0.000320  0.0004    1.0977   
    12. B(H  11,C   3)                1.0972 -0.000293  0.0004    1.0976   
    13. B(H  12,C   3)                1.0985 -0.000285  0.0004    1.0989   
    14. B(H  13,C   5)                1.0920 -0.000392  0.0006    1.0926   
    15. B(H  14,C   5)                1.0963 -0.000243  0.0001    1.0964   
    16. B(H  15,C   2)                1.1112 -0.000303  0.0010    1.1122   
    17. B(H  16,C   4)                1.0948 -0.000468  0.0008    1.0956   
    18. B(H  17,C   4)                1.0995 -0.000166 -0.0002    1.0994   
    19. A(C   1,C   0,H   9)          108.66 -0.000257    0.03    108.69   
    20. A(H   7,C   0,H   9)          110.84  0.000168    0.16    111.00   
    21. A(C   1,C   0,H   7)          111.47 -0.000807    0.27    111.74   
    22. A(C   1,C   0,H   8)          108.33  0.000441   -0.20    108.13   
    23. A(H   8,C   0,H   9)          107.10  0.000130   -0.22    106.87   
    24. A(H   7,C   0,H   8)          110.30  0.000362   -0.06    110.24   
    25. A(C   0,C   1,O   6)          118.43 -0.000200   -0.14    118.29   
    26. A(C   2,C   1,O   6)          112.82 -0.000952    0.19    113.01   
    27. A(C   0,C   1,C   2)          128.73  0.001156   -0.06    128.67   
    28. A(C   3,C   2,H  15)          109.15 -0.000067   -0.08    109.07   
    29. A(C   1,C   2,H  15)          102.71  0.000264   -0.50    102.21   
    30. A(C   1,C   2,C   4)          101.40  0.000214    0.34    101.74   
    31. A(C   1,C   2,C   3)          115.85 -0.000928    0.35    116.20   
    32. A(C   4,C   2,H  15)          109.82 -0.000270   -0.09    109.73   
    33. A(C   3,C   2,C   4)          116.83  0.000740   -0.08    116.75   
    34. A(C   2,C   3,H  11)          108.73 -0.000490    0.09    108.82   
    35. A(H  11,C   3,H  12)          108.49  0.000023   -0.05    108.44   
    36. A(H  10,C   3,H  12)          109.07 -0.000056    0.03    109.09   
    37. A(C   2,C   3,H  12)          110.67 -0.000126    0.01    110.68   
    38. A(H  10,C   3,H  11)          108.02 -0.000112    0.05    108.07   
    39. A(C   2,C   3,H  10)          111.77  0.000742   -0.13    111.65   
    40. A(C   5,C   4,H  16)          112.80  0.000211   -0.66    112.14   
    41. A(C   2,C   4,H  16)          113.48  0.000221   -0.79    112.69   
    42. A(C   2,C   4,C   5)          102.50  0.000396    0.31    102.81   
    43. A(H  16,C   4,H  17)          108.84 -0.000279    0.23    109.07   
    44. A(C   5,C   4,H  17)          110.42  0.000114    0.42    110.84   
    45. A(C   2,C   4,H  17)          108.63 -0.000658    0.58    109.21   
    46. A(H  13,C   5,H  14)          110.06 -0.000794    0.41    110.47   
    47. A(O   6,C   5,H  14)          105.26  0.000967   -0.43    104.83   
    48. A(C   4,C   5,H  14)          113.97 -0.000227    0.28    114.25   
    49. A(O   6,C   5,H  13)          106.71  0.000211   -0.88    105.83   
    50. A(C   4,C   5,H  13)          116.72 -0.000079    0.24    116.96   
    51. A(C   4,C   5,O   6)          102.92  0.000197    0.16    103.08   
    52. A(C   1,O   6,C   5)          110.94  0.000179   -0.10    110.84   
    53. D(O   6,C   1,C   0,H   8)     61.92 -0.000386    1.84     63.76   
    54. D(O   6,C   1,C   0,H   7)   -176.54 -0.000151    1.80   -174.74   
    55. D(C   2,C   1,C   0,H   7)      1.67  0.000004    1.48      3.15   
    56. D(C   2,C   1,C   0,H   9)    124.11 -0.000485    1.88    125.98   
    57. D(C   2,C   1,C   0,H   8)   -119.87 -0.000231    1.52   -118.35   
    58. D(C   3,C   2,C   1,C   0)     36.91 -0.000355    0.41     37.32   
    59. D(C   3,C   2,C   1,O   6)   -144.80 -0.000198    0.10   -144.69   
    60. D(H  15,C   2,C   1,C   0)    -81.97  0.000037    0.62    -81.35   
    61. D(C   4,C   2,C   1,O   6)    -17.26  0.000327    0.45    -16.80   
    62. D(C   4,C   2,C   1,C   0)    164.45  0.000171    0.76    165.21   
    63. D(H  11,C   3,C   2,C   1)    178.49  0.000144    0.27    178.76   
    64. D(H  10,C   3,C   2,H  15)     52.93 -0.000139   -0.14     52.79   
    65. D(H  10,C   3,C   2,C   4)    178.24  0.000013   -0.39    177.85   
    66. D(H  11,C   3,C   2,C   4)     59.08  0.000014   -0.42     58.65   
    67. D(H  10,C   3,C   2,C   1)    -62.35  0.000142    0.31    -62.04   
    68. D(H  11,C   3,C   2,H  15)    -66.23 -0.000138   -0.18    -66.41   
    69. D(H  16,C   4,C   2,H  15)     41.77  0.000304   -1.60     40.17   
    70. D(H  16,C   4,C   2,C   3)    -83.20  0.000044   -1.37    -84.56   
    71. D(H  16,C   4,C   2,C   1)    149.90  0.000603   -2.04    147.86   
    72. D(C   5,C   4,C   2,H  15)    -80.17 -0.000327   -0.57    -80.75   
    73. D(C   5,C   4,C   2,C   3)    154.86 -0.000587   -0.34    154.52   
    74. D(C   5,C   4,C   2,C   1)     27.96 -0.000028   -1.01     26.95   
    75. D(H  13,C   5,C   4,H  17)    -30.19 -0.000983    3.18    -27.01   
    76. D(H  13,C   5,C   4,H  16)     91.83 -0.001112    3.33     95.16   
    77. D(H  13,C   5,C   4,C   2)   -145.77 -0.000481    2.22   -143.55   
    78. D(O   6,C   5,C   4,H  17)     86.28 -0.000631    2.33     88.62   
    79. D(O   6,C   5,C   4,H  16)   -151.70 -0.000760    2.48   -149.21   
    80. D(O   6,C   5,C   4,C   2)    -29.29 -0.000129    1.37    -27.93   
    81. D(C   1,O   6,C   5,C   4)     20.44  0.000133   -1.17     19.27   
    82. D(C   5,O   6,C   1,C   2)     -1.77 -0.000283    0.45     -1.32   
    83. D(C   5,O   6,C   1,C   0)    176.72 -0.000117    0.17    176.89   
    84. D(C   1,O   6,C   5,H  14)    -99.21 -0.000105   -1.38   -100.59   
    85. D(C   1,O   6,C   5,H  13)    143.84  0.000244   -1.23    142.61   
    ----------------------------------------------------------------------------

Geometry step timings:
Preparation and reading OPT file:      0.001 s (17.550 %)
Internal coordinates            :      0.000 s ( 0.866 %)
B/P matrices and projection     :      0.001 s (25.052 %)
Hessian update/contruction      :      0.000 s ( 9.050 %)
Making the step                 :      0.001 s (18.101 %)
Converting the step to Cartesian:      0.000 s ( 2.597 %)
Storing new data                :      0.000 s ( 1.076 %)
Checking convergence            :      0.000 s ( 0.341 %)
Final printing                  :      0.001 s (25.289 %)
Total time                      :      0.004 s

Time for energy+gradient        :     19.327 s
Time for complete geometry iter :     19.527 s

         *************************************************************
         *                GEOMETRY OPTIMIZATION CYCLE   5            *
         *************************************************************
---------------------------------
CARTESIAN COORDINATES (ANGSTROEM)
---------------------------------
  C      0.942418    0.071945    0.077381
  C      2.405286    0.150893   -0.037987
  C      3.245273    1.311750   -0.441408
  C      2.778884    2.681413    0.041734
  C      4.643911    0.857680    0.010815
  C      4.540198   -0.652086   -0.044010
  O      3.086302   -0.899172    0.193503
  H      0.460818    1.003402   -0.232391
  H      0.693049   -0.155664    1.126291
  H      0.586438   -0.775929   -0.526737
  H      1.789563    2.937009   -0.359391
  H      3.492646    3.440569   -0.303292
  H      2.740947    2.713504    1.139527
  H      5.068548   -1.213376    0.730323
  H      4.740071   -1.081683   -1.032715
  H      3.179160    1.275533   -1.551049
  H      5.441771    1.240685   -0.635046
  H      4.819826    1.200284    1.040505

----------------------------
CARTESIAN COORDINATES (A.U.)
----------------------------
  NO LB      ZA    FRAG     MASS         X           Y           Z
   0 C     6.0000    0    12.011    1.780912    0.135957    0.146229
   1 C     6.0000    0    12.011    4.545333    0.285146   -0.071785
   2 C     6.0000    0    12.011    6.132677    2.478849   -0.834139
   3 C     6.0000    0    12.011    5.251330    5.067136    0.078866
   4 C     6.0000    0    12.011    8.775721    1.620781    0.020437
   5 C     6.0000    0    12.011    8.579732   -1.232264   -0.083167
   6 O     8.0000    0    15.999    5.832265   -1.699190    0.365667
   7 H     1.0000    0     1.008    0.870819    1.896154   -0.439156
   8 H     1.0000    0     1.008    1.309674   -0.294163    2.128382
   9 H     1.0000    0     1.008    1.108208   -1.466293   -0.995388
  10 H     1.0000    0     1.008    3.381784    5.550142   -0.679151
  11 H     1.0000    0     1.008    6.600144    6.501733   -0.573140
  12 H     1.0000    0     1.008    5.179639    5.127780    2.153395
  13 H     1.0000    0     1.008    9.578167   -2.292949    1.380111
  14 H     1.0000    0     1.008    8.957435   -2.044084   -1.951548
  15 H     1.0000    0     1.008    6.007741    2.410408   -2.931058
  16 H     1.0000    0     1.008   10.283457    2.344555   -1.200063
  17 H     1.0000    0     1.008    9.108151    2.268207    1.966269

--------------------------------
INTERNAL COORDINATES (ANGSTROEM)
--------------------------------
 C      0   0   0     0.000000000000     0.00000000     0.00000000
 C      1   0   0     1.469532663079     0.00000000     0.00000000
 C      2   1   0     1.488595434418   128.67433688     0.00000000
 C      3   2   1     1.525424634026   116.22161342    37.30465244
 C      3   2   1     1.538464811776   101.72241355   165.20929433
 C      5   3   2     1.514317554973   102.78846878    26.93171382
 O      2   1   3     1.272794542898   118.29612288   182.11580495
 H      1   2   3     1.093393096689   111.74389681     3.14742309
 H      1   2   3     1.101909086672   108.12596149   241.64836764
 H      1   2   3     1.100259423625   108.68521795   125.98256556
 H      4   3   2     1.097719199126   111.64666026   297.95961333
 H      4   3   2     1.097641294065   108.82199932   178.76269186
 H      4   3   2     1.098917210328   110.68180254    59.69624543
 H      6   5   3     1.092607818241   116.96173786   216.44629594
 H      6   5   3     1.096375318016   114.25630851    85.18491124
 H      3   2   1     1.112199293590   102.20717322   278.64750817
 H      5   3   2     1.095631659878   112.67987733   147.85609315
 H      5   3   2     1.099356236602   109.19659101   269.21411529

---------------------------
INTERNAL COORDINATES (A.U.)
---------------------------
 C      0   0   0     0.000000000000     0.00000000     0.00000000
 C      1   0   0     2.777014278071     0.00000000     0.00000000
 C      2   1   0     2.813037695256   128.67433688     0.00000000
 C      3   2   1     2.882634796246   116.22161342    37.30465244
 C      3   2   1     2.907277160931   101.72241355   165.20929433
 C      5   3   2     2.861645458688   102.78846878    26.93171382
 O      2   1   3     2.405233110828   118.29612288   182.11580495
 H      1   2   3     2.066213509463   111.74389681     3.14742309
 H      1   2   3     2.082306398289   108.12596149   241.64836764
 H      1   2   3     2.079188986917   108.68521795   125.98256556
 H      4   3   2     2.074388658296   111.64666026   297.95961333
 H      4   3   2     2.074241439065   108.82199932   178.76269186
 H      4   3   2     2.076652571372   110.68180254    59.69624543
 H      6   5   3     2.064729548258   116.96173786   216.44629594
 H      6   5   3     2.071849091040   114.25630851    85.18491124
 H      3   2   1     2.101752071225   102.20717322   278.64750817
 H      5   3   2     2.070443780824   112.67987733   147.85609315
 H      5   3   2     2.077482210796   109.19659101   269.21411529


           ************************************************************
           *        Program running with 8 parallel MPI-processes     *
           *              working on a common directory               *
           ************************************************************
------------------------------------------------------------------------------
                   ___                                                        
                  /   \      - P O W E R E D   B Y -                         
                 /     \                                                     
                 |  |  |   _    _      __       _____    __    __             
                 |  |  |  | |  | |    /  \     |  _  \  |  |  /  |          
                  \  \/   | |  | |   /    \    | | | |  |  | /  /          
                 / \  \   | |__| |  /  /\  \   | |_| |  |  |/  /          
                |  |  |   |  __  | /  /__\  \  |    /   |      \           
                |  |  |   | |  | | |   __   |  |    \   |  |\   \          
                \     /   | |  | | |  |  |  |  | |\  \  |  | \   \       
                 \___/    |_|  |_| |__|  |__|  |_| \__\ |__|  \__/        
                                                                              
                      - O R C A' S   B I G   F R I E N D -                    
                                      &                                       
                       - I N T E G R A L  F E E D E R -                       
                                                                              
 v1 FN, 2020, v2 2021, v3 2022-2024                                           
------------------------------------------------------------------------------


----------------------
SHARK INTEGRAL PACKAGE
----------------------

Number of atoms                             ...     18
Number of basis functions                   ...    153
Number of shells                            ...     75
Maximum angular momentum                    ...      2
Integral batch strategy                     ... SHARK/LIBINT Hybrid
RI-J (if used) integral strategy            ... SPLIT-RIJ (Revised 2003 algorithm where possible)
Printlevel                                  ...      1
Contraction scheme used                     ... SEGMENTED contraction
Prescreening option                         ... SCHWARTZ
   Thresh                                   ... 1.000e-12
   Tcut                                     ... 1.000e-14
   Tpresel                                  ... 1.000e-14 
Coulomb Range Separation                    ... NOT USED
Exchange Range Separation                   ... NOT USED
Multipole approximations                    ... NOT USED
Finite Nucleus Model                        ... NOT USED
CABS basis                                  ... NOT available
Auxiliary Coulomb fitting basis             ... AVAILABLE
   # of basis functions in Aux-J            ...    464
   # of shells in Aux-J                     ...    160
   Maximum angular momentum in Aux-J        ...      4
Auxiliary J/K fitting basis                 ... NOT available
Auxiliary Correlation fitting basis         ... AVAILABLE
   # of basis functions in Aux-C            ...    490
   # of shells in Aux-C                     ...    178
   Maximum angular momentum in Aux-C        ...      3
Auxiliary 'external' fitting basis          ... NOT available

Checking pre-screening integrals            ... done (  0.0 sec) Dimension = 75
Check shell pair data                       ... done (  0.0 sec)
Shell pair information
Shell pair cut-off parameter TPreSel        ...   1.0e-14
Total number of shell pairs                 ...      2850
Shell pairs after pre-screening             ...      2807
Total number of primitive shell pairs       ...      9854
Primitive shell pairs kept                  ...      7614
          la=0 lb=0:    931 shell pairs
          la=1 lb=0:   1054 shell pairs
          la=1 lb=1:    319 shell pairs
          la=2 lb=0:    300 shell pairs
          la=2 lb=1:    175 shell pairs
          la=2 lb=2:     28 shell pairs

Calculating one electron integrals          ... done (  0.0 sec)
Calculating RI/J V-Matrix + Cholesky decomp.... done (  0.0 sec)
Calculating RI/C V-Matrix + Cholesky decomp.... done (  0.0 sec)
Calculating Nuclear repulsion               ... done (  0.0 sec) ENN=    323.018723541265 Eh

Diagonalization of the overlap matrix:
Smallest eigenvalue                        ... 9.123e-04
Time for diagonalization                   ...    0.003 sec
Threshold for overlap eigenvalues          ... 1.000e-07
Number of eigenvalues below threshold      ... 0
Time for construction of square roots      ...    0.004 sec
Total time needed                          ...    0.008 sec

-------------------
DFT GRID GENERATION
-------------------

General Integration Accuracy     IntAcc      ... 4.388
Radial Grid Type                 RadialGrid  ... OptM3 with GC (2021)
Angular Grid (max. ang.)         AngularGrid ... 4 (Lebedev-302)
Angular grid pruning method      GridPruning ... 4 (adaptive)
Weight generation scheme         WeightScheme... mBecke (2022)
Basis function cutoff            BFCut       ... 1.0000e-12
Integration weight cutoff        WCut        ... 1.0000e-14
Partially contracted basis set               ... off
Rotationally invariant grid construction     ... off
Angular grids for H and He will be reduced by one unit

Total number of grid points                  ...    77291
Total number of batches                      ...     1219
Average number of points per batch           ...       63
Average number of grid points per atom       ...     4294

--------------------
COSX GRID GENERATION
--------------------

GRIDX 1
-------
General Integration Accuracy     IntAcc      ... 3.816
Radial Grid Type                 RadialGrid  ... OptM3 with GC (2021)
Angular Grid (max. ang.)         AngularGrid ... 1 (Lebedev-50)
Angular grid pruning method      GridPruning ... 4 (adaptive)
Weight generation scheme         WeightScheme... mBecke (2022)
Basis function cutoff            BFCut       ... 1.0000e-12
Integration weight cutoff        WCut        ... 1.0000e-14
Partially contracted basis set               ... on
Rotationally invariant grid construction     ... off
Angular grids for H and He will be reduced by one unit

Total number of grid points                  ...     9913
Total number of batches                      ...       89
Average number of points per batch           ...      111
Average number of grid points per atom       ...      551
UseSFitting                                  ... on

GRIDX 2
-------
General Integration Accuracy     IntAcc      ... 4.020
Radial Grid Type                 RadialGrid  ... OptM3 with GC (2021)
Angular Grid (max. ang.)         AngularGrid ... 2 (Lebedev-110)
Angular grid pruning method      GridPruning ... 4 (adaptive)
Weight generation scheme         WeightScheme... mBecke (2022)
Basis function cutoff            BFCut       ... 1.0000e-12
Integration weight cutoff        WCut        ... 1.0000e-14
Partially contracted basis set               ... on
Rotationally invariant grid construction     ... off
Angular grids for H and He will be reduced by one unit

Total number of grid points                  ...    20836
Total number of batches                      ...      174
Average number of points per batch           ...      119
Average number of grid points per atom       ...     1158
UseSFitting                                  ... on

GRIDX 3
-------
General Integration Accuracy     IntAcc      ... 4.338
Radial Grid Type                 RadialGrid  ... OptM3 with GC (2021)
Angular Grid (max. ang.)         AngularGrid ... 3 (Lebedev-194)
Angular grid pruning method      GridPruning ... 4 (adaptive)
Weight generation scheme         WeightScheme... mBecke (2022)
Basis function cutoff            BFCut       ... 1.0000e-12
Integration weight cutoff        WCut        ... 1.0000e-14
Partially contracted basis set               ... on
Rotationally invariant grid construction     ... off
Angular grids for H and He will be reduced by one unit

Total number of grid points                  ...    45528
Total number of batches                      ...      366
Average number of points per batch           ...      124
Average number of grid points per atom       ...     2529
UseSFitting                                  ... on
Initializing property integral containers    ... done (  0.0 sec)

SHARK setup successfully completed in   0.8 seconds

Maximum memory used throughout the entire STARTUP-calculation: 22.2 MB


           ************************************************************
           *        Program running with 8 parallel MPI-processes     *
           *              working on a common directory               *
           ************************************************************
Occupation numbers will be reassigned to an Aufbau configuration
             **** ENERGY FILE WAS UPDATED (calc.en.tmp) ****
Finished Guess after   0.2 sec
Maximum memory used throughout the entire GUESS-calculation: 9.3 MB


           ************************************************************
           *        Program running with 8 parallel MPI-processes     *
           *              working on a common directory               *
           ************************************************************
--------------------
CPCM SOLVATION MODEL
--------------------
CPCM parameters:
  Epsilon                                         ...      16.7000
  Refrac                                          ...       1.2750
  Rsolv                                           ...       1.3000
  Surface type                                    ... GAUSSIAN VDW
  Discretization scheme                           ... Constant charge density
    Threshold for H atoms                         ...       5.0000 (charges/Ang^2)
    Threshold for non-H atoms                     ...       5.0000 (charges/Ang^2)
  Epsilon function type                           ...         CPCM
Solvent:                                          ... CUSTOM
Radii:
  Scheme                                          ... Element-dependent radii
  Radius for C  used is    3.8550 Bohr (=   2.0400 Ang.)
  Radius for O  used is    3.4469 Bohr (=   1.8240 Ang.)
  Radius for H  used is    2.4944 Bohr (=   1.3200 Ang.)
Calculating surface                               ...        done! (  0.0s)
Cavity surface points                             ...         1551
Cavity Volume                                     ...     939.3762
Cavity Surface-area                               ...     546.7038
Calculating surface distance matrix               ...        done! (  0.0s)
Performing Cholesky decomposition & store         ...        done! (  0.1s)
Overall time for CPCM initialization              ...                 0.1s

----------------------------------------D-I-I-S--------------------------------------------
Iteration    Energy (Eh)           Delta-E    RMSDP     MaxDP     DIISErr   Damp  Time(sec)
-------------------------------------------------------------------------------------------
               ***  Starting incremental Fock matrix formation  ***
    1    -309.4061966701165147     0.00e+00  9.07e-05  1.80e-03  8.24e-03  0.700   0.7
    2    -309.4063223324377532    -1.26e-04  8.17e-05  1.62e-03  6.63e-03  0.700   0.5
                               ***Turning on AO-DIIS***
    3    -309.4064250562541929    -1.03e-04  7.22e-05  1.43e-03  5.14e-03  0.700   0.5
    4    -309.4065045168565575    -7.95e-05  1.90e-04  3.69e-03  3.78e-03  0.000   0.5
                              *** Initializing SOSCF ***
---------------------------------------S-O-S-C-F--------------------------------------
Iteration    Energy (Eh)           Delta-E    RMSDP     MaxDP     MaxGrad    Time(sec)
--------------------------------------------------------------------------------------
    5    -309.4067253627241598    -2.21e-04  1.90e-05  3.20e-04  3.31e-04     0.6
               *** Restarting incremental Fock matrix formation ***
    6    -309.4067273986673854    -2.04e-06  1.27e-05  2.03e-04  1.43e-04     0.9
    7    -309.4067278728019801    -4.74e-07  8.63e-06  1.73e-04  5.63e-05     0.6
    8    -309.4067279585340202    -8.57e-08  2.40e-06  6.00e-05  1.83e-05     0.6
    9    -309.4067279635997920    -5.07e-09  1.12e-06  2.92e-05  9.82e-06     0.6
   10    -309.4067279687823202    -5.18e-09  3.67e-07  1.06e-05  1.80e-06     0.6
   11    -309.4067279694514809    -6.69e-10  1.63e-07  4.28e-06  1.17e-06     0.5
                 **** Energy Check signals convergence ****

               *****************************************************
               *                     SUCCESS                       *
               *           SCF CONVERGED AFTER  11 CYCLES          *
               *****************************************************

Recomputing exchange energy using gridx3       ... done (    0.866 sec)
Old exchange energy                            :    -22.764656393 Eh
New exchange energy                            :    -22.764655665 Eh
Exchange energy change after final integration :      0.000000728 Eh
Total energy after final integration           :   -309.406727242 Eh
             **** ENERGY FILE WAS UPDATED (calc.en.tmp) ****

----------------
TOTAL SCF ENERGY
----------------

Total Energy       :       -309.40672724165461 Eh           -8419.38508 eV

Components:
Nuclear Repulsion  :        323.01872354126454 Eh            8789.78633 eV
Electronic Energy  :       -632.34195288946091 Eh          -17206.89932 eV
One Electron Energy:      -1046.50745941772948 Eh          -28476.91571 eV
Two Electron Energy:        414.16550652826857 Eh           11270.01639 eV
CPCM Dielectric    :         -0.08349862125508 Eh              -2.27211 eV

Virial components:
Potential Energy   :       -616.03313108865677 Eh          -16763.11372 eV
Kinetic Energy     :        306.62640384700222 Eh            8343.72864 eV
Virial Ratio       :          2.00906746242258

DFT components:
N(Alpha)           :       27.000024275818 electrons
N(Beta)            :       27.000024275818 electrons
N(Total)           :       54.000048551637 electrons
E(X)               :      -20.203568924171 Eh       
E(C)               :       -1.305231792989 Eh       
E(XC)              :      -21.508800717160 Eh       

CPCM Solvation Model Properties:
Surface-charge          :         -1.01489160244276
Corrected charge        :         -1.00000000000000
Outlying charge corr.   :          0.00001633421995 Eh               0.00044 eV
Free-energy (cav+disp)  :  This term is not implemented in the current solvation scheme

---------------
SCF CONVERGENCE
---------------

  Last Energy change         ...    6.6916e-10  Tolerance :   1.0000e-09
  Last MAX-Density change    ...    4.2826e-06  Tolerance :   1.0000e-08
  Last RMS-Density change    ...    1.6281e-07  Tolerance :   1.0000e-09
  Last DIIS Error            ...    3.3130e-04  Tolerance :   1.0000e-08
  Last Orbital Gradient      ...    1.1701e-06  Tolerance :   2.0000e-06
  Last Orbital Rotation      ...    2.0127e-06  Tolerance :   2.0000e-06


Total SCF time: 0 days 0 hours 0 min 7 sec 
Finished LeanSCF after   7.8 sec

Maximum memory used throughout the entire LEANSCF-calculation: 17.6 MB


           ************************************************************
           *        Program running with 8 parallel MPI-processes     *
           *              working on a common directory               *
           ************************************************************

------------------------------------------------------------------------------
                                ORCA  MP2 
------------------------------------------------------------------------------

Freezing NCore=14 chemical core electrons

----------------------
RI-MP2 ENERGY+GRADIENT
----------------------
Dimension of the orbital basis            ...  153
Dimension of the AuxC basis               ...  490
Memory devoted to MP2                     ... 8000 MB   
Data format for matrix containers         ... DOUBLE
Compression type for matrix containers    ... UNCOMPRESSED
Overall scaling of the MP2 energy         ...   2.700e-01

-----------------------
SHARK RI TRANSFORMATION
-----------------------

Number of basis functions                ...    153
Number of aux functions                  ...    490
Number of operators                      ...      1
Generation of IJK                        ... YES
Generation of IAK                        ... YES
Generation of ABK                        ... NO
Orbital Range Operator  0:    0-  26 to   27- 152

Aux basis identifier                     ...   AUXC
Contraction scheme used                  ... SEGMENTED
Do orthogonalization                     ... YES
All operator combinations                ... NO
Transpose (ia|K)                         ... NO
Integral generator used                  ... LIBINT
Starting integral generation + trafo... 
Half trafo (segmented) done. Total time =  0.1 sec. integrals=  0.0 sec trafo=  0.0 sec
Integral generation and half transformation done (  0.1 sec)

Reading or making V^(-1/2)          ... done (  0.0 sec)
Sorting IJK integrals               ... done (  0.0 sec)
Sorting IAK integrals               ... done (  0.0 sec)

SHARK RI integral transformation done. Total time =  0.1 sec.

Opening buffers                              ... done
Frozen core precalculation                   ... done

Starting loop over batches of integrals:

Operator 0  - window                       ... (  7- 26)x( 27-152)
Operator 0  - Memory available             ...  8000 MB
Operator 0  - Memory needed per MO         ...   0.5 MB
Operator 0  - Number of orbitals per batch ... 3
Operator 0  - Number of batches            ... 1

OPERATOR  0   PASS   0:  MOs     7 ...    9 +   10 ...   12 +   13 ...   15 +   16 ...   18
                            +   19 ...   21 +   22 ...   24 +   25 ...   26
  Reading integrals       ... ok
  Internal MO   9
Closing buffer GIPV ( 0.01 GB; CompressionRatio= 1.00)
Time spent in pair loops =     0.210 sec
Deleting buffers (Ka|jb) ...done

-----------------------------------------------
 RI-MP2 CORRELATION ENERGY:     -0.329037010 Eh
-----------------------------------------------


---------------------
MP2 DENSITY FORMATION
---------------------

Completing the external part of the density      ... done
Storing the unrelaxed density                    ... done

Re-sorting 3-index density container for op 0    ... done
Computing external part of the Lagrangian        ... done
Calculating the xc-kernel                        ... done
Calculating G(D)                                 ... done
Completing the Lagrangian                        ... done
Solving the Z-vector equations                   ... Using XC Grid                  ... (calc.grid_cpscf.tmp) 
Recalculating density on grid  ... (calc.grho_cpscf0.tmp) done
Calculating the xc-kernel      ... (calc.fxc_cpscf0.tmp) done

-------------------
SHARK CP-SCF DRIVER
-------------------

Dimension of the orbital basis          ...    153
Dimension of the CPSCF-problem          ...   3402
Number of operators                     ...      1
Max. number of iterations               ...    128
Convergence Tolerance                   ... 3.0e-05
Number of perturbations                 ...      1
Perturbation type                       ... REAL

----------------------------
POPLE LINEAR EQUATION SOLVER
----------------------------

  ITERATION   0:   ||err||_max =   4.8842e-02 (   0.5 sec)
  ITERATION   1:   ||err||_max =   1.1164e-02 (   0.5 sec)
  ITERATION   2:   ||err||_max =   4.7900e-03 (   0.4 sec)
  ITERATION   3:   ||err||_max =   7.9371e-04 (   0.5 sec)
  ITERATION   4:   ||err||_max =   3.0867e-04 (   0.4 sec)
  ITERATION   5:   ||err||_max =   7.7769e-05 (   0.5 sec)
  ITERATION   6:   ||err||_max =   1.7744e-05 (   0.4 sec)
done
Finalizing the relaxed density                   ... done
Transforming P to the AO basis                   ... done
Storing the relaxed density                      ... done

------------------------------------
ENERGY WEIGHTED DENSITY FINALIZATION
------------------------------------

Gathering the parts of the W-matrix              ... done
Forming the Z-density                            ... done
Transforming Z to the AO basis                   ... done
Calculating G(Z)                                 ... done
Finalizing the W-matrix                          ... done
Transforming W to the AO basis and storing       ... done

----------------------------------
MP2 DERIVATIVE INTEGRAL GENERATION
----------------------------------

Input SCF Electron Density              ... calc.scfp
Input Correlated Electron Density       ... calc.pmp2re
Input Energy Weighted Density           ... calc.wmp2.tmp

Nuclear repulsion gradient              ... done (  0.0 sec)
HCore & Overlap gradient  (SHARK)       ... done (  0.0 sec)
Two-electron RIJ gradient terms         ... done (  0.2 sec)

-----------------------------------------------------------
MP2 COSX Grid Generation
-----------------------------------------------------------

General Integration Accuracy     IntAcc      ... 4.871
Radial Grid Type                 RadialGrid  ... OptM3 with GC (2021)
Angular Grid (max. ang.)         AngularGrid ... 4 (Lebedev-302)
Angular grid pruning method      GridPruning ... 4 (adaptive)
Weight generation scheme         WeightScheme... mBecke (2022)
Basis function cutoff            BFCut       ... 1.0000e-12
Integration weight cutoff        WCut        ... 1.0000e-14
Partially contracted basis set               ... on
Rotationally invariant grid construction     ... off
Angular grids for H and He will be reduced by one unit

Total number of grid points                  ...    89276
Total number of batches                      ...      707
Average number of points per batch           ...      126
Average number of grid points per atom       ...     4960
UseSFitting                                  ... on
Two-electron COSX gradient terms        ... 
Integration Timings:
Total Time                  =     2.8 sec
Basis fcn evaluation        =     0.0 sec
Density evaluation          =     0.1 sec
A evaluation                =     2.3 sec
A derivative evaluation     =     0.0 sec
S-fit derivative evaluation =     0.0 sec
anal. over. der. evaluation =     0.0 sec
num. over. der. evaluation  =     0.2 sec
K(P) evaluation             =     0.0 sec
finalize                    =     0.0 sec

done (  3.2 sec)
CPCM gradient                           ... done (  0.3 sec)
DFT XC gradient                         ... Exchange-correlation gradient    ... done
done (  0.4 sec)
Empirical dispersion gradient           ... 
-------------------
DISPERSION GRADIENT
-------------------

   1   C   :   -0.000294230   -0.000134298    0.000021928
   2   C   :    0.000080977   -0.000099554   -0.000013194
   3   C   :    0.000049342    0.000093851   -0.000050498
   4   C   :   -0.000028017    0.000275816    0.000004046
   5   C   :    0.000107229   -0.000052746   -0.000000826
   6   C   :    0.000044585   -0.000107857    0.000003654
   7   O   :    0.000022750   -0.000178122    0.000020222
   8   H   :   -0.000136903   -0.000020348   -0.000005019
   9   H   :   -0.000113752   -0.000055192    0.000048344
  10   H   :   -0.000104722   -0.000056238   -0.000008994
  11   H   :   -0.000043937    0.000139629   -0.000015502
  12   H   :   -0.000002209    0.000138009   -0.000008470
  13   H   :   -0.000012050    0.000151919    0.000074047
  14   H   :    0.000084171   -0.000092775    0.000038615
  15   H   :    0.000081091   -0.000096342   -0.000041898
  16   H   :    0.000012062    0.000048183   -0.000103932
  17   H   :    0.000136947    0.000022826   -0.000032984
  18   H   :    0.000116665    0.000023240    0.000070461

Difference to translation invariance:
           :    0.0000000000    0.0000000000    0.0000000000

Difference to rotation invariance:
           :    0.0000000000    0.0000000000    0.0000000000

Norm of the Dispersion gradient    ...    0.0006940632
RMS gradient                       ...    0.0000944500
MAX gradient                       ...    0.0002942298
done (  0.0 sec)

-------
TIMINGS
-------

Total time                :    9.881 sec
Integral trafo            :    0.104 sec (  1.1%)
FC preparation            :    0.021 sec (  0.2%)
I/O of integrals          :    0.034 sec (  0.3%)
K(i,j) operators          :    0.029 sec (  0.3%)
T(i,j) pair energies      :    0.006 sec (  0.1%)
V**(-1/2)                 :    0.055 sec (  0.6%)
Gamma(ia|P)               :    0.027 sec (  0.3%)
Gamma-Trafo               :    0.013 sec (  0.1%)
D(virtual)                :    0.002 sec (  0.0%)
D(internal)               :    0.028 sec (  0.3%)
W(virtual)                :    0.003 sec (  0.0%)
W(internal)               :    0.032 sec (  0.3%)
L(virtual)                :    0.061 sec (  0.6%)
L(internal)               :    0.005 sec (  0.1%)
XC kernel                 :    0.016 sec (  0.2%)
G(D)                      :    0.787 sec (  8.0%)
G(Z)                      :    0.787 sec (  8.0%)
Z-vector solution         :    3.292 sec ( 33.3%)
3-index derivative        :    0.108 sec (  1.1%)
2-index derivative        :    0.023 sec (  0.2%)
Fock matrix gradient      :    4.287 sec ( 43.4%)


---------------------------------------
MP2 TOTAL ENERGY:     -309.735764251 Eh
---------------------------------------

The final MP2 gradient
  0:   0.00042334   0.00023637   0.00063701
  1:  -0.00269654   0.00478586  -0.00163451
  2:   0.00087768  -0.00014925   0.00066737
  3:  -0.00059955  -0.00036428  -0.00033136
  4:   0.00060171  -0.00106498  -0.00055870
  5:  -0.00023282   0.00157538  -0.00038669
  6:   0.00144006  -0.00364914   0.00220073
  7:   0.00014086   0.00001035  -0.00004784
  8:  -0.00011502  -0.00076497  -0.00030725
  9:   0.00011988  -0.00017135  -0.00013404
 10:   0.00005438   0.00015875   0.00006813
 11:   0.00006678   0.00000174   0.00001385
 12:   0.00001251   0.00002418   0.00002780
 13:   0.00015693  -0.00056342  -0.00050035
 14:   0.00019223  -0.00012723   0.00002478
 15:  -0.00008531  -0.00027756  -0.00010980
 16:   0.00017402   0.00003171   0.00027206
 17:  -0.00053717   0.00029311   0.00007556

-----------------------------------
NORM OF THE MP2 GRADIENT:  0.007880
-----------------------------------

Maximum memory used throughout the entire MP2-calculation: 31.0 MB


-------------------------------------------------------------------------------
                          DFT DISPERSION CORRECTION                            
                                                                               
                              DFTD3 V3.1  Rev 1                                
                          USING Becke-Johnson damping                          
-------------------------------------------------------------------------------
-------------------------   ----------------
Dispersion correction           -0.011417423
-------------------------   ----------------


-------------------------   --------------------
FINAL SINGLE POINT ENERGY      -309.747181673838
-------------------------   --------------------

------------------------------------------------------------------------------
                         ORCA GEOMETRY RELAXATION STEP
------------------------------------------------------------------------------

Reading the OPT-File                    .... done
Getting information on internals        .... done
Copying old internal coords+grads       .... done
Making the new internal coordinates     .... (2022 redundants) done
Validating the new internal coordinates .... (2022 redundants) done
Calculating the B-matrix                .... done
Calculating the G,G- and P matrices     .... done
Transforming gradient to internals      .... done
Projecting the internal gradient        .... done
Number of atoms                         ....  18
Number of internal coordinates          ....  85
Current Energy                          ....  -309.747181674 Eh
Current gradient norm                   ....     0.007880295 Eh/bohr
Maximum allowed component of the step   ....  0.300
Current trust radius                    ....  0.450
Updating the Hessian (BFGS)             .... done
Forming the augmented Hessian           .... done
Diagonalizing the augmented Hessian     .... done
Last element of RFO vector              ....  0.988886385
Lowest eigenvalues of augmented Hessian:
 -0.000198571  0.006622327  0.011103335  0.015142122  0.022754489
Length of the computed step             ....  0.150344058
The final length of the internal step   ....  0.150344058
Converting the step to Cartesian space:
 Initial RMS(Int)=    0.0163071027
Transforming coordinates:
 Iter   0:  RMS(Cart)=    0.0261890267 RMS(Int)=    0.0163106786
done
Storing new coordinates                 .... done
The predicted energy change is          ....    -0.000101530
Previously predicted energy change      ....    -0.000200773
Actually observed energy change         ....    -0.000269358
Ratio of predicted to observed change   ....     1.341605228
New trust radius                        ....     0.450000000

                                .--------------------.
          ----------------------|Geometry convergence|-------------------------
          Item                value                   Tolerance       Converged
          ---------------------------------------------------------------------
          Energy change      -0.0002693575            0.0000010000      NO
          RMS gradient        0.0005085946            0.0000300000      NO
          MAX gradient        0.0036724517            0.0001000000      NO
          RMS step            0.0163071027            0.0006000000      NO
          MAX step            0.0489842095            0.0010000000      NO
          ........................................................
          Max(Bonds)      0.0039      Max(Angles)    0.49
          Max(Dihed)        2.81      Max(Improp)    0.00
          ---------------------------------------------------------------------

The optimization has not yet converged - more geometry cycles are needed


    ---------------------------------------------------------------------------
                         Redundant Internal Coordinates
                            (Angstroem and degrees)

        Definition                    Value    dE/dq     Step     New-Value
    ----------------------------------------------------------------------------
     1. B(C   1,C   0)                1.4695 -0.000514  0.0023    1.4718   
     2. B(C   2,C   1)                1.4886 -0.000434 -0.0007    1.4879   
     3. B(C   3,C   2)                1.5254 -0.000094  0.0002    1.5256   
     4. B(C   4,C   2)                1.5385  0.000239 -0.0010    1.5375   
     5. B(C   5,C   4)                1.5143 -0.000362  0.0001    1.5144   
     6. B(O   6,C   5)                1.4937  0.000313  0.0034    1.4971   
     7. B(O   6,C   1)                1.2728  0.003672 -0.0039    1.2689   
     8. B(H   7,C   0)                1.0934 -0.000041  0.0004    1.0937   
     9. B(H   8,C   0)                1.1019 -0.000094  0.0005    1.1024   
    10. B(H   9,C   0)                1.1003  0.000155 -0.0004    1.0999   
    11. B(H  10,C   3)                1.0977 -0.000038  0.0003    1.0980   
    12. B(H  11,C   3)                1.0976  0.000045  0.0001    1.0978   
    13. B(H  12,C   3)                1.0989  0.000023  0.0002    1.0991   
    14. B(H  13,C   5)                1.0926  0.000010  0.0003    1.0929   
    15. B(H  14,C   5)                1.0964  0.000064 -0.0001    1.0963   
    16. B(H  15,C   2)                1.1122  0.000126  0.0001    1.1123   
    17. B(H  16,C   4)                1.0956 -0.000018  0.0004    1.0961   
    18. B(H  17,C   4)                1.0994  0.000069 -0.0002    1.0991   
    19. A(C   1,C   0,H   9)          108.69 -0.000414    0.16    108.85   
    20. A(H   7,C   0,H   9)          111.00  0.000109    0.10    111.10   
    21. A(C   1,C   0,H   7)          111.74 -0.000092    0.11    111.85   
    22. A(C   1,C   0,H   8)          108.13  0.000372   -0.21    107.92   
    23. A(H   8,C   0,H   9)          106.87 -0.000252    0.03    106.90   
    24. A(H   7,C   0,H   8)          110.24  0.000269   -0.21    110.03   
    25. A(C   0,C   1,O   6)          118.30 -0.000963    0.12    118.41   
    26. A(C   2,C   1,O   6)          113.00 -0.000373    0.17    113.17   
    27. A(C   0,C   1,C   2)          128.67  0.001337   -0.29    128.38   
    28. A(C   3,C   2,H  15)          109.09  0.000071   -0.03    109.06   
    29. A(C   1,C   2,H  15)          102.21 -0.000086   -0.16    102.05   
    30. A(C   1,C   2,C   4)          101.72  0.000337    0.17    101.89   
    31. A(C   1,C   2,C   3)          116.22 -0.000463    0.24    116.47   
    32. A(C   4,C   2,H  15)          109.74 -0.000252   -0.01    109.73   
    33. A(C   3,C   2,C   4)          116.73  0.000337   -0.22    116.52   
    34. A(C   2,C   3,H  11)          108.82 -0.000154    0.07    108.89   
    35. A(H  11,C   3,H  12)          108.44 -0.000087    0.00    108.44   
    36. A(H  10,C   3,H  12)          109.09 -0.000015    0.02    109.11   
    37. A(C   2,C   3,H  12)          110.68 -0.000007    0.01    110.69   
    38. A(H  10,C   3,H  11)          108.07 -0.000069    0.04    108.10   
    39. A(C   2,C   3,H  10)          111.65  0.000319   -0.13    111.52   
    40. A(C   5,C   4,H  16)          112.15 -0.000185   -0.35    111.80   
    41. A(C   2,C   4,H  16)          112.68 -0.000076   -0.49    112.19   
    42. A(C   2,C   4,C   5)          102.79  0.000397    0.27    103.06   
    43. A(H  16,C   4,H  17)          109.07 -0.000020    0.06    109.12   
    44. A(C   5,C   4,H  17)          110.83  0.000344    0.10    110.93   
    45. A(C   2,C   4,H  17)          109.20 -0.000446    0.43    109.62   
    46. A(H  13,C   5,H  14)          110.47 -0.000390    0.33    110.79   
    47. A(O   6,C   5,H  14)          104.83  0.000123   -0.22    104.61   
    48. A(C   4,C   5,H  14)          114.26 -0.000044    0.12    114.38   
    49. A(O   6,C   5,H  13)          105.84 -0.000419   -0.39    105.45   
    50. A(C   4,C   5,H  13)          116.96  0.000355   -0.05    116.91   
    51. A(C   4,C   5,O   6)          103.05  0.000383    0.09    103.15   
    52. A(C   1,O   6,C   5)          110.82 -0.000776    0.12    110.94   
    53. D(O   6,C   1,C   0,H   8)     63.76 -0.000574    2.81     66.57   
    54. D(O   6,C   1,C   0,H   7)   -174.74 -0.000049    2.48   -172.26   
    55. D(C   2,C   1,C   0,H   7)      3.15 -0.000044    2.37      5.52   
    56. D(C   2,C   1,C   0,H   9)    125.98 -0.000254    2.68    128.66   
    57. D(C   2,C   1,C   0,H   8)   -118.35 -0.000570    2.70   -115.65   
    58. D(C   3,C   2,C   1,C   0)     37.30 -0.000160    0.43     37.73   
    59. D(C   3,C   2,C   1,O   6)   -144.72 -0.000169    0.32   -144.40   
    60. D(H  15,C   2,C   1,C   0)    -81.35  0.000051    0.45    -80.90   
    61. D(C   4,C   2,C   1,O   6)    -16.81  0.000230    0.35    -16.47   
    62. D(C   4,C   2,C   1,C   0)    165.21  0.000239    0.45    165.66   
    63. D(H  11,C   3,C   2,C   1)    178.76  0.000215    0.18    178.94   
    64. D(H  10,C   3,C   2,H  15)     52.79 -0.000117    0.11     52.90   
    65. D(H  10,C   3,C   2,C   4)    177.85 -0.000138   -0.10    177.75   
    66. D(H  11,C   3,C   2,C   4)     58.65 -0.000148   -0.11     58.54   
    67. D(H  10,C   3,C   2,C   1)    -62.04  0.000225    0.19    -61.85   
    68. D(H  11,C   3,C   2,H  15)    -66.41 -0.000127    0.10    -66.31   
    69. D(H  16,C   4,C   2,H  15)     40.17  0.000148   -1.38     38.79   
    70. D(H  16,C   4,C   2,C   3)    -84.57  0.000004   -1.15    -85.72   
    71. D(H  16,C   4,C   2,C   1)    147.86  0.000118   -1.48    146.38   
    72. D(C   5,C   4,C   2,H  15)    -80.76  0.000161   -0.90    -81.66   
    73. D(C   5,C   4,C   2,C   3)    154.51  0.000017   -0.67    153.83   
    74. D(C   5,C   4,C   2,C   1)     26.93  0.000131   -1.00     25.93   
    75. D(H  13,C   5,C   4,H  17)    -27.00 -0.000312    2.46    -24.53   
    76. D(H  13,C   5,C   4,H  16)     95.16 -0.000220    2.36     97.52   
    77. D(H  13,C   5,C   4,C   2)   -143.55 -0.000161    1.79   -141.77   
    78. D(O   6,C   5,C   4,H  17)     88.62 -0.000389    2.01     90.63   
    79. D(O   6,C   5,C   4,H  16)   -149.22 -0.000297    1.91   -147.32   
    80. D(O   6,C   5,C   4,C   2)    -27.94 -0.000239    1.33    -26.61   
    81. D(C   1,O   6,C   5,C   4)     19.27  0.000143   -1.19     18.08   
    82. D(C   5,O   6,C   1,C   2)     -1.32 -0.000189    0.52     -0.80   
    83. D(C   5,O   6,C   1,C   0)    176.88 -0.000147    0.42    177.31   
    84. D(C   1,O   6,C   5,H  14)   -100.57 -0.000028   -1.27   -101.85   
    85. D(C   1,O   6,C   5,H  13)    142.61  0.000541   -1.39    141.22   
    ----------------------------------------------------------------------------

Geometry step timings:
Preparation and reading OPT file:      0.001 s (20.065 %)
Internal coordinates            :      0.000 s ( 0.819 %)
B/P matrices and projection     :      0.001 s (23.293 %)
Hessian update/contruction      :      0.000 s ( 8.642 %)
Making the step                 :      0.001 s (16.861 %)
Converting the step to Cartesian:      0.000 s ( 2.409 %)
Storing new data                :      0.000 s ( 0.819 %)
Checking convergence            :      0.000 s ( 0.323 %)
Final printing                  :      0.001 s (26.670 %)
Total time                      :      0.004 s

Time for energy+gradient        :     19.592 s
Time for complete geometry iter :     19.810 s

         *************************************************************
         *                GEOMETRY OPTIMIZATION CYCLE   6            *
         *************************************************************
---------------------------------
CARTESIAN COORDINATES (ANGSTROEM)
---------------------------------
  C      0.939664    0.069907    0.065541
  C      2.405365    0.147233   -0.044005
  C      3.242334    1.312594   -0.438129
  C      2.781572    2.679874    0.057553
  C      4.643802    0.859159    0.002288
  C      4.543408   -0.651261   -0.040548
  O      3.083931   -0.901277    0.180591
  H      0.456579    0.988555   -0.279427
  H      0.687887   -0.115118    1.122714
  H      0.586160   -0.801656   -0.504703
  H      1.789685    2.937802   -0.336380
  H      3.493764    3.441153   -0.286411
  H      2.750081    2.704340    1.155908
  H      5.056625   -1.203831    0.750446
  H      4.753837   -1.091219   -1.022374
  H      3.170279    1.285441   -1.547804
  H      5.429007    1.234392   -0.664041
  H      4.841128    1.210667    1.024836

----------------------------
CARTESIAN COORDINATES (A.U.)
----------------------------
  NO LB      ZA    FRAG     MASS         X           Y           Z
   0 C     6.0000    0    12.011    1.775708    0.132105    0.123854
   1 C     6.0000    0    12.011    4.545482    0.278230   -0.083158
   2 C     6.0000    0    12.011    6.127123    2.480444   -0.827944
   3 C     6.0000    0    12.011    5.256409    5.064228    0.108760
   4 C     6.0000    0    12.011    8.775515    1.623575    0.004323
   5 C     6.0000    0    12.011    8.585796   -1.230704   -0.076624
   6 O     8.0000    0    15.999    5.827786   -1.703167    0.341267
   7 H     1.0000    0     1.008    0.862810    1.868099   -0.528041
   8 H     1.0000    0     1.008    1.299918   -0.217542    2.121623
   9 H     1.0000    0     1.008    1.107682   -1.514910   -0.953750
  10 H     1.0000    0     1.008    3.382015    5.551641   -0.635666
  11 H     1.0000    0     1.008    6.602258    6.502837   -0.541239
  12 H     1.0000    0     1.008    5.196900    5.110462    2.184349
  13 H     1.0000    0     1.008    9.555636   -2.274911    1.418137
  14 H     1.0000    0     1.008    8.983451   -2.062105   -1.932007
  15 H     1.0000    0     1.008    5.990959    2.429132   -2.924926
  16 H     1.0000    0     1.008   10.259336    2.332663   -1.254856
  17 H     1.0000    0     1.008    9.148405    2.287830    1.936660

--------------------------------
INTERNAL COORDINATES (ANGSTROEM)
--------------------------------
 C      0   0   0     0.000000000000     0.00000000     0.00000000
 C      1   0   0     1.471821504672     0.00000000     0.00000000
 C      2   1   0     1.487923658502   128.39149937     0.00000000
 C      3   2   1     1.525600587000   116.48625541    37.73051933
 C      3   2   1     1.537427973072   101.88164077   165.65989375
 C      5   3   2     1.514358058221   103.03984675    25.92135740
 O      2   1   3     1.268963848304   118.42010808   182.22942808
 H      1   2   3     1.093749810556   111.85380850     5.51316129
 H      1   2   3     1.102380467843   107.91699723   244.34406371
 H      1   2   3     1.099892993421   108.85083511   128.66578873
 H      4   3   2     1.097974655457   111.51845708   298.14150569
 H      4   3   2     1.097759347976   108.89112859   178.93342853
 H      4   3   2     1.099078411792   110.68924020    59.81850907
 H      6   5   3     1.092884687639   116.91624923   218.22895632
 H      6   5   3     1.096278685654   114.38611135    86.35699764
 H      3   2   1     1.112343530181   102.04556421   279.09323846
 H      5   3   2     1.096056659850   112.20478827   146.36556206
 H      5   3   2     1.099136617299   109.62322463   267.76843890

---------------------------
INTERNAL COORDINATES (A.U.)
---------------------------
 C      0   0   0     0.000000000000     0.00000000     0.00000000
 C      1   0   0     2.781339561845     0.00000000     0.00000000
 C      2   1   0     2.811768222752   128.39149937     0.00000000
 C      3   2   1     2.882967299179   116.48625541    37.73051933
 C      3   2   1     2.905317819736   101.88164077   165.65989375
 C      5   3   2     2.861721998735   103.03984675    25.92135740
 O      2   1   3     2.397994147142   118.42010808   182.22942808
 H      1   2   3     2.066887600979   111.85380850     5.51316129
 H      1   2   3     2.083197179607   107.91699723   244.34406371
 H      1   2   3     2.078496534185   108.85083511   128.66578873
 H      4   3   2     2.074871400800   111.51845708   298.14150569
 H      4   3   2     2.074464528627   108.89112859   178.93342853
 H      4   3   2     2.076957197992   110.68924020    59.81850907
 H      6   5   3     2.065252755595   116.91624923   218.22895632
 H      6   5   3     2.071666482341   114.38611135    86.35699764
 H      3   2   1     2.102024638881   102.04556421   279.09323846
 H      5   3   2     2.071246914377   112.20478827   146.36556206
 H      5   3   2     2.077067190460   109.62322463   267.76843890


           ************************************************************
           *        Program running with 8 parallel MPI-processes     *
           *              working on a common directory               *
           ************************************************************
------------------------------------------------------------------------------
                   ___                                                        
                  /   \      - P O W E R E D   B Y -                         
                 /     \                                                     
                 |  |  |   _    _      __       _____    __    __             
                 |  |  |  | |  | |    /  \     |  _  \  |  |  /  |          
                  \  \/   | |  | |   /    \    | | | |  |  | /  /          
                 / \  \   | |__| |  /  /\  \   | |_| |  |  |/  /          
                |  |  |   |  __  | /  /__\  \  |    /   |      \           
                |  |  |   | |  | | |   __   |  |    \   |  |\   \          
                \     /   | |  | | |  |  |  |  | |\  \  |  | \   \       
                 \___/    |_|  |_| |__|  |__|  |_| \__\ |__|  \__/        
                                                                              
                      - O R C A' S   B I G   F R I E N D -                    
                                      &                                       
                       - I N T E G R A L  F E E D E R -                       
                                                                              
 v1 FN, 2020, v2 2021, v3 2022-2024                                           
------------------------------------------------------------------------------


----------------------
SHARK INTEGRAL PACKAGE
----------------------

Number of atoms                             ...     18
Number of basis functions                   ...    153
Number of shells                            ...     75
Maximum angular momentum                    ...      2
Integral batch strategy                     ... SHARK/LIBINT Hybrid
RI-J (if used) integral strategy            ... SPLIT-RIJ (Revised 2003 algorithm where possible)
Printlevel                                  ...      1
Contraction scheme used                     ... SEGMENTED contraction
Prescreening option                         ... SCHWARTZ
   Thresh                                   ... 1.000e-12
   Tcut                                     ... 1.000e-14
   Tpresel                                  ... 1.000e-14 
Coulomb Range Separation                    ... NOT USED
Exchange Range Separation                   ... NOT USED
Multipole approximations                    ... NOT USED
Finite Nucleus Model                        ... NOT USED
CABS basis                                  ... NOT available
Auxiliary Coulomb fitting basis             ... AVAILABLE
   # of basis functions in Aux-J            ...    464
   # of shells in Aux-J                     ...    160
   Maximum angular momentum in Aux-J        ...      4
Auxiliary J/K fitting basis                 ... NOT available
Auxiliary Correlation fitting basis         ... AVAILABLE
   # of basis functions in Aux-C            ...    490
   # of shells in Aux-C                     ...    178
   Maximum angular momentum in Aux-C        ...      3
Auxiliary 'external' fitting basis          ... NOT available

Checking pre-screening integrals            ... done (  0.0 sec) Dimension = 75
Check shell pair data                       ... done (  0.0 sec)
Shell pair information
Shell pair cut-off parameter TPreSel        ...   1.0e-14
Total number of shell pairs                 ...      2850
Shell pairs after pre-screening             ...      2807
Total number of primitive shell pairs       ...      9854
Primitive shell pairs kept                  ...      7613
          la=0 lb=0:    931 shell pairs
          la=1 lb=0:   1054 shell pairs
          la=1 lb=1:    319 shell pairs
          la=2 lb=0:    300 shell pairs
          la=2 lb=1:    175 shell pairs
          la=2 lb=2:     28 shell pairs

Calculating one electron integrals          ... done (  0.0 sec)
Calculating RI/J V-Matrix + Cholesky decomp.... done (  0.0 sec)
Calculating RI/C V-Matrix + Cholesky decomp.... done (  0.0 sec)
Calculating Nuclear repulsion               ... done (  0.0 sec) ENN=    322.956337995278 Eh

Diagonalization of the overlap matrix:
Smallest eigenvalue                        ... 8.960e-04
Time for diagonalization                   ...    0.002 sec
Threshold for overlap eigenvalues          ... 1.000e-07
Number of eigenvalues below threshold      ... 0
Time for construction of square roots      ...    0.001 sec
Total time needed                          ...    0.005 sec

-------------------
DFT GRID GENERATION
-------------------

General Integration Accuracy     IntAcc      ... 4.388
Radial Grid Type                 RadialGrid  ... OptM3 with GC (2021)
Angular Grid (max. ang.)         AngularGrid ... 4 (Lebedev-302)
Angular grid pruning method      GridPruning ... 4 (adaptive)
Weight generation scheme         WeightScheme... mBecke (2022)
Basis function cutoff            BFCut       ... 1.0000e-12
Integration weight cutoff        WCut        ... 1.0000e-14
Partially contracted basis set               ... off
Rotationally invariant grid construction     ... off
Angular grids for H and He will be reduced by one unit

Total number of grid points                  ...    77282
Total number of batches                      ...     1217
Average number of points per batch           ...       63
Average number of grid points per atom       ...     4293

--------------------
COSX GRID GENERATION
--------------------

GRIDX 1
-------
General Integration Accuracy     IntAcc      ... 3.816
Radial Grid Type                 RadialGrid  ... OptM3 with GC (2021)
Angular Grid (max. ang.)         AngularGrid ... 1 (Lebedev-50)
Angular grid pruning method      GridPruning ... 4 (adaptive)
Weight generation scheme         WeightScheme... mBecke (2022)
Basis function cutoff            BFCut       ... 1.0000e-12
Integration weight cutoff        WCut        ... 1.0000e-14
Partially contracted basis set               ... on
Rotationally invariant grid construction     ... off
Angular grids for H and He will be reduced by one unit

Total number of grid points                  ...     9909
Total number of batches                      ...       88
Average number of points per batch           ...      112
Average number of grid points per atom       ...      550
UseSFitting                                  ... on

GRIDX 2
-------
General Integration Accuracy     IntAcc      ... 4.020
Radial Grid Type                 RadialGrid  ... OptM3 with GC (2021)
Angular Grid (max. ang.)         AngularGrid ... 2 (Lebedev-110)
Angular grid pruning method      GridPruning ... 4 (adaptive)
Weight generation scheme         WeightScheme... mBecke (2022)
Basis function cutoff            BFCut       ... 1.0000e-12
Integration weight cutoff        WCut        ... 1.0000e-14
Partially contracted basis set               ... on
Rotationally invariant grid construction     ... off
Angular grids for H and He will be reduced by one unit

Total number of grid points                  ...    20840
Total number of batches                      ...      174
Average number of points per batch           ...      119
Average number of grid points per atom       ...     1158
UseSFitting                                  ... on

GRIDX 3
-------
General Integration Accuracy     IntAcc      ... 4.338
Radial Grid Type                 RadialGrid  ... OptM3 with GC (2021)
Angular Grid (max. ang.)         AngularGrid ... 3 (Lebedev-194)
Angular grid pruning method      GridPruning ... 4 (adaptive)
Weight generation scheme         WeightScheme... mBecke (2022)
Basis function cutoff            BFCut       ... 1.0000e-12
Integration weight cutoff        WCut        ... 1.0000e-14
Partially contracted basis set               ... on
Rotationally invariant grid construction     ... off
Angular grids for H and He will be reduced by one unit

Total number of grid points                  ...    45537
Total number of batches                      ...      368
Average number of points per batch           ...      123
Average number of grid points per atom       ...     2530
UseSFitting                                  ... on
Initializing property integral containers    ... done (  0.0 sec)

SHARK setup successfully completed in   0.7 seconds

Maximum memory used throughout the entire STARTUP-calculation: 22.2 MB


           ************************************************************
           *        Program running with 8 parallel MPI-processes     *
           *              working on a common directory               *
           ************************************************************
Occupation numbers will be reassigned to an Aufbau configuration
             **** ENERGY FILE WAS UPDATED (calc.en.tmp) ****
Finished Guess after   0.1 sec
Maximum memory used throughout the entire GUESS-calculation: 9.3 MB


           ************************************************************
           *        Program running with 8 parallel MPI-processes     *
           *              working on a common directory               *
           ************************************************************
--------------------
CPCM SOLVATION MODEL
--------------------
CPCM parameters:
  Epsilon                                         ...      16.7000
  Refrac                                          ...       1.2750
  Rsolv                                           ...       1.3000
  Surface type                                    ... GAUSSIAN VDW
  Discretization scheme                           ... Constant charge density
    Threshold for H atoms                         ...       5.0000 (charges/Ang^2)
    Threshold for non-H atoms                     ...       5.0000 (charges/Ang^2)
  Epsilon function type                           ...         CPCM
Solvent:                                          ... CUSTOM
Radii:
  Scheme                                          ... Element-dependent radii
  Radius for C  used is    3.8550 Bohr (=   2.0400 Ang.)
  Radius for O  used is    3.4469 Bohr (=   1.8240 Ang.)
  Radius for H  used is    2.4944 Bohr (=   1.3200 Ang.)
Calculating surface                               ...        done! (  0.0s)
Cavity surface points                             ...         1562
Cavity Volume                                     ...     939.4525
Cavity Surface-area                               ...     546.8143
Calculating surface distance matrix               ...        done! (  0.0s)
Performing Cholesky decomposition & store         ...        done! (  0.1s)
Overall time for CPCM initialization              ...                 0.1s

----------------------------------------D-I-I-S--------------------------------------------
Iteration    Energy (Eh)           Delta-E    RMSDP     MaxDP     DIISErr   Damp  Time(sec)
-------------------------------------------------------------------------------------------
               ***  Starting incremental Fock matrix formation  ***
    1    -309.4063497792861881     0.00e+00  9.05e-05  2.66e-03  1.19e-02  0.700   0.7
    2    -309.4064956139482092    -1.46e-04  8.39e-05  2.43e-03  9.59e-03  0.700   0.4
                               ***Turning on AO-DIIS***
    3    -309.4066150809044302    -1.19e-04  7.60e-05  2.22e-03  7.45e-03  0.700   0.5
    4    -309.4067076676201395    -9.26e-05  2.01e-04  5.75e-03  5.47e-03  0.000   0.5
                              *** Initializing SOSCF ***
---------------------------------------S-O-S-C-F--------------------------------------
Iteration    Energy (Eh)           Delta-E    RMSDP     MaxDP     MaxGrad    Time(sec)
--------------------------------------------------------------------------------------
    5    -309.4069643533657654    -2.57e-04  1.86e-05  3.46e-04  3.22e-04     0.5
               *** Restarting incremental Fock matrix formation ***
    6    -309.4069663307078599    -1.98e-06  1.19e-05  2.09e-04  1.24e-04     0.7
    7    -309.4069667304599989    -4.00e-07  6.98e-06  1.35e-04  4.68e-05     0.7
    8    -309.4069667937803843    -6.33e-08  1.56e-06  4.24e-05  8.17e-06     0.6
    9    -309.4069667972697744    -3.49e-09  6.60e-07  2.27e-05  5.44e-06     0.5
   10    -309.4069667990330572    -1.76e-09  2.60e-07  7.66e-06  1.89e-06     0.5
   11    -309.4069667996233193    -5.90e-10  1.31e-07  3.61e-06  1.27e-06     0.5
                 **** Energy Check signals convergence ****

               *****************************************************
               *                     SUCCESS                       *
               *           SCF CONVERGED AFTER  11 CYCLES          *
               *****************************************************

Recomputing exchange energy using gridx3       ... done (    0.886 sec)
Old exchange energy                            :    -22.765007537 Eh
New exchange energy                            :    -22.765006046 Eh
Exchange energy change after final integration :      0.000001491 Eh
Total energy after final integration           :   -309.406965309 Eh
             **** ENERGY FILE WAS UPDATED (calc.en.tmp) ****

----------------
TOTAL SCF ENERGY
----------------

Total Energy       :       -309.40696530892370 Eh           -8419.39156 eV

Components:
Nuclear Repulsion  :        322.95633799527809 Eh            8788.08873 eV
Electronic Energy  :       -632.27980273453932 Eh          -17205.20813 eV
One Electron Energy:      -1046.38346474772743 Eh          -28473.54164 eV
Two Electron Energy:        414.10366201318811 Eh           11268.33351 eV
CPCM Dielectric    :         -0.08350206036212 Eh              -2.27221 eV

Virial components:
Potential Energy   :       -616.03731604922041 Eh          -16763.22760 eV
Kinetic Energy     :        306.63035074029671 Eh            8343.83604 eV
Virial Ratio       :          2.00905525027749

DFT components:
N(Alpha)           :       27.000017817661 electrons
N(Beta)            :       27.000017817661 electrons
N(Total)           :       54.000035635322 electrons
E(X)               :      -20.203827661530 Eh       
E(C)               :       -1.305196851317 Eh       
E(XC)              :      -21.509024512847 Eh       

CPCM Solvation Model Properties:
Surface-charge          :         -1.01488921442814
Corrected charge        :         -1.00000000000000
Outlying charge corr.   :          0.00001632663957 Eh               0.00044 eV
Free-energy (cav+disp)  :  This term is not implemented in the current solvation scheme

---------------
SCF CONVERGENCE
---------------

  Last Energy change         ...    5.9026e-10  Tolerance :   1.0000e-09
  Last MAX-Density change    ...    3.6136e-06  Tolerance :   1.0000e-08
  Last RMS-Density change    ...    1.3149e-07  Tolerance :   1.0000e-09
  Last DIIS Error            ...    3.2187e-04  Tolerance :   1.0000e-08
  Last Orbital Gradient      ...    1.2735e-06  Tolerance :   2.0000e-06
  Last Orbital Rotation      ...    1.3642e-06  Tolerance :   2.0000e-06


Total SCF time: 0 days 0 hours 0 min 7 sec 
Finished LeanSCF after   7.5 sec

Maximum memory used throughout the entire LEANSCF-calculation: 17.7 MB


           ************************************************************
           *        Program running with 8 parallel MPI-processes     *
           *              working on a common directory               *
           ************************************************************

------------------------------------------------------------------------------
                                ORCA  MP2 
------------------------------------------------------------------------------

Freezing NCore=14 chemical core electrons

----------------------
RI-MP2 ENERGY+GRADIENT
----------------------
Dimension of the orbital basis            ...  153
Dimension of the AuxC basis               ...  490
Memory devoted to MP2                     ... 8000 MB   
Data format for matrix containers         ... DOUBLE
Compression type for matrix containers    ... UNCOMPRESSED
Overall scaling of the MP2 energy         ...   2.700e-01

-----------------------
SHARK RI TRANSFORMATION
-----------------------

Number of basis functions                ...    153
Number of aux functions                  ...    490
Number of operators                      ...      1
Generation of IJK                        ... YES
Generation of IAK                        ... YES
Generation of ABK                        ... NO
Orbital Range Operator  0:    0-  26 to   27- 152

Aux basis identifier                     ...   AUXC
Contraction scheme used                  ... SEGMENTED
Do orthogonalization                     ... YES
All operator combinations                ... NO
Transpose (ia|K)                         ... NO
Integral generator used                  ... LIBINT
Starting integral generation + trafo... 
Half trafo (segmented) done. Total time =  0.1 sec. integrals=  0.0 sec trafo=  0.0 sec
Integral generation and half transformation done (  0.1 sec)

Reading or making V^(-1/2)          ... done (  0.0 sec)
Sorting IJK integrals               ... done (  0.0 sec)
Sorting IAK integrals               ... done (  0.0 sec)

SHARK RI integral transformation done. Total time =  0.1 sec.

Opening buffers                              ... done
Frozen core precalculation                   ... done

Starting loop over batches of integrals:

Operator 0  - window                       ... (  7- 26)x( 27-152)
Operator 0  - Memory available             ...  8000 MB
Operator 0  - Memory needed per MO         ...   0.5 MB
Operator 0  - Number of orbitals per batch ... 3
Operator 0  - Number of batches            ... 1

OPERATOR  0   PASS   0:  MOs     7 ...    9 +   10 ...   12 +   13 ...   15 +   16 ...   18
                            +   19 ...   21 +   22 ...   24 +   25 ...   26
  Reading integrals       ... ok
  Internal MO   9
Closing buffer GIPV ( 0.01 GB; CompressionRatio= 1.00)
Time spent in pair loops =     0.218 sec
Deleting buffers (Ka|jb) ...done

-----------------------------------------------
 RI-MP2 CORRELATION ENERGY:     -0.328951926 Eh
-----------------------------------------------


---------------------
MP2 DENSITY FORMATION
---------------------

Completing the external part of the density      ... done
Storing the unrelaxed density                    ... done

Re-sorting 3-index density container for op 0    ... done
Computing external part of the Lagrangian        ... done
Calculating the xc-kernel                        ... done
Calculating G(D)                                 ... done
Completing the Lagrangian                        ... done
Solving the Z-vector equations                   ... Using XC Grid                  ... (calc.grid_cpscf.tmp) 
Recalculating density on grid  ... (calc.grho_cpscf0.tmp) done
Calculating the xc-kernel      ... (calc.fxc_cpscf0.tmp) done

-------------------
SHARK CP-SCF DRIVER
-------------------

Dimension of the orbital basis          ...    153
Dimension of the CPSCF-problem          ...   3402
Number of operators                     ...      1
Max. number of iterations               ...    128
Convergence Tolerance                   ... 3.0e-05
Number of perturbations                 ...      1
Perturbation type                       ... REAL

----------------------------
POPLE LINEAR EQUATION SOLVER
----------------------------

  ITERATION   0:   ||err||_max =   4.8554e-02 (   0.4 sec)
  ITERATION   1:   ||err||_max =   1.1010e-02 (   0.5 sec)
  ITERATION   2:   ||err||_max =   4.7034e-03 (   0.4 sec)
  ITERATION   3:   ||err||_max =   7.7416e-04 (   0.4 sec)
  ITERATION   4:   ||err||_max =   3.0175e-04 (   0.4 sec)
  ITERATION   5:   ||err||_max =   7.6157e-05 (   0.4 sec)
  ITERATION   6:   ||err||_max =   1.7358e-05 (   0.5 sec)
done
Finalizing the relaxed density                   ... done
Transforming P to the AO basis                   ... done
Storing the relaxed density                      ... done

------------------------------------
ENERGY WEIGHTED DENSITY FINALIZATION
------------------------------------

Gathering the parts of the W-matrix              ... done
Forming the Z-density                            ... done
Transforming Z to the AO basis                   ... done
Calculating G(Z)                                 ... done
Finalizing the W-matrix                          ... done
Transforming W to the AO basis and storing       ... done

----------------------------------
MP2 DERIVATIVE INTEGRAL GENERATION
----------------------------------

Input SCF Electron Density              ... calc.scfp
Input Correlated Electron Density       ... calc.pmp2re
Input Energy Weighted Density           ... calc.wmp2.tmp

Nuclear repulsion gradient              ... done (  0.0 sec)
HCore & Overlap gradient  (SHARK)       ... done (  0.0 sec)
Two-electron RIJ gradient terms         ... done (  0.2 sec)

-----------------------------------------------------------
MP2 COSX Grid Generation
-----------------------------------------------------------

General Integration Accuracy     IntAcc      ... 4.871
Radial Grid Type                 RadialGrid  ... OptM3 with GC (2021)
Angular Grid (max. ang.)         AngularGrid ... 4 (Lebedev-302)
Angular grid pruning method      GridPruning ... 4 (adaptive)
Weight generation scheme         WeightScheme... mBecke (2022)
Basis function cutoff            BFCut       ... 1.0000e-12
Integration weight cutoff        WCut        ... 1.0000e-14
Partially contracted basis set               ... on
Rotationally invariant grid construction     ... off
Angular grids for H and He will be reduced by one unit

Total number of grid points                  ...    89266
Total number of batches                      ...      705
Average number of points per batch           ...      126
Average number of grid points per atom       ...     4959
UseSFitting                                  ... on
Two-electron COSX gradient terms        ... 
Integration Timings:
Total Time                  =     2.7 sec
Basis fcn evaluation        =     0.0 sec
Density evaluation          =     0.1 sec
A evaluation                =     2.2 sec
A derivative evaluation     =     0.0 sec
S-fit derivative evaluation =     0.0 sec
anal. over. der. evaluation =     0.0 sec
num. over. der. evaluation  =     0.2 sec
K(P) evaluation             =     0.0 sec
finalize                    =     0.0 sec

done (  3.2 sec)
CPCM gradient                           ... done (  0.3 sec)
DFT XC gradient                         ... Exchange-correlation gradient    ... done
done (  0.4 sec)
Empirical dispersion gradient           ... 
-------------------
DISPERSION GRADIENT
-------------------

   1   C   :   -0.000293311   -0.000134162    0.000020139
   2   C   :    0.000075714   -0.000100129   -0.000013744
   3   C   :    0.000048925    0.000094405   -0.000050434
   4   C   :   -0.000026783    0.000277110    0.000006608
   5   C   :    0.000108880   -0.000051826   -0.000002050
   6   C   :    0.000046917   -0.000109533    0.000003573
   7   O   :    0.000022744   -0.000178880    0.000019093
   8   H   :   -0.000136998   -0.000021002   -0.000007395
   9   H   :   -0.000115322   -0.000055403    0.000048762
  10   H   :   -0.000103691   -0.000056130   -0.000008360
  11   H   :   -0.000043778    0.000140062   -0.000014097
  12   H   :   -0.000002229    0.000137817   -0.000007205
  13   H   :   -0.000011570    0.000151575    0.000075564
  14   H   :    0.000084034   -0.000092684    0.000039825
  15   H   :    0.000081484   -0.000096629   -0.000041062
  16   H   :    0.000011331    0.000048909   -0.000103452
  17   H   :    0.000136130    0.000022504   -0.000035055
  18   H   :    0.000117524    0.000023994    0.000069288

Difference to translation invariance:
           :   -0.0000000000    0.0000000000   -0.0000000000

Difference to rotation invariance:
           :    0.0000000000    0.0000000000   -0.0000000000

Norm of the Dispersion gradient    ...    0.0006946831
RMS gradient                       ...    0.0000945344
MAX gradient                       ...    0.0002933110
done (  0.1 sec)

-------
TIMINGS
-------

Total time                :    9.762 sec
Integral trafo            :    0.098 sec (  1.0%)
FC preparation            :    0.016 sec (  0.2%)
I/O of integrals          :    0.030 sec (  0.3%)
K(i,j) operators          :    0.029 sec (  0.3%)
T(i,j) pair energies      :    0.006 sec (  0.1%)
V**(-1/2)                 :    0.054 sec (  0.6%)
Gamma(ia|P)               :    0.027 sec (  0.3%)
Gamma-Trafo               :    0.013 sec (  0.1%)
D(virtual)                :    0.002 sec (  0.0%)
D(internal)               :    0.028 sec (  0.3%)
W(virtual)                :    0.003 sec (  0.0%)
W(internal)               :    0.032 sec (  0.3%)
L(virtual)                :    0.058 sec (  0.6%)
L(internal)               :    0.005 sec (  0.0%)
XC kernel                 :    0.015 sec (  0.2%)
G(D)                      :    0.780 sec (  8.0%)
G(Z)                      :    0.775 sec (  7.9%)
Z-vector solution         :    3.210 sec ( 32.9%)
3-index derivative        :    0.107 sec (  1.1%)
2-index derivative        :    0.023 sec (  0.2%)
Fock matrix gradient      :    4.280 sec ( 43.8%)


---------------------------------------
MP2 TOTAL ENERGY:     -309.735917235 Eh
---------------------------------------

The final MP2 gradient
  0:  -0.00041572   0.00077272   0.00057203
  1:   0.00101925   0.00159629  -0.00090841
  2:   0.00048090  -0.00059984   0.00067413
  3:   0.00018029  -0.00013389  -0.00031700
  4:  -0.00075821  -0.00092647   0.00032908
  5:   0.00127945   0.00214351  -0.00070184
  6:  -0.00093967  -0.00114412   0.00134124
  7:  -0.00022838   0.00001789  -0.00004707
  8:  -0.00016871  -0.00092593  -0.00023504
  9:   0.00009042  -0.00022236  -0.00021719
 10:  -0.00010387  -0.00001623  -0.00011301
 11:   0.00009588   0.00017642   0.00006746
 12:   0.00001516   0.00006436   0.00015128
 13:  -0.00029422  -0.00054613   0.00011386
 14:  -0.00008604  -0.00001845  -0.00022978
 15:  -0.00008044  -0.00036385  -0.00025563
 16:  -0.00002902  -0.00001787  -0.00037200
 17:  -0.00006782   0.00013578   0.00012327

-----------------------------------
NORM OF THE MP2 GRADIENT:  0.004582
-----------------------------------

Maximum memory used throughout the entire MP2-calculation: 31.1 MB


-------------------------------------------------------------------------------
                          DFT DISPERSION CORRECTION                            
                                                                               
                              DFTD3 V3.1  Rev 1                                
                          USING Becke-Johnson damping                          
-------------------------------------------------------------------------------
-------------------------   ----------------
Dispersion correction           -0.011413501
-------------------------   ----------------


-------------------------   --------------------
FINAL SINGLE POINT ENERGY      -309.747330736111
-------------------------   --------------------

------------------------------------------------------------------------------
                         ORCA GEOMETRY RELAXATION STEP
------------------------------------------------------------------------------

Reading the OPT-File                    .... done
Getting information on internals        .... done
Copying old internal coords+grads       .... done
Making the new internal coordinates     .... (2022 redundants) done
Validating the new internal coordinates .... (2022 redundants) done
Calculating the B-matrix                .... done
Calculating the G,G- and P matrices     .... done
Transforming gradient to internals      .... done
Projecting the internal gradient        .... done
Number of atoms                         ....  18
Number of internal coordinates          ....  85
Current Energy                          ....  -309.747330736 Eh
Current gradient norm                   ....     0.004582490 Eh/bohr
Maximum allowed component of the step   ....  0.300
Current trust radius                    ....  0.450
Updating the Hessian (BFGS)             .... done
Forming the augmented Hessian           .... done
Diagonalizing the augmented Hessian     .... done
Last element of RFO vector              ....  0.965432829
Lowest eigenvalues of augmented Hessian:
 -0.000259171  0.002883292  0.011102535  0.016636061  0.022786432
Length of the computed step             ....  0.269984581
The final length of the internal step   ....  0.269984581
Converting the step to Cartesian space:
 Initial RMS(Int)=    0.0292839394
Transforming coordinates:
 Iter   0:  RMS(Cart)=    0.0500699504 RMS(Int)=    0.0292699591
 Iter   5:  RMS(Cart)=    0.0000001024 RMS(Int)=    0.0000000787
done
Storing new coordinates                 .... done
The predicted energy change is          ....    -0.000139031
Previously predicted energy change      ....    -0.000101530
Actually observed energy change         ....    -0.000149062
Ratio of predicted to observed change   ....     1.468162158
New trust radius                        ....     0.450000000

                                .--------------------.
          ----------------------|Geometry convergence|-------------------------
          Item                value                   Tolerance       Converged
          ---------------------------------------------------------------------
          Energy change      -0.0001490623            0.0000010000      NO
          RMS gradient        0.0003316946            0.0000300000      NO
          MAX gradient        0.0010195727            0.0001000000      NO
          RMS step            0.0292839394            0.0006000000      NO
          MAX step            0.1065613445            0.0010000000      NO
          ........................................................
          Max(Bonds)      0.0051      Max(Angles)    0.55
          Max(Dihed)        6.11      Max(Improp)    0.00
          ---------------------------------------------------------------------

The optimization has not yet converged - more geometry cycles are needed


    ---------------------------------------------------------------------------
                         Redundant Internal Coordinates
                            (Angstroem and degrees)

        Definition                    Value    dE/dq     Step     New-Value
    ----------------------------------------------------------------------------
     1. B(C   1,C   0)                1.4718  0.000746  0.0017    1.4736   
     2. B(C   2,C   1)                1.4879 -0.000472  0.0001    1.4880   
     3. B(C   3,C   2)                1.5256 -0.000046  0.0004    1.5260   
     4. B(C   4,C   2)                1.5374 -0.000677 -0.0002    1.5372   
     5. B(C   5,C   4)                1.5144 -0.001020  0.0019    1.5162   
     6. B(O   6,C   5)                1.4972  0.000756  0.0024    1.4996   
     7. B(O   6,C   1)                1.2690  0.000470 -0.0051    1.2638   
     8. B(H   7,C   0)                1.0937  0.000129  0.0004    1.0941   
     9. B(H   8,C   0)                1.1024 -0.000018  0.0008    1.1032   
    10. B(H   9,C   0)                1.0999  0.000249 -0.0009    1.0990   
    11. B(H  10,C   3)                1.0980  0.000127  0.0002    1.0981   
    12. B(H  11,C   3)                1.0978  0.000167 -0.0000    1.0977   
    13. B(H  12,C   3)                1.0991  0.000151  0.0000    1.0991   
    14. B(H  13,C   5)                1.0929  0.000217  0.0001    1.0930   
    15. B(H  14,C   5)                1.0963  0.000201 -0.0004    1.0959   
    16. B(H  15,C   2)                1.1123  0.000270 -0.0003    1.1120   
    17. B(H  16,C   4)                1.0961  0.000204  0.0003    1.0963   
    18. B(H  17,C   4)                1.0991  0.000138 -0.0004    1.0988   
    19. A(C   1,C   0,H   9)          108.85 -0.000557    0.43    109.28   
    20. A(H   7,C   0,H   9)          111.10 -0.000068    0.21    111.31   
    21. A(C   1,C   0,H   7)          111.85  0.000426   -0.02    111.84   
    22. A(C   1,C   0,H   8)          107.92  0.000363   -0.39    107.53   
    23. A(H   8,C   0,H   9)          106.91 -0.000331    0.22    107.13   
    24. A(H   7,C   0,H   8)          110.03  0.000140   -0.46    109.57   
    25. A(C   0,C   1,O   6)          118.42 -0.000967    0.33    118.75   
    26. A(C   2,C   1,O   6)          113.16  0.000110    0.22    113.38   
    27. A(C   0,C   1,C   2)          128.39  0.000855   -0.55    127.84   
    28. A(C   3,C   2,H  15)          109.05  0.000106   -0.04    109.01   
    29. A(C   1,C   2,H  15)          102.05 -0.000226   -0.03    102.02   
    30. A(C   1,C   2,C   4)          101.88  0.000198    0.16    102.05   
    31. A(C   1,C   2,C   3)          116.49  0.000106    0.18    116.67   
    32. A(C   4,C   2,H  15)          109.73 -0.000139    0.08    109.81   
    33. A(C   3,C   2,C   4)          116.52 -0.000077   -0.31    116.21   
    34. A(C   2,C   3,H  11)          108.89  0.000153    0.04    108.94   
    35. A(H  11,C   3,H  12)          108.44 -0.000099    0.03    108.47   
    36. A(H  10,C   3,H  12)          109.11  0.000017    0.02    109.13   
    37. A(C   2,C   3,H  12)          110.69  0.000068   -0.00    110.69   
    38. A(H  10,C   3,H  11)          108.10 -0.000004    0.04    108.14   
    39. A(C   2,C   3,H  10)          111.52 -0.000136   -0.12    111.39   
    40. A(C   5,C   4,H  16)          111.82 -0.000245   -0.30    111.53   
    41. A(C   2,C   4,H  16)          112.20 -0.000182   -0.45    111.75   
    42. A(C   2,C   4,C   5)          103.04  0.000142    0.38    103.42   
    43. A(H  16,C   4,H  17)          109.12  0.000133   -0.05    109.06   
    44. A(C   5,C   4,H  17)          110.93  0.000232   -0.02    110.91   
    45. A(C   2,C   4,H  17)          109.62 -0.000078    0.45    110.08   
    46. A(H  13,C   5,H  14)          110.80 -0.000012    0.39    111.20   
    47. A(O   6,C   5,H  14)          104.62 -0.000258   -0.20    104.42   
    48. A(C   4,C   5,H  14)          114.39 -0.000042    0.16    114.55   
    49. A(O   6,C   5,H  13)          105.45 -0.000441   -0.31    105.14   
    50. A(C   4,C   5,H  13)          116.92  0.000416   -0.25    116.66   
    51. A(C   4,C   5,O   6)          103.12  0.000222    0.11    103.23   
    52. A(C   1,O   6,C   5)          110.93 -0.000733    0.27    111.20   
    53. D(O   6,C   1,C   0,H   8)     66.57 -0.000688    6.02     72.59   
    54. D(O   6,C   1,C   0,H   7)   -172.26 -0.000009    5.17   -167.08   
    55. D(C   2,C   1,C   0,H   7)      5.51 -0.000094    5.26     10.77   
    56. D(C   2,C   1,C   0,H   9)    128.67 -0.000286    5.81    134.48   
    57. D(C   2,C   1,C   0,H   8)   -115.66 -0.000774    6.11   -109.55   
    58. D(C   3,C   2,C   1,C   0)     37.73  0.000030    0.58     38.31   
    59. D(C   3,C   2,C   1,O   6)   -144.40 -0.000072    0.66   -143.74   
    60. D(H  15,C   2,C   1,C   0)    -80.91  0.000000    0.58    -80.32   
    61. D(C   4,C   2,C   1,O   6)    -16.47  0.000055    0.53    -15.94   
    62. D(C   4,C   2,C   1,C   0)    165.66  0.000157    0.45    166.11   
    63. D(H  11,C   3,C   2,C   1)    178.93  0.000123    0.28    179.21   
    64. D(H  10,C   3,C   2,H  15)     52.90 -0.000015    0.31     53.21   
    65. D(H  10,C   3,C   2,C   4)    177.76 -0.000172    0.14    177.90   
    66. D(H  11,C   3,C   2,C   4)     58.55 -0.000183    0.13     58.68   
    67. D(H  10,C   3,C   2,C   1)    -61.86  0.000133    0.28    -61.58   
    68. D(H  11,C   3,C   2,H  15)    -66.31 -0.000026    0.31    -66.00   
    69. D(H  16,C   4,C   2,H  15)     38.79  0.000057   -1.97     36.82   
    70. D(H  16,C   4,C   2,C   3)    -85.73  0.000090   -1.73    -87.46   
    71. D(H  16,C   4,C   2,C   1)    146.37 -0.000154   -1.90    144.47   
    72. D(C   5,C   4,C   2,H  15)    -81.66  0.000356   -1.63    -83.29   
    73. D(C   5,C   4,C   2,C   3)    153.83  0.000389   -1.39    152.44   
    74. D(C   5,C   4,C   2,C   1)     25.92  0.000145   -1.56     24.36   
    75. D(H  13,C   5,C   4,H  17)    -24.54  0.000093    3.19    -21.35   
    76. D(H  13,C   5,C   4,H  16)     97.52  0.000257    2.89    100.42   
    77. D(H  13,C   5,C   4,C   2)   -141.77  0.000001    2.45   -139.32   
    78. D(O   6,C   5,C   4,H  17)     90.62 -0.000092    2.75     93.37   
    79. D(O   6,C   5,C   4,H  16)   -147.32  0.000072    2.45   -144.86   
    80. D(O   6,C   5,C   4,C   2)    -26.61 -0.000184    2.01    -24.60   
    81. D(C   1,O   6,C   5,C   4)     18.08  0.000120   -1.80     16.28   
    82. D(C   5,O   6,C   1,C   2)     -0.80 -0.000081    0.78     -0.03   
    83. D(C   5,O   6,C   1,C   0)    177.30 -0.000133    0.84    178.13   
    84. D(C   1,O   6,C   5,H  14)   -101.85  0.000179   -1.95   -103.80   
    85. D(C   1,O   6,C   5,H  13)    141.22  0.000497   -2.17    139.05   
    ----------------------------------------------------------------------------

Geometry step timings:
Preparation and reading OPT file:      0.001 s (21.437 %)
Internal coordinates            :      0.000 s ( 0.785 %)
B/P matrices and projection     :      0.001 s (22.317 %)
Hessian update/contruction      :      0.000 s ( 8.208 %)
Making the step                 :      0.001 s (16.227 %)
Converting the step to Cartesian:      0.000 s ( 2.903 %)
Storing new data                :      0.000 s ( 0.809 %)
Checking convergence            :      0.000 s ( 0.333 %)
Final printing                  :      0.001 s (26.886 %)
Total time                      :      0.004 s

Time for energy+gradient        :     18.765 s
Time for complete geometry iter :     19.000 s

         *************************************************************
         *                GEOMETRY OPTIMIZATION CYCLE   7            *
         *************************************************************
---------------------------------
CARTESIAN COORDINATES (ANGSTROEM)
---------------------------------
  C      0.937547    0.068411    0.046044
  C      2.405695    0.140314   -0.057519
  C      3.237909    1.314254   -0.436308
  C      2.782236    2.674046    0.085126
  C      4.644029    0.860514   -0.012262
  C      4.547517   -0.652369   -0.038012
  O      3.082276   -0.905583    0.156338
  H      0.455957    0.956079   -0.374911
  H      0.683738   -0.017188    1.116198
  H      0.583546   -0.848824   -0.445005
  H      1.785438    2.935127   -0.294543
  H      3.489540    3.441397   -0.255369
  H      2.762505    2.681717    1.184043
  H      5.040572   -1.189367    0.776329
  H      4.776714   -1.106945   -1.008517
  H      3.157838    1.306517   -1.545398
  H      5.414366    1.226609   -0.701117
  H      4.867686    1.222046    1.000939

----------------------------
CARTESIAN COORDINATES (A.U.)
----------------------------
  NO LB      ZA    FRAG     MASS         X           Y           Z
   0 C     6.0000    0    12.011    1.771707    0.129279    0.087011
   1 C     6.0000    0    12.011    4.546105    0.265155   -0.108696
   2 C     6.0000    0    12.011    6.118761    2.483581   -0.824503
   3 C     6.0000    0    12.011    5.257664    5.053215    0.160864
   4 C     6.0000    0    12.011    8.775942    1.626135   -0.023172
   5 C     6.0000    0    12.011    8.593562   -1.232799   -0.071833
   6 O     8.0000    0    15.999    5.824658   -1.711303    0.295435
   7 H     1.0000    0     1.008    0.861634    1.806728   -0.708479
   8 H     1.0000    0     1.008    1.292077   -0.032481    2.109309
   9 H     1.0000    0     1.008    1.102743   -1.604045   -0.840937
  10 H     1.0000    0     1.008    3.373988    5.546587   -0.556606
  11 H     1.0000    0     1.008    6.594274    6.503298   -0.482578
  12 H     1.0000    0     1.008    5.220378    5.067712    2.237516
  13 H     1.0000    0     1.008    9.525301   -2.247578    1.467048
  14 H     1.0000    0     1.008    9.026681   -2.091823   -1.905820
  15 H     1.0000    0     1.008    5.967448    2.468959   -2.920379
  16 H     1.0000    0     1.008   10.231670    2.317955   -1.324919
  17 H     1.0000    0     1.008    9.198593    2.309333    1.891501

--------------------------------
INTERNAL COORDINATES (ANGSTROEM)
--------------------------------
 C      0   0   0     0.000000000000     0.00000000     0.00000000
 C      1   0   0     1.473551839150     0.00000000     0.00000000
 C      2   1   0     1.488017655322   127.85120964     0.00000000
 C      3   2   1     1.525963699128   116.68116378    38.31341074
 C      3   2   1     1.537162178862   102.03437440   166.10855183
 C      5   3   2     1.516177008877   103.39284453    24.35058617
 O      2   1   3     1.263881617025   118.75629913   182.14733107
 H      1   2   3     1.094114586440   111.83415354    10.77130555
 H      1   2   3     1.103166110722   107.52937920   250.44515920
 H      1   2   3     1.098984526470   109.28440003   134.48130559
 H      4   3   2     1.098143276215   111.39352245   298.41413831
 H      4   3   2     1.097744110024   108.93587942   179.20368350
 H      4   3   2     1.099120788003   110.68466045    60.02439334
 H      6   5   3     1.092987182395   116.67157691   220.67987385
 H      6   5   3     1.095923702489   114.55798880    88.26329415
 H      3   2   1     1.112003468542   102.01285134   279.66758367
 H      5   3   2     1.096342571941   111.76774024   144.45551990
 H      5   3   2     1.098774497940   110.08741125   265.81188449

---------------------------
INTERNAL COORDINATES (A.U.)
---------------------------
 C      0   0   0     0.000000000000     0.00000000     0.00000000
 C      1   0   0     2.784609420130     0.00000000     0.00000000
 C      2   1   0     2.811945850999   127.85120964     0.00000000
 C      3   2   1     2.883653481657   116.68116378    38.31341074
 C      3   2   1     2.904815541471   102.03437440   166.10855183
 C      5   3   2     2.865159317325   103.39284453    24.35058617
 O      2   1   3     2.388390121874   118.75629913   182.14733107
 H      1   2   3     2.067576927500   111.83415354    10.77130555
 H      1   2   3     2.084681829488   107.52937920   250.44515920
 H      1   2   3     2.076779780445   109.28440003   134.48130559
 H      4   3   2     2.075190047853   111.39352245   298.41413831
 H      4   3   2     2.074435733070   108.93587942   179.20368350
 H      4   3   2     2.077037277426   110.68466045    60.02439334
 H      6   5   3     2.065446442613   116.67157691   220.67987385
 H      6   5   3     2.070995661377   114.55798880    88.26329415
 H      3   2   1     2.101382015516   102.01285134   279.66758367
 H      5   3   2     2.071787209927   111.76774024   144.45551990
 H      5   3   2     2.076382884044   110.08741125   265.81188449


           ************************************************************
           *        Program running with 8 parallel MPI-processes     *
           *              working on a common directory               *
           ************************************************************
------------------------------------------------------------------------------
                   ___                                                        
                  /   \      - P O W E R E D   B Y -                         
                 /     \                                                     
                 |  |  |   _    _      __       _____    __    __             
                 |  |  |  | |  | |    /  \     |  _  \  |  |  /  |          
                  \  \/   | |  | |   /    \    | | | |  |  | /  /          
                 / \  \   | |__| |  /  /\  \   | |_| |  |  |/  /          
                |  |  |   |  __  | /  /__\  \  |    /   |      \           
                |  |  |   | |  | | |   __   |  |    \   |  |\   \          
                \     /   | |  | | |  |  |  |  | |\  \  |  | \   \       
                 \___/    |_|  |_| |__|  |__|  |_| \__\ |__|  \__/        
                                                                              
                      - O R C A' S   B I G   F R I E N D -                    
                                      &                                       
                       - I N T E G R A L  F E E D E R -                       
                                                                              
 v1 FN, 2020, v2 2021, v3 2022-2024                                           
------------------------------------------------------------------------------


----------------------
SHARK INTEGRAL PACKAGE
----------------------

Number of atoms                             ...     18
Number of basis functions                   ...    153
Number of shells                            ...     75
Maximum angular momentum                    ...      2
Integral batch strategy                     ... SHARK/LIBINT Hybrid
RI-J (if used) integral strategy            ... SPLIT-RIJ (Revised 2003 algorithm where possible)
Printlevel                                  ...      1
Contraction scheme used                     ... SEGMENTED contraction
Prescreening option                         ... SCHWARTZ
   Thresh                                   ... 1.000e-12
   Tcut                                     ... 1.000e-14
   Tpresel                                  ... 1.000e-14 
Coulomb Range Separation                    ... NOT USED
Exchange Range Separation                   ... NOT USED
Multipole approximations                    ... NOT USED
Finite Nucleus Model                        ... NOT USED
CABS basis                                  ... NOT available
Auxiliary Coulomb fitting basis             ... AVAILABLE
   # of basis functions in Aux-J            ...    464
   # of shells in Aux-J                     ...    160
   Maximum angular momentum in Aux-J        ...      4
Auxiliary J/K fitting basis                 ... NOT available
Auxiliary Correlation fitting basis         ... AVAILABLE
   # of basis functions in Aux-C            ...    490
   # of shells in Aux-C                     ...    178
   Maximum angular momentum in Aux-C        ...      3
Auxiliary 'external' fitting basis          ... NOT available

Checking pre-screening integrals            ... done (  0.0 sec) Dimension = 75
Check shell pair data                       ... done (  0.0 sec)
Shell pair information
Shell pair cut-off parameter TPreSel        ...   1.0e-14
Total number of shell pairs                 ...      2850
Shell pairs after pre-screening             ...      2807
Total number of primitive shell pairs       ...      9854
Primitive shell pairs kept                  ...      7616
          la=0 lb=0:    931 shell pairs
          la=1 lb=0:   1054 shell pairs
          la=1 lb=1:    319 shell pairs
          la=2 lb=0:    300 shell pairs
          la=2 lb=1:    175 shell pairs
          la=2 lb=2:     28 shell pairs

Calculating one electron integrals          ... done (  0.0 sec)
Calculating RI/J V-Matrix + Cholesky decomp.... done (  0.0 sec)
Calculating RI/C V-Matrix + Cholesky decomp.... done (  0.0 sec)
Calculating Nuclear repulsion               ... done (  0.0 sec) ENN=    322.901711018003 Eh

Diagonalization of the overlap matrix:
Smallest eigenvalue                        ... 8.760e-04
Time for diagonalization                   ...    0.003 sec
Threshold for overlap eigenvalues          ... 1.000e-07
Number of eigenvalues below threshold      ... 0
Time for construction of square roots      ...    0.008 sec
Total time needed                          ...    0.011 sec

-------------------
DFT GRID GENERATION
-------------------

General Integration Accuracy     IntAcc      ... 4.388
Radial Grid Type                 RadialGrid  ... OptM3 with GC (2021)
Angular Grid (max. ang.)         AngularGrid ... 4 (Lebedev-302)
Angular grid pruning method      GridPruning ... 4 (adaptive)
Weight generation scheme         WeightScheme... mBecke (2022)
Basis function cutoff            BFCut       ... 1.0000e-12
Integration weight cutoff        WCut        ... 1.0000e-14
Partially contracted basis set               ... off
Rotationally invariant grid construction     ... off
Angular grids for H and He will be reduced by one unit

Total number of grid points                  ...    77286
Total number of batches                      ...     1218
Average number of points per batch           ...       63
Average number of grid points per atom       ...     4294

--------------------
COSX GRID GENERATION
--------------------

GRIDX 1
-------
General Integration Accuracy     IntAcc      ... 3.816
Radial Grid Type                 RadialGrid  ... OptM3 with GC (2021)
Angular Grid (max. ang.)         AngularGrid ... 1 (Lebedev-50)
Angular grid pruning method      GridPruning ... 4 (adaptive)
Weight generation scheme         WeightScheme... mBecke (2022)
Basis function cutoff            BFCut       ... 1.0000e-12
Integration weight cutoff        WCut        ... 1.0000e-14
Partially contracted basis set               ... on
Rotationally invariant grid construction     ... off
Angular grids for H and He will be reduced by one unit

Total number of grid points                  ...     9907
Total number of batches                      ...       89
Average number of points per batch           ...      111
Average number of grid points per atom       ...      550
UseSFitting                                  ... on

GRIDX 2
-------
General Integration Accuracy     IntAcc      ... 4.020
Radial Grid Type                 RadialGrid  ... OptM3 with GC (2021)
Angular Grid (max. ang.)         AngularGrid ... 2 (Lebedev-110)
Angular grid pruning method      GridPruning ... 4 (adaptive)
Weight generation scheme         WeightScheme... mBecke (2022)
Basis function cutoff            BFCut       ... 1.0000e-12
Integration weight cutoff        WCut        ... 1.0000e-14
Partially contracted basis set               ... on
Rotationally invariant grid construction     ... off
Angular grids for H and He will be reduced by one unit

Total number of grid points                  ...    20830
Total number of batches                      ...      173
Average number of points per batch           ...      120
Average number of grid points per atom       ...     1157
UseSFitting                                  ... on

GRIDX 3
-------
General Integration Accuracy     IntAcc      ... 4.338
Radial Grid Type                 RadialGrid  ... OptM3 with GC (2021)
Angular Grid (max. ang.)         AngularGrid ... 3 (Lebedev-194)
Angular grid pruning method      GridPruning ... 4 (adaptive)
Weight generation scheme         WeightScheme... mBecke (2022)
Basis function cutoff            BFCut       ... 1.0000e-12
Integration weight cutoff        WCut        ... 1.0000e-14
Partially contracted basis set               ... on
Rotationally invariant grid construction     ... off
Angular grids for H and He will be reduced by one unit

Total number of grid points                  ...    45531
Total number of batches                      ...      366
Average number of points per batch           ...      124
Average number of grid points per atom       ...     2530
UseSFitting                                  ... on
Initializing property integral containers    ... done (  0.0 sec)

SHARK setup successfully completed in   0.8 seconds

Maximum memory used throughout the entire STARTUP-calculation: 22.2 MB


           ************************************************************
           *        Program running with 8 parallel MPI-processes     *
           *              working on a common directory               *
           ************************************************************
Occupation numbers will be reassigned to an Aufbau configuration
             **** ENERGY FILE WAS UPDATED (calc.en.tmp) ****
Finished Guess after   0.1 sec
Maximum memory used throughout the entire GUESS-calculation: 9.3 MB


           ************************************************************
           *        Program running with 8 parallel MPI-processes     *
           *              working on a common directory               *
           ************************************************************
--------------------
CPCM SOLVATION MODEL
--------------------
CPCM parameters:
  Epsilon                                         ...      16.7000
  Refrac                                          ...       1.2750
  Rsolv                                           ...       1.3000
  Surface type                                    ... GAUSSIAN VDW
  Discretization scheme                           ... Constant charge density
    Threshold for H atoms                         ...       5.0000 (charges/Ang^2)
    Threshold for non-H atoms                     ...       5.0000 (charges/Ang^2)
  Epsilon function type                           ...         CPCM
Solvent:                                          ... CUSTOM
Radii:
  Scheme                                          ... Element-dependent radii
  Radius for C  used is    3.8550 Bohr (=   2.0400 Ang.)
  Radius for O  used is    3.4469 Bohr (=   1.8240 Ang.)
  Radius for H  used is    2.4944 Bohr (=   1.3200 Ang.)
Calculating surface                               ...        done! (  0.0s)
Cavity surface points                             ...         1574
Cavity Volume                                     ...     940.4943
Cavity Surface-area                               ...     547.9783
Calculating surface distance matrix               ...        done! (  0.0s)
Performing Cholesky decomposition & store         ...        done! (  0.1s)
Overall time for CPCM initialization              ...                 0.1s

----------------------------------------D-I-I-S--------------------------------------------
Iteration    Energy (Eh)           Delta-E    RMSDP     MaxDP     DIISErr   Damp  Time(sec)
-------------------------------------------------------------------------------------------
               ***  Starting incremental Fock matrix formation  ***
    1    -309.4050603278621452     0.00e+00  1.68e-04  6.18e-03  2.68e-02  0.700   0.7
    2    -309.4055939960290402    -5.34e-04  1.57e-04  5.64e-03  2.16e-02  0.700   0.5
                               ***Turning on AO-DIIS***
    3    -309.4060311732859532    -4.37e-04  1.43e-04  5.14e-03  1.68e-02  0.700   0.6
    4    -309.4063700916281618    -3.39e-04  3.78e-04  1.33e-02  1.23e-02  0.000   0.4
                              *** Initializing SOSCF ***
---------------------------------------S-O-S-C-F--------------------------------------
Iteration    Energy (Eh)           Delta-E    RMSDP     MaxDP     MaxGrad    Time(sec)
--------------------------------------------------------------------------------------
    5    -309.4073083594177547    -9.38e-04  3.33e-05  7.74e-04  7.15e-04     0.5
               *** Restarting incremental Fock matrix formation ***
    6    -309.4073133097306822    -4.95e-06  2.05e-05  4.64e-04  2.06e-04     0.7
    7    -309.4073144507107713    -1.14e-06  1.08e-05  1.95e-04  7.32e-05     0.6
    8    -309.4073146103032173    -1.60e-07  2.53e-06  9.22e-05  1.45e-05     0.6
    9    -309.4073146182624328    -7.96e-09  1.21e-06  4.51e-05  1.19e-05     0.6
   10    -309.4073146243659380    -6.10e-09  4.03e-07  1.15e-05  2.37e-06     0.6
   11    -309.4073146250688637    -7.03e-10  1.88e-07  5.21e-06  1.37e-06     0.5
                 **** Energy Check signals convergence ****

               *****************************************************
               *                     SUCCESS                       *
               *           SCF CONVERGED AFTER  11 CYCLES          *
               *****************************************************

Recomputing exchange energy using gridx3       ... done (    0.874 sec)
Old exchange energy                            :    -22.765708925 Eh
New exchange energy                            :    -22.765709569 Eh
Exchange energy change after final integration :     -0.000000644 Eh
Total energy after final integration           :   -309.407315269 Eh
             **** ENERGY FILE WAS UPDATED (calc.en.tmp) ****

----------------
TOTAL SCF ENERGY
----------------

Total Energy       :       -309.40731526862214 Eh           -8419.40108 eV

Components:
Nuclear Repulsion  :        322.90171101800303 Eh            8786.60226 eV
Electronic Energy  :       -632.22550416115564 Eh          -17203.73059 eV
One Electron Energy:      -1046.27135598254654 Eh          -28470.49101 eV
Two Electron Energy:        414.04585182139090 Eh           11266.76042 eV
CPCM Dielectric    :         -0.08352148191623 Eh              -2.27274 eV

Virial components:
Potential Energy   :       -616.04348159946494 Eh          -16763.39537 eV
Kinetic Energy     :        306.63616633084285 Eh            8343.99429 eV
Virial Ratio       :          2.00903725405564

DFT components:
N(Alpha)           :       27.000014316607 electrons
N(Beta)            :       27.000014316607 electrons
N(Total)           :       54.000028633214 electrons
E(X)               :      -20.204341886562 Eh       
E(C)               :       -1.305163505330 Eh       
E(XC)              :      -21.509505391892 Eh       

CPCM Solvation Model Properties:
Surface-charge          :         -1.01490296439435
Corrected charge        :         -1.00000000000000
Outlying charge corr.   :          0.00001635582044 Eh               0.00045 eV
Free-energy (cav+disp)  :  This term is not implemented in the current solvation scheme

---------------
SCF CONVERGENCE
---------------

  Last Energy change         ...    7.0293e-10  Tolerance :   1.0000e-09
  Last MAX-Density change    ...    5.2103e-06  Tolerance :   1.0000e-08
  Last RMS-Density change    ...    1.8836e-07  Tolerance :   1.0000e-09
  Last DIIS Error            ...    7.1462e-04  Tolerance :   1.0000e-08
  Last Orbital Gradient      ...    1.3745e-06  Tolerance :   2.0000e-06
  Last Orbital Rotation      ...    2.1638e-06  Tolerance :   2.0000e-06


Total SCF time: 0 days 0 hours 0 min 7 sec 
Finished LeanSCF after   7.7 sec

Maximum memory used throughout the entire LEANSCF-calculation: 17.8 MB


           ************************************************************
           *        Program running with 8 parallel MPI-processes     *
           *              working on a common directory               *
           ************************************************************

------------------------------------------------------------------------------
                                ORCA  MP2 
------------------------------------------------------------------------------

Freezing NCore=14 chemical core electrons

----------------------
RI-MP2 ENERGY+GRADIENT
----------------------
Dimension of the orbital basis            ...  153
Dimension of the AuxC basis               ...  490
Memory devoted to MP2                     ... 8000 MB   
Data format for matrix containers         ... DOUBLE
Compression type for matrix containers    ... UNCOMPRESSED
Overall scaling of the MP2 energy         ...   2.700e-01

-----------------------
SHARK RI TRANSFORMATION
-----------------------

Number of basis functions                ...    153
Number of aux functions                  ...    490
Number of operators                      ...      1
Generation of IJK                        ... YES
Generation of IAK                        ... YES
Generation of ABK                        ... NO
Orbital Range Operator  0:    0-  26 to   27- 152

Aux basis identifier                     ...   AUXC
Contraction scheme used                  ... SEGMENTED
Do orthogonalization                     ... YES
All operator combinations                ... NO
Transpose (ia|K)                         ... NO
Integral generator used                  ... LIBINT
Starting integral generation + trafo... 
Half trafo (segmented) done. Total time =  0.1 sec. integrals=  0.0 sec trafo=  0.0 sec
Integral generation and half transformation done (  0.1 sec)

Reading or making V^(-1/2)          ... done (  0.0 sec)
Sorting IJK integrals               ... done (  0.0 sec)
Sorting IAK integrals               ... done (  0.0 sec)

SHARK RI integral transformation done. Total time =  0.1 sec.

Opening buffers                              ... done
Frozen core precalculation                   ... done

Starting loop over batches of integrals:

Operator 0  - window                       ... (  7- 26)x( 27-152)
Operator 0  - Memory available             ...  8000 MB
Operator 0  - Memory needed per MO         ...   0.5 MB
Operator 0  - Number of orbitals per batch ... 3
Operator 0  - Number of batches            ... 1

OPERATOR  0   PASS   0:  MOs     7 ...    9 +   10 ...   12 +   13 ...   15 +   16 ...   18
                            +   19 ...   21 +   22 ...   24 +   25 ...   26
  Reading integrals       ... ok
  Internal MO   9
Closing buffer GIPV ( 0.01 GB; CompressionRatio= 1.00)
Time spent in pair loops =     0.195 sec
Deleting buffers (Ka|jb) ...done

-----------------------------------------------
 RI-MP2 CORRELATION ENERGY:     -0.328810572 Eh
-----------------------------------------------


---------------------
MP2 DENSITY FORMATION
---------------------

Completing the external part of the density      ... done
Storing the unrelaxed density                    ... done

Re-sorting 3-index density container for op 0    ... done
Computing external part of the Lagrangian        ... done
Calculating the xc-kernel                        ... done
Calculating G(D)                                 ... done
Completing the Lagrangian                        ... done
Solving the Z-vector equations                   ... Using XC Grid                  ... (calc.grid_cpscf.tmp) 
Recalculating density on grid  ... (calc.grho_cpscf0.tmp) done
Calculating the xc-kernel      ... (calc.fxc_cpscf0.tmp) done

-------------------
SHARK CP-SCF DRIVER
-------------------

Dimension of the orbital basis          ...    153
Dimension of the CPSCF-problem          ...   3402
Number of operators                     ...      1
Max. number of iterations               ...    128
Convergence Tolerance                   ... 3.0e-05
Number of perturbations                 ...      1
Perturbation type                       ... REAL

----------------------------
POPLE LINEAR EQUATION SOLVER
----------------------------

  ITERATION   0:   ||err||_max =   4.8112e-02 (   0.5 sec)
  ITERATION   1:   ||err||_max =   1.0796e-02 (   0.5 sec)
  ITERATION   2:   ||err||_max =   4.5869e-03 (   0.5 sec)
  ITERATION   3:   ||err||_max =   7.4747e-04 (   0.5 sec)
  ITERATION   4:   ||err||_max =   2.9167e-04 (   0.5 sec)
  ITERATION   5:   ||err||_max =   7.3858e-05 (   0.5 sec)
  ITERATION   6:   ||err||_max =   1.6820e-05 (   0.5 sec)
done
Finalizing the relaxed density                   ... done
Transforming P to the AO basis                   ... done
Storing the relaxed density                      ... done

------------------------------------
ENERGY WEIGHTED DENSITY FINALIZATION
------------------------------------

Gathering the parts of the W-matrix              ... done
Forming the Z-density                            ... done
Transforming Z to the AO basis                   ... done
Calculating G(Z)                                 ... done
Finalizing the W-matrix                          ... done
Transforming W to the AO basis and storing       ... done

----------------------------------
MP2 DERIVATIVE INTEGRAL GENERATION
----------------------------------

Input SCF Electron Density              ... calc.scfp
Input Correlated Electron Density       ... calc.pmp2re
Input Energy Weighted Density           ... calc.wmp2.tmp

Nuclear repulsion gradient              ... done (  0.0 sec)
HCore & Overlap gradient  (SHARK)       ... done (  0.0 sec)
Two-electron RIJ gradient terms         ... done (  0.2 sec)

-----------------------------------------------------------
MP2 COSX Grid Generation
-----------------------------------------------------------

General Integration Accuracy     IntAcc      ... 4.871
Radial Grid Type                 RadialGrid  ... OptM3 with GC (2021)
Angular Grid (max. ang.)         AngularGrid ... 4 (Lebedev-302)
Angular grid pruning method      GridPruning ... 4 (adaptive)
Weight generation scheme         WeightScheme... mBecke (2022)
Basis function cutoff            BFCut       ... 1.0000e-12
Integration weight cutoff        WCut        ... 1.0000e-14
Partially contracted basis set               ... on
Rotationally invariant grid construction     ... off
Angular grids for H and He will be reduced by one unit

Total number of grid points                  ...    89282
Total number of batches                      ...      704
Average number of points per batch           ...      126
Average number of grid points per atom       ...     4960
UseSFitting                                  ... on
Two-electron COSX gradient terms        ... 
Integration Timings:
Total Time                  =     2.7 sec
Basis fcn evaluation        =     0.0 sec
Density evaluation          =     0.1 sec
A evaluation                =     2.3 sec
A derivative evaluation     =     0.0 sec
S-fit derivative evaluation =     0.0 sec
anal. over. der. evaluation =     0.0 sec
num. over. der. evaluation  =     0.2 sec
K(P) evaluation             =     0.0 sec
finalize                    =     0.0 sec

done (  3.2 sec)
CPCM gradient                           ... done (  0.3 sec)
DFT XC gradient                         ... Exchange-correlation gradient    ... done
done (  0.4 sec)
Empirical dispersion gradient           ... 
-------------------
DISPERSION GRADIENT
-------------------

   1   C   :   -0.000292154   -0.000133574    0.000017225
   2   C   :    0.000068725   -0.000100516   -0.000014618
   3   C   :    0.000047848    0.000095054   -0.000050482
   4   C   :   -0.000025026    0.000278657    0.000010934
   5   C   :    0.000111678   -0.000050551   -0.000004135
   6   C   :    0.000050071   -0.000112093    0.000003108
   7   O   :    0.000023024   -0.000180451    0.000016919
   8   H   :   -0.000136687   -0.000022335   -0.000012098
   9   H   :   -0.000119066   -0.000055823    0.000049968
  10   H   :   -0.000101789   -0.000055976   -0.000006612
  11   H   :   -0.000043594    0.000140788   -0.000011642
  12   H   :   -0.000002344    0.000137735   -0.000005013
  13   H   :   -0.000010780    0.000150938    0.000078293
  14   H   :    0.000083894   -0.000092530    0.000041483
  15   H   :    0.000082033   -0.000097146   -0.000039851
  16   H   :    0.000010173    0.000050559   -0.000103269
  17   H   :    0.000135301    0.000022324   -0.000037715
  18   H   :    0.000118695    0.000024940    0.000067505

Difference to translation invariance:
           :    0.0000000000    0.0000000000    0.0000000000

Difference to rotation invariance:
           :    0.0000000000   -0.0000000000   -0.0000000000

Norm of the Dispersion gradient    ...    0.0006962365
RMS gradient                       ...    0.0000947458
MAX gradient                       ...    0.0002921543
done (  0.0 sec)

-------
TIMINGS
-------

Total time                :   10.017 sec
Integral trafo            :    0.102 sec (  1.0%)
FC preparation            :    0.017 sec (  0.2%)
I/O of integrals          :    0.036 sec (  0.4%)
K(i,j) operators          :    0.029 sec (  0.3%)
T(i,j) pair energies      :    0.006 sec (  0.1%)
V**(-1/2)                 :    0.059 sec (  0.6%)
Gamma(ia|P)               :    0.027 sec (  0.3%)
Gamma-Trafo               :    0.014 sec (  0.1%)
D(virtual)                :    0.001 sec (  0.0%)
D(internal)               :    0.030 sec (  0.3%)
W(virtual)                :    0.003 sec (  0.0%)
W(internal)               :    0.033 sec (  0.3%)
L(virtual)                :    0.071 sec (  0.7%)
L(internal)               :    0.005 sec (  0.1%)
XC kernel                 :    0.016 sec (  0.2%)
G(D)                      :    0.825 sec (  8.2%)
G(Z)                      :    0.812 sec (  8.1%)
Z-vector solution         :    3.359 sec ( 33.5%)
3-index derivative        :    0.113 sec (  1.1%)
2-index derivative        :    0.022 sec (  0.2%)
Fock matrix gradient      :    4.296 sec ( 42.9%)


---------------------------------------
MP2 TOTAL ENERGY:     -309.736125841 Eh
---------------------------------------

The final MP2 gradient
  0:  -0.00120706   0.00163699   0.00048485
  1:   0.00494996  -0.00333219   0.00047837
  2:  -0.00032728  -0.00070651   0.00009318
  3:   0.00103422   0.00020353  -0.00021778
  4:  -0.00189338  -0.00025324   0.00119126
  5:   0.00257971   0.00143682  -0.00066383
  6:  -0.00349696   0.00275434  -0.00004672
  7:  -0.00059205  -0.00014136  -0.00005641
  8:  -0.00023182  -0.00106462  -0.00016942
  9:   0.00007678  -0.00018219  -0.00039712
 10:  -0.00014657  -0.00018735  -0.00024023
 11:   0.00007728   0.00026177   0.00010861
 12:   0.00000910   0.00007933   0.00020434
 13:  -0.00068476  -0.00022703   0.00066799
 14:  -0.00039697   0.00018244  -0.00041839
 15:  -0.00003947  -0.00033450  -0.00030172
 16:  -0.00025506  -0.00000962  -0.00082390
 17:   0.00052231  -0.00011425   0.00007904

-----------------------------------
NORM OF THE MP2 GRADIENT:  0.008980
-----------------------------------

Maximum memory used throughout the entire MP2-calculation: 31.3 MB


-------------------------------------------------------------------------------
                          DFT DISPERSION CORRECTION                            
                                                                               
                              DFTD3 V3.1  Rev 1                                
                          USING Becke-Johnson damping                          
-------------------------------------------------------------------------------
-------------------------   ----------------
Dispersion correction           -0.011413666
-------------------------   ----------------


-------------------------   --------------------
FINAL SINGLE POINT ENERGY      -309.747539506245
-------------------------   --------------------

------------------------------------------------------------------------------
                         ORCA GEOMETRY RELAXATION STEP
------------------------------------------------------------------------------

Reading the OPT-File                    .... done
Getting information on internals        .... done
Copying old internal coords+grads       .... done
Making the new internal coordinates     .... (2022 redundants) done
Validating the new internal coordinates .... (2022 redundants) done
Calculating the B-matrix                .... done
Calculating the G,G- and P matrices     .... done
Transforming gradient to internals      .... done
Projecting the internal gradient        .... done
Number of atoms                         ....  18
Number of internal coordinates          ....  85
Current Energy                          ....  -309.747539506 Eh
Current gradient norm                   ....     0.008979602 Eh/bohr
Maximum allowed component of the step   ....  0.300
Current trust radius                    ....  0.450
Updating the Hessian (BFGS)             .... done
Forming the augmented Hessian           .... done
Diagonalizing the augmented Hessian     .... done
Last element of RFO vector              ....  0.897281692
Lowest eigenvalues of augmented Hessian:
 -0.000432497  0.001331490  0.011100578  0.017471145  0.022869022
Length of the computed step             ....  0.491995387
Warning: the length of the step is outside the trust region - taking restricted step instead
The input lambda is                     ....    -0.000010
   iter:   5  x=   -0.000566  g=  258.335645 f(x)=     0.000003
The output lambda is                    ....    -0.000566 (7 iterations)
The final length of the internal step   ....  0.450000000
Converting the step to Cartesian space:
 Initial RMS(Int)=    0.0488093530
Transforming coordinates:
 Iter   0:  RMS(Cart)=    0.0858704683 RMS(Int)=    0.0486790116
 Iter   5:  RMS(Cart)=    0.0000039670 RMS(Int)=    0.0000028984
done
Storing new coordinates                 .... done
The predicted energy change is          ....    -0.000258776
Previously predicted energy change      ....    -0.000139031
Actually observed energy change         ....    -0.000208770
Ratio of predicted to observed change   ....     1.501604416
New trust radius                        ....     0.300000000

                                .--------------------.
          ----------------------|Geometry convergence|-------------------------
          Item                value                   Tolerance       Converged
          ---------------------------------------------------------------------
          Energy change      -0.0002087701            0.0000010000      NO
          RMS gradient        0.0006207983            0.0000300000      NO
          MAX gradient        0.0037977761            0.0001000000      NO
          RMS step            0.0488093530            0.0006000000      NO
          MAX step            0.1975989075            0.0010000000      NO
          ........................................................
          Max(Bonds)      0.0054      Max(Angles)    0.88
          Max(Dihed)       11.32      Max(Improp)    0.00
          ---------------------------------------------------------------------

The optimization has not yet converged - more geometry cycles are needed


    ---------------------------------------------------------------------------
                         Redundant Internal Coordinates
                            (Angstroem and degrees)

        Definition                    Value    dE/dq     Step     New-Value
    ----------------------------------------------------------------------------
     1. B(C   1,C   0)                1.4736  0.001922  0.0003    1.4739   
     2. B(C   2,C   1)                1.4880 -0.000100  0.0007    1.4887   
     3. B(C   3,C   2)                1.5260 -0.000021  0.0007    1.5266   
     4. B(C   4,C   2)                1.5372 -0.001313  0.0007    1.5378   
     5. B(C   5,C   4)                1.5162 -0.001157  0.0036    1.5198   
     6. B(O   6,C   5)                1.4996  0.001013  0.0011    1.5007   
     7. B(O   6,C   1)                1.2639 -0.003798 -0.0054    1.2585   
     8. B(H   7,C   0)                1.0941  0.000161  0.0006    1.0947   
     9. B(H   8,C   0)                1.1032 -0.000014  0.0014    1.1045   
    10. B(H   9,C   0)                1.0990  0.000297 -0.0017    1.0973   
    11. B(H  10,C   3)                1.0981  0.000168  0.0002    1.0984   
    12. B(H  11,C   3)                1.0977  0.000200 -0.0001    1.0976   
    13. B(H  12,C   3)                1.0991  0.000208 -0.0001    1.0990   
    14. B(H  13,C   5)                1.0930  0.000294 -0.0000    1.0930   
    15. B(H  14,C   5)                1.0959  0.000220 -0.0006    1.0954   
    16. B(H  15,C   2)                1.1120  0.000306 -0.0009    1.1111   
    17. B(H  16,C   4)                1.0963  0.000342  0.0001    1.0964   
    18. B(H  17,C   4)                1.0988  0.000133 -0.0005    1.0983   
    19. A(C   1,C   0,H   9)          109.28 -0.000769    0.88    110.17   
    20. A(H   7,C   0,H   9)          111.31 -0.000365    0.45    111.76   
    21. A(C   1,C   0,H   7)          111.83  0.000997   -0.27    111.57   
    22. A(C   1,C   0,H   8)          107.53  0.000435   -0.70    106.83   
    23. A(H   8,C   0,H   9)          107.13 -0.000330    0.50    107.64   
    24. A(H   7,C   0,H   8)          109.57  0.000004   -0.87    108.70   
    25. A(C   0,C   1,O   6)          118.76 -0.000652    0.59    119.35   
    26. A(C   2,C   1,O   6)          113.36  0.000586    0.27    113.63   
    27. A(C   0,C   1,C   2)          127.85  0.000061   -0.84    127.01   
    28. A(C   3,C   2,H  15)          109.00  0.000107   -0.08    108.92   
    29. A(C   1,C   2,H  15)          102.01 -0.000318    0.14    102.15   
    30. A(C   1,C   2,C   4)          102.03 -0.000069    0.15    102.19   
    31. A(C   1,C   2,C   3)          116.68  0.000846   -0.03    116.65   
    32. A(C   4,C   2,H  15)          109.81  0.000055    0.20    110.02   
    33. A(C   3,C   2,C   4)          116.23 -0.000605   -0.30    115.92   
    34. A(C   2,C   3,H  11)          108.94  0.000393    0.01    108.94   
    35. A(H  11,C   3,H  12)          108.47 -0.000072    0.07    108.54   
    36. A(H  10,C   3,H  12)          109.13  0.000039    0.01    109.14   
    37. A(C   2,C   3,H  12)          110.68  0.000125   -0.02    110.66   
    38. A(H  10,C   3,H  11)          108.15  0.000059    0.05    108.19   
    39. A(C   2,C   3,H  10)          111.39 -0.000535   -0.10    111.29   
    40. A(C   5,C   4,H  16)          111.55 -0.000187   -0.22    111.33   
    41. A(C   2,C   4,H  16)          111.77 -0.000211   -0.34    111.43   
    42. A(C   2,C   4,C   5)          103.39 -0.000243    0.45    103.85   
    43. A(H  16,C   4,H  17)          109.06  0.000215   -0.16    108.89   
    44. A(C   5,C   4,H  17)          110.91  0.000001   -0.14    110.78   
    45. A(C   2,C   4,H  17)          110.09  0.000410    0.42    110.51   
    46. A(H  13,C   5,H  14)          111.20  0.000471    0.40    111.60   
    47. A(O   6,C   5,H  14)          104.42 -0.000603   -0.15    104.27   
    48. A(C   4,C   5,H  14)          114.56 -0.000033    0.25    114.81   
    49. A(O   6,C   5,H  13)          105.14 -0.000192   -0.22    104.93   
    50. A(C   4,C   5,H  13)          116.67  0.000312   -0.48    116.19   
    51. A(C   4,C   5,O   6)          103.21 -0.000175    0.14    103.35   
    52. A(C   1,O   6,C   5)          111.19 -0.000166    0.38    111.56   
    53. D(O   6,C   1,C   0,H   8)     72.59 -0.000827   10.78     83.37   
    54. D(O   6,C   1,C   0,H   7)   -167.08  0.000058    9.08   -158.00   
    55. D(C   2,C   1,C   0,H   7)     10.77 -0.000116    9.63     20.40   
    56. D(C   2,C   1,C   0,H   9)    134.48 -0.000447   10.63    145.11   
    57. D(C   2,C   1,C   0,H   8)   -109.55 -0.001001   11.32    -98.23   
    58. D(C   3,C   2,C   1,C   0)     38.31  0.000316    0.48     38.80   
    59. D(C   3,C   2,C   1,O   6)   -143.74  0.000128    1.00   -142.73   
    60. D(H  15,C   2,C   1,C   0)    -80.33 -0.000034    0.53    -79.80   
    61. D(C   4,C   2,C   1,O   6)    -15.94 -0.000155    0.74    -15.20   
    62. D(C   4,C   2,C   1,C   0)    166.11  0.000033    0.22    166.33   
    63. D(H  11,C   3,C   2,C   1)    179.20 -0.000054    0.45    179.65   
    64. D(H  10,C   3,C   2,H  15)     53.21  0.000131    0.53     53.74   
    65. D(H  10,C   3,C   2,C   4)    177.90 -0.000165    0.51    178.41   
    66. D(H  11,C   3,C   2,C   4)     58.69 -0.000162    0.51     59.20   
    67. D(H  10,C   3,C   2,C   1)    -61.59 -0.000056    0.45    -61.14   
    68. D(H  11,C   3,C   2,H  15)    -66.00  0.000134    0.53    -65.47   
    69. D(H  16,C   4,C   2,H  15)     36.82 -0.000023   -2.61     34.21   
    70. D(H  16,C   4,C   2,C   3)    -87.46  0.000253   -2.44    -89.90   
    71. D(H  16,C   4,C   2,C   1)    144.46 -0.000390   -2.32    142.14   
    72. D(C   5,C   4,C   2,H  15)    -83.29  0.000452   -2.46    -85.74   
    73. D(C   5,C   4,C   2,C   3)    152.44  0.000728   -2.28    150.15   
    74. D(C   5,C   4,C   2,C   1)     24.35  0.000085   -2.17     22.18   
    75. D(H  13,C   5,C   4,H  17)    -21.36  0.000505    3.82    -17.54   
    76. D(H  13,C   5,C   4,H  16)    100.42  0.000651    3.36    103.78   
    77. D(H  13,C   5,C   4,C   2)   -139.32  0.000161    3.12   -136.20   
    78. D(O   6,C   5,C   4,H  17)     93.37  0.000308    3.41     96.78   
    79. D(O   6,C   5,C   4,H  16)   -144.86  0.000454    2.95   -141.90   
    80. D(O   6,C   5,C   4,C   2)    -24.60 -0.000036    2.71    -21.88   
    81. D(C   1,O   6,C   5,C   4)     16.28  0.000061   -2.43     13.85   
    82. D(C   5,O   6,C   1,C   2)     -0.02  0.000048    1.04      1.02   
    83. D(C   5,O   6,C   1,C   0)    178.13 -0.000108    1.48    179.62   
    84. D(C   1,O   6,C   5,H  14)   -103.80  0.000427   -2.71   -106.51   
    85. D(C   1,O   6,C   5,H  13)    139.04  0.000244   -2.99    136.05   
    ----------------------------------------------------------------------------

Geometry step timings:
Preparation and reading OPT file:      0.001 s (18.644 %)
Internal coordinates            :      0.000 s ( 0.700 %)
B/P matrices and projection     :      0.001 s (19.963 %)
Hessian update/contruction      :      0.000 s ( 7.437 %)
Making the step                 :      0.001 s (27.524 %)
Converting the step to Cartesian:      0.000 s ( 2.472 %)
Storing new data                :      0.000 s ( 0.742 %)
Checking convergence            :      0.000 s ( 0.268 %)
Final printing                  :      0.001 s (22.167 %)
Total time                      :      0.005 s

Time for energy+gradient        :     19.307 s
Time for complete geometry iter :     19.514 s

         *************************************************************
         *                GEOMETRY OPTIMIZATION CYCLE   8            *
         *************************************************************
---------------------------------
CARTESIAN COORDINATES (ANGSTROEM)
---------------------------------
  C      0.937868    0.068736    0.018177
  C      2.407076    0.129523   -0.082344
  C      3.232828    1.316552   -0.436321
  C      2.777750    2.660207    0.127688
  C      4.645131    0.861117   -0.032897
  C      4.552895   -0.655858   -0.038995
  O      3.082661   -0.913660    0.116001
  H      0.462853    0.886890   -0.532602
  H      0.686162    0.169923    1.088880
  H      0.575995   -0.911330   -0.317294
  H      1.773087    2.923169   -0.229995
  H      3.474793    3.440452   -0.204184
  H      2.774935    2.638577    1.226513
  H      5.019667   -1.171153    0.804326
  H      4.810792   -1.128255   -0.992999
  H      3.143208    1.341945   -1.543489
  H      5.399701    1.217814   -0.743932
  H      4.897708    1.232107    0.969520

----------------------------
CARTESIAN COORDINATES (A.U.)
----------------------------
  NO LB      ZA    FRAG     MASS         X           Y           Z
   0 C     6.0000    0    12.011    1.772314    0.129892    0.034349
   1 C     6.0000    0    12.011    4.548714    0.244763   -0.155608
   2 C     6.0000    0    12.011    6.109160    2.487923   -0.824527
   3 C     6.0000    0    12.011    5.249186    5.027064    0.241296
   4 C     6.0000    0    12.011    8.778026    1.627276   -0.062166
   5 C     6.0000    0    12.011    8.603724   -1.239392   -0.073690
   6 O     8.0000    0    15.999    5.825385   -1.726568    0.219209
   7 H     1.0000    0     1.008    0.874665    1.675980   -1.006472
   8 H     1.0000    0     1.008    1.296658    0.321108    2.057685
   9 H     1.0000    0     1.008    1.088472   -1.722165   -0.599598
  10 H     1.0000    0     1.008    3.350650    5.523988   -0.434628
  11 H     1.0000    0     1.008    6.566407    6.501513   -0.385851
  12 H     1.0000    0     1.008    5.243868    4.986188    2.317774
  13 H     1.0000    0     1.008    9.485795   -2.213159    1.519956
  14 H     1.0000    0     1.008    9.091080   -2.132093   -1.876495
  15 H     1.0000    0     1.008    5.939802    2.535909   -2.916772
  16 H     1.0000    0     1.008   10.203956    2.301335   -1.405828
  17 H     1.0000    0     1.008    9.255326    2.328345    1.832127

--------------------------------
INTERNAL COORDINATES (ANGSTROEM)
--------------------------------
 C      0   0   0     0.000000000000     0.00000000     0.00000000
 C      1   0   0     1.473896349684     0.00000000     0.00000000
 C      2   1   0     1.488692459201   127.01473071     0.00000000
 C      3   2   1     1.526634379649   116.65393150    38.80629973
 C      3   2   1     1.537781417175   102.17473231   166.33011839
 C      5   3   2     1.519789015005   103.81716481    22.18298114
 O      2   1   3     1.258565570316   119.35041548   181.60712175
 H      1   2   3     1.094702506578   111.55558957    20.40010486
 H      1   2   3     1.104536121241   106.82758536   261.75759543
 H      1   2   3     1.097279520282   110.16521906   145.12077181
 H      4   3   2     1.098377226543   111.28847023   298.85659692
 H      4   3   2     1.097629395593   108.94375520   179.64667152
 H      4   3   2     1.099041523295   110.65957134    60.39582096
 H      6   5   3     1.092975828299   116.20431918   223.80333503
 H      6   5   3     1.095350626837   114.81449206    90.99104287
 H      3   2   1     1.111079577497   102.14709399   280.19601217
 H      5   3   2     1.096439120917   111.44260845   142.12937830
 H      5   3   2     1.098302147377   110.52425569   263.35471976

---------------------------
INTERNAL COORDINATES (A.U.)
---------------------------
 C      0   0   0     0.000000000000     0.00000000     0.00000000
 C      1   0   0     2.785260450689     0.00000000     0.00000000
 C      2   1   0     2.813221045523   127.01473071     0.00000000
 C      3   2   1     2.884920884165   116.65393150    38.80629973
 C      3   2   1     2.905985732294   102.17473231   166.33011839
 C      5   3   2     2.871985019702   103.81716481    22.18298114
 O      2   1   3     2.378344249480   119.35041548   181.60712175
 H      1   2   3     2.068687935549   111.55558957    20.40010486
 H      1   2   3     2.087270774169   106.82758536   261.75759543
 H      1   2   3     2.073557785694   110.16521906   145.12077181
 H      4   3   2     2.075632149902   111.28847023   298.85659692
 H      4   3   2     2.074218954213   108.94375520   179.64667152
 H      4   3   2     2.076887488836   110.65957134    60.39582096
 H      6   5   3     2.065424986481   116.20431918   223.80333503
 H      6   5   3     2.069912705340   114.81449206    90.99104287
 H      3   2   1     2.099636114462   102.14709399   280.19601217
 H      5   3   2     2.071969661050   111.44260845   142.12937830
 H      5   3   2     2.075490270840   110.52425569   263.35471976


           ************************************************************
           *        Program running with 8 parallel MPI-processes     *
           *              working on a common directory               *
           ************************************************************
------------------------------------------------------------------------------
                   ___                                                        
                  /   \      - P O W E R E D   B Y -                         
                 /     \                                                     
                 |  |  |   _    _      __       _____    __    __             
                 |  |  |  | |  | |    /  \     |  _  \  |  |  /  |          
                  \  \/   | |  | |   /    \    | | | |  |  | /  /          
                 / \  \   | |__| |  /  /\  \   | |_| |  |  |/  /          
                |  |  |   |  __  | /  /__\  \  |    /   |      \           
                |  |  |   | |  | | |   __   |  |    \   |  |\   \          
                \     /   | |  | | |  |  |  |  | |\  \  |  | \   \       
                 \___/    |_|  |_| |__|  |__|  |_| \__\ |__|  \__/        
                                                                              
                      - O R C A' S   B I G   F R I E N D -                    
                                      &                                       
                       - I N T E G R A L  F E E D E R -                       
                                                                              
 v1 FN, 2020, v2 2021, v3 2022-2024                                           
------------------------------------------------------------------------------


----------------------
SHARK INTEGRAL PACKAGE
----------------------

Number of atoms                             ...     18
Number of basis functions                   ...    153
Number of shells                            ...     75
Maximum angular momentum                    ...      2
Integral batch strategy                     ... SHARK/LIBINT Hybrid
RI-J (if used) integral strategy            ... SPLIT-RIJ (Revised 2003 algorithm where possible)
Printlevel                                  ...      1
Contraction scheme used                     ... SEGMENTED contraction
Prescreening option                         ... SCHWARTZ
   Thresh                                   ... 1.000e-12
   Tcut                                     ... 1.000e-14
   Tpresel                                  ... 1.000e-14 
Coulomb Range Separation                    ... NOT USED
Exchange Range Separation                   ... NOT USED
Multipole approximations                    ... NOT USED
Finite Nucleus Model                        ... NOT USED
CABS basis                                  ... NOT available
Auxiliary Coulomb fitting basis             ... AVAILABLE
   # of basis functions in Aux-J            ...    464
   # of shells in Aux-J                     ...    160
   Maximum angular momentum in Aux-J        ...      4
Auxiliary J/K fitting basis                 ... NOT available
Auxiliary Correlation fitting basis         ... AVAILABLE
   # of basis functions in Aux-C            ...    490
   # of shells in Aux-C                     ...    178
   Maximum angular momentum in Aux-C        ...      3
Auxiliary 'external' fitting basis          ... NOT available

Checking pre-screening integrals            ... done (  0.0 sec) Dimension = 75
Check shell pair data                       ... done (  0.0 sec)
Shell pair information
Shell pair cut-off parameter TPreSel        ...   1.0e-14
Total number of shell pairs                 ...      2850
Shell pairs after pre-screening             ...      2807
Total number of primitive shell pairs       ...      9854
Primitive shell pairs kept                  ...      7618
          la=0 lb=0:    931 shell pairs
          la=1 lb=0:   1054 shell pairs
          la=1 lb=1:    319 shell pairs
          la=2 lb=0:    300 shell pairs
          la=2 lb=1:    175 shell pairs
          la=2 lb=2:     28 shell pairs

Calculating one electron integrals          ... done (  0.0 sec)
Calculating RI/J V-Matrix + Cholesky decomp.... done (  0.0 sec)
Calculating RI/C V-Matrix + Cholesky decomp.... done (  0.0 sec)
Calculating Nuclear repulsion               ... done (  0.0 sec) ENN=    322.894096356966 Eh

Diagonalization of the overlap matrix:
Smallest eigenvalue                        ... 8.553e-04
Time for diagonalization                   ...    0.002 sec
Threshold for overlap eigenvalues          ... 1.000e-07
Number of eigenvalues below threshold      ... 0
Time for construction of square roots      ...    0.002 sec
Total time needed                          ...    0.005 sec

-------------------
DFT GRID GENERATION
-------------------

General Integration Accuracy     IntAcc      ... 4.388
Radial Grid Type                 RadialGrid  ... OptM3 with GC (2021)
Angular Grid (max. ang.)         AngularGrid ... 4 (Lebedev-302)
Angular grid pruning method      GridPruning ... 4 (adaptive)
Weight generation scheme         WeightScheme... mBecke (2022)
Basis function cutoff            BFCut       ... 1.0000e-12
Integration weight cutoff        WCut        ... 1.0000e-14
Partially contracted basis set               ... off
Rotationally invariant grid construction     ... off
Angular grids for H and He will be reduced by one unit

Total number of grid points                  ...    77273
Total number of batches                      ...     1217
Average number of points per batch           ...       63
Average number of grid points per atom       ...     4293

--------------------
COSX GRID GENERATION
--------------------

GRIDX 1
-------
General Integration Accuracy     IntAcc      ... 3.816
Radial Grid Type                 RadialGrid  ... OptM3 with GC (2021)
Angular Grid (max. ang.)         AngularGrid ... 1 (Lebedev-50)
Angular grid pruning method      GridPruning ... 4 (adaptive)
Weight generation scheme         WeightScheme... mBecke (2022)
Basis function cutoff            BFCut       ... 1.0000e-12
Integration weight cutoff        WCut        ... 1.0000e-14
Partially contracted basis set               ... on
Rotationally invariant grid construction     ... off
Angular grids for H and He will be reduced by one unit

Total number of grid points                  ...     9897
Total number of batches                      ...       90
Average number of points per batch           ...      109
Average number of grid points per atom       ...      550
UseSFitting                                  ... on

GRIDX 2
-------
General Integration Accuracy     IntAcc      ... 4.020
Radial Grid Type                 RadialGrid  ... OptM3 with GC (2021)
Angular Grid (max. ang.)         AngularGrid ... 2 (Lebedev-110)
Angular grid pruning method      GridPruning ... 4 (adaptive)
Weight generation scheme         WeightScheme... mBecke (2022)
Basis function cutoff            BFCut       ... 1.0000e-12
Integration weight cutoff        WCut        ... 1.0000e-14
Partially contracted basis set               ... on
Rotationally invariant grid construction     ... off
Angular grids for H and He will be reduced by one unit

Total number of grid points                  ...    20822
Total number of batches                      ...      174
Average number of points per batch           ...      119
Average number of grid points per atom       ...     1157
UseSFitting                                  ... on

GRIDX 3
-------
General Integration Accuracy     IntAcc      ... 4.338
Radial Grid Type                 RadialGrid  ... OptM3 with GC (2021)
Angular Grid (max. ang.)         AngularGrid ... 3 (Lebedev-194)
Angular grid pruning method      GridPruning ... 4 (adaptive)
Weight generation scheme         WeightScheme... mBecke (2022)
Basis function cutoff            BFCut       ... 1.0000e-12
Integration weight cutoff        WCut        ... 1.0000e-14
Partially contracted basis set               ... on
Rotationally invariant grid construction     ... off
Angular grids for H and He will be reduced by one unit

Total number of grid points                  ...    45500
Total number of batches                      ...      367
Average number of points per batch           ...      123
Average number of grid points per atom       ...     2528
UseSFitting                                  ... on
Initializing property integral containers    ... done (  0.0 sec)

SHARK setup successfully completed in   0.7 seconds

Maximum memory used throughout the entire STARTUP-calculation: 22.2 MB


           ************************************************************
           *        Program running with 8 parallel MPI-processes     *
           *              working on a common directory               *
           ************************************************************
Occupation numbers will be reassigned to an Aufbau configuration
             **** ENERGY FILE WAS UPDATED (calc.en.tmp) ****
Finished Guess after   0.2 sec
Maximum memory used throughout the entire GUESS-calculation: 9.3 MB


           ************************************************************
           *        Program running with 8 parallel MPI-processes     *
           *              working on a common directory               *
           ************************************************************
--------------------
CPCM SOLVATION MODEL
--------------------
CPCM parameters:
  Epsilon                                         ...      16.7000
  Refrac                                          ...       1.2750
  Rsolv                                           ...       1.3000
  Surface type                                    ... GAUSSIAN VDW
  Discretization scheme                           ... Constant charge density
    Threshold for H atoms                         ...       5.0000 (charges/Ang^2)
    Threshold for non-H atoms                     ...       5.0000 (charges/Ang^2)
  Epsilon function type                           ...         CPCM
Solvent:                                          ... CUSTOM
Radii:
  Scheme                                          ... Element-dependent radii
  Radius for C  used is    3.8550 Bohr (=   2.0400 Ang.)
  Radius for O  used is    3.4469 Bohr (=   1.8240 Ang.)
  Radius for H  used is    2.4944 Bohr (=   1.3200 Ang.)
Calculating surface                               ...        done! (  0.0s)
Cavity surface points                             ...         1564
Cavity Volume                                     ...     940.9542
Cavity Surface-area                               ...     548.7957
Calculating surface distance matrix               ...        done! (  0.0s)
Performing Cholesky decomposition & store         ...        done! (  0.1s)
Overall time for CPCM initialization              ...                 0.1s

----------------------------------------D-I-I-S--------------------------------------------
Iteration    Energy (Eh)           Delta-E    RMSDP     MaxDP     DIISErr   Damp  Time(sec)
-------------------------------------------------------------------------------------------
               ***  Starting incremental Fock matrix formation  ***
    1    -309.4011497529908183     0.00e+00  2.83e-04  1.16e-02  4.93e-02  0.700   0.8
    2    -309.4027254657996764    -1.58e-03  2.65e-04  1.06e-02  3.97e-02  0.700   0.5
                               ***Turning on AO-DIIS***
    3    -309.4040153287111252    -1.29e-03  2.41e-04  9.61e-03  3.09e-02  0.700   0.6
    4    -309.4050146112301718    -9.99e-04  6.37e-04  2.49e-02  2.27e-02  0.000   0.4
                              *** Initializing SOSCF ***
---------------------------------------S-O-S-C-F--------------------------------------
Iteration    Energy (Eh)           Delta-E    RMSDP     MaxDP     MaxGrad    Time(sec)
--------------------------------------------------------------------------------------
    5    -309.4077769497394002    -2.76e-03  5.42e-05  1.41e-03  1.31e-03     0.5
               *** Restarting incremental Fock matrix formation ***
    6    -309.4077903049654878    -1.34e-05  3.23e-05  8.38e-04  3.07e-04     0.7
    7    -309.4077930834740755    -2.78e-06  1.54e-05  3.10e-04  1.08e-04     0.6
    8    -309.4077934396610772    -3.56e-07  3.42e-06  1.23e-04  2.15e-05     0.6
    9    -309.4077934513306900    -1.17e-08  1.66e-06  5.98e-05  1.77e-05     0.6
   10    -309.4077934632646247    -1.19e-08  5.19e-07  1.19e-05  2.60e-06     0.5
   11    -309.4077934638099805    -5.45e-10  2.30e-07  5.24e-06  1.50e-06     0.5
                 **** Energy Check signals convergence ****

               *****************************************************
               *                     SUCCESS                       *
               *           SCF CONVERGED AFTER  11 CYCLES          *
               *****************************************************

Recomputing exchange energy using gridx3       ... done (    0.865 sec)
Old exchange energy                            :    -22.766477257 Eh
New exchange energy                            :    -22.766460871 Eh
Exchange energy change after final integration :      0.000016386 Eh
Total energy after final integration           :   -309.407777078 Eh
             **** ENERGY FILE WAS UPDATED (calc.en.tmp) ****

----------------
TOTAL SCF ENERGY
----------------

Total Energy       :       -309.40777707785765 Eh           -8419.41365 eV

Components:
Nuclear Repulsion  :        322.89409635696632 Eh            8786.39505 eV
Electronic Energy  :       -632.21833535450719 Eh          -17203.53552 eV
One Electron Energy:      -1046.24807052467327 Eh          -28469.85738 eV
Two Electron Energy:        414.02973517016608 Eh           11266.32186 eV
CPCM Dielectric    :         -0.08355446626913 Eh              -2.27363 eV

Virial components:
Potential Energy   :       -616.04966980542622 Eh          -16763.56376 eV
Kinetic Energy     :        306.64189272756857 Eh            8344.15011 eV
Virial Ratio       :          2.00901991676899

DFT components:
N(Alpha)           :       26.999999334684 electrons
N(Beta)            :       26.999999334684 electrons
N(Total)           :       53.999998669369 electrons
E(X)               :      -20.204890440806 Eh       
E(C)               :       -1.305137874012 Eh       
E(XC)              :      -21.510028314818 Eh       

CPCM Solvation Model Properties:
Surface-charge          :         -1.01484766901390
Corrected charge        :         -1.00000000000000
Outlying charge corr.   :          0.00001623765017 Eh               0.00044 eV
Free-energy (cav+disp)  :  This term is not implemented in the current solvation scheme

---------------
SCF CONVERGENCE
---------------

  Last Energy change         ...    5.4536e-10  Tolerance :   1.0000e-09
  Last MAX-Density change    ...    5.2418e-06  Tolerance :   1.0000e-08
  Last RMS-Density change    ...    2.3049e-07  Tolerance :   1.0000e-09
  Last DIIS Error            ...    1.3093e-03  Tolerance :   1.0000e-08
  Last Orbital Gradient      ...    1.5001e-06  Tolerance :   2.0000e-06
  Last Orbital Rotation      ...    2.8069e-06  Tolerance :   2.0000e-06


Total SCF time: 0 days 0 hours 0 min 7 sec 
Finished LeanSCF after   7.5 sec

Maximum memory used throughout the entire LEANSCF-calculation: 17.9 MB


           ************************************************************
           *        Program running with 8 parallel MPI-processes     *
           *              working on a common directory               *
           ************************************************************

------------------------------------------------------------------------------
                                ORCA  MP2 
------------------------------------------------------------------------------

Freezing NCore=14 chemical core electrons

----------------------
RI-MP2 ENERGY+GRADIENT
----------------------
Dimension of the orbital basis            ...  153
Dimension of the AuxC basis               ...  490
Memory devoted to MP2                     ... 8000 MB   
Data format for matrix containers         ... DOUBLE
Compression type for matrix containers    ... UNCOMPRESSED
Overall scaling of the MP2 energy         ...   2.700e-01

-----------------------
SHARK RI TRANSFORMATION
-----------------------

Number of basis functions                ...    153
Number of aux functions                  ...    490
Number of operators                      ...      1
Generation of IJK                        ... YES
Generation of IAK                        ... YES
Generation of ABK                        ... NO
Orbital Range Operator  0:    0-  26 to   27- 152

Aux basis identifier                     ...   AUXC
Contraction scheme used                  ... SEGMENTED
Do orthogonalization                     ... YES
All operator combinations                ... NO
Transpose (ia|K)                         ... NO
Integral generator used                  ... LIBINT
Starting integral generation + trafo... 
Half trafo (segmented) done. Total time =  0.1 sec. integrals=  0.0 sec trafo=  0.0 sec
Integral generation and half transformation done (  0.1 sec)

Reading or making V^(-1/2)          ... done (  0.0 sec)
Sorting IJK integrals               ... done (  0.0 sec)
Sorting IAK integrals               ... done (  0.0 sec)

SHARK RI integral transformation done. Total time =  0.1 sec.

Opening buffers                              ... done
Frozen core precalculation                   ... done

Starting loop over batches of integrals:

Operator 0  - window                       ... (  7- 26)x( 27-152)
Operator 0  - Memory available             ...  8000 MB
Operator 0  - Memory needed per MO         ...   0.5 MB
Operator 0  - Number of orbitals per batch ... 3
Operator 0  - Number of batches            ... 1

OPERATOR  0   PASS   0:  MOs     7 ...    9 +   10 ...   12 +   13 ...   15 +   16 ...   18
                            +   19 ...   21 +   22 ...   24 +   25 ...   26
  Reading integrals       ... ok
  Internal MO   9
Closing buffer GIPV ( 0.01 GB; CompressionRatio= 1.00)
Time spent in pair loops =     0.204 sec
Deleting buffers (Ka|jb) ...done

-----------------------------------------------
 RI-MP2 CORRELATION ENERGY:     -0.328664748 Eh
-----------------------------------------------


---------------------
MP2 DENSITY FORMATION
---------------------

Completing the external part of the density      ... done
Storing the unrelaxed density                    ... done

Re-sorting 3-index density container for op 0    ... done
Computing external part of the Lagrangian        ... done
Calculating the xc-kernel                        ... done
Calculating G(D)                                 ... done
Completing the Lagrangian                        ... done
Solving the Z-vector equations                   ... Using XC Grid                  ... (calc.grid_cpscf.tmp) 
Recalculating density on grid  ... (calc.grho_cpscf0.tmp) done
Calculating the xc-kernel      ... (calc.fxc_cpscf0.tmp) done

-------------------
SHARK CP-SCF DRIVER
-------------------

Dimension of the orbital basis          ...    153
Dimension of the CPSCF-problem          ...   3402
Number of operators                     ...      1
Max. number of iterations               ...    128
Convergence Tolerance                   ... 3.0e-05
Number of perturbations                 ...      1
Perturbation type                       ... REAL

----------------------------
POPLE LINEAR EQUATION SOLVER
----------------------------

  ITERATION   0:   ||err||_max =   4.7622e-02 (   0.4 sec)
  ITERATION   1:   ||err||_max =   1.0552e-02 (   0.4 sec)
  ITERATION   2:   ||err||_max =   4.4604e-03 (   0.4 sec)
  ITERATION   3:   ||err||_max =   7.1839e-04 (   0.4 sec)
  ITERATION   4:   ||err||_max =   2.8034e-04 (   0.4 sec)
  ITERATION   5:   ||err||_max =   7.1310e-05 (   0.5 sec)
  ITERATION   6:   ||err||_max =   1.6245e-05 (   0.5 sec)
done
Finalizing the relaxed density                   ... done
Transforming P to the AO basis                   ... done
Storing the relaxed density                      ... done

------------------------------------
ENERGY WEIGHTED DENSITY FINALIZATION
------------------------------------

Gathering the parts of the W-matrix              ... done
Forming the Z-density                            ... done
Transforming Z to the AO basis                   ... done
Calculating G(Z)                                 ... done
Finalizing the W-matrix                          ... done
Transforming W to the AO basis and storing       ... done

----------------------------------
MP2 DERIVATIVE INTEGRAL GENERATION
----------------------------------

Input SCF Electron Density              ... calc.scfp
Input Correlated Electron Density       ... calc.pmp2re
Input Energy Weighted Density           ... calc.wmp2.tmp

Nuclear repulsion gradient              ... done (  0.0 sec)
HCore & Overlap gradient  (SHARK)       ... done (  0.0 sec)
Two-electron RIJ gradient terms         ... done (  0.2 sec)

-----------------------------------------------------------
MP2 COSX Grid Generation
-----------------------------------------------------------

General Integration Accuracy     IntAcc      ... 4.871
Radial Grid Type                 RadialGrid  ... OptM3 with GC (2021)
Angular Grid (max. ang.)         AngularGrid ... 4 (Lebedev-302)
Angular grid pruning method      GridPruning ... 4 (adaptive)
Weight generation scheme         WeightScheme... mBecke (2022)
Basis function cutoff            BFCut       ... 1.0000e-12
Integration weight cutoff        WCut        ... 1.0000e-14
Partially contracted basis set               ... on
Rotationally invariant grid construction     ... off
Angular grids for H and He will be reduced by one unit

Total number of grid points                  ...    89266
Total number of batches                      ...      707
Average number of points per batch           ...      126
Average number of grid points per atom       ...     4959
UseSFitting                                  ... on
Two-electron COSX gradient terms        ... 
Integration Timings:
Total Time                  =     2.8 sec
Basis fcn evaluation        =     0.0 sec
Density evaluation          =     0.1 sec
A evaluation                =     2.3 sec
A derivative evaluation     =     0.0 sec
S-fit derivative evaluation =     0.0 sec
anal. over. der. evaluation =     0.0 sec
num. over. der. evaluation  =     0.2 sec
K(P) evaluation             =     0.0 sec
finalize                    =     0.0 sec

done (  3.2 sec)
CPCM gradient                           ... done (  0.3 sec)
DFT XC gradient                         ... Exchange-correlation gradient    ... done
done (  0.4 sec)
Empirical dispersion gradient           ... 
-------------------
DISPERSION GRADIENT
-------------------

   1   C   :   -0.000290808   -0.000132027    0.000012986
   2   C   :    0.000061490   -0.000099936   -0.000015959
[truncated: 555,406 more chars]
