# Supplementary material for: Bro̷nsted Acid-Catalyzed Reduction of Furans
Source: J Am Chem Soc. 2025 Feb 19;147(9):7932–8. doi: 10.1021/jacs.4c18485 (PMC11887439; doi:10.1021/jacs.4c18485)
Supplement: Supplementary file 2 — ja4c18485_si_002.zip [file ja4c18485_si_002.zip › AllCoordinates/23-Dimethyl-Furan/3_2/calc.xyz]

18
Coordinates from ORCA-job calc E -309.749085241489
  C           0.95236627384484      0.07128419479120      0.03553328643968
  C           2.41212867797676      0.12354207979364     -0.08924938501093
  C           3.24173020934570      1.31741975359538     -0.41756154520989
  C           2.75708063856477      2.64475156043665      0.15770245123083
  C           4.64436588767235      0.84788665000453      0.00673704981455
  C           4.55321022965692     -0.66206758397650     -0.11804176622921
  O           3.09502406529168     -0.93197656260031      0.06901788153280
  H           0.50186669235426      0.57970533894748     -0.83017456274666
  H           0.67511228965023      0.66120560305907      0.92541578460657
  H           0.59268761497802     -0.95743414687185      0.13267227804552
  H           1.75557169648364      2.89913417200315     -0.21409370824567
  H           3.44790483918066      3.44101096736561     -0.14766180107135
  H           2.73307094876552      2.60519320334253      1.25573324140796
  H           5.06161686662002     -1.24656176817452      0.65247421494624
  H           4.78340051334120     -1.05033943056424     -1.11669365813767
  H           3.18082618441470      1.35973258784180     -1.52557463672730
  H           5.43394707255582      1.26356930448750     -0.62920705868555
  H           4.83319891120286      1.14070072481887      1.04902562164009
