# Supplementary material for: Bro̷nsted Acid-Catalyzed Reduction of Furans
Source: J Am Chem Soc. 2025 Feb 19;147(9):7932–8. doi: 10.1021/jacs.4c18485 (PMC11887439; doi:10.1021/jacs.4c18485)
Supplement: Supplementary file 2 — ja4c18485_si_002.zip [file ja4c18485_si_002.zip › AllCoordinates/23-Dimethyl-Furan/3_2/SP/calc.mpi8.out]

! Job execution by suborca V 10.00 !
Job started from head1.mpi-muelheim.mpg.de, running /hsnfs/software/orca/orca_stable_directory/orca_stable_20240819/orca on xe31th19.mpi-muelheim.mpg.de in /usr/scratch/frank/calc__9329086 (/bin/ksh)
Job execution start: Mon Aug 19 18:54:16 CEST 2024
Shared library path: /hsnfs/software/openmpi-4.1.0/lib:/hsnfs/software/orca/orca_stable_directory/orca_stable_20240819:/hsnfs/software/themis/llvm-14.0.1/lib::/hsnfs/software/cfour-2.1/lib:/hsnfs/software/orca/orca_stable:/usr/users/openmpi-2.0.4/lib:/opt/intel/lib/intel64:/opt/intel/mkl/lib/intel64
SLURM Job ID is: 9329086
SLURM_JOB_NODELIST: xe31th19
Maxcore enforced by SLURM: 9600 MB per core
Expanded nodelist (1 nodes):
xe31th19

                                 *****************
                                 * O   R   C   A *
                                 *****************

                                            #,                                       
                                            ###                                      
                                            ####                                     
                                            #####                                    
                                            ######                                   
                                           ########,                                 
                                     ,,################,,,,,                         
                               ,,#################################,,                 
                          ,,##########################################,,             
                       ,#########################################, ''#####,          
                    ,#############################################,,   '####,        
                  ,##################################################,,,,####,       
                ,###########''''           ''''###############################       
              ,#####''   ,,,,##########,,,,          '''####'''          '####       
            ,##' ,,,,###########################,,,                        '##       
           ' ,,###''''                  '''############,,,                           
         ,,##''                                '''############,,,,        ,,,,,,###''
      ,#''                                            '''#######################'''  
     '                                                          ''''####''''         
             ,#######,   #######,   ,#######,      ##                                
            ,#'     '#,  ##    ##  ,#'     '#,    #''#        ,####,   ,####,        
            ##       ##  ##   ,#'  ##            #'  '#       #'       #'  '#        
            ##       ##  #######   ##           ,######,      #####,   #    #        
            '#,     ,#'  ##    ##  '#,     ,#' ,#      #,     #,   #   #,  ,#        
             '#######'   ##     ##  '#######'  #'      '#     '####' # '####'        


                #########################################################
                #                        -***-                          #
                #          Department of theory and spectroscopy        #
                #                                                       #
                #                      Frank Neese                      #
                #                                                       #
                #     Directorship, Architecture, Infrastructure        #
                #                    SHARK, DRIVERS                     #
                #        Core code/Algorithms in most modules           #
                #                                                       #
                #        Max Planck Institute fuer Kohlenforschung      #
                #                Kaiser Wilhelm Platz 1                 #
                #                 D-45470 Muelheim/Ruhr                 #
                #                      Germany                          #
                #                                                       #
                #                  All rights reserved                  #
                #                        -***-                          #
                #########################################################


                         Program Version 6.0.x  -   STABLE   -
                                (GIT: $816e3680$)
                ($2024-08-18 12:54:44 +0200 $)

                         (BUILD: $Mon 19 Aug 2024 01:04:47 AM CEST$)


 With contributions from (in alphabetic order):
   Daniel Aravena         : Magnetic Suceptibility
   Michael Atanasov       : Ab Initio Ligand Field Theory (pilot matlab implementation)
   Alexander A. Auer      : GIAO ZORA, VPT2 properties, NMR spectrum
   Ute Becker             : All parallelization in ORCA, NUMFREQ, NUMCALC
   Giovanni Bistoni       : ED, misc. LED, open-shell LED, HFLD
   Martin Brehm           : Molecular dynamics
   Dmytro Bykov           : pre 5.0 version of the SCF Hessian
   Marcos Casanova-Páez   : Triplet and SCS-CIS(D). UHF-(DLPNO)-IP/EA/STEOM-CCSD. UHF-CVS-IP/STEOM-CCSD
   Vijay G. Chilkuri      : MRCI spin determinant printing, contributions to CSF-ICE
   Pauline Colinet        : FMM embedding
   Dipayan Datta          : RHF DLPNO-CCSD density
   Achintya Kumar Dutta   : EOM-CC, STEOM-CC
   Nicolas Foglia         : Exact transition moments, OPA infrastructure, MCD improvements
   Dmitry Ganyushin       : Spin-Orbit,Spin-Spin,Magnetic field MRCI
   Miquel Garcia          : C-PCM and meta-GGA Hessian, CCSD/C-PCM, Gaussian charge scheme
   Tiago L. C. Gouveia    : GS-ROHF, GS-ROCIS
   Yang Guo               : DLPNO-NEVPT2, F12-NEVPT2, CIM, IAO-localization
   Andreas Hansen         : Spin unrestricted coupled pair/coupled cluster methods
   Ingolf Harden          : AUTO-CI MPn and infrastructure 
   Benjamin Helmich-Paris : MC-RPA, TRAH-(SCF,CASSCF), AVAS, COSX integrals, SCF dyn. polar.
   Lee Huntington         : MR-EOM, pCC
   Robert Izsak           : Overlap fitted RIJCOSX, COSX-SCS-MP3, EOM
   Riya Kayal             : Wick's Theorem for AUTO-CI, AUTO-CI UHF-CCSDT
   Emily Kempfer          : AUTO-CI, RHF CISDT and CCSDT
   Christian Kollmar      : KDIIS, OOCD, Brueckner-CCSD(T), CCSD density, CASPT2, CASPT2-K, improved NEVPT2
   Axel Koslowski         : Symmetry handling
   Simone Kossmann        : Meta GGA functionals, TD-DFT gradient, OOMP2, (MP2 Hessian; deprecated post 5.0)
   Lucas Lang             : DCDCAS
   Marvin Lechner         : AUTO-CI (C++ implementation), FIC-MRCC
   Spencer Leger          : CASSCF response
   Dagmar Lenk            : GEPOL surface, SMD, ORCA-2-JSON
   Dimitrios Liakos       : Extrapolation schemes; Compound Job, initial MDCI parallelization
   Dimitrios Manganas     : Further ROCIS development; embedding schemes. LFT, Crystal Embedding
   Dimitrios Pantazis     : SARC Basis sets
   Anastasios Papadopoulos: AUTO-CI, single reference methods and gradients
   Taras Petrenko         : pre 6.0 DFT Hessian and TD-DFT gradient, (ASA, deprecated), ECA, 1-Electron XAS/XES, NRVS
   Peter Pinski           : DLPNO-MP2, DLPNO-MP2 Gradient
   Christoph Reimann      : Effective Core Potentials
   Marius Retegan         : Local ZFS, SOC
   Christoph Riplinger    : Optimizer, TS searches, QM/MM, DLPNO-CCSD(T), (RO)-DLPNO pert. Triples
   Michael Roemelt        : Original ROCIS implementation
   Masaaki Saitow         : Open-shell DLPNO-CCSD energy and density
   Barbara Sandhoefer     : DKH picture change effects
   Kantharuban Sivalingam : CASSCF convergence/infrastructure, NEVPT2 and variants, FIC-MRCI
   Bernardo de Souza      : ESD, SOC TD-DFT
   Georgi Stoychev        : AutoAux, RI-MP2 NMR, DLPNO-MP2 response, X2C
   Van Anh Tran           : RI-MP2 g-tensors
   Willem Van den Heuvel  : Paramagnetic NMR
   Zikuan Wang            : NOTCH, Electric field optimization 
   Frank Wennmohs         : Technical directorship and infrastructure
   Hang Xu                : AUTO-CI-Response properties 


 We gratefully acknowledge several colleagues who have allowed us to
 interface, adapt or use parts of their codes:
   Stefan Grimme, W. Hujo, H. Kruse, P. Pracht,  : VdW corrections, initial TS optimization,
                  C. Bannwarth, S. Ehlert,         DFT functionals, gCP, sTDA/sTD-DF
                  L. Wittmann, M. Mueller
   Ed Valeev, F. Pavosevic, A. Kumar             : LibInt (2-el integral package), F12 methods
   Garnet Chan, S. Sharma, J. Yang, R. Olivares  : DMRG
   Ulf Ekstrom                                   : XCFun DFT Library
   Mihaly Kallay                                 : mrcc  (arbitrary order and MRCC methods)
   Frank Weinhold                                : gennbo (NPA and NBO analysis)
   Simon Mueller                                 : openCOSMO-RS
   Christopher J. Cramer and Donald G. Truhlar   : smd solvation model
   Lars Goerigk                                  : TD-DFT with DH, B97 family of functionals
   V. Asgeirsson, H. Jonsson                     : NEB implementation
   FAccTs GmbH                                   : IRC, NEB, NEB-TS, DLPNO-Multilevel, CI-OPT
                                                   MM, QMMM, 2- and 3-layer-ONIOM, Crystal-QMMM,
                                                   LR-CPCM, SF, NACMEs, symmetry and pop. for TD-DFT,
                                                   nearIR, NL-DFT gradient (VV10), updates on ESD,
                                                   ML-optimized integration grids, MBIS, APM,
                                                   GOAT, DOCKER, SOLVATOR, interface openCOSMO-RS
   S Lehtola, MJT Oliveira, MAL Marques          : LibXC Library
   Liviu Ungur et al                             : ANISO software


 Your calculation uses the libint2 library for the computation of 2-el integrals
 For citations please refer to: http://libint.valeyev.net

 Your ORCA version has been built with support for libXC version: 6.2.2
 For citations please refer to: https://libxc.gitlab.io

 This ORCA versions uses:
   CBLAS   interface :  Fast vector & matrix operations
   LAPACKE interface :  Fast linear algebra routines
   SCALAPACK package :  Parallel linear algebra routines
   Shared memory     :  Shared parallel matrices
   BLAS/LAPACK       :  OpenBLAS 0.3.26  USE64BITINT DYNAMIC_ARCH NO_AFFINITY Haswell SINGLE_THREADED
        Core in use  :  Haswell
   Copyright (c) 2011-2014, The OpenBLAS Project


NOTE: MaxCore=8000 MB was set to SCF,MP2,MDCI,CIPSI,MRCI and CIS
      => If you want to overwrite this, your respective input block should be placed after the MaxCore statement


***************************************
The coordinates will be read from file: calc.xyz
***************************************


================================================================================

----- Orbital basis set information -----
Your calculation utilizes the basis: def2-TZVPP
   F. Weigend and R. Ahlrichs, Phys. Chem. Chem. Phys. 7, 3297 (2005).

----- AuxC basis set information -----
Your calculation utilizes the auxiliary basis: def2-TZVPP/C
  H-La, Hf-Rn : A. Hellweg, C. Hattig, S. Hofener and W. Klopper, Theor. Chem. Acc. 117, 587 (2007).
        Ce-Lu : J. Chmela and M. E. Harding, Mol. Phys. (2018).

================================================================================
                                        WARNINGS
                       Please study these warnings very carefully!
================================================================================


WARNING: Post HF methods need fully converged wavefunctions
  ===> : Setting SCFConvForced true
         You can overwrite this default with %scf ConvForced false 


WARNING: MDCI localization with Augmented Hessian Foster-Boys
  ===> : Switching off randomization!

================================================================================
                                       INPUT FILE
================================================================================
NAME = calc.inp
|  1> ! DLPNO-CCSD(T) def2-TZVPP def2-TZVPP/C
|  2> 
|  3> %cpcm
|  4> epsilon 16.7                    # Dielectric constant
|  5> refrac 1.275
|  6> SURFACETYPE VDW_GAUSSIAN
|  7> end
|  8> 
|  9> %PAL NPROCS 8 END
| 10> 
| 11> %maxcore 8000
| 12> 
| 13> * xyzfile 1 1 calc.xyz 
| 14> 
| 15>                          ****END OF INPUT****
================================================================================

                       ****************************
                       * Single Point Calculation *
                       ****************************

---------------------------------
CARTESIAN COORDINATES (ANGSTROEM)
---------------------------------
  C      0.952366    0.071284    0.035533
  C      2.412129    0.123542   -0.089249
  C      3.241730    1.317420   -0.417562
  C      2.757081    2.644752    0.157702
  C      4.644366    0.847887    0.006737
  C      4.553210   -0.662068   -0.118042
  O      3.095024   -0.931977    0.069018
  H      0.501867    0.579705   -0.830175
  H      0.675112    0.661206    0.925416
  H      0.592688   -0.957434    0.132672
  H      1.755572    2.899134   -0.214094
  H      3.447905    3.441011   -0.147662
  H      2.733071    2.605193    1.255733
  H      5.061617   -1.246562    0.652474
  H      4.783401   -1.050339   -1.116694
  H      3.180826    1.359733   -1.525575
  H      5.433947    1.263569   -0.629207
  H      4.833199    1.140701    1.049026

----------------------------
CARTESIAN COORDINATES (A.U.)
----------------------------
  NO LB      ZA    FRAG     MASS         X           Y           Z
   0 C     6.0000    0    12.011    1.799711    0.134708    0.067148
   1 C     6.0000    0    12.011    4.558263    0.233461   -0.168657
   2 C     6.0000    0    12.011    6.125982    2.489563   -0.789077
   3 C     6.0000    0    12.011    5.210127    4.997856    0.298014
   4 C     6.0000    0    12.011    8.776580    1.602274    0.012731
   5 C     6.0000    0    12.011    8.604320   -1.251126   -0.223067
   6 O     8.0000    0    15.999    5.848748   -1.761180    0.130425
   7 H     1.0000    0     1.008    0.948391    1.095484   -1.568803
   8 H     1.0000    0     1.008    1.275777    1.249498    1.748782
   9 H     1.0000    0     1.008    1.120017   -1.809288    0.250714
  10 H     1.0000    0     1.008    3.317550    5.478570   -0.404578
  11 H     1.0000    0     1.008    6.515596    6.502568   -0.279040
  12 H     1.0000    0     1.008    5.164756    4.923102    2.372992
  13 H     1.0000    0     1.008    9.565070   -2.355660    1.232998
  14 H     1.0000    0     1.008    9.039317   -1.984854   -2.110245
  15 H     1.0000    0     1.008    6.010890    2.569522   -2.882918
  16 H     1.0000    0     1.008   10.268672    2.387800   -1.189029
  17 H     1.0000    0     1.008    9.133422    2.155612    1.982371

--------------------------------
INTERNAL COORDINATES (ANGSTROEM)
--------------------------------
 C      0   0   0     0.000000000000     0.00000000     0.00000000
 C      1   0   0     1.466017693671     0.00000000     0.00000000
 C      2   1   0     1.490426608521   126.98087456     0.00000000
 C      3   2   1     1.525655137150   115.91417640    36.13614754
 C      3   2   1     1.538790914719   101.66626724   163.89802761
 C      5   3   2     1.517840866375   103.06967837    25.93275539
 O      2   1   3     1.267088884852   119.75702011   181.12261250
 H      1   2   3     1.100405385706   108.91801901    47.49801047
 H      1   2   3     1.103072028577   107.45024479   292.46228719
 H      1   2   3     1.094105181328   111.61774188   171.28973421
 H      4   3   2     1.098163493446   111.32026758   299.01343246
 H      4   3   2     1.097503733872   109.04677987   179.75018465
 H      4   3   2     1.099005434471   110.63113367    60.45630952
 H      6   5   3     1.092614130019   116.50348937   218.63842637
 H      6   5   3     1.095923443844   114.50317690    87.05828540
 H      3   2   1     1.110492092349   102.69629048   277.41219155
 H      5   3   2     1.095744233795   112.39841645   146.58272042
 H      5   3   2     1.098982920770   109.68402822   268.00873500

---------------------------
INTERNAL COORDINATES (A.U.)
---------------------------
 C      0   0   0     0.000000000000     0.00000000     0.00000000
 C      1   0   0     2.770371948521     0.00000000     0.00000000
 C      2   1   0     2.816498112813   126.98087456     0.00000000
 C      3   2   1     2.883070384023   115.91417640    36.13614754
 C      3   2   1     2.907893406185   101.66626724   163.89802761
 C      5   3   2     2.868303552323   103.06967837    25.93275539
 O      2   1   3     2.394450979707   119.75702011   181.12261250
 H      1   2   3     2.079464815277   108.91801901    47.49801047
 H      1   2   3     2.084504039999   107.45024479   292.46228719
 H      1   2   3     2.067559154414   111.61774188   171.28973421
 H      4   3   2     2.075228252883   111.32026758   299.01343246
 H      4   3   2     2.073981487975   109.04677987   179.75018465
 H      4   3   2     2.076819290842   110.63113367    60.45630952
 H      6   5   3     2.064741475788   116.50348937   218.63842637
 H      6   5   3     2.070995172610   114.50317690    87.05828540
 H      3   2   1     2.098525928424   102.69629048   277.41219155
 H      5   3   2     2.070656514697   112.39841645   146.58272042
 H      5   3   2     2.076776746111   109.68402822   268.00873500

---------------------
BASIS SET INFORMATION
---------------------
There are 3 groups of distinct atoms

 Group   1 Type C   : 11s6p2d1f contracted to 5s3p2d1f pattern {62111/411/11/1}
 Group   2 Type O   : 11s6p2d1f contracted to 5s3p2d1f pattern {62111/411/11/1}
 Group   3 Type H   : 5s2p1d contracted to 3s2p1d pattern {311/11/1}

Atom   0C    basis set group =>   1
Atom   1C    basis set group =>   1
Atom   2C    basis set group =>   1
Atom   3C    basis set group =>   1
Atom   4C    basis set group =>   1
Atom   5C    basis set group =>   1
Atom   6O    basis set group =>   2
Atom   7H    basis set group =>   3
Atom   8H    basis set group =>   3
Atom   9H    basis set group =>   3
Atom  10H    basis set group =>   3
Atom  11H    basis set group =>   3
Atom  12H    basis set group =>   3
Atom  13H    basis set group =>   3
Atom  14H    basis set group =>   3
Atom  15H    basis set group =>   3
Atom  16H    basis set group =>   3
Atom  17H    basis set group =>   3
---------------------------------
AUXILIARY/C BASIS SET INFORMATION
---------------------------------
There are 3 groups of distinct atoms

 Group   1 Type C   : 8s6p5d3f1g contracted to 8s6p4d3f1g pattern {11111111/111111/2111/111/1}
 Group   2 Type O   : 8s6p5d3f1g contracted to 8s6p4d3f1g pattern {11111111/111111/2111/111/1}
 Group   3 Type H   : 4s3p2d1f contracted to 4s3p2d1f pattern {1111/111/11/1}

Atom   0C    basis set group =>   1
Atom   1C    basis set group =>   1
Atom   2C    basis set group =>   1
Atom   3C    basis set group =>   1
Atom   4C    basis set group =>   1
Atom   5C    basis set group =>   1
Atom   6O    basis set group =>   2
Atom   7H    basis set group =>   3
Atom   8H    basis set group =>   3
Atom   9H    basis set group =>   3
Atom  10H    basis set group =>   3
Atom  11H    basis set group =>   3
Atom  12H    basis set group =>   3
Atom  13H    basis set group =>   3
Atom  14H    basis set group =>   3
Atom  15H    basis set group =>   3
Atom  16H    basis set group =>   3
Atom  17H    basis set group =>   3


           ************************************************************
           *        Program running with 8 parallel MPI-processes     *
           *              working on a common directory               *
           ************************************************************
------------------------------------------------------------------------------
                             ORCA STARTUP CALCULATIONS
------------------------------------------------------------------------------
------------------------------------------------------------------------------
                   ___                                                        
                  /   \      - P O W E R E D   B Y -                         
                 /     \                                                     
                 |  |  |   _    _      __       _____    __    __             
                 |  |  |  | |  | |    /  \     |  _  \  |  |  /  |          
                  \  \/   | |  | |   /    \    | | | |  |  | /  /          
                 / \  \   | |__| |  /  /\  \   | |_| |  |  |/  /          
                |  |  |   |  __  | /  /__\  \  |    /   |      \           
                |  |  |   | |  | | |   __   |  |    \   |  |\   \          
                \     /   | |  | | |  |  |  |  | |\  \  |  | \   \       
                 \___/    |_|  |_| |__|  |__|  |_| \__\ |__|  \__/        
                                                                              
                      - O R C A' S   B I G   F R I E N D -                    
                                      &                                       
                       - I N T E G R A L  F E E D E R -                       
                                                                              
 v1 FN, 2020, v2 2021, v3 2022-2024                                           
------------------------------------------------------------------------------


----------------------
SHARK INTEGRAL PACKAGE
----------------------

Number of atoms                             ...     18
Number of basis functions                   ...    371
Number of shells                            ...    143
Maximum angular momentum                    ...      3
Integral batch strategy                     ... SHARK/LIBINT Hybrid
RI-J (if used) integral strategy            ... SPLIT-RIJ (Revised 2003 algorithm where possible)
Printlevel                                  ...      1
Contraction scheme used                     ... SEGMENTED contraction
Prescreening option                         ... SCHWARTZ
   Thresh                                   ... 1.000e-10
   Tcut                                     ... 1.000e-11
   Tpresel                                  ... 1.000e-11 
Coulomb Range Separation                    ... NOT USED
Exchange Range Separation                   ... NOT USED
Multipole approximations                    ... NOT USED
Finite Nucleus Model                        ... NOT USED
CABS basis                                  ... NOT available
Auxiliary Coulomb fitting basis             ... NOT available
Auxiliary J/K fitting basis                 ... NOT available
Auxiliary Correlation fitting basis         ... AVAILABLE
   # of basis functions in Aux-C            ...    862
   # of shells in Aux-C                     ...    264
   Maximum angular momentum in Aux-C        ...      4
Auxiliary 'external' fitting basis          ... NOT available

Checking pre-screening integrals            ... done (  0.0 sec) Dimension = 143
Check shell pair data                       ... done (  0.0 sec)
Shell pair information
Shell pair cut-off parameter TPreSel        ...   1.0e-11
Total number of shell pairs                 ...     10296
Shell pairs after pre-screening             ...      9477
Total number of primitive shell pairs       ...     26293
Primitive shell pairs kept                  ...     19033
          la=0 lb=0:   2139 shell pairs
          la=1 lb=0:   2703 shell pairs
          la=1 lb=1:    890 shell pairs
          la=2 lb=0:   1527 shell pairs
          la=2 lb=1:    989 shell pairs
          la=2 lb=2:    286 shell pairs
          la=3 lb=0:    452 shell pairs
          la=3 lb=1:    291 shell pairs
          la=3 lb=2:    172 shell pairs
          la=3 lb=3:     28 shell pairs

Calculating one electron integrals          ... done (  0.0 sec)
Calculating RI/C V-Matrix + Cholesky decomp.... done (  0.0 sec)
Calculating Nuclear repulsion               ... done (  0.0 sec) ENN=    323.260577664944 Eh

Diagonalization of the overlap matrix:
Smallest eigenvalue                        ... 6.518e-05
Time for diagonalization                   ...    0.025 sec
Threshold for overlap eigenvalues          ... 1.000e-07
Number of eigenvalues below threshold      ... 0
Time for construction of square roots      ...    0.008 sec
Total time needed                          ...    0.034 sec

-------------------
DFT GRID GENERATION
-------------------

General Integration Accuracy     IntAcc      ... 4.388
Radial Grid Type                 RadialGrid  ... OptM3 with GC (2021)
Angular Grid (max. ang.)         AngularGrid ... 4 (Lebedev-302)
Angular grid pruning method      GridPruning ... 4 (adaptive)
Weight generation scheme         WeightScheme... mBecke (2022)
Basis function cutoff            BFCut       ... 1.0000e-10
Integration weight cutoff        WCut        ... 1.0000e-14
Partially contracted basis set               ... off
Rotationally invariant grid construction     ... off
Angular grids for H and He will be reduced by one unit

Total number of grid points                  ...    77262
Total number of batches                      ...     1215
Average number of points per batch           ...       63
Average number of grid points per atom       ...     4292
Initializing property integral containers    ... done (  0.0 sec)

SHARK setup successfully completed in   0.7 seconds

Maximum memory used throughout the entire STARTUP-calculation: 30.4 MB


           ************************************************************
           *        Program running with 8 parallel MPI-processes     *
           *              working on a common directory               *
           ************************************************************
-------------------------------------------------------------------------------
                                 ORCA GUESS
                   Start orbitals & Density for SCF / CASSCF
-------------------------------------------------------------------------------

------------
SCF SETTINGS
------------
Hamiltonian:
 Ab initio Hamiltonian  Method          .... Hartree-Fock(GTOs)


General Settings:
 Integral files         IntName         .... calc
 Hartree-Fock type      HFTyp           .... RHF
 Total Charge           Charge          ....    1
 Multiplicity           Mult            ....    1
 Number of Electrons    NEL             ....   54
 Basis Dimension        Dim             ....  371
 Nuclear Repulsion      ENuc            ....    323.2605776649 Eh

Convergence Acceleration:
 AO-DIIS                CNVDIIS         .... on
   Start iteration      DIISMaxIt       ....    12
   Startup error        DIISStart       ....  0.200000
   # of expansion vecs  DIISMaxEq       ....     5
   Bias factor          DIISBfac        ....   1.050
   Max. coefficient     DIISMaxC        ....  10.000
 MO-DIIS                CNVKDIIS        .... off
 Trust-Rad. Augm. Hess. CNVTRAH         .... auto
   Auto Start mean grad. ratio tolernc. ....  1.125000
   Auto Start start iteration           ....    50
   Auto Start num. interpolation iter.  ....    10
   Max. Number of Micro iterations      ....    24
   Max. Number of Macro iterations      .... Maxiter - #DIIS iter
   Number of Davidson start vectors     ....     2
   Converg. threshold    (grad. norm)   ....   5.000e-05
   Grad. Scal. Fac. for Micro threshold ....   0.100
   Minimum threshold for Micro iter.    ....   1.000e-02
   NR start threshold (gradient norm)   ....   1.000e-04
   Initial trust radius                 ....   0.400
   Minimum AH scaling param. (alpha)    ....   1.000
   Maximum AH scaling param. (alpha)    .... 1000.000
   Quad. conv. algorithm                .... NR
   White noise on init. David. guess    .... on
   Maximum white noise                  ....   0.010
   Pseudo random numbers                .... off
   Inactive MOs                         .... canonical
   Orbital update algorithm             .... Taylor
   Preconditioner                       .... Diag
   Full preconditioner red. dimension   ....   250
 SOSCF                  CNVSOSCF        .... on
   Start iteration      SOSCFMaxIt      ....   150
   Startup grad/error   SOSCFStart      ....  0.003300
   Hessian update       SOSCFHessUp     .... L-BFGS
 Level Shifting         CNVShift        .... on
   Level shift para.    LevelShift      ....    0.2500
   Turn off err/grad.   ShiftErr        ....    0.0010
 Zerner damping         CNVZerner       .... off
 Static damping         CNVDamp         .... on
   Fraction old density DampFac         ....    0.7000
   Max. Damping (<1)    DampMax         ....    0.9800
   Min. Damping (>=0)   DampMin         ....    0.0000
   Turn off err/grad.   DampErr         ....    0.1000

SCF Procedure:
 Maximum # iterations   MaxIter         ....   125
 SCF integral mode      SCFMode         .... Direct
   Integral package                     .... SHARK and LIBINT hybrid scheme
 Reset frequency        DirectResetFreq ....    20
 Integral Threshold     Thresh          ....  1.000e-10 Eh
 Primitive CutOff       TCut            ....  1.000e-11 Eh

Convergence Tolerance:
 Convergence Check Mode ConvCheckMode   .... Total+1el-Energy
 Convergence forced     ConvForced      .... 1
 Energy Change          TolE            ....  1.000e-06 Eh
 1-El. energy change                    ....  1.000e-03 Eh
 Orbital Gradient       TolG            ....  5.000e-05
 Orbital Rotation angle TolX            ....  5.000e-05
 DIIS Error             TolErr          ....  1.000e-06

------------------------------
INITIAL GUESS: MODEL POTENTIAL
------------------------------
Loading Hartree-Fock densities                     ... done
Calculating cut-offs                               ... done
Initializing the effective Hamiltonian             ... done
Setting up the integral package (SHARK)            ... done
Starting the Coulomb interaction                   ... done (   0.1 sec)
Making the grid                                    ... done (   0.1 sec)
Mapping shells                                     ... done
Starting the XC term evaluation                    ... done (   0.0 sec)
Transforming the Hamiltonian                       ... done (   0.0 sec)
Diagonalizing the Hamiltonian                      ... done (   0.0 sec)
Back transforming the eigenvectors                 ... done (   0.0 sec)
Now organizing SCF variables                       ... done
                      ------------------
                      INITIAL GUESS DONE (   0.3 sec)
                      ------------------
             **** ENERGY FILE WAS UPDATED (calc.en.tmp) ****
Finished Guess after   0.4 sec
Maximum memory used throughout the entire GUESS-calculation: 20.8 MB


           ************************************************************
           *        Program running with 8 parallel MPI-processes     *
           *              working on a common directory               *
           ************************************************************

-------------------------------------------------------------------------------------------
                                      ORCA LEAN-SCF
                              memory conserving SCF solver
-------------------------------------------------------------------------------------------

--------------------
CPCM SOLVATION MODEL
--------------------
CPCM parameters:
  Epsilon                                         ...      16.7000
  Refrac                                          ...       1.2750
  Rsolv                                           ...       1.3000
  Surface type                                    ... GAUSSIAN VDW
  Discretization scheme                           ... Constant charge density
    Threshold for H atoms                         ...       5.0000 (charges/Ang^2)
    Threshold for non-H atoms                     ...       5.0000 (charges/Ang^2)
  Epsilon function type                           ...         CPCM
Solvent:                                          ... CUSTOM
Radii:
  Scheme                                          ... Element-dependent radii
  Radius for C  used is    3.8550 Bohr (=   2.0400 Ang.)
  Radius for O  used is    3.4469 Bohr (=   1.8240 Ang.)
  Radius for H  used is    2.4944 Bohr (=   1.3200 Ang.)
Calculating surface                               ...        done! (  0.0s)
Cavity surface points                             ...         1564
Cavity Volume                                     ...     940.2804
Cavity Surface-area                               ...     548.4934
Calculating surface distance matrix               ...        done! (  0.0s)
Performing Cholesky decomposition & store         ...        done! (  0.1s)
Overall time for CPCM initialization              ...                 0.1s

----------------------------------------D-I-I-S--------------------------------------------
Iteration    Energy (Eh)           Delta-E    RMSDP     MaxDP     DIISErr   Damp  Time(sec)
-------------------------------------------------------------------------------------------
               ***  Starting incremental Fock matrix formation  ***
    1    -308.1680581478971135     0.00e+00  7.75e-04  3.18e-02  3.07e-01  0.700   6.9
    2    -308.2607562600342135    -9.27e-02  6.00e-04  2.36e-02  2.22e-01  0.700   6.4
                               ***Turning on AO-DIIS***
    3    -308.3193644198659058    -5.86e-02  4.14e-04  1.31e-02  1.61e-01  0.700   6.3
    4    -308.3577518572358258    -3.84e-02  3.04e-04  1.03e-02  1.13e-01  0.700   6.2
    5    -308.3841518217085422    -2.64e-02  2.25e-04  7.87e-03  7.98e-02  0.700   6.2
    6    -308.4026468380151300    -1.85e-02  5.52e-04  1.95e-02  5.60e-02  0.000   6.1
    7    -308.4464007743866887    -4.38e-02  4.01e-05  1.40e-03  3.48e-03  0.000   6.4
                              *** Initializing SOSCF ***
---------------------------------------S-O-S-C-F--------------------------------------
Iteration    Energy (Eh)           Delta-E    RMSDP     MaxDP     MaxGrad    Time(sec)
--------------------------------------------------------------------------------------
    8    -308.4464885205275095    -8.77e-05  2.62e-05  1.28e-03  1.85e-03     5.6
               *** Restarting incremental Fock matrix formation ***
    9    -308.4465139373082820    -2.54e-05  1.04e-05  3.67e-04  3.97e-04     6.9
   10    -308.4465169713298565    -3.03e-06  7.90e-06  3.30e-04  1.42e-04     4.9
   11    -308.4465177424521016    -7.71e-07  1.60e-06  1.10e-04  3.88e-05     4.9
                 **** Energy Check signals convergence ****

               *****************************************************
               *                     SUCCESS                       *
               *           SCF CONVERGED AFTER  11 CYCLES          *
               *****************************************************

             **** ENERGY FILE WAS UPDATED (calc.en.tmp) ****

----------------
TOTAL SCF ENERGY
----------------

Total Energy       :       -308.44651774245210 Eh           -8393.25645 eV

Components:
Nuclear Repulsion  :        323.26057766494353 Eh            8796.36752 eV
Electronic Energy  :       -631.62271922657203 Eh          -17187.32798 eV
One Electron Energy:      -1047.20527906705229 Eh          -28495.90435 eV
Two Electron Energy:        415.58255984048026 Eh           11308.57637 eV
CPCM Dielectric    :         -0.08437618082364 Eh              -2.29599 eV

Virial components:
Potential Energy   :       -616.36653884786642 Eh          -16772.18620 eV
Kinetic Energy     :        307.92002110541432 Eh            8378.92975 eV
Virial Ratio       :          2.00170984866508

CPCM Solvation Model Properties:
Surface-charge          :         -1.01743272008903
Corrected charge        :         -1.00000000000000
Outlying charge corr.   :          0.00002240349965 Eh               0.00061 eV
Free-energy (cav+disp)  :  This term is not implemented in the current solvation scheme

---------------
SCF CONVERGENCE
---------------

  Last Energy change         ...    7.7112e-07  Tolerance :   1.0000e-06
  Last MAX-Density change    ...    1.1012e-04  Tolerance :   1.0000e-05
  Last RMS-Density change    ...    1.6003e-06  Tolerance :   1.0000e-06
  Last DIIS Error            ...    1.8542e-03  Tolerance :   1.0000e-06
  Last Orbital Gradient      ...    3.8754e-05  Tolerance :   5.0000e-05
  Last Orbital Rotation      ...    5.4216e-05  Tolerance :   5.0000e-05


----------------
ORBITAL ENERGIES
----------------

  NO   OCC          E(Eh)            E(eV) 
   0   2.0000     -20.685614      -562.8842 
   1   2.0000     -11.422023      -310.8090 
   2   2.0000     -11.326333      -308.2052 
   3   2.0000     -11.283980      -307.0527 
   4   2.0000     -11.268178      -306.6227 
   5   2.0000     -11.259771      -306.3939 
   6   2.0000     -11.243254      -305.9445 
   7   2.0000      -1.529050       -41.6076 
   8   2.0000      -1.141888       -31.0723 
   9   2.0000      -1.104860       -30.0648 
  10   2.0000      -1.005381       -27.3578 
  11   2.0000      -0.948795       -25.8180 
  12   2.0000      -0.873544       -23.7703 
  13   2.0000      -0.796273       -21.6677 
  14   2.0000      -0.746498       -20.3132 
  15   2.0000      -0.726171       -19.7601 
  16   2.0000      -0.673047       -18.3145 
  17   2.0000      -0.634171       -17.2567 
  18   2.0000      -0.626759       -17.0550 
  19   2.0000      -0.600207       -16.3325 
  20   2.0000      -0.586141       -15.9497 
  21   2.0000      -0.576488       -15.6870 
  22   2.0000      -0.559311       -15.2196 
  23   2.0000      -0.553600       -15.0642 
  24   2.0000      -0.528530       -14.3820 
  25   2.0000      -0.506918       -13.7939 
  26   2.0000      -0.497975       -13.5506 
  27   0.0000       0.063286         1.7221 
  28   0.0000       0.122843         3.3427 
  29   0.0000       0.147920         4.0251 
  30   0.0000       0.159120         4.3299 
  31   0.0000       0.169993         4.6257 
  32   0.0000       0.191608         5.2139 
  33   0.0000       0.195883         5.3302 
  34   0.0000       0.199667         5.4332 
  35   0.0000       0.206377         5.6158 
  36   0.0000       0.221090         6.0162 
  37   0.0000       0.225157         6.1268 
*Only the first 10 virtual orbitals were printed.

                    ********************************
                    * MULLIKEN POPULATION ANALYSIS *
                    ********************************

-----------------------
MULLIKEN ATOMIC CHARGES
-----------------------
   0 C :   -0.221273
   1 C :    0.398213
   2 C :    0.115962
   3 C :   -0.247755
   4 C :   -0.149840
   5 C :    0.119848
   6 O :   -0.262686
   7 H :    0.134229
   8 H :    0.134914
   9 H :    0.134041
  10 H :    0.095503
  11 H :    0.098472
  12 H :    0.086824
  13 H :    0.124147
  14 H :    0.119520
  15 H :    0.120865
  16 H :    0.106751
  17 H :    0.092265
Sum of atomic charges:    1.0000000

--------------------------------
MULLIKEN REDUCED ORBITAL CHARGES
--------------------------------
  0 C s       :     3.157211  s :     3.157211
      pz      :     1.073290  p :     2.992632
      px      :     0.811992
      py      :     1.107351
      dz2     :     0.014648  d :     0.067599
      dxz     :     0.005672
      dyz     :     0.015551
      dx2y2   :     0.018918
      dxy     :     0.012809
      f0      :     0.000148  f :     0.003831
      f+1     :     0.000623
      f-1     :     0.000728
      f+2     :     0.000217
      f-2     :     0.000169
      f+3     :     0.001164
      f-3     :     0.000782

  1 C s       :     3.180388  s :     3.180388
      pz      :     0.424154  p :     2.185943
      px      :     0.957004
      py      :     0.804785
      dz2     :     0.008554  d :     0.216521
      dxz     :     0.038293
      dyz     :     0.042443
      dx2y2   :     0.062931
      dxy     :     0.064299
      f0      :     0.002164  f :     0.018935
      f+1     :     0.001182
      f-1     :     0.001452
      f+2     :     0.001393
      f-2     :     0.002993
      f+3     :     0.003551
      f-3     :     0.006199

  2 C s       :     2.916337  s :     2.916337
      pz      :     1.035660  p :     2.808926
      px      :     0.898079
      py      :     0.875186
      dz2     :     0.042057  d :     0.150325
      dxz     :     0.017395
      dyz     :     0.018001
      dx2y2   :     0.029101
      dxy     :     0.043772
      f0      :     0.001070  f :     0.008449
      f+1     :     0.000717
      f-1     :     0.000919
      f+2     :     0.000963
      f-2     :     0.000871
      f+3     :     0.002039
      f-3     :     0.001870

  3 C s       :     3.165223  s :     3.165223
      pz      :     1.023765  p :     2.994448
      px      :     1.051699
      py      :     0.918983
      dz2     :     0.027069  d :     0.083954
      dxz     :     0.009026
      dyz     :     0.011853
      dx2y2   :     0.017084
      dxy     :     0.018922
      f0      :     0.000921  f :     0.004132
      f+1     :     0.000129
      f-1     :     0.000611
      f+2     :     0.000523
      f-2     :     0.000398
      f+3     :     0.000832
      f-3     :     0.000717

  4 C s       :     3.130268  s :     3.130268
      pz      :     1.072211  p :     2.911701
      px      :     0.951000
      py      :     0.888489
      dz2     :     0.023476  d :     0.101441
      dxz     :     0.020599
      dyz     :     0.017054
      dx2y2   :     0.026580
      dxy     :     0.013733
      f0      :     0.000829  f :     0.006430
      f+1     :     0.000678
      f-1     :     0.000804
      f+2     :     0.000968
      f-2     :     0.000431
      f+3     :     0.001156
      f-3     :     0.001564

  5 C s       :     3.101236  s :     3.101236
      pz      :     1.088484  p :     2.634995
      px      :     0.572035
      py      :     0.974477
      dz2     :     0.024129  d :     0.134044
      dxz     :     0.024416
      dyz     :     0.027722
      dx2y2   :     0.033126
      dxy     :     0.024651
      f0      :     0.001131  f :     0.009877
      f+1     :     0.001262
      f-1     :     0.001066
      f+2     :     0.001502
      f-2     :     0.000442
      f+3     :     0.002524
      f-3     :     0.001950

  6 O s       :     3.765430  s :     3.765430
      pz      :     1.594819  p :     4.448033
      px      :     1.331227
      py      :     1.521986
      dz2     :     0.004657  d :     0.046849
      dxz     :     0.004817
      dyz     :     0.008208
      dx2y2   :     0.014688
      dxy     :     0.014478
      f0      :     0.000305  f :     0.002375
      f+1     :     0.000312
      f-1     :     0.000247
      f+2     :     0.000127
      f-2     :     0.000253
      f+3     :     0.000609
      f-3     :     0.000522

  7 H s       :     0.822706  s :     0.822706
      pz      :     0.019315  p :     0.040924
      px      :     0.010887
      py      :     0.010722
      dz2     :     0.000653  d :     0.002141
      dxz     :     0.000487
      dyz     :     0.000495
      dx2y2   :     0.000271
      dxy     :     0.000235

  8 H s       :     0.822238  s :     0.822238
      pz      :     0.019613  p :     0.040697
      px      :     0.008964
      py      :     0.012120
      dz2     :     0.000663  d :     0.002150
      dxz     :     0.000462
      dyz     :     0.000571
      dx2y2   :     0.000237
      dxy     :     0.000218

  9 H s       :     0.825891  s :     0.825891
      pz      :     0.007637  p :     0.037993
      px      :     0.007213
      py      :     0.023142
      dz2     :     0.000203  d :     0.002075
      dxz     :     0.000068
      dyz     :     0.000549
      dx2y2   :     0.000665
      dxy     :     0.000591

 10 H s       :     0.863937  s :     0.863937
      pz      :     0.009272  p :     0.038540
      px      :     0.020478
      py      :     0.008790
      dz2     :     0.000316  d :     0.002020
      dxz     :     0.000534
      dyz     :     0.000079
      dx2y2   :     0.000500
      dxy     :     0.000591

 11 H s       :     0.862709  s :     0.862709
      pz      :     0.008745  p :     0.036790
      px      :     0.013210
      py      :     0.014836
      dz2     :     0.000276  d :     0.002028
      dxz     :     0.000254
      dyz     :     0.000351
      dx2y2   :     0.000607
      dxy     :     0.000541

 12 H s       :     0.872783  s :     0.872783
      pz      :     0.023968  p :     0.038367
      px      :     0.006974
      py      :     0.007424
      dz2     :     0.000785  d :     0.002027
      dxz     :     0.000577
      dyz     :     0.000644
      dx2y2   :     0.000005
      dxy     :     0.000016

 13 H s       :     0.836391  s :     0.836391
      pz      :     0.015354  p :     0.037238
      px      :     0.007589
      py      :     0.014295
      dz2     :     0.000582  d :     0.002224
      dxz     :     0.000424
      dyz     :     0.000481
      dx2y2   :     0.000419
      dxy     :     0.000318

 14 H s       :     0.840808  s :     0.840808
      pz      :     0.022034  p :     0.037399
      px      :     0.004494
      py      :     0.010871
      dz2     :     0.000753  d :     0.002273
      dxz     :     0.000561
      dyz     :     0.000669
      dx2y2   :     0.000195
      dxy     :     0.000096

 15 H s       :     0.831145  s :     0.831145
      pz      :     0.028715  p :     0.045508
      px      :     0.008078
      py      :     0.008715
      dz2     :     0.000843  d :     0.002483
      dxz     :     0.000768
      dyz     :     0.000854
      dx2y2   :     0.000009
      dxy     :     0.000009

 16 H s       :     0.848964  s :     0.848964
      pz      :     0.013096  p :     0.042045
      px      :     0.017969
      py      :     0.010981
      dz2     :     0.000476  d :     0.002239
      dxz     :     0.000508
      dyz     :     0.000291
      dx2y2   :     0.000521
      dxy     :     0.000443

 17 H s       :     0.863768  s :     0.863768
      pz      :     0.023891  p :     0.041721
      px      :     0.008899
      py      :     0.008931
      dz2     :     0.000739  d :     0.002246
      dxz     :     0.000691
      dyz     :     0.000643
      dx2y2   :     0.000108
      dxy     :     0.000065


                     *******************************
                     * LOEWDIN POPULATION ANALYSIS *
                     *******************************

----------------------
LOEWDIN ATOMIC CHARGES
----------------------
   0 C :    0.078907
   1 C :    0.027148
   2 C :   -0.050923
   3 C :    0.045201
   4 C :    0.025042
   5 C :    0.066581
   6 O :    0.361558
   7 H :    0.057280
   8 H :    0.061422
   9 H :    0.041406
  10 H :    0.022700
  11 H :    0.027066
  12 H :    0.023036
  13 H :    0.031850
  14 H :    0.033765
  15 H :    0.073999
  16 H :    0.037516
  17 H :    0.036445

-------------------------------
LOEWDIN REDUCED ORBITAL CHARGES
-------------------------------
  0 C s       :     2.694069  s :     2.694069
      pz      :     1.002098  p :     2.932030
      px      :     0.917504
      py      :     1.012429
      dz2     :     0.049647  d :     0.265976
      dxz     :     0.029338
      dyz     :     0.045649
      dx2y2   :     0.085837
      dxy     :     0.055505
      f0      :     0.001049  f :     0.029017
      f+1     :     0.005184
      f-1     :     0.004958
      f+2     :     0.001701
      f-2     :     0.003175
      f+3     :     0.007471
      f-3     :     0.005480

  1 C s       :     2.746555  s :     2.746555
      pz      :     0.466733  p :     2.404303
      px      :     1.010803
      py      :     0.926767
      dz2     :     0.060423  d :     0.709005
      dxz     :     0.105081
      dyz     :     0.115922
      dx2y2   :     0.216347
      dxy     :     0.211233
      f0      :     0.008896  f :     0.112988
      f+1     :     0.006731
      f-1     :     0.008686
      f+2     :     0.009265
      f-2     :     0.018098
      f+3     :     0.018710
      f-3     :     0.042603

  2 C s       :     2.676663  s :     2.676663
      pz      :     0.977959  p :     2.832400
      px      :     0.919858
      py      :     0.934583
      dz2     :     0.118624  d :     0.489112
      dxz     :     0.056993
      dyz     :     0.057469
      dx2y2   :     0.108350
      dxy     :     0.147676
      f0      :     0.005692  f :     0.052747
      f+1     :     0.004994
      f-1     :     0.006010
      f+2     :     0.006490
      f-2     :     0.007031
      f+3     :     0.011266
      f-3     :     0.011264

  3 C s       :     2.698743  s :     2.698743
      pz      :     0.995346  p :     2.926473
      px      :     1.001232
      py      :     0.929895
      dz2     :     0.093205  d :     0.300362
      dxz     :     0.026424
      dyz     :     0.044537
      dx2y2   :     0.061118
      dxy     :     0.075078
      f0      :     0.005073  f :     0.029220
      f+1     :     0.001235
      f-1     :     0.004058
      f+2     :     0.005094
      f-2     :     0.004606
      f+3     :     0.004909
      f-3     :     0.004245

  4 C s       :     2.688793  s :     2.688793
      pz      :     1.001850  p :     2.853963
      px      :     0.930268
      py      :     0.921845
      dz2     :     0.081573  d :     0.389930
      dxz     :     0.069039
      dyz     :     0.065813
      dx2y2   :     0.104185
      dxy     :     0.069320
      f0      :     0.005137  f :     0.042273
      f+1     :     0.003935
      f-1     :     0.005189
      f+2     :     0.006771
      f-2     :     0.004432
      f+3     :     0.008369
      f-3     :     0.008440

  5 C s       :     2.723541  s :     2.723541
      pz      :     1.043121  p :     2.673532
      px      :     0.647962
      py      :     0.982449
      dz2     :     0.079462  d :     0.471251
      dxz     :     0.078259
      dyz     :     0.089878
      dx2y2   :     0.121504
      dxy     :     0.102149
      f0      :     0.006425  f :     0.065095
      f+1     :     0.008099
      f-1     :     0.005637
      f+2     :     0.009604
      f-2     :     0.004559
      f+3     :     0.017298
      f-3     :     0.013474

  6 O s       :     3.235254  s :     3.235254
      pz      :     1.456919  p :     4.291268
      px      :     1.302833
      py      :     1.531516
      dz2     :     0.009625  d :     0.104852
      dxz     :     0.013780
      dyz     :     0.006603
      dx2y2   :     0.040179
      dxy     :     0.034665
      f0      :     0.000328  f :     0.007068
      f+1     :     0.000598
      f-1     :     0.000450
      f+2     :     0.000671
      f-2     :     0.000414
      f+3     :     0.001636
      f-3     :     0.002970

  7 H s       :     0.773130  s :     0.773130
      pz      :     0.059434  p :     0.141952
      px      :     0.038234
      py      :     0.044284
      dz2     :     0.008677  d :     0.027637
      dxz     :     0.005840
      dyz     :     0.006327
      dx2y2   :     0.003825
      dxy     :     0.002969

  8 H s       :     0.767727  s :     0.767727
      pz      :     0.060317  p :     0.143230
      px      :     0.036015
      py      :     0.046899
      dz2     :     0.008880  d :     0.027620
      dxz     :     0.005816
      dyz     :     0.006712
      dx2y2   :     0.003478
      dxy     :     0.002735

  9 H s       :     0.790929  s :     0.790929
      pz      :     0.036375  p :     0.139874
      px      :     0.034653
      py      :     0.068846
      dz2     :     0.002482  d :     0.027791
      dxz     :     0.000851
      dyz     :     0.008514
      dx2y2   :     0.007863
      dxy     :     0.008081

 10 H s       :     0.807458  s :     0.807458
      pz      :     0.040463  p :     0.142493
      px      :     0.064841
      py      :     0.037189
      dz2     :     0.004366  d :     0.027349
      dxz     :     0.007282
      dyz     :     0.001230
      dx2y2   :     0.006592
      dxy     :     0.007880

 11 H s       :     0.803657  s :     0.803657
      pz      :     0.039378  p :     0.141725
      px      :     0.049994
      py      :     0.052353
      dz2     :     0.003874  d :     0.027552
      dxz     :     0.003590
      dyz     :     0.004976
      dx2y2   :     0.008607
      dxy     :     0.006506

 12 H s       :     0.808034  s :     0.808034
      pz      :     0.070802  p :     0.141549
      px      :     0.036360
      py      :     0.034386
      dz2     :     0.009236  d :     0.027382
      dxz     :     0.009276
      dyz     :     0.008725
      dx2y2   :     0.000023
      dxy     :     0.000120

 13 H s       :     0.804360  s :     0.804360
      pz      :     0.058027  p :     0.136830
      px      :     0.031053
      py      :     0.047749
      dz2     :     0.007856  d :     0.026961
      dxz     :     0.005107
      dyz     :     0.005926
      dx2y2   :     0.004066
      dxy     :     0.004006

 14 H s       :     0.801835  s :     0.801835
      pz      :     0.073119  p :     0.137448
      px      :     0.024005
      py      :     0.040324
      dz2     :     0.009988  d :     0.026952
      dxz     :     0.005689
      dyz     :     0.008319
      dx2y2   :     0.001813
      dxy     :     0.001143

 15 H s       :     0.753110  s :     0.753110
      pz      :     0.074639  p :     0.144690
      px      :     0.034432
      py      :     0.035619
      dz2     :     0.009785  d :     0.028201
      dxz     :     0.008762
      dyz     :     0.009345
      dx2y2   :     0.000163
      dxy     :     0.000145

 16 H s       :     0.792064  s :     0.792064
      pz      :     0.049036  p :     0.142666
      px      :     0.053741
      py      :     0.039889
      dz2     :     0.006664  d :     0.027753
      dxz     :     0.006293
      dyz     :     0.003442
      dx2y2   :     0.006110
      dxy     :     0.005244

 17 H s       :     0.794096  s :     0.794096
      pz      :     0.070102  p :     0.141579
      px      :     0.035601
      py      :     0.035877
      dz2     :     0.009405  d :     0.027879
      dxz     :     0.008550
      dyz     :     0.007865
      dx2y2   :     0.001319
      dxy     :     0.000739


                      *****************************
                      * MAYER POPULATION ANALYSIS *
                      *****************************

  NA   - Mulliken gross atomic population
  ZA   - Total nuclear charge
  QA   - Mulliken gross atomic charge
  VA   - Mayer's total valence
  BVA  - Mayer's bonded valence
  FA   - Mayer's free valence

  ATOM       NA         ZA         QA         VA         BVA        FA
  0 C      6.2213     6.0000    -0.2213     3.9333     3.9333     0.0000
  1 C      5.6018     6.0000     0.3982     3.6454     3.6454    -0.0000
  2 C      5.8840     6.0000     0.1160     3.7325     3.7325     0.0000
  3 C      6.2478     6.0000    -0.2478     3.9930     3.9930     0.0000
  4 C      6.1498     6.0000    -0.1498     4.0035     4.0035     0.0000
  5 C      5.8802     6.0000     0.1198     3.7253     3.7253     0.0000
  6 O      8.2627     8.0000    -0.2627     2.2470     2.2470    -0.0000
  7 H      0.8658     1.0000     0.1342     0.9996     0.9996     0.0000
  8 H      0.8651     1.0000     0.1349     0.9961     0.9961     0.0000
  9 H      0.8660     1.0000     0.1340     1.0026     1.0026     0.0000
 10 H      0.9045     1.0000     0.0955     1.0015     1.0015    -0.0000
 11 H      0.9015     1.0000     0.0985     0.9996     0.9996     0.0000
 12 H      0.9132     1.0000     0.0868     1.0022     1.0022    -0.0000
 13 H      0.8759     1.0000     0.1241     0.9989     0.9989    -0.0000
 14 H      0.8805     1.0000     0.1195     1.0058     1.0058     0.0000
 15 H      0.8791     1.0000     0.1209     1.0194     1.0194     0.0000
 16 H      0.8932     1.0000     0.1068     1.0162     1.0162     0.0000
 17 H      0.9077     1.0000     0.0923     1.0170     1.0170     0.0000

  Mayer bond orders larger than 0.100000
B(  0-C ,  1-C ) :   0.9950 B(  0-C ,  7-H ) :   0.9706 B(  0-C ,  8-H ) :   0.9550 
B(  0-C ,  9-H ) :   0.9898 B(  1-C ,  2-C ) :   0.9959 B(  1-C ,  6-O ) :   1.4949 
B(  2-C ,  3-C ) :   0.9279 B(  2-C ,  4-C ) :   0.9373 B(  2-C , 15-H ) :   0.9509 
B(  3-C , 10-H ) :   0.9996 B(  3-C , 11-H ) :   0.9967 B(  3-C , 12-H ) :   0.9978 
B(  4-C ,  5-C ) :   0.9644 B(  4-C , 16-H ) :   1.0068 B(  4-C , 17-H ) :   1.0135 
B(  5-C ,  6-O ) :   0.7347 B(  5-C , 13-H ) :   0.9966 B(  5-C , 14-H ) :   1.0009 


-------
TIMINGS
-------

Total SCF time: 0 days 0 hours 1 min 7 sec 

Total time                  ....      67.110 sec
Sum of individual times     ....      67.134 sec  (100.0%)

SCF preparation             ....       0.268 sec  (  0.4%)
Fock matrix formation       ....      65.914 sec  ( 98.2%)
  Startup                   ....       0.019 sec  (  0.0% of F)
  Coulomb+Exchange Fock     ....      63.678 sec  ( 96.6% of F)
  CPCM terms                ....       2.169 sec  (  3.3% of F)
Diagonalization             ....       0.000 sec  (  0.0%)
Density matrix formation    ....       0.063 sec  (  0.1%)
Total Energy calculation    ....       0.041 sec  (  0.1%)
Population analysis         ....       0.041 sec  (  0.1%)
Orbital Transformation      ....       0.098 sec  (  0.1%)
Orbital Orthonormalization  ....       0.000 sec  (  0.0%)
DIIS solution               ....       0.576 sec  (  0.9%)
SOSCF solution              ....       0.129 sec  (  0.2%)
Finished LeanSCF after  67.2 sec

Maximum memory used throughout the entire LEANSCF-calculation: 27.9 MB


           ************************************************************
           *        Program running with 8 parallel MPI-processes     *
           *              working on a common directory               *
           ************************************************************

------------------------------------------------------------------------------
                         ORCA PROPERTY INTEGRAL CALCULATIONS
------------------------------------------------------------------------------

GBWName                                   ... calc.gbw
Number of atoms                           ...     18
Number of basis functions                 ...    371
Max core memory                           ...   8000 MB

Dipole integrals                          ... YES
Quadrupole integrals                      ...  NO
Linear momentum integrals                 ... YES
Angular momentum integrals                ... YES
Higher moments length integrals           ...  NO
Higher moments velocity integrals         ...  NO
Kinetic energy integrals                  ...  NO
GIAO right hand sides                     ...  NO
GIAO dipole derivative integrals          ...  NO
SOC integrals                             ...  NO
EPR diamagnetic integrals (GIAO)          ...  NO
EPR gauge integrals                       ...  NO
Field gradient integrals                  ...  NO (   0 nuclei)
Spin-dipole/Fermi contact integrals       ...  NO (   0 nuclei)
Contact density integrals                 ...  NO (   0 nuclei)
Nucleus-orbit integrals                   ...  NO (   0 nuclei)
Geometric perturbations                   ...  NO (  18 nuclei)

Choice of electric origin   ... Center of mass
Position of electric origin ... (  5.8265,  0.9154, -0.0848) 
Choice of magnetic origin   ... GIAO
Position of magnetic origin ... (  0.0000,  0.0000,  0.0000) 

Calculating integrals                     ... Electric Dipole (Length)     done (  0.0 sec)
Calculating integrals                     ... Linear Momentum              done (  0.0 sec)
Calculating integrals                     ... Angular Momentum  (ElOri)    done (  0.0 sec)

Property integrals calculated in   0.1 sec

Maximum memory used throughout the entire PROPINT-calculation: 22.5 MB


           ************************************************************
           *        Program running with 8 parallel MPI-processes     *
           *              working on a common directory               *
           ************************************************************


--------------------------------------------------------------------------------
                             ORCA-MATRIX DRIVEN CI
--------------------------------------------------------------------------------


Wavefunction type
-----------------
Correlation treatment                      ...      CCSD     
Single excitations                         ... ON
Orbital optimization                       ... OFF
Calculation of Z vector                    ... OFF
Calculation of Brueckner orbitals          ... OFF
Perturbative triple excitations            ... ON
CPCM scheme                                ... PTES
Calculation of F12 correction              ... OFF
Frozen core treatment                      ... chemical core (14 el)
Reference Wavefunction                     ... RHF
  Internal Orbitals:     7 ...   26 ( 20 MO's/ 40 electrons)
  Virtual  Orbitals:    27 ...  370 (344 MO's              )
Number of AO's                             ...    371
Number of electrons                        ...     54
Number of correlated electrons             ...     40

Algorithmic settings
--------------------
Integral transformation                    ... All integrals via the RI transformation
K(C) Formation                             ... RI-DLPNO
   PNO-Integral Storage                    ... ON DISK
   PNO occupation number cut-off           ... 3.330e-07
   Singles PNO occupation number cut-off   ... 9.990e-09
   PNO Mulliken prescreening cut-off       ... 1.000e-03
   Domain cut-off (Mulliken population)    ... 1.000e-03
   PNO Normalization                       ...    1
Maximum number of iterations               ...        50
Convergence tolerance (max. residuum)      ... 2.500e-05
Level shift for amplitude update           ... 2.000e-01
Maximum number of DIIS vectors             ...         7
DIIS turned on at iteration                ...         0
Damping before turning on DIIS             ...     0.500
Damping after turning on DIIS              ...     0.000
Pair specific amplitude update             ... OFF
Natural orbital iterations                 ... OFF
Perturbative natural orbital generation    ... OFF
Printlevel                                 ... 2

Singles Fock matrix elements calculated using PNOs.

Memory handling:
----------------
Maximum memory for working arrays          ...   8000 MB
Data storage in matrix containers          ... UNCOMPRESSED
Data type for integral storage             ... DOUBLE
In-Core Storage of quantities:
   Amplitudes+Sigma Vector      ... NO
   J+K operators                ... NO
   DIIS vectors                 ... NO
   3-external integrals         ... NO
   4-external integrals         ... NO

Localization treatment:
-----------------------
Localization option                        ...    6
Localization threshhold                    ... -1.0e+00
Using relative localization threshhold     ... 1.0e-08
Neglect threshold for strong pairs         ... 1.000e-04 Eh
Prescreening threshold for very weak pairs ... 1.000e-06 Eh

Initializing the integral package          ... done
Localizing the valence orbitals
Localizing the valence orbitals
------------------------------------------------------------------------------
                           ORCA ORBITAL LOCALIZATION
------------------------------------------------------------------------------

Input orbitals are from                  ... calc.gbw
Output orbitals are to                   ... calc.loc
Max. number of iterations                ... 128
Localizations seeded randomly            ... off
Convergence tolerance                    ... 1.000e-06
Using relative localization threshhold   ... 1.000e-08
Threshold for strong local MOs           ... 9.500e-01
Threshold for bond MOs                   ... 8.500e-01
Operator                                 ... 0
Orbital range for localization           ... 7 to 26
Localization criterion                   ... FOSTER-BOYS (AUGMENTED HESSIAN)
Doing the dipole integrals     ... o.k.
Initial value of the localization sum :   212.014567
ITERATION   0 : L=  255.2418116393 DL=  4.32e+01 (AVERGE_DL)=    0.4769819867 
ITERATION   1 : L=  264.8577151217 DL=  9.62e+00 (AVERGE_DL)=    0.2249667049 
ITERATION   2 : L=  265.0088243763 DL=  1.51e-01 (AVERGE_DL)=    0.0282012742 
ITERATION   3 : L=  265.0130212798 DL=  4.20e-03 (AVERGE_DL)=    0.0046998900 
ITERATION   4 : L=  265.0130748314 DL=  5.36e-05 (AVERGE_DL)=    0.0005308963 
ITERATION   5 : L=  265.0130794594 DL=  4.63e-06 (AVERGE_DL)=    0.0001560697 
ITERATION   6 : L=  265.0130808992 DL=  1.44e-06 (AVERGE_DL)=    0.0000870509 
ITERATION   7 : L=  265.0130812156 DL=  3.16e-07 (AVERGE_DL)=    0.0000408057 
LOCALIZATION SUM CONVERGED

------------------------------------------------------
AUGMENTED HESSIAN OPTIMIZATION OF FOSTER-BOYS ORBITALS
------------------------------------------------------

Spin operator:           0
Orbital window:          7 to 26
Number of iterations:    128
Gradient tolerance:      1.000e-06
Number of pairs:         190
Davidson threshold:      2000
Diagonalization method:  LAPACK
Iter:    0   L: 265.0130812156   Grad. norm: 1.222225e-03
   *** Likely close to a maximum now. ***
       Augmented Hessian eigenvalues:  1.56e-07 -1.00e+00 -3.33e+00 -4.51e+00 ... 
Iter:    1   L: 265.0130812938   Grad. norm: 1.275296e-07
LOCALIZATION HAS CONVERGED.

Eigenvalues of the Hessian:
  0 -1.004e+00
  1 -3.331e+00
  2 -4.508e+00
  3 -6.316e+00
  4 -7.034e+00
  5 -9.222e+00
  6 -1.468e+01
  7 -1.588e+01
  8 -1.596e+01
  9 -1.674e+01
    ...


--------------------------------------------------------------------------------
                    LOCALIZED MOLECULAR ORBITAL COMPOSITIONS
--------------------------------------------------------------------------------

The Mulliken populations for each LMO on each atom are computed
The LMO`s will be ordered according to atom index and type
  (A) Strongly localized MO`s have populations of >=0.950 on one atom
  (B) Two center bond orbitals have populations of >=0.850 on two atoms
  (C) Other MO`s are considered to be `delocalized`

FOUND  -   1 strongly local MO`s
       -  19 two center bond MO`s
       -   0 significantly delocalized MO`s

Rather strongly localized orbitals:
MO   7:   6O  -   0.989816
Bond-like localized orbitals:
MO  26:  17H  -   0.452735  and   4C  -   0.573748
MO  25:  16H  -   0.445637  and   4C  -   0.574415
MO  24:  15H  -   0.433160  and   2C  -   0.560572
MO  23:  14H  -   0.440957  and   5C  -   0.584459
MO  22:  13H  -   0.441246  and   5C  -   0.580107
MO  21:  12H  -   0.463859  and   3C  -   0.553372
MO  20:  11H  -   0.458471  and   3C  -   0.558649
MO  19:  10H  -   0.458462  and   3C  -   0.560084
MO  18:   9H  -   0.433830  and   0C  -   0.583281
MO  17:   8H  -   0.436336  and   0C  -   0.555584
MO  16:   7H  -   0.434822  and   0C  -   0.566385
MO  15:   6O  -   0.727959  and   5C  -   0.267549
MO  14:   6O  -   0.741810  and   1C  -   0.266721
MO  13:   6O  -   0.725568  and   1C  -   0.279937
MO  12:   5C  -   0.531259  and   4C  -   0.478169
MO  11:   4C  -   0.465103  and   2C  -   0.534052
MO  10:   3C  -   0.452271  and   2C  -   0.533628
MO   9:   2C  -   0.406246  and   1C  -   0.610731
MO   8:   1C  -   0.608229  and   0C  -   0.406460
Localized MO's were stored in: calc.loc

Localizing the core orbitals
------------------------------------------------------------------------------
                           ORCA ORBITAL LOCALIZATION
------------------------------------------------------------------------------

Input orbitals are from                  ... calc.loc
Output orbitals are to                   ... calc.loc
Max. number of iterations                ... 128
Localizations seeded randomly            ... off
Convergence tolerance                    ... 1.000e-06
Using relative localization threshhold   ... 1.000e-08
Threshold for strong local MOs           ... 9.500e-01
Threshold for bond MOs                   ... 8.500e-01
Operator                                 ... 0
Orbital range for localization           ... 0 to 6
Localization criterion                   ... FOSTER-BOYS (AUGMENTED HESSIAN)
Doing the dipole integrals     ... o.k.
Initial value of the localization sum :    68.003321
ITERATION   0 : L=   68.0033241179 DL=  3.08e-06 (AVERGE_DL)=    0.0003828719 
ITERATION   1 : L=   68.0033241179 DL=  0.00e+00 (AVERGE_DL)=    0.0000000000 
LOCALIZATION SUM CONVERGED

------------------------------------------------------
AUGMENTED HESSIAN OPTIMIZATION OF FOSTER-BOYS ORBITALS
------------------------------------------------------

Spin operator:           0
Orbital window:          0 to 6
Number of iterations:    128
Gradient tolerance:      1.000e-06
Number of pairs:         21
Davidson threshold:      2000
Diagonalization method:  LAPACK
Iter:    0   L: 68.0033241179   Grad. norm: 1.610733e-04
   *** Likely close to a maximum now. ***
       Augmented Hessian eigenvalues:  1.84e-10 -2.29e+01 -3.07e+01 -3.17e+01 ... 
Iter:    1   L: 68.0033241180   Grad. norm: 3.721027e-16
LOCALIZATION HAS CONVERGED.

Eigenvalues of the Hessian:
  0 -2.292e+01
  1 -3.070e+01
  2 -3.173e+01
  3 -3.190e+01
  4 -3.291e+01
  5 -3.325e+01
  6 -3.382e+01
  7 -7.429e+01
  8 -7.595e+01
  9 -7.880e+01
    ...


--------------------------------------------------------------------------------
                    LOCALIZED MOLECULAR ORBITAL COMPOSITIONS
--------------------------------------------------------------------------------

The Mulliken populations for each LMO on each atom are computed
The LMO`s will be ordered according to atom index and type
  (A) Strongly localized MO`s have populations of >=0.950 on one atom
  (B) Two center bond orbitals have populations of >=0.850 on two atoms
  (C) Other MO`s are considered to be `delocalized`

FOUND  -   7 strongly local MO`s
       -   0 two center bond MO`s
       -   0 significantly delocalized MO`s

Rather strongly localized orbitals:
MO   6:   6O  -   0.999099
MO   5:   5C  -   1.001204
MO   4:   4C  -   1.001662
MO   3:   3C  -   1.001333
MO   2:   2C  -   1.002458
MO   1:   1C  -   1.000580
MO   0:   0C  -   1.001501
Localized MO's were stored in: calc.loc

Warning: reference  - re-canonicalizations have been set to INT 1 VIRT 1
Warning: internal orbitals are localized - no re-canonicalization of internal orbitals
Warning: UsePNO is turned on - no re-canonicalization of internal and virtual orbitals
Fock densities were made 
Making Fock matrix and reference energy:

--------------------------
CLOSED-SHELL FOCK OPERATOR
--------------------------

MDCI_FockCPCM: ediel   =  -0.084376181000
MDCI_FockCPCM: <VCPCM> =   4.315318664149
Time needed for Fock operator              ...            8.982 sec
Reference energy                           ...   -308.446513365

--------------
DLPNO SETTINGS (2015 fully linear scaling implementation)
--------------

TCutMKN:           1.000e-03
TCutPAO:           1.000e-03
TCutPNO:           3.330e-07
TCutPNOSingles:    9.990e-09
TCutEN:            9.700e-01
TCutPAOExt:        1.000e-01
TCutPairs:         1.000e-04
TCutPre:           1.000e-06
TCutOSV:           1.000e-06
TCutDOij:          1.000e-05
TCutDO:            1.000e-02
TCutC:             1.000e-04
TCutCPAO:          1.000e-03
TCutCMO:           1.000e-03
TScaleDOMP2PreScr: 2.000e+00
TScaleMKNMP2PreScr:1.000e+01
TScalePNOMP2PreScr:1.000e+00
PAO overlap thresh 1.000e-08
Using PNOs for Singles Fock computation
Use new domains
Use fully linear algorithm
TCutTNO:           1.000e-09
TCutMP2Pairs:      1.000e-05
TCutDOStrong:      2.000e-02
TCutDOWeak:        4.000e-02
TCutMKNStrong:     1.000e-02
TCutMKNWeak:       1.000e-01
NTCutTNO:          1

--------------------------
Creating C-PCM containers                  ... ok
Mulliken population of the LMOs            ... ok
Performing proximity check                 ... No problems found
Calculating differential overlap integrals ... ok

--------------------------
ELECTRON PAIR PRESCREENING
--------------------------

Dipole-based pair screening          .... used

   TCutDOij = 1.000000e-05
   TCutPre  = 1.000000e-06
   .... Finished loop over pairs
Total time spent in the prescreening                  ...     0.000 sec
sum of pair energies estimated for screened out pairs ...       0.000000000000 Eh
Thresholds for map construction and integral transformation for crude MP2:
   TCutMKN                    ...     1.0e-02
   TCutDO                     ...     2.0e-02
   TCutPairs                  ...     1.0e-04
   TCutPNO_CrudeMP2           ...     3.3e-07
   TCutPNOSingles_CrudeMP2    ...     1.0e-08
--------------------------------
LOCAL RI TRANSFORMATION (IAVPAO)
--------------------------------

Orbital window:       7 to 26
Number of PAOs:     371
Basis functions:    371 (143 shells)
Aux. functions:     862 (264 shells)
Use SHARK:           on
Have SHARK:         yes

Processing maps (0.0 sec)
Average map sizes:
   Aux shells -> MOs              20.0
   Aux shells -> PAOs            371.0
   MOs        -> AO shells       140.9
   PAOs       -> AO shells       143.0

Calculating integrals (0.7 sec, 48.808 MB)
Sorting integrals (0.1 sec, 48.798 MB)
Total time for the integral transformation: 0.8 sec
--------------------------------
INITIAL GUESS AND PNO GENERATION
--------------------------------

PNO truncation parameters                   .... 
    PAOOverlapThresh   =        1.000e-08

    TCutPairs          =        1.000e-04
    TCutPNO            =        3.330e-07
    TCutPNOSingles     =        9.990e-09
    TCutMP2Pairs       =        1.000e-05
    TCutMKN            =        1.000e-02
    TCutDO             =        2.000e-02

Pair selection                          .... not used
Type of local MP2 treatment                 .... semi-local MP2
Strategy for PNO selection                  .... occupation number selection
Pair density normalization                  .... MP2 norm
Spin component scaling                      .... not used

   .... Finished loop over pairs
Making pair pair interaction lists          ... done

                       ===========================
                        176 OF  210 PAIRS ARE KEPT CCSD PAIRS
                         34 OF  210 PAIRS ARE KEPT MP2 PAIRS FOR (T)
                          0 OF  210 PAIRS ARE SKIPPED
                       ===========================

Total time spent in the initial guess                 ...     1.987 sec
SL-MP2 correlation energy (all non-screened pairs)    ...      -1.179647193393 Eh

Initial PNO correlation energy                        ...      -1.174679281487 Eh
sum of pair energies prescreened and skipped MP2 pairs...       0.000000000000 Eh
sum of pair energies of crude MP2 skipped pairs only  ...       0.000000000000 Eh
sum of MP2 pair energies for pairs that were not kept ...      -0.001836388809 Eh
sum of PNO error estimates for the kept pairs         ...      -0.003131523097 Eh
                                                          --------------------
sum of all corrections                                         -0.004967911906
Initial total correlation energy                               -1.179647193393
Thresholds for map construction and integral transformation for fine MP2 and CCSD(T) calculation:
   TCutMKN   ...     1.0e-03
   TCutDO    ...     1.0e-02
   TCutPairs ...     1.0e-04
   TCutCMO   ...     1.0e-03
   TCutCPAO  ...     1.0e-03

Thresholds for map construction and integral transformation for strong Triples:
   TCutMKN   ...     1.0e-02
   TCutDO    ...     2.0e-02
   TCutCMO   ...     1.0e-03
   TCutCPAO  ...     1.0e-03

Thresholds for map construction and integral transformation for weak Triples:
   TCutMKN   ...     1.0e-01
   TCutDO    ...     4.0e-02
   TCutCMO   ...     1.0e-03
   TCutCPAO  ...     1.0e-03

--------------------------------
LOCAL RI TRANSFORMATION (IAVPAO)
--------------------------------

Orbital window:       7 to 26
Number of PAOs:     371
Basis functions:    371 (143 shells)
Aux. functions:     862 (264 shells)
Use SHARK:           on
Have SHARK:         yes

Processing maps (0.0 sec)
Average map sizes:
   Aux shells -> MOs              20.0
   Aux shells -> PAOs            371.0
   MOs        -> AO shells       140.9
   PAOs       -> AO shells       143.0

Calculating integrals (0.7 sec, 48.808 MB)
Sorting integrals (0.1 sec, 48.798 MB)
Total time for the integral transformation: 0.8 sec
--------------------------------
INITIAL GUESS AND PNO GENERATION
--------------------------------

PNO truncation parameters                   .... 
    PAOOverlapThresh   =        1.000e-08

    TCutPairs          =        1.000e-04
    TCutPNO            =        3.330e-07
    TCutPNOSingles     =        9.990e-09
    TCutMP2Pairs       =        1.000e-05
    TCutMKN            =        1.000e-03
    TCutDO             =        1.000e-02

Pair selection                          .... not used
Type of local MP2 treatment                 .... semi-local MP2
Strategy for PNO selection                  .... occupation number selection
Pair density normalization                  .... MP2 norm
Spin component scaling                      .... not used

   .... Finished loop over pairs

 PNO Occupation Number Statistics: 
  | Av. % of trace(Dij) retained        ...  98.491945793157
  | sigma^2 in % of trace(Dij) retained ...   3.01e+00
  | Av. % of trace(Di) retained         ...  99.999151033731
  | sigma^2 in % of trace(Di) retained  ...   7.19e-08
 Distributions of % trace(Dij) recovered:
  |       >= 99.9  ...    56 ( 26.7 % of all pairs)
  |   [90.0, 99.0) ...    93 ( 44.3 % of all pairs)
  |   [99.0, 99.9) ...    61 ( 29.0 % of all pairs)
 Distributions of % trace(Di) recovered :
  |       >= 99.9  ...    20 (100.0 % of all I-pairs )

Making pair pair interaction lists          ... done

                       ===========================
                        176 OF  210 PAIRS ARE KEPT
                       ===========================

Total time spent in the initial guess                 ...     3.097 sec
SL-MP2 correlation energy (all non-screened pairs)    ...      -1.180255039438 Eh

Initial PNO correlation energy                        ...      -1.175276854204 Eh
sum of pair energies estimated for screened out pairs ...       0.000000000000 Eh
sum of MP2 pair energies for pairs that were not kept ...      -0.001836224426 Eh
sum of PNO error estimates for the kept pairs         ...      -0.003141960808 Eh
                                                          --------------------
sum of all corrections                                         -0.004978185234
Initial total correlation energy                               -1.180255039438
Thresholds for map construction and integral transformation for fine MP2 and CCSD(T) calculation:
   TCutMKN   ...     1.0e-03
   TCutDO    ...     1.0e-02
   TCutPairs ...     1.0e-04
   TCutCMO   ...     1.0e-03
   TCutCPAO  ...     1.0e-03

Time for aux screen maps:            0.003
Time for maps after fine MP2:            0.009
-----------------------------
LOCAL RI TRANSFORMATION (IJV)
-----------------------------

Orbital window:       7 to 26
Basis functions:    371 (143 shells)
Aux. functions:     862 (264 shells)
Use SHARK:           on

Processing maps (0.0 sec)
Average map sizes:
   Aux shells -> MOs(i)           20.0
   Aux shells -> MOs(j)           20.0
   MOs        -> AO shells       140.9

Calculating integrals (0.8 sec, 2.640 MB)
Sorting integrals (0.0 sec, 2.631 MB)
Total time for the integral transformation: 0.8 sec
--------------------------------
LOCAL RI TRANSFORMATION (VABPAO)
--------------------------------

Number of PAOs:     371
Basis functions:    371 (143 shells)
Aux. functions:     862 (264 shells)
Use SHARK:           on

Processing maps (0.0 sec)
Average map sizes:
   Aux shells -> PAOs            371.0
   PAOs       -> AO shells       143.0

Calculating integrals (1.5 sec, 905.211 MB)
Finished


-------------------------------------
Pair Pair Term precalculation with     
RI-(ij|mn) and (im|jn) transformation  
ON THE FLY                             
-------------------------------------

   IBatch   1 (of   1)              ... done (   34.611 sec)
Total EXT                           ...          34.611 sec

IAVPA Available = YES
VABPAO Available= YES
IJV Available   = YES
IJK Available   = NO
PNO3i Available = YES
PNO3j Available = YES
PNO4 Available  = YES
---------------------
RI-PNO TRANSFORMATION
---------------------

Total Number of PNOs                   ...  5630
Average number of PNOs per pair        ...    31
Maximal number of PNOs per pair        ...    54
   #pairs with  1 -  5 PNOs   :    0
   #pairs with  6 - 10 PNOs   :    3
   #pairs with 11 - 15 PNOs   :   20
   #pairs with 16 - 20 PNOs   :   23
   #pairs with 21 - 25 PNOs   :   11
   #pairs with 26 - 30 PNOs   :   23
   #pairs with 31 - 35 PNOs   :   35
   #pairs with 36 - 40 PNOs   :    5
   #pairs with 41 - 45 PNOs   :   22
   #pairs with 46 - 50 PNOs   :   14
   #pairs with 51 - 55 PNOs   :   20

Generation of (ij|ab)[P] integrals            ... on
Generation of (ia|bc)[P],(ja|bc)[P] integrals ... on
Storage of 3 and 4 external integrals         ... on
Generation of ALL (ka|bc)[P] integrals        ... on
Keep RI integrals in memory                   ... off

Ibatch:  1 (of  1)
Starting 2-4 index PNO integral generation ... done

Timings:
Total PNO integral transformation time     ...         12.525 sec
Size of the 3-external file                ...        67 MB
Size of the 4-external file                ...       377 MB
Size of the IKJL file                      ...         0 MB
Size of the all 3-external file            ...       674 MB
Size of the 1-external file                ...         2 MB

Making pair/pair overlap matrices          ... done (    1.478 sec)
Size of the pair overlap file              ... 193 MB
Redoing the guess amplitudes               ... done (    0.005 sec)

-------------------------
FINAL STARTUP INFORMATION
-------------------------

E(0)                                       ...   -308.446513365
E(SL-MP2)                                  ...     -1.180255039
E(SL-MP2) including corrections            ...     -1.180255039
Initial E(tot)                             ...   -309.626768404
<T|T>                                      ...      0.327939350
Number of pairs included                   ... 176
Total number of pairs                      ... 210

------------------------------------------------
                  RHF COUPLED CLUSTER ITERATIONS
------------------------------------------------

Number of PNO amplitudes to be optimized   ...       209678
Number of non-PNO amplitudes               ...     20827136
Untruncated number of regular amplitudes   ...     24850560

Iter       E(tot)           E(Corr)          Delta-E          Residual     Time
  0   -309.626816591     -1.175325042      0.004929998      0.017732014    3.83
                           *** Turning on DIIS ***
  1   -309.682683240     -1.231191691     -0.055866649      0.011765229    4.00
  2   -309.715078291     -1.263586741     -0.032395050      0.006193348    4.02
  3   -309.720632280     -1.269140730     -0.005553989      0.003392318    3.99
  4   -309.722180635     -1.270689085     -0.001548355      0.002166636    4.00
  5   -309.722665213     -1.271173663     -0.000484578      0.001049875    4.02
  6   -309.722799906     -1.271308356     -0.000134693      0.000359706    4.02
  7   -309.722804751     -1.271313201     -0.000004845      0.000100118    4.02
  8   -309.722804779     -1.271313229     -0.000000028      0.000045970    4.02
  9   -309.722799339     -1.271307789      0.000005440      0.000016427    4.02
               --- The Coupled-Cluster iterations have converged ---

----------------------
COUPLED CLUSTER ENERGY
----------------------

E(0)                                       ...   -308.446513365
E(CORR)(strong-pairs)                      ...     -1.271343491
E(CORR)(weak-pairs)                        ...     -0.004978185
E(CORR)(corrected)                         ...     -1.276321676
C-PCM corr. term (included in E(CORR))     ...     -0.000035702
E(TOT)                                     ...   -309.722835041
Singles Norm <S|S>**1/2                    ...      0.081136459  
T1 diagnostic                              ...      0.012828801  

------------------
LARGEST AMPLITUDES
------------------
  15-> 28  15-> 28       0.056007
  14-> 27  14-> 27       0.044765
   9-> 29   9-> 29       0.042750
  13-> 27  13-> 27       0.041739
  11-> 28  11-> 28       0.041468
  14-> 27  -1-> -1       0.040259
  13-> 27  -1-> -1       0.037275
  22-> 30  22-> 30       0.036549
  26-> 30  26-> 30       0.034322
  24-> 28  24-> 28       0.033459
  21-> 27  21-> 27       0.032957
  19-> 27  19-> 27       0.032645
  16-> 28  16-> 28       0.032557
  14-> 27  13-> 27       0.032523
  26-> 27  26-> 27       0.032448
  25-> 30  25-> 30       0.032419


-------------------------------------------
DLPNO BASED TRIPLES CORRECTION
-------------------------------------------

Singles multiplier          ...  1.000000
TCutTNO                     ... 1.000e-09
TCutMP2Pairs                ... 1.000e-05
TCutDOStrong                ... 2.000e-02
TCutMKNStrong               ... 1.000e-02
TCutDOWeak                  ... 4.000e-02
TCutMKNWeak                 ... 1.000e-01

Fragment selection                          .... not used
Number of Triples that are to be computed   ...      1320

 . . . . . . . . .
10% done  
20% done  
30% done  
40% done  
50% done  
60% done  
70% done  
80% done  
90% done               (     83.539 sec)
Triples timings:
Total time for T0               ...    92.955 sec
Total time for Iterative (T)    ...     0.000 sec
Total time of overall (T)       ...    94.818 sec

Triples List generation         ...     0.000 sec
TNO generation                  ...     9.410 sec
Pair density generation         ...     0.003 sec
Look up tables                  ...     0.000 sec
Generating 3-index integrals    ...    57.559 sec
  Make 4-ind.int. from 3-ind.int...     8.817 sec
  Projecting amplitudes (D + S) ...     8.106 sec
  Downprojecting integrals      ...     0.001 sec
  Energy contr. (sum over a,b,c)...     2.673 sec
Fitting ET(->0)                 ...     0.000 sec

Everything after 3-index        ...    25.980 sec

Timing details:
 TNO integrals                  ...    65.633 sec
   Reading 3-index integrals    ...     0.306 sec
   Sorting integrals            ...    10.111 sec
       Sorting integrals 1      ...     0.001 sec
       Sorting integrals 2      ...     6.254 sec
       Sorting integrals 3      ...     0.289 sec
       Sorting integrals 4      ...     0.026 sec
       Sorting integrals 5      ...     0.071 sec
       Sorting integrals 6      ...     3.470 sec
   Calculating local VM**-1/2   ...     0.416 sec
   Orthogonal. integrals        ...     0.607 sec
   Multipl. 3-index integrals   ...    54.193 sec
   All concerning IRIab (w/TNO) ...     3.977 sec

 Calculate W0/W1                ...     6.371 sec
 W 3-ext contribution           ...     3.561 sec
 W 3-int contribution           ...     0.947 sec
 Sorting W                      ...     1.629 sec

 V exchange contribution        ...     1.056 sec

 Timings for Triples without generation
     of 3-index integrals       ...    25.978 sec
       0 weak pairs             ...    22.811 sec
       1 weak pair              ...     3.167 sec
       2 weak pairs             ...     0.000 sec
       3 weak pairs             ...     0.000 sec
  Extra time for extrapolation  ...     0.000 sec

Number of Triples   (0, 1, 2, 3 weak pairs; overall):    978     342       0       0  (  1320)
Number of Atoms     (0, 1, 2, 3 weak pairs; overall):   14.8    12.8     0.0     0.0  (    18)
Number of PAOs      (0, 1, 2, 3 weak pairs; overall):  321.1   288.3     0.0     0.0  (   371)
Number of AuxFcns   (0, 1, 2, 3 weak pairs; overall):  357.0   336.7     0.0     0.0  (   862)
Number of TNOs      (0, 1, 2, 3 weak pairs         ):   84.1    60.1     0.0     0.0
Aver. Number of NTNO, Atoms, PAOs, AuxFcns / Triples:   1320    77.9    14.3   312.6   351.8

Triples Correction (T)                     ...     -0.050623024
Final correlation energy                   ...     -1.326944700
E(CCSD)                                    ...   -309.722835041
E(CCSD(T))                                 ...   -309.773458065


--------------------------------------------------------------------------------
                                    TIMINGS
--------------------------------------------------------------------------------


Total execution time                   ...      222.211 sec

Localization of occupied MO's          ...        0.147 sec (  0.1%)
Fock Matrix Formation                  ...        8.982 sec (  4.0%)
Global overlap, Fock, MKN matrices     ...       16.442 sec (  7.4%)
Differential overlap integrals         ...        0.587 sec (  0.3%)
Organizing maps                        ...        0.028 sec (  0.0%)
RI 3-index integral generations        ...        3.935 sec (  1.8%)
RI-PNO integral transformation         ...       51.706 sec ( 23.3%)
Initial Guess                          ...        5.142 sec (  2.3%)
DIIS Solver                            ...        0.164 sec (  0.1%)
State Vector Update                    ...        0.011 sec (  0.0%)
Sigma-vector construction              ...       39.756 sec ( 17.9%)
  <D|H|D>(0-ext)                       ...        1.641 sec (  4.1% of sigma)
  <D|H|D>(2-ext Fock)                  ...        0.008 sec (  0.0% of sigma)
  <D|H|D>(2-ext)                       ...        7.390 sec ( 18.6% of sigma)
  <D|H|D>(4-ext)                       ...        3.741 sec (  9.4% of sigma)
  <D|H|D>(4-ext-corr)                  ...       16.351 sec ( 41.1% of sigma)
  CCSD doubles correction              ...        0.133 sec (  0.3% of sigma)
  <S|H|S>                              ...        0.534 sec (  1.3% of sigma)
  <S|H|D>(1-ext)                       ...        0.227 sec (  0.6% of sigma)
  <D|H|S>(1-ext)                       ...        0.006 sec (  0.0% of sigma)
  <S|H|D>(3-ext)                       ...        0.130 sec (  0.3% of sigma)
  Fock-dressing                        ...        4.534 sec ( 11.4% of sigma)
  Singles amplitudes                   ...        0.371 sec (  0.9% of sigma)
  (ik|jl)-dressing                     ...        1.153 sec (  2.9% of sigma)
  (ij|ab),(ia|jb)-dressing             ...        1.154 sec (  2.9% of sigma)
  C-PCM terms                          ...        1.637 sec (  4.1% of sigma)
  Pair energies                        ...        0.004 sec (  0.0% of sigma)
Total Time for computing (T)           ...       94.822 sec ( 42.7% of ALL)
C-PCM correction to E(CORR)            ...        0.135 sec (  0.1%)


Maximum memory used throughout the entire MDCI-calculation: 3448.6 MB

-------------------------   --------------------
FINAL SINGLE POINT ENERGY      -309.773458064730
-------------------------   --------------------


           ************************************************************
           *        Program running with 8 parallel MPI-processes     *
           *              working on a common directory               *
           ************************************************************

------------------------------------------------------------------------------
                              ORCA PROPERTY CALCULATIONS
------------------------------------------------------------------------------

GBWName                                 ... calc.gbw
Number of atoms                         ...     18
Number of basis functions               ...    371
Max core memory                         ...   8000 MB

Electric properties:
Dipole moment                           ... YES
Quadrupole moment                       ...  NO
Static polarizability (Dipole/Dipole)   ...  NO
Static polarizability (Dipole/Quad.)    ...  NO
Static polarizability (Quad./Quad.)     ...  NO
Static polarizability (Velocity)        ...  NO

Atomic electric properties:
Dipole moment                           ...  NO
Quadrupole moment                       ...  NO
Static polarizability                   ...  NO

Choice of electric origin               ... Center of mass
Position of electric origin             ...     5.826532     0.915434    -0.084824

General magnetic properties:
Magnetizability                         ...  NO

EPR properties:
g-Tensor (aka g-matrix)                 ...  NO
Zero-Field splitting spin-orbit         ...  NO
Zero-field splitting spin-spin          ...  NO
Hyperfine couplings                     ...  NO (   0 nuclei)
Quadrupole couplings                    ...  NO (   0 nuclei)
Contact density                         ...  NO (   0 nuclei)

NMR properties:
Chemical shifts                         ...  NO (   0 nuclei)
Spin-rotation constants                 ...  NO (   0 nuclei)
Spin-spin couplings                     ...  NO (   0 nuclei,    0 pairs)

Choice of magnetic origin               ... GIAO
Position of magnetic origin             ...     0.000000     0.000000     0.000000

Properties with geometric perturbations:
SCF Hessian                             ...  NO
IR spectrum                             ...  NO
VCD spectrum                            ...  NO
X-ray spectroscopy properties:
SCF XES/XAS/RIXS spectra                ...  NO


-------------
DIPOLE MOMENT
-------------

Method             : SCF
Type of density    : Electron Density
Multiplicity       :   1
Irrep              :   0
Energy             :  -308.4465177424521016 Eh
Relativity type    : 
Basis              : AO
                                X                 Y                 Z
Electronic contribution:      0.688848833      -4.914901249      -0.338688898
Nuclear contribution   :     -0.859890747       5.014454179       0.044534028
                        -----------------------------------------
Total Dipole Moment    :     -0.171041914       0.099552930      -0.294154870
                        -----------------------------------------
Magnitude (a.u.)       :      0.354532381
Magnitude (Debye)      :      0.901149698


--------------------
Rotational spectrum 
--------------------
 
Rotational constants in cm-1:             0.112281             0.098279             0.056318 
Rotational constants in MHz :          3366.111612          2946.336299          1688.363948 

Dipole components along the rotational axes: 
x,y,z [a.u.] :     0.188241    -0.013325    -0.300135 
x,y,z [Debye]:     0.478472    -0.033870    -0.762882 

 

Dipole moment calculation done in   0.0 sec 

Maximum memory used throughout the entire PROP-calculation: 19.3 MB

--------------------------------
SUGGESTED CITATIONS FOR THIS RUN
--------------------------------

Below you find a list of papers that are relevant to this ORCA run
We neither can nor want to force you to cite these papers, but we appreciate if you do
You receive ORCA, which is the product of decades of hard work by many enthusiastic individuals, for free
The only thing we kindly ask in return is that you cite our papers,
We deeply appreciate it, if you show your appreciation for ORCA by not just citing the generic ORCA reference.

Please note that relegating all ORCA citations to the supporting information does *not* help us.
SI sections are not indexed - citations you put there will not count into any citation statistics
But we need these citations in order to attract the funding resources that allow us to do what we are doing

Therefore, if you are a happy ORCA user, please consider citing a few of the papers listed below in the main body of your paper

In addition to the list printed below, the program has created the file calc.bibtex that contains the list in bibtex format
You can import this file easily into all common literature databanks and citation aid programs


List of essential papers. We consider these as the minimum necessary citations

  1. Neese,F.
     Software update: the ORCA program system, version 5.0
     WIRES Comput. Molec. Sci., 2022 12(1)e1606
     doi.org/10.1002/wcms.1606

List of papers to cite with high priority. The work reported in these papers was absolutely
necessary for this run to complete.
Our perspective: the developers of density functionals and basis sets usually get cited in chemistry papers
Good! But without the algorithms to do something with them, the functionals or basis sets would not do anything.
Hence, in our opinion, the algorithm design and method developments papers are equally worthy of getting cited

  1. Neese,F.; Hansen,A.; Liakos,D.G.
     Efficient and accurate approximations to the local coupled cluster singles doubles method using a truncated pair natural orbital basis
     J. Chem. Phys., 2009 131 064103
     doi.org/10.1063/1.3173827
  2. Neese,F.; Wennmohs,F.; Hansen,A.
     Efficient and accurate local approximations to coupled-electron pair approaches: An attempt to revive the pair natural orbital method
     J. Chem. Phys., 2009 130 114108
     doi.org/10.1063/1.3086717
  3. Riplinger,C.; Neese,F.
     An efficient and near linear scaling pair natural orbital based local coupled cluster method
     J. Chem. Phys., 2013 138(3)Art. No. 034106
     doi.org/10.1063/1.4773581
  4. Riplinger,C.; Sandhoefer,B.; Hansen,A.; Neese,F.
     Natural triple excitations in local coupled cluster calculations with pair natural orbitals
     J. Chem. Phys., 2013 139(13)Art. No. 134101
     doi.org/10.1063/1.4821834
  5. Riplinger,C.; Pinski,P.; Becker,U.; Valeev,E.F.; Neese,F.
     Sparse maps-A systematic infrastructure for reduced-scaling electronic structure methods. II. Linear scaling domain based pair natural orbital coupled cluster theory
     J. Chem. Phys., 2016 144 
     doi.org/10.1063/1.4939030
  6. Bistoni,G.; Riplinger,C.; Minenkov,Y.; Cavallo,L.; Auer,A.A.; Neese,F.
     Treating Subvalence Correlation Effects in Domain Based Pair Natural Orbital Coupled Cluster Calculations: An Out-of-the-Box Approach
     J. Theo. Comp. Chem., 2017 13 3220-3227
     doi.org/10.1021/acs.jctc.7b00352
  7. Garcia-Rates,M.; Neese,F.
     Effect of the Solute Cavity on the Solvation Energy and its Derivatives within the Framework of the Gaussian Charge Scheme
     J. Comput. Chem., 2020 41 922-939
     doi.org/10.1002/jcc.26139
  8. Garcia-Rates,M.; Becker,U.; Neese,F.
     Implicit solvation in domain based pair natural orbital coupled cluster (DLPNO-CCSD) theory
     J. Comput. Chem., 2021 42 1959-1973
     doi.org/10.1002/jcc.26726
  9. Neese,F.
     The SHARK Integral Generation and Digestion System
     J. Comp. Chem., 2022  1-16
     doi.org/10.1002/jcc.26942

List of suggested additional citations. These are papers that are important in the 'surrounding' of 
of this run, or papers that preceded the highly important papers. If you like your results we are grateful for a citation.

  1. Neese,F.
     The ORCA program system
     WIRES Comput. Molec. Sci., 2012 2(1)73-78
     doi.org/10.1002/wcms.81
  2. Neese,F.
     Software update: the ORCA program system, version 4.0
     WIRES Comput. Molec. Sci., 2018 8(1)1-6
     doi.org/10.1002/wcms.1327
  3. Neese,F.; Wennmohs,F.; Becker,U.; Riplinger,C.
     The ORCA quantum chemistry program package
     J. Chem. Phys., 2020 152 Art. No. L224108
     doi.org/10.1063/5.0004608

List of optional additional citations

  1. Neese,F.
     Approximate second-order SCF convergence for spin unrestricted wavefunctions
     Chem. Phys. Lett., 2000 325(1-3)93-98
     doi.org/10.1016/s0009-2614(00)00662-x

Timings for individual modules:

Sum of individual times          ...      292.126 sec (=   4.869 min)
Startup calculation              ...        0.949 sec (=   0.016 min)   0.3 %
SCF iterations                   ...       67.810 sec (=   1.130 min)  23.2 %
Property integrals               ...        0.322 sec (=   0.005 min)   0.1 %
Property calculations            ...        0.269 sec (=   0.004 min)   0.1 %
MDCI module                      ...      222.776 sec (=   3.713 min)  76.3 %
                             ****ORCA TERMINATED NORMALLY****
TOTAL RUN TIME: 0 days 0 hours 4 minutes 52 seconds 432 msec
'calc.bibtex' -> '/hsnfs/users/frank/ThermodynamicMap/23Dimethyl/3_2/SP/calc.bibtex'
'calc.cpcm' -> '/hsnfs/users/frank/ThermodynamicMap/23Dimethyl/3_2/SP/calc.cpcm'
'calc.cpcm_corr' -> '/hsnfs/users/frank/ThermodynamicMap/23Dimethyl/3_2/SP/calc.cpcm_corr'
'calc.densities' -> '/hsnfs/users/frank/ThermodynamicMap/23Dimethyl/3_2/SP/calc.densities'
'calc.densitiesinfo' -> '/hsnfs/users/frank/ThermodynamicMap/23Dimethyl/3_2/SP/calc.densitiesinfo'
'calc.err' -> '/hsnfs/users/frank/ThermodynamicMap/23Dimethyl/3_2/SP/calc.err'
'calc.gbw' -> '/hsnfs/users/frank/ThermodynamicMap/23Dimethyl/3_2/SP/calc.gbw'
'calc.job' -> '/hsnfs/users/frank/ThermodynamicMap/23Dimethyl/3_2/SP/calc.job'
'calc.loc' -> '/hsnfs/users/frank/ThermodynamicMap/23Dimethyl/3_2/SP/calc.loc'
'calc.property.txt' -> '/hsnfs/users/frank/ThermodynamicMap/23Dimethyl/3_2/SP/calc.property.txt'
'calc.xyz' -> '/hsnfs/users/frank/ThermodynamicMap/23Dimethyl/3_2/SP/calc.xyz'
cp: cannot stat 'calc.asa.inp': No such file or directory
cp: missing destination file operand after '/hsnfs/users/frank/ThermodynamicMap/23Dimethyl/3_2/SP/'
Try 'cp --help' for more information.
cp: cannot stat 'calc.pc.tmp': No such file or directory
cp: cannot stat 'calc.QM2.pc.tmp': No such file or directory
