# Supplementary material for: Bro̷nsted Acid-Catalyzed Reduction of Furans
Source: J Am Chem Soc. 2025 Feb 19;147(9):7932–8. doi: 10.1021/jacs.4c18485 (PMC11887439; doi:10.1021/jacs.4c18485)
Supplement: Supplementary file 2 — ja4c18485_si_002.zip [file ja4c18485_si_002.zip › AllCoordinates/23-Dimethyl-Furan/IM/calc.mpi8.out]

! Job execution by suborca V 10.00 !
Job started from head1.mpi-muelheim.mpg.de, running /hsnfs/software/orca/orca_stable_directory/orca_stable_20240726/orca on xe31th18.mpi-muelheim.mpg.de in /usr/scratch/frank/calc__8525782 (/bin/ksh)
Job execution start: Fri Jul 26 15:13:36 CEST 2024
Shared library path: /hsnfs/software/openmpi-4.1.0/lib:/hsnfs/software/orca/orca_stable_directory/orca_stable_20240726:/hsnfs/software/themis/llvm-14.0.1/lib::/hsnfs/software/cfour-2.1/lib:/hsnfs/software/orca/orca_stable:/usr/users/openmpi-2.0.4/lib:/opt/intel/lib/intel64:/opt/intel/mkl/lib/intel64
SLURM Job ID is: 8525782
SLURM_JOB_NODELIST: xe31th18
Maxcore enforced by SLURM: 9600 MB per core
Expanded nodelist (1 nodes):
xe31th18

                                 *****************
                                 * O   R   C   A *
                                 *****************

                                            #,                                       
                                            ###                                      
                                            ####                                     
                                            #####                                    
                                            ######                                   
                                           ########,                                 
                                     ,,################,,,,,                         
                               ,,#################################,,                 
                          ,,##########################################,,             
                       ,#########################################, ''#####,          
                    ,#############################################,,   '####,        
                  ,##################################################,,,,####,       
                ,###########''''           ''''###############################       
              ,#####''   ,,,,##########,,,,          '''####'''          '####       
            ,##' ,,,,###########################,,,                        '##       
           ' ,,###''''                  '''############,,,                           
         ,,##''                                '''############,,,,        ,,,,,,###''
      ,#''                                            '''#######################'''  
     '                                                          ''''####''''         
             ,#######,   #######,   ,#######,      ##                                
            ,#'     '#,  ##    ##  ,#'     '#,    #''#        ,####,   ,####,        
            ##       ##  ##   ,#'  ##            #'  '#       #'       #'  '#        
            ##       ##  #######   ##           ,######,      #####,   #    #        
            '#,     ,#'  ##    ##  '#,     ,#' ,#      #,     #,   #   #,  ,#        
             '#######'   ##     ##  '#######'  #'      '#     '####' # '####'        


                #########################################################
                #                        -***-                          #
                #          Department of theory and spectroscopy        #
                #                                                       #
                #                      Frank Neese                      #
                #                                                       #
                #     Directorship, Architecture, Infrastructure        #
                #                    SHARK, DRIVERS                     #
                #        Core code/Algorithms in most modules           #
                #                                                       #
                #        Max Planck Institute fuer Kohlenforschung      #
                #                Kaiser Wilhelm Platz 1                 #
                #                 D-45470 Muelheim/Ruhr                 #
                #                      Germany                          #
                #                                                       #
                #                  All rights reserved                  #
                #                        -***-                          #
                #########################################################


                         Program Version 6.0.x  -   STABLE   -
                                (GIT: $d6293895$)
                ($2024-07-24 15:24:10 +0200 $)

                         (BUILD: $Fri 26 Jul 2024 01:03:43 AM CEST$)


 With contributions from (in alphabetic order):
   Daniel Aravena         : Magnetic Suceptibility
   Michael Atanasov       : Ab Initio Ligand Field Theory (pilot matlab implementation)
   Alexander A. Auer      : GIAO ZORA, VPT2 properties, NMR spectrum
   Ute Becker             : All parallelization in ORCA, NUMFREQ, NUMCALC
   Giovanni Bistoni       : ED, misc. LED, open-shell LED, HFLD
   Martin Brehm           : Molecular dynamics
   Dmytro Bykov           : pre 5.0 version of the SCF Hessian
   Marcos Casanova-Páez   : Triplet and SCS-CIS(D). UHF-(DLPNO)-IP/EA/STEOM-CCSD. UHF-CVS-IP/STEOM-CCSD
   Vijay G. Chilkuri      : MRCI spin determinant printing, contributions to CSF-ICE
   Pauline Colinet        : FMM embedding
   Dipayan Datta          : RHF DLPNO-CCSD density
   Achintya Kumar Dutta   : EOM-CC, STEOM-CC
   Nicolas Foglia         : Exact transition moments, OPA infrastructure, MCD improvements
   Dmitry Ganyushin       : Spin-Orbit,Spin-Spin,Magnetic field MRCI
   Miquel Garcia          : C-PCM and meta-GGA Hessian, CCSD/C-PCM, Gaussian charge scheme
   Tiago L. C. Gouveia    : GS-ROHF, GS-ROCIS
   Yang Guo               : DLPNO-NEVPT2, F12-NEVPT2, CIM, IAO-localization
   Andreas Hansen         : Spin unrestricted coupled pair/coupled cluster methods
   Ingolf Harden          : AUTO-CI MPn and infrastructure 
   Benjamin Helmich-Paris : MC-RPA, TRAH-(SCF,CASSCF), AVAS, COSX integrals, SCF dyn. polar.
   Lee Huntington         : MR-EOM, pCC
   Robert Izsak           : Overlap fitted RIJCOSX, COSX-SCS-MP3, EOM
   Riya Kayal             : Wick's Theorem for AUTO-CI, AUTO-CI UHF-CCSDT
   Emily Kempfer          : AUTO-CI, RHF CISDT and CCSDT
   Christian Kollmar      : KDIIS, OOCD, Brueckner-CCSD(T), CCSD density, CASPT2, CASPT2-K, improved NEVPT2
   Axel Koslowski         : Symmetry handling
   Simone Kossmann        : Meta GGA functionals, TD-DFT gradient, OOMP2, (MP2 Hessian; deprecated post 5.0)
   Lucas Lang             : DCDCAS
   Marvin Lechner         : AUTO-CI (C++ implementation), FIC-MRCC
   Spencer Leger          : CASSCF response
   Dagmar Lenk            : GEPOL surface, SMD, ORCA-2-JSON
   Dimitrios Liakos       : Extrapolation schemes; Compound Job, initial MDCI parallelization
   Dimitrios Manganas     : Further ROCIS development; embedding schemes. LFT, Crystal Embedding
   Dimitrios Pantazis     : SARC Basis sets
   Anastasios Papadopoulos: AUTO-CI, single reference methods and gradients
   Taras Petrenko         : pre 6.0 DFT Hessian and TD-DFT gradient, (ASA, deprecated), ECA, 1-Electron XAS/XES, NRVS
   Peter Pinski           : DLPNO-MP2, DLPNO-MP2 Gradient
   Christoph Reimann      : Effective Core Potentials
   Marius Retegan         : Local ZFS, SOC
   Christoph Riplinger    : Optimizer, TS searches, QM/MM, DLPNO-CCSD(T), (RO)-DLPNO pert. Triples
   Michael Roemelt        : Original ROCIS implementation
   Masaaki Saitow         : Open-shell DLPNO-CCSD energy and density
   Barbara Sandhoefer     : DKH picture change effects
   Kantharuban Sivalingam : CASSCF convergence/infrastructure, NEVPT2 and variants, FIC-MRCI
   Bernardo de Souza      : ESD, SOC TD-DFT
   Georgi Stoychev        : AutoAux, RI-MP2 NMR, DLPNO-MP2 response, X2C
   Van Anh Tran           : RI-MP2 g-tensors
   Willem Van den Heuvel  : Paramagnetic NMR
   Zikuan Wang            : NOTCH, Electric field optimization 
   Frank Wennmohs         : Technical directorship and infrastructure
   Hang Xu                : AUTO-CI-Response properties 


 We gratefully acknowledge several colleagues who have allowed us to
 interface, adapt or use parts of their codes:
   Stefan Grimme, W. Hujo, H. Kruse, P. Pracht,  : VdW corrections, initial TS optimization,
                  C. Bannwarth, S. Ehlert,         DFT functionals, gCP, sTDA/sTD-DF
                  L. Wittmann, M. Mueller
   Ed Valeev, F. Pavosevic, A. Kumar             : LibInt (2-el integral package), F12 methods
   Garnet Chan, S. Sharma, J. Yang, R. Olivares  : DMRG
   Ulf Ekstrom                                   : XCFun DFT Library
   Mihaly Kallay                                 : mrcc  (arbitrary order and MRCC methods)
   Frank Weinhold                                : gennbo (NPA and NBO analysis)
   Simon Mueller                                 : openCOSMO-RS
   Christopher J. Cramer and Donald G. Truhlar   : smd solvation model
   Lars Goerigk                                  : TD-DFT with DH, B97 family of functionals
   V. Asgeirsson, H. Jonsson                     : NEB implementation
   FAccTs GmbH                                   : IRC, NEB, NEB-TS, DLPNO-Multilevel, CI-OPT
                                                   MM, QMMM, 2- and 3-layer-ONIOM, Crystal-QMMM,
                                                   LR-CPCM, SF, NACMEs, symmetry and pop. for TD-DFT,
                                                   nearIR, NL-DFT gradient (VV10), updates on ESD,
                                                   ML-optimized integration grids, MBIS, APM,
                                                   GOAT, DOCKER, SOLVATOR, interface openCOSMO-RS
   S Lehtola, MJT Oliveira, MAL Marques          : LibXC Library
   Liviu Ungur et al                             : ANISO software


 Your calculation uses the libint2 library for the computation of 2-el integrals
 For citations please refer to: http://libint.valeyev.net

 Your ORCA version has been built with support for libXC version: 6.2.2
 For citations please refer to: https://libxc.gitlab.io

 This ORCA versions uses:
   CBLAS   interface :  Fast vector & matrix operations
   LAPACKE interface :  Fast linear algebra routines
   SCALAPACK package :  Parallel linear algebra routines
   Shared memory     :  Shared parallel matrices
   BLAS/LAPACK       :  OpenBLAS 0.3.26  USE64BITINT DYNAMIC_ARCH NO_AFFINITY Haswell SINGLE_THREADED
        Core in use  :  Haswell
   Copyright (c) 2011-2014, The OpenBLAS Project


NOTE: MaxCore=8000 MB was set to SCF,MP2,MDCI,CIPSI,MRCI and CIS
      => If you want to overwrite this, your respective input block should be placed after the MaxCore statement
Your calculation utilizes the atom-pairwise dispersion correction
with the Becke-Johnson damping scheme (D3BJ)


================================================================================

----- Orbital basis set information -----
Your calculation utilizes the basis: def2-SVP
   F. Weigend and R. Ahlrichs, Phys. Chem. Chem. Phys. 7, 3297 (2005).

----- AuxJ basis set information -----
Your calculation utilizes the auxiliary basis: def2/J
   F. Weigend, Phys. Chem. Chem. Phys. 8, 1057 (2006).

----- AuxC basis set information -----
Your calculation utilizes the auxiliary basis: def2-SVP/C
  H-La, Hf-Rn : A. Hellweg, C. Hattig, S. Hofener and W. Klopper, Theor. Chem. Acc. 117, 587 (2007).
        Ce-Lu : J. Chmela and M. E. Harding, Mol. Phys. (2018).

================================================================================
                                        WARNINGS
                       Please study these warnings very carefully!
================================================================================


WARNING: The frozen-core approximation for MP2-gradient calculations is turned on by default.

WARNING: Geometry Optimization
  ===> : Switching off AutoStart
         For restart on a previous wavefunction, please use MOREAD

WARNING: The frozen-core approximation is turned on by default for 
         the MP2 part of double-hybrid DFT.

================================================================================
                                       INPUT FILE
================================================================================
NAME = calc.inp
|  1> ! RI-B2PLYP D3BJ  def2-SVP def2-SVP/C RIJCOSX def2/J  TightOpt NumFreq
|  2> 
|  3> %cpcm
|  4> epsilon 16.7                    # Dielectric constant
|  5> refrac 1.275   
|  6> SURFACETYPE VDW_GAUSSIAN
|  7> end
|  8> 
|  9> 
| 10> %maxcore 8000
| 11> 
| 12> %PAL NPROCS 8 END
| 13> 
| 14> * xyz 0 1
| 15> C        1.0802167762     -0.0369635229      0.1199158238                 
| 16> C        2.3823250524      0.0858118802     -0.6732137678                 
| 17> C        3.2294943826      1.2133559777     -0.1977468484                 
| 18> C        2.8428471795      2.6605185360     -0.1410100401                 
| 19> C        4.4025236502      0.7548012948      0.1465139547                 
| 20> C        4.4301555943     -0.7056432233     -0.0601351567                 
| 21> O        3.1508466798     -1.0943185166     -0.5296888909                 
| 22> H        0.4601287786      0.8750648426     -0.0093404676                 
| 23> H        1.2840671149     -0.1886626469      1.2009084054                 
| 24> H        0.4966254011     -0.9022136766     -0.2608239498                 
| 25> H        1.7968559539      2.8011320491     -0.4821020597                 
| 26> H        3.5134089618      3.2527636807     -0.7980462220                 
| 27> H        2.9329762144      3.0311145673      0.9021863691                 
| 28> H        2.1447259521      0.2432119874     -1.7472095973                 
| 29> H        5.2250021959      1.3573838080      0.5118990234                 
| 30> H        4.6502897916     -1.2101613191      0.9040110922                 
| 31> H        5.2029112952     -0.9587199004     -0.8166081923                 
| 32> *
| 33> 
| 34>                          ****END OF INPUT****
================================================================================

                       *****************************
                       * Geometry Optimization Run *
                       *****************************

Geometry optimization settings:
Update method            Update   .... BFGS
Choice of coordinates    CoordSys .... (2022) Redundant Internals
Initial Hessian          InHess   .... Almloef's Model
Max. no of cycles        MaxIter  .... 51

Convergence Tolerances:
Energy Change            TolE     ....  1.0000e-06 Eh
Max. Gradient            TolMAXG  ....  1.0000e-04 Eh/bohr
RMS Gradient             TolRMSG  ....  3.0000e-05 Eh/bohr
Max. Displacement        TolMAXD  ....  1.0000e-03 bohr
RMS Displacement         TolRMSD  ....  6.0000e-04 bohr
Strict Convergence                .... False

------------------------------------------------------------------------------
                        ORCA OPTIMIZATION COORDINATE SETUP
------------------------------------------------------------------------------

The optimization will be done in redundant internal coordinates (2022)
Making redundant internal coordinates   ...  (2022 redundants) done
Evaluating the initial hessian          ...  (Almloef) done
Evaluating the coordinates              ...  done
Calculating the B-matrix                .... done
Calculating the G-matrix                .... done
Diagonalizing the G-matrix              .... done
The first mode is                       ....   34
The number of degrees of freedom        ....   45

    -----------------------------------------------------------------
                    Redundant Internal Coordinates


    -----------------------------------------------------------------
         Definition                    Initial Value    Approx d2E/dq
    -----------------------------------------------------------------
      1. B(C   1,C   0)                  1.5296         0.374152   
      2. B(C   2,C   1)                  1.4883         0.435374   
      3. B(C   3,C   2)                  1.4990         0.418639   
      4. B(C   4,C   2)                  1.3057         0.851677   
      5. B(C   5,C   4)                  1.4753         0.456800   
      6. B(O   6,C   5)                  1.4171         0.506564   
      7. B(O   6,C   1)                  1.4156         0.509363   
      8. B(H   7,C   0)                  1.1104         0.334087   
      9. B(H   8,C   0)                  1.1105         0.334031   
     10. B(H   9,C   0)                  1.1109         0.333431   
     11. B(H  10,C   3)                  1.1091         0.335638   
     12. B(H  11,C   3)                  1.1100         0.334589   
     13. B(H  12,C   3)                  1.1107         0.333694   
     14. B(H  13,C   1)                  1.1112         0.333158   
     15. B(H  14,C   4)                  1.0831         0.369359   
     16. B(H  15,C   5)                  1.1102         0.334328   
     17. B(H  16,C   5)                  1.1106         0.333844   
     18. A(H   8,C   0,H   9)          108.8844         0.284009   
     19. A(H   7,C   0,H   8)          109.1494         0.284096   
     20. A(H   7,C   0,H   9)          107.8456         0.284017   
     21. A(C   1,C   0,H   9)          109.3900         0.320337   
     22. A(C   1,C   0,H   8)          111.0671         0.320431   
     23. A(C   1,C   0,H   7)          110.4322         0.320440   
     24. A(C   2,C   1,O   6)          106.8677         0.391164   
     25. A(O   6,C   1,H  13)          109.4007         0.334980   
     26. A(C   2,C   1,H  13)          108.8550         0.328365   
     27. A(C   0,C   1,H  13)          109.3005         0.320294   
     28. A(C   0,C   1,C   2)          112.3162         0.373123   
     29. A(C   0,C   1,O   6)          110.0396         0.380976   
     30. A(C   1,C   2,C   4)          109.2413         0.431264   
     31. A(C   3,C   2,C   4)          124.1118         0.428241   
     32. A(C   1,C   2,C   3)          126.6314         0.380441   
     33. A(H  11,C   3,H  12)          109.2016         0.284118   
     34. A(H  10,C   3,H  12)          108.8476         0.284256   
     35. A(C   2,C   3,H  12)          109.6779         0.326337   
     36. A(H  10,C   3,H  11)          108.6651         0.284375   
     37. A(C   2,C   3,H  11)          109.6867         0.326481   
     38. A(C   2,C   3,H  10)          110.7323         0.326649   
     39. A(C   5,C   4,H  14)          125.7185         0.336698   
     40. A(C   2,C   4,H  14)          125.1551         0.374205   
     41. A(C   2,C   4,C   5)          109.1214         0.435006   
     42. A(O   6,C   5,H  16)          109.8736         0.334788   
     43. A(C   4,C   5,H  16)          109.5135         0.331095   
     44. A(O   6,C   5,H  15)          110.0057         0.334869   
     45. A(C   4,C   5,H  15)          109.3865         0.331174   
     46. A(C   4,C   5,O   6)          107.5193         0.394087   
     47. A(H  15,C   5,H  16)          110.4875         0.284103   
     48. A(C   1,O   6,C   5)          107.1604         0.399128   
     49. D(O   6,C   1,C   0,H   8)     60.2194         0.011176   
     50. D(C   2,C   1,C   0,H   7)     62.5402         0.011176   
     51. D(C   2,C   1,C   0,H   8)    -58.7004         0.011176   
     52. D(O   6,C   1,C   0,H   9)    -59.9976         0.011176   
     53. D(O   6,C   1,C   0,H   7)   -178.5400         0.011176   
     54. D(C   2,C   1,C   0,H   9)   -178.9174         0.011176   
     55. D(C   3,C   2,C   1,C   0)    -58.4655         0.013992   
     56. D(C   4,C   2,C   1,C   0)    122.9263         0.013992   
     57. D(C   3,C   2,C   1,H  13)     62.7135         0.013992   
     58. D(C   4,C   2,C   1,O   6)      2.1612         0.013992   
     59. D(C   3,C   2,C   1,O   6)   -179.2306         0.013992   
     60. D(H  11,C   3,C   2,C   4)     60.1331         0.012962   
     61. D(H  11,C   3,C   2,C   1)   -118.2798         0.012962   
     62. D(H  10,C   3,C   2,C   4)   -179.9420         0.012962   
     63. D(H  10,C   3,C   2,C   1)      1.6452         0.012962   
     64. D(H  12,C   3,C   2,C   1)    121.7912         0.012962   
     65. D(H  14,C   4,C   2,C   3)      0.1602         0.053159   
     66. D(H  14,C   4,C   2,C   1)    178.8112         0.053159   
     67. D(C   5,C   4,C   2,C   3)   -179.0601         0.053159   
     68. D(C   5,C   4,C   2,C   1)     -0.4091         0.053159   
     69. D(H  16,C   5,C   4,C   2)    117.8570         0.015385   
     70. D(H  15,C   5,C   4,H  14)     59.8643         0.015385   
     71. D(H  15,C   5,C   4,C   2)   -120.9210         0.015385   
     72. D(O   6,C   5,C   4,H  14)    179.2969         0.015385   
     73. D(O   6,C   5,C   4,C   2)     -1.4884         0.015385   
     74. D(C   1,O   6,C   5,H  15)    121.8361         0.020304   
     75. D(C   1,O   6,C   5,C   4)      2.7996         0.020304   
     76. D(C   5,O   6,C   1,H  13)    114.6893         0.020537   
     77. D(C   5,O   6,C   1,C   2)     -3.0089         0.020537   
     78. D(C   1,O   6,C   5,H  16)   -116.3154         0.020304   
     79. D(C   5,O   6,C   1,C   0)   -125.2143         0.020537   
    -----------------------------------------------------------------

Number of atoms                         .... 17
Number of degrees of freedom            .... 79


         *************************************************************
         *                GEOMETRY OPTIMIZATION CYCLE   1            *
         *************************************************************
---------------------------------
CARTESIAN COORDINATES (ANGSTROEM)
---------------------------------
  C      1.080217   -0.036964    0.119916
  C      2.382325    0.085812   -0.673214
  C      3.229494    1.213356   -0.197747
  C      2.842847    2.660519   -0.141010
  C      4.402524    0.754801    0.146514
  C      4.430156   -0.705643   -0.060135
  O      3.150847   -1.094319   -0.529689
  H      0.460129    0.875065   -0.009340
  H      1.284067   -0.188663    1.200908
  H      0.496625   -0.902214   -0.260824
  H      1.796856    2.801132   -0.482102
  H      3.513409    3.252764   -0.798046
  H      2.932976    3.031115    0.902186
  H      2.144726    0.243212   -1.747210
  H      5.225002    1.357384    0.511899
  H      4.650290   -1.210161    0.904011
  H      5.202911   -0.958720   -0.816608

----------------------------
CARTESIAN COORDINATES (A.U.)
----------------------------
  NO LB      ZA    FRAG     MASS         X           Y           Z
   0 C     6.0000    0    12.011    2.041314   -0.069851    0.226608
   1 C     6.0000    0    12.011    4.501942    0.162161   -1.272190
   2 C     6.0000    0    12.011    6.102860    2.292911   -0.373687
   3 C     6.0000    0    12.011    5.372203    5.027651   -0.266470
   4 C     6.0000    0    12.011    8.319564    1.426368    0.276871
   5 C     6.0000    0    12.011    8.371781   -1.333472   -0.113639
   6 O     8.0000    0    15.999    5.954237   -2.067962   -1.000967
   7 H     1.0000    0     1.008    0.869517    1.653633   -0.017651
   8 H     1.0000    0     1.008    2.426535   -0.356521    2.269388
   9 H     1.0000    0     1.008    0.938486   -1.704937   -0.492886
  10 H     1.0000    0     1.008    3.395566    5.293372   -0.911041
  11 H     1.0000    0     1.008    6.639381    6.146833   -1.508089
  12 H     1.0000    0     1.008    5.542522    5.727976    1.704885
  13 H     1.0000    0     1.008    4.052945    0.459604   -3.301748
  14 H     1.0000    0     1.008    9.873823    2.565084    0.967349
  15 H     1.0000    0     1.008    8.787774   -2.286873    1.708333
  16 H     1.0000    0     1.008    9.832077   -1.811718   -1.543166

--------------------------------
INTERNAL COORDINATES (ANGSTROEM)
--------------------------------
 C      0   0   0     0.000000000000     0.00000000     0.00000000
 C      1   0   0     1.529579782694     0.00000000     0.00000000
 C      2   1   0     1.488328040884   112.31620809     0.00000000
 C      3   2   1     1.498997863650   126.63143273   301.53453367
 C      3   2   1     1.305674369974   109.24125232   122.92633485
 C      5   3   2     1.475251019327   109.12138413   359.59093777
 O      2   1   3     1.415603276177   110.03956371   118.91983519
 H      1   2   3     1.110410758733   110.43217053    62.54020933
 H      1   2   3     1.110456008262   111.06714269   301.29957385
 H      1   2   3     1.110945316733   109.38999155   181.08259327
 H      4   3   2     1.109149931224   110.73226439     1.64519967
 H      4   3   2     1.110001783615   109.68670510   241.72022719
 H      4   3   2     1.110731024828   109.67785770   121.79118307
 H      2   1   3     1.111168379677   109.30049579   239.07690385
 H      5   3   2     1.083089512358   125.15505779   178.81116621
 H      6   5   3     1.110214196936   109.38646830   239.07900463
 H      6   5   3     1.110608225863   109.51349897   117.85699524

---------------------------
INTERNAL COORDINATES (A.U.)
---------------------------
 C      0   0   0     0.000000000000     0.00000000     0.00000000
 C      1   0   0     2.890486889275     0.00000000     0.00000000
 C      2   1   0     2.812532394707   112.31620809     0.00000000
 C      3   2   1     2.832695437631   126.63143273   301.53453367
 C      3   2   1     2.467366979331   109.24125232   122.92633485
 C      5   3   2     2.787820405316   109.12138413   359.59093777
 O      2   1   3     2.675102506256   110.03956371   118.91983519
 H      1   2   3     2.098372230166   110.43217053    62.54020933
 H      1   2   3     2.098457739382   111.06714269   301.29957385
 H      1   2   3     2.099382398387   109.38999155   181.08259327
 H      4   3   2     2.095989611470   110.73226439     1.64519967
 H      4   3   2     2.097599379196   109.68670510   241.72022719
 H      4   3   2     2.098977445374   109.67785770   121.79118307
 H      2   1   3     2.099803926262   109.30049579   239.07690385
 H      5   3   2     2.046742556879   125.15505779   178.81116621
 H      6   5   3     2.098000782201   109.38646830   239.07900463
 H      6   5   3     2.098745388962   109.51349897   117.85699524

---------------------
BASIS SET INFORMATION
---------------------
There are 3 groups of distinct atoms

 Group   1 Type C   : 7s4p1d contracted to 3s2p1d pattern {511/31/1}
 Group   2 Type O   : 7s4p1d contracted to 3s2p1d pattern {511/31/1}
 Group   3 Type H   : 4s1p contracted to 2s1p pattern {31/1}

Atom   0C    basis set group =>   1
Atom   1C    basis set group =>   1
Atom   2C    basis set group =>   1
Atom   3C    basis set group =>   1
Atom   4C    basis set group =>   1
Atom   5C    basis set group =>   1
Atom   6O    basis set group =>   2
Atom   7H    basis set group =>   3
Atom   8H    basis set group =>   3
Atom   9H    basis set group =>   3
Atom  10H    basis set group =>   3
Atom  11H    basis set group =>   3
Atom  12H    basis set group =>   3
Atom  13H    basis set group =>   3
Atom  14H    basis set group =>   3
Atom  15H    basis set group =>   3
Atom  16H    basis set group =>   3
---------------------------------
AUXILIARY/J BASIS SET INFORMATION
---------------------------------
There are 3 groups of distinct atoms

 Group   1 Type C   : 12s5p4d2f1g contracted to 6s4p3d1f1g pattern {711111/2111/211/2/1}
 Group   2 Type O   : 12s5p4d2f1g contracted to 6s4p3d1f1g pattern {711111/2111/211/2/1}
 Group   3 Type H   : 5s2p1d contracted to 3s1p1d pattern {311/2/1}

Atom   0C    basis set group =>   1
Atom   1C    basis set group =>   1
Atom   2C    basis set group =>   1
Atom   3C    basis set group =>   1
Atom   4C    basis set group =>   1
Atom   5C    basis set group =>   1
Atom   6O    basis set group =>   2
Atom   7H    basis set group =>   3
Atom   8H    basis set group =>   3
Atom   9H    basis set group =>   3
Atom  10H    basis set group =>   3
Atom  11H    basis set group =>   3
Atom  12H    basis set group =>   3
Atom  13H    basis set group =>   3
Atom  14H    basis set group =>   3
Atom  15H    basis set group =>   3
Atom  16H    basis set group =>   3
---------------------------------
AUXILIARY/C BASIS SET INFORMATION
---------------------------------
There are 3 groups of distinct atoms

 Group   1 Type C   : 8s6p5d3f contracted to 6s5p4d1f pattern {311111/21111/2111/3}
 Group   2 Type O   : 8s6p5d3f contracted to 6s5p4d1f pattern {311111/21111/2111/3}
 Group   3 Type H   : 4s3p2d contracted to 3s2p1d pattern {211/21/2}

Atom   0C    basis set group =>   1
Atom   1C    basis set group =>   1
Atom   2C    basis set group =>   1
Atom   3C    basis set group =>   1
Atom   4C    basis set group =>   1
Atom   5C    basis set group =>   1
Atom   6O    basis set group =>   2
Atom   7H    basis set group =>   3
Atom   8H    basis set group =>   3
Atom   9H    basis set group =>   3
Atom  10H    basis set group =>   3
Atom  11H    basis set group =>   3
Atom  12H    basis set group =>   3
Atom  13H    basis set group =>   3
Atom  14H    basis set group =>   3
Atom  15H    basis set group =>   3
Atom  16H    basis set group =>   3


           ************************************************************
           *        Program running with 8 parallel MPI-processes     *
           *              working on a common directory               *
           ************************************************************
------------------------------------------------------------------------------
                             ORCA STARTUP CALCULATIONS
                           -- RI-GTO INTEGRALS CHOSEN --
------------------------------------------------------------------------------
------------------------------------------------------------------------------
                   ___                                                        
                  /   \      - P O W E R E D   B Y -                         
                 /     \                                                     
                 |  |  |   _    _      __       _____    __    __             
                 |  |  |  | |  | |    /  \     |  _  \  |  |  /  |          
                  \  \/   | |  | |   /    \    | | | |  |  | /  /          
                 / \  \   | |__| |  /  /\  \   | |_| |  |  |/  /          
                |  |  |   |  __  | /  /__\  \  |    /   |      \           
                |  |  |   | |  | | |   __   |  |    \   |  |\   \          
                \     /   | |  | | |  |  |  |  | |\  \  |  | \   \       
                 \___/    |_|  |_| |__|  |__|  |_| \__\ |__|  \__/        
                                                                              
                      - O R C A' S   B I G   F R I E N D -                    
                                      &                                       
                       - I N T E G R A L  F E E D E R -                       
                                                                              
 v1 FN, 2020, v2 2021, v3 2022-2024                                           
------------------------------------------------------------------------------


----------------------
SHARK INTEGRAL PACKAGE
----------------------

Number of atoms                             ...     17
Number of basis functions                   ...    148
Number of shells                            ...     72
Maximum angular momentum                    ...      2
Integral batch strategy                     ... SHARK/LIBINT Hybrid
RI-J (if used) integral strategy            ... SPLIT-RIJ (Revised 2003 algorithm where possible)
Printlevel                                  ...      1
Contraction scheme used                     ... SEGMENTED contraction
Prescreening option                         ... SCHWARTZ
   Thresh                                   ... 1.000e-12
   Tcut                                     ... 1.000e-14
   Tpresel                                  ... 1.000e-14 
Coulomb Range Separation                    ... NOT USED
Exchange Range Separation                   ... NOT USED
Multipole approximations                    ... NOT USED
Finite Nucleus Model                        ... NOT USED
CABS basis                                  ... NOT available
Auxiliary Coulomb fitting basis             ... AVAILABLE
   # of basis functions in Aux-J            ...    453
   # of shells in Aux-J                     ...    155
   Maximum angular momentum in Aux-J        ...      4
Auxiliary J/K fitting basis                 ... NOT available
Auxiliary Correlation fitting basis         ... AVAILABLE
   # of basis functions in Aux-C            ...    476
   # of shells in Aux-C                     ...    172
   Maximum angular momentum in Aux-C        ...      3
Auxiliary 'external' fitting basis          ... NOT available

Checking pre-screening integrals            ... done (  0.0 sec) Dimension = 72
Check shell pair data                       ... done (  0.0 sec)
Shell pair information
Shell pair cut-off parameter TPreSel        ...   1.0e-14
Total number of shell pairs                 ...      2628
Shell pairs after pre-screening             ...      2588
Total number of primitive shell pairs       ...      9166
Primitive shell pairs kept                  ...      7113
          la=0 lb=0:    846 shell pairs
          la=1 lb=0:    966 shell pairs
          la=1 lb=1:    295 shell pairs
          la=2 lb=0:    285 shell pairs
          la=2 lb=1:    168 shell pairs
          la=2 lb=2:     28 shell pairs

Calculating one electron integrals          ... done (  0.0 sec)
Calculating RI/J V-Matrix + Cholesky decomp.... done (  0.1 sec)
Calculating RI/C V-Matrix + Cholesky decomp.... done (  0.1 sec)
Calculating Nuclear repulsion               ... done (  0.0 sec) ENN=    313.732212516385 Eh

Diagonalization of the overlap matrix:
Smallest eigenvalue                        ... 7.394e-04
Time for diagonalization                   ...    0.009 sec
Threshold for overlap eigenvalues          ... 1.000e-07
Number of eigenvalues below threshold      ... 0
Time for construction of square roots      ...    0.028 sec
Total time needed                          ...    0.038 sec

-------------------
DFT GRID GENERATION
-------------------

General Integration Accuracy     IntAcc      ... 4.388
Radial Grid Type                 RadialGrid  ... OptM3 with GC (2021)
Angular Grid (max. ang.)         AngularGrid ... 4 (Lebedev-302)
Angular grid pruning method      GridPruning ... 4 (adaptive)
Weight generation scheme         WeightScheme... mBecke (2022)
Basis function cutoff            BFCut       ... 1.0000e-12
Integration weight cutoff        WCut        ... 1.0000e-14
Partially contracted basis set               ... off
Rotationally invariant grid construction     ... off
Angular grids for H and He will be reduced by one unit

Total number of grid points                  ...    74239
Total number of batches                      ...     1169
Average number of points per batch           ...       63
Average number of grid points per atom       ...     4367

--------------------
COSX GRID GENERATION
--------------------

GRIDX 1
-------
General Integration Accuracy     IntAcc      ... 3.816
Radial Grid Type                 RadialGrid  ... OptM3 with GC (2021)
Angular Grid (max. ang.)         AngularGrid ... 1 (Lebedev-50)
Angular grid pruning method      GridPruning ... 4 (adaptive)
Weight generation scheme         WeightScheme... mBecke (2022)
Basis function cutoff            BFCut       ... 1.0000e-12
Integration weight cutoff        WCut        ... 1.0000e-14
Partially contracted basis set               ... on
Rotationally invariant grid construction     ... off
Angular grids for H and He will be reduced by one unit

Total number of grid points                  ...     9513
Total number of batches                      ...       85
Average number of points per batch           ...      111
Average number of grid points per atom       ...      560
UseSFitting                                  ... on

GRIDX 2
-------
General Integration Accuracy     IntAcc      ... 4.020
Radial Grid Type                 RadialGrid  ... OptM3 with GC (2021)
Angular Grid (max. ang.)         AngularGrid ... 2 (Lebedev-110)
Angular grid pruning method      GridPruning ... 4 (adaptive)
Weight generation scheme         WeightScheme... mBecke (2022)
Basis function cutoff            BFCut       ... 1.0000e-12
Integration weight cutoff        WCut        ... 1.0000e-14
Partially contracted basis set               ... on
Rotationally invariant grid construction     ... off
Angular grids for H and He will be reduced by one unit

Total number of grid points                  ...    20157
Total number of batches                      ...      167
Average number of points per batch           ...      120
Average number of grid points per atom       ...     1186
UseSFitting                                  ... on

GRIDX 3
-------
General Integration Accuracy     IntAcc      ... 4.338
Radial Grid Type                 RadialGrid  ... OptM3 with GC (2021)
Angular Grid (max. ang.)         AngularGrid ... 3 (Lebedev-194)
Angular grid pruning method      GridPruning ... 4 (adaptive)
Weight generation scheme         WeightScheme... mBecke (2022)
Basis function cutoff            BFCut       ... 1.0000e-12
Integration weight cutoff        WCut        ... 1.0000e-14
Partially contracted basis set               ... on
Rotationally invariant grid construction     ... off
Angular grids for H and He will be reduced by one unit

Total number of grid points                  ...    44060
Total number of batches                      ...      351
Average number of points per batch           ...      125
Average number of grid points per atom       ...     2592
UseSFitting                                  ... on
Initializing property integral containers    ... done (  0.0 sec)

SHARK setup successfully completed in   1.2 seconds

Maximum memory used throughout the entire STARTUP-calculation: 20.9 MB


           ************************************************************
           *        Program running with 8 parallel MPI-processes     *
           *              working on a common directory               *
           ************************************************************
-------------------------------------------------------------------------------
                                 ORCA GUESS
                   Start orbitals & Density for SCF / CASSCF
-------------------------------------------------------------------------------

------------
SCF SETTINGS
------------
Hamiltonian:
 Density Functional     Method          .... DFT(GTOs)
 Exchange Functional    Exchange        .... B88
   X-Alpha parameter    XAlpha          ....  0.666667
   Becke's b parameter  XBeta           ....  0.004200
 Correlation Functional Correlation     .... LYP
 LDA part of GGA corr.  LDAOpt          .... VWN-3
 Gradients option       PostSCFGGA      .... off
 Hybrid DFT is turned on
   Fraction HF Exchange ScalHFX         ....  0.530000
   Scaling of DF-GGA-X  ScalDFX         ....  0.470000
   Scaling of DF-GGA-C  ScalDFC         ....  0.730000
   Scaling of DF-LDA-C  ScalLDAC        ....  0.730000
   Perturbative correction              ....  0.270000
   NL short-range parameter             ....  7.800000
 RI-approximation to the Coulomb term is turned on
   Number of AuxJ basis functions       .... 453
   RIJ-COSX (HFX calculated with COS-X)).... on


General Settings:
 Integral files         IntName         .... calc
 Hartree-Fock type      HFTyp           .... RHF
 Total Charge           Charge          ....    0
 Multiplicity           Mult            ....    1
 Number of Electrons    NEL             ....   54
 Basis Dimension        Dim             ....  148
 Nuclear Repulsion      ENuc            ....    313.7322125164 Eh

Convergence Acceleration:
 AO-DIIS                CNVDIIS         .... on
   Start iteration      DIISMaxIt       ....    12
   Startup error        DIISStart       ....  0.200000
   # of expansion vecs  DIISMaxEq       ....     5
   Bias factor          DIISBfac        ....   1.050
   Max. coefficient     DIISMaxC        ....  10.000
 MO-DIIS                CNVKDIIS        .... off
 Trust-Rad. Augm. Hess. CNVTRAH         .... auto
   Auto Start mean grad. ratio tolernc. ....  1.125000
   Auto Start start iteration           ....    50
   Auto Start num. interpolation iter.  ....    10
   Max. Number of Micro iterations      ....    24
   Max. Number of Macro iterations      .... Maxiter - #DIIS iter
   Number of Davidson start vectors     ....     2
   Converg. threshold    (grad. norm)   ....   2.000e-06
   Grad. Scal. Fac. for Micro threshold ....   0.100
   Minimum threshold for Micro iter.    ....   1.000e-02
   NR start threshold (gradient norm)   ....   1.000e-04
   Initial trust radius                 ....   0.400
   Minimum AH scaling param. (alpha)    ....   1.000
   Maximum AH scaling param. (alpha)    .... 1000.000
   Quad. conv. algorithm                .... NR
   White noise on init. David. guess    .... on
   Maximum white noise                  ....   0.010
   Pseudo random numbers                .... off
   Inactive MOs                         .... canonical
   Orbital update algorithm             .... Taylor
   Preconditioner                       .... Diag
   Full preconditioner red. dimension   ....   250
 SOSCF                  CNVSOSCF        .... on
   Start iteration      SOSCFMaxIt      ....   150
   Startup grad/error   SOSCFStart      ....  0.003300
   Hessian update       SOSCFHessUp     .... L-BFGS
 Level Shifting         CNVShift        .... on
   Level shift para.    LevelShift      ....    0.2500
   Turn off err/grad.   ShiftErr        ....    0.0010
 Zerner damping         CNVZerner       .... off
 Static damping         CNVDamp         .... on
   Fraction old density DampFac         ....    0.7000
   Max. Damping (<1)    DampMax         ....    0.9800
   Min. Damping (>=0)   DampMin         ....    0.0000
   Turn off err/grad.   DampErr         ....    0.1000

SCF Procedure:
 Maximum # iterations   MaxIter         ....   125
 SCF integral mode      SCFMode         .... Direct
   Integral package                     .... SHARK and LIBINT hybrid scheme
 Reset frequency        DirectResetFreq ....    20
 Integral Threshold     Thresh          ....  1.000e-12 Eh
 Primitive CutOff       TCut            ....  1.000e-14 Eh

Convergence Tolerance:
 Convergence Check Mode ConvCheckMode   .... Total+1el-Energy
 Convergence forced     ConvForced      .... 0
 Energy Change          TolE            ....  1.000e-09 Eh
 1-El. energy change                    ....  1.000e-06 Eh
 Orbital Gradient       TolG            ....  2.000e-06
 Orbital Rotation angle TolX            ....  2.000e-06
 DIIS Error             TolErr          ....  1.000e-08

------------------------------
INITIAL GUESS: MODEL POTENTIAL
------------------------------
Loading Hartree-Fock densities                     ... done
Calculating cut-offs                               ... done
Initializing the effective Hamiltonian             ... done
Setting up the integral package (SHARK)            ... done
Starting the Coulomb interaction                   ... done (   0.1 sec)
Making the grid                                    ... done (   0.1 sec)
Mapping shells                                     ... done
Starting the XC term evaluation                    ... done (   0.0 sec)
  promolecular density results
     # of electrons  =     53.995958350
     EX              =    -42.030263920
     EC              =     -0.585748628
     EX+EC           =    -42.616012548
Transforming the Hamiltonian                       ... done (   0.0 sec)
Diagonalizing the Hamiltonian                      ... done (   0.0 sec)
Back transforming the eigenvectors                 ... done (   0.0 sec)
Now organizing SCF variables                       ... done
                      ------------------
                      INITIAL GUESS DONE (   0.2 sec)
                      ------------------
             **** ENERGY FILE WAS UPDATED (calc.en.tmp) ****
Finished Guess after   0.4 sec
Maximum memory used throughout the entire GUESS-calculation: 11.5 MB


           ************************************************************
           *        Program running with 8 parallel MPI-processes     *
           *              working on a common directory               *
           ************************************************************

-------------------------------------------------------------------------------------------
                                      ORCA LEAN-SCF
                              memory conserving SCF solver
-------------------------------------------------------------------------------------------

--------------------
CPCM SOLVATION MODEL
--------------------
CPCM parameters:
  Epsilon                                         ...      16.7000
  Refrac                                          ...       1.2750
  Rsolv                                           ...       1.3000
  Surface type                                    ... GAUSSIAN VDW
  Discretization scheme                           ... Constant charge density
    Threshold for H atoms                         ...       5.0000 (charges/Ang^2)
    Threshold for non-H atoms                     ...       5.0000 (charges/Ang^2)
  Epsilon function type                           ...         CPCM
Solvent:                                          ... CUSTOM
Radii:
  Scheme                                          ... Element-dependent radii
  Radius for C  used is    3.8550 Bohr (=   2.0400 Ang.)
  Radius for O  used is    3.4469 Bohr (=   1.8240 Ang.)
  Radius for H  used is    2.4944 Bohr (=   1.3200 Ang.)
Calculating surface                               ...        done! (  0.0s)
Cavity surface points                             ...         1502
Cavity Volume                                     ...     923.2986
Cavity Surface-area                               ...     539.0278
Calculating surface distance matrix               ...        done! (  0.0s)
Performing Cholesky decomposition & store         ...        done! (  0.1s)
Overall time for CPCM initialization              ...                 0.2s

----------------------------------------D-I-I-S--------------------------------------------
Iteration    Energy (Eh)           Delta-E    RMSDP     MaxDP     DIISErr   Damp  Time(sec)
-------------------------------------------------------------------------------------------
               ***  Starting incremental Fock matrix formation  ***
    1    -308.7567145866992746     0.00e+00  3.10e-03  7.26e-02  1.69e-01  0.700   1.0
    2    -308.8340934006413931    -7.74e-02  2.26e-03  4.90e-02  9.78e-02  0.700   0.7
                               ***Turning on AO-DIIS***
    3    -308.8748041315727164    -4.07e-02  1.15e-03  1.82e-02  5.01e-02  0.700   0.7
    4    -308.8989982268578274    -2.42e-02  2.58e-03  3.98e-02  3.12e-02  0.000   0.7
                              *** Initializing SOSCF ***
---------------------------------------S-O-S-C-F--------------------------------------
Iteration    Energy (Eh)           Delta-E    RMSDP     MaxDP     MaxGrad    Time(sec)
--------------------------------------------------------------------------------------
    5    -308.9503369990094939    -5.13e-02  2.23e-04  4.14e-03  2.70e-03     0.7
               *** Restarting incremental Fock matrix formation ***
    6    -308.9503304595136228     6.54e-06  1.45e-04  2.36e-03  4.06e-04     1.0
    7    -308.9503358215003459    -5.36e-06  4.02e-05  1.04e-03  4.43e-04     0.8
    8    -308.9503415746527821    -5.75e-06  8.54e-06  1.83e-04  5.23e-05     0.8
    9    -308.9503416208033855    -4.62e-08  2.86e-06  8.58e-05  3.06e-05     0.8
   10    -308.9503416526821979    -3.19e-08  3.54e-07  5.50e-06  1.08e-06     0.8
   11    -308.9503416528901312    -2.08e-10  1.52e-07  3.35e-06  5.06e-07     0.7
                 **** Energy Check signals convergence ****

               *****************************************************
               *                     SUCCESS                       *
               *           SCF CONVERGED AFTER  11 CYCLES          *
               *****************************************************

Recomputing exchange energy using gridx3       ... done (    0.912 sec)
Old exchange energy                            :    -22.738281287 Eh
New exchange energy                            :    -22.738330682 Eh
Exchange energy change after final integration :     -0.000049395 Eh
Total energy after final integration           :   -308.950391048 Eh
             **** ENERGY FILE WAS UPDATED (calc.en.tmp) ****

----------------
TOTAL SCF ENERGY
----------------

Total Energy       :       -308.95039104828658 Eh           -8406.96754 eV

Components:
Nuclear Repulsion  :        313.73221251638466 Eh            8537.08752 eV
Electronic Energy  :       -622.67658511607829 Eh          -16943.89129 eV
One Electron Energy:      -1039.79338917977520 Eh          -28294.21657 eV
Two Electron Energy:        417.11680406369686 Eh           11350.32528 eV
CPCM Dielectric    :         -0.00596905319655 Eh              -0.16243 eV

Virial components:
Potential Energy   :       -615.36892429656200 Eh          -16745.03973 eV
Kinetic Energy     :        306.41853324827548 Eh            8338.07219 eV
Virial Ratio       :          2.00826274368319

DFT components:
N(Alpha)           :       26.999979742746 electrons
N(Beta)            :       26.999979742746 electrons
N(Total)           :       53.999959485491 electrons
E(X)               :      -20.179614752256 Eh       
E(C)               :       -1.308992426554 Eh       
E(XC)              :      -21.488607178810 Eh       

CPCM Solvation Model Properties:
Surface-charge          :         -0.02155381133569
Corrected charge        :          0.00000000000000
Outlying charge corr.   :          0.00003445261762 Eh               0.00094 eV
Free-energy (cav+disp)  :  This term is not implemented in the current solvation scheme

---------------
SCF CONVERGENCE
---------------

  Last Energy change         ...    2.0793e-10  Tolerance :   1.0000e-09
  Last MAX-Density change    ...    3.3539e-06  Tolerance :   1.0000e-08
  Last RMS-Density change    ...    1.5163e-07  Tolerance :   1.0000e-09
  Last DIIS Error            ...    2.6996e-03  Tolerance :   1.0000e-08
  Last Orbital Gradient      ...    5.0641e-07  Tolerance :   2.0000e-06
  Last Orbital Rotation      ...    1.2012e-06  Tolerance :   2.0000e-06


----------------
ORBITAL ENERGIES
----------------

  NO   OCC          E(Eh)            E(eV) 
   0   2.0000     -19.723105      -536.6930 
   1   2.0000     -10.669848      -290.3413 
   2   2.0000     -10.665831      -290.2320 
   3   2.0000     -10.623469      -289.0793 
   4   2.0000     -10.616158      -288.8803 
   5   2.0000     -10.614425      -288.8332 
   6   2.0000     -10.605013      -288.5771 
   7   2.0000      -1.174812       -31.9683 
   8   2.0000      -0.923422       -25.1276 
   9   2.0000      -0.866221       -23.5711 
  10   2.0000      -0.800230       -21.7754 
  11   2.0000      -0.749246       -20.3880 
  12   2.0000      -0.666919       -18.1478 
  13   2.0000      -0.621366       -16.9082 
  14   2.0000      -0.568558       -15.4712 
  15   2.0000      -0.547974       -14.9111 
  16   2.0000      -0.501191       -13.6381 
  17   2.0000      -0.493937       -13.4407 
  18   2.0000      -0.475979       -12.9520 
  19   2.0000      -0.461824       -12.5669 
  20   2.0000      -0.443920       -12.0797 
  21   2.0000      -0.438190       -11.9238 
  22   2.0000      -0.429508       -11.6875 
  23   2.0000      -0.399820       -10.8796 
  24   2.0000      -0.384208       -10.4548 
  25   2.0000      -0.340221        -9.2579 
  26   2.0000      -0.273982        -7.4554 
  27   0.0000       0.081459         2.2166 
  28   0.0000       0.110936         3.0187 
  29   0.0000       0.139181         3.7873 
  30   0.0000       0.152476         4.1491 
  31   0.0000       0.161518         4.3951 
  32   0.0000       0.176116         4.7924 
  33   0.0000       0.181522         4.9395 
  34   0.0000       0.191227         5.2036 
  35   0.0000       0.202534         5.5112 
  36   0.0000       0.208357         5.6697 
  37   0.0000       0.218766         5.9529 
*Only the first 10 virtual orbitals were printed.

                    ********************************
                    * MULLIKEN POPULATION ANALYSIS *
                    ********************************

-----------------------
MULLIKEN ATOMIC CHARGES
-----------------------
   0 C :    0.002770
   1 C :    0.215121
   2 C :   -0.214899
   3 C :    0.070998
   4 C :   -0.195522
   5 C :    0.340024
   6 O :   -0.506800
   7 H :    0.031863
   8 H :    0.020333
   9 H :    0.030401
  10 H :    0.032138
  11 H :    0.048982
  12 H :    0.050162
  13 H :    0.013776
  14 H :    0.017174
  15 H :    0.022336
  16 H :    0.021144
Sum of atomic charges:    0.0000000

--------------------------------
MULLIKEN REDUCED ORBITAL CHARGES
--------------------------------
  0 C s       :     3.022793  s :     3.022793
      pz      :     0.988609  p :     2.943878
      px      :     0.947990
      py      :     1.007280
      dz2     :     0.009406  d :     0.030559
      dxz     :     0.006137
      dyz     :     0.002292
      dx2y2   :     0.004274
      dxy     :     0.008450

  1 C s       :     3.001421  s :     3.001421
      pz      :     1.045043  p :     2.705905
      px      :     0.909586
      py      :     0.751276
      dz2     :     0.016009  d :     0.077554
      dxz     :     0.012689
      dyz     :     0.011323
      dx2y2   :     0.014949
      dxy     :     0.022584

  2 C s       :     3.119041  s :     3.119041
      pz      :     0.998252  p :     3.045411
      px      :     1.009475
      py      :     1.037684
      dz2     :     0.005368  d :     0.050447
      dxz     :     0.008108
      dyz     :     0.007881
      dx2y2   :     0.013098
      dxy     :     0.015992

  3 C s       :     2.964634  s :     2.964634
      pz      :     1.008226  p :     2.933019
      px      :     0.994405
      py      :     0.930388
      dz2     :     0.006844  d :     0.031350
      dxz     :     0.004263
      dyz     :     0.006151
      dx2y2   :     0.008939
      dxy     :     0.005153

  4 C s       :     3.285697  s :     3.285697
      pz      :     1.014499  p :     2.869760
      px      :     0.935291
      py      :     0.919970
      dz2     :     0.003801  d :     0.040065
      dxz     :     0.007338
      dyz     :     0.005494
      dx2y2   :     0.013589
      dxy     :     0.009843

  5 C s       :     2.906568  s :     2.906568
      pz      :     0.973219  p :     2.684278
      px      :     0.764701
      py      :     0.946358
      dz2     :     0.010497  d :     0.069129
      dxz     :     0.018252
      dyz     :     0.009671
      dx2y2   :     0.019095
      dxy     :     0.011614

  6 O s       :     3.788014  s :     3.788014
      pz      :     1.828575  p :     4.702296
      px      :     1.321431
      py      :     1.552290
      dz2     :     0.002246  d :     0.016490
      dxz     :     0.002303
      dyz     :     0.002087
      dx2y2   :     0.004484
      dxy     :     0.005370

  7 H s       :     0.944171  s :     0.944171
      pz      :     0.004290  p :     0.023967
      px      :     0.007612
      py      :     0.012065

  8 H s       :     0.956303  s :     0.956303
      pz      :     0.014978  p :     0.023363
      px      :     0.003876
      py      :     0.004509

  9 H s       :     0.945890  s :     0.945890
      pz      :     0.005322  p :     0.023709
      px      :     0.007073
      py      :     0.011313

 10 H s       :     0.943921  s :     0.943921
      pz      :     0.005480  p :     0.023941
      px      :     0.014632
      py      :     0.003829

 11 H s       :     0.926777  s :     0.926777
      pz      :     0.008524  p :     0.024241
      px      :     0.008560
      py      :     0.007157

 12 H s       :     0.925632  s :     0.925632
      pz      :     0.014582  p :     0.024205
      px      :     0.004517
      py      :     0.005107

 13 H s       :     0.965237  s :     0.965237
      pz      :     0.015074  p :     0.020987
      px      :     0.003332
      py      :     0.002581

 14 H s       :     0.957913  s :     0.957913
      pz      :     0.006028  p :     0.024914
      px      :     0.011659
      py      :     0.007228

 15 H s       :     0.955439  s :     0.955439
      pz      :     0.013212  p :     0.022225
      px      :     0.002660
      py      :     0.006352

 16 H s       :     0.956673  s :     0.956673
      pz      :     0.009264  p :     0.022183
      px      :     0.008338
      py      :     0.004581


                     *******************************
                     * LOEWDIN POPULATION ANALYSIS *
                     *******************************

----------------------
LOEWDIN ATOMIC CHARGES
----------------------
   0 C :   -0.057733
   1 C :    0.084398
   2 C :   -0.053804
   3 C :   -0.041992
   4 C :   -0.065074
   5 C :    0.102021
   6 O :   -0.225630
   7 H :    0.028184
   8 H :    0.023179
   9 H :    0.025241
  10 H :    0.029304
  11 H :    0.040364
  12 H :    0.040968
  13 H :    0.013102
  14 H :    0.031065
  15 H :    0.013865
  16 H :    0.012542

-------------------------------
LOEWDIN REDUCED ORBITAL CHARGES
-------------------------------
  0 C s       :     2.856872  s :     2.856872
      pz      :     1.046246  p :     3.127663
      px      :     1.024949
      py      :     1.056468
      dz2     :     0.022147  d :     0.073198
      dxz     :     0.014816
      dyz     :     0.005226
      dx2y2   :     0.010625
      dxy     :     0.020385

  1 C s       :     2.836144  s :     2.836144
      pz      :     1.055485  p :     2.908583
      px      :     0.975916
      py      :     0.877183
      dz2     :     0.035645  d :     0.170874
      dxz     :     0.029313
      dyz     :     0.023904
      dx2y2   :     0.032833
      dxy     :     0.049178

  2 C s       :     2.858188  s :     2.858188
      pz      :     0.964554  p :     3.079025
      px      :     1.077467
      py      :     1.037004
      dz2     :     0.011082  d :     0.116591
      dxz     :     0.016348
      dyz     :     0.015683
      dx2y2   :     0.032332
      dxy     :     0.041146

  3 C s       :     2.835013  s :     2.835013
      pz      :     1.062564  p :     3.131163
      px      :     1.053351
      py      :     1.015248
      dz2     :     0.016397  d :     0.075816
      dxz     :     0.009846
      dyz     :     0.014798
      dx2y2   :     0.022082
      dxy     :     0.012693

  4 C s       :     2.861439  s :     2.861439
      pz      :     1.012480  p :     3.105727
      px      :     1.066019
      py      :     1.027227
      dz2     :     0.007556  d :     0.097909
      dxz     :     0.015117
      dyz     :     0.011323
      dx2y2   :     0.036945
      dxy     :     0.026968

  5 C s       :     2.834393  s :     2.834393
      pz      :     1.031296  p :     2.909438
      px      :     0.847361
      py      :     1.030782
      dz2     :     0.022625  d :     0.154148
      dxz     :     0.041506
      dyz     :     0.022053
      dx2y2   :     0.044038
      dxy     :     0.023925

  6 O s       :     3.472293  s :     3.472293
      pz      :     1.815539  p :     4.725114
      px      :     1.343094
      py      :     1.566481
      dz2     :     0.003346  d :     0.028223
      dxz     :     0.004081
      dyz     :     0.002802
      dx2y2   :     0.008112
      dxy     :     0.009882

  7 H s       :     0.907688  s :     0.907688
      pz      :     0.011497  p :     0.064127
      px      :     0.021650
      py      :     0.030980

  8 H s       :     0.913210  s :     0.913210
      pz      :     0.039727  p :     0.063611
      px      :     0.012075
      py      :     0.011810

  9 H s       :     0.911100  s :     0.911100
      pz      :     0.014510  p :     0.063659
      px      :     0.020280
      py      :     0.028869

 10 H s       :     0.906781  s :     0.906781
      pz      :     0.014433  p :     0.063915
      px      :     0.037617
      py      :     0.011864

 11 H s       :     0.895800  s :     0.895800
      pz      :     0.021761  p :     0.063836
      px      :     0.022245
      py      :     0.019829

 12 H s       :     0.895333  s :     0.895333
      pz      :     0.037417  p :     0.063699
      px      :     0.011652
      py      :     0.014630

 13 H s       :     0.923106  s :     0.923106
      pz      :     0.040854  p :     0.063792
      px      :     0.013234
      py      :     0.009704

 14 H s       :     0.897353  s :     0.897353
      pz      :     0.018819  p :     0.071582
      px      :     0.029787
      py      :     0.022976

 15 H s       :     0.923093  s :     0.923093
      pz      :     0.035542  p :     0.063042
      px      :     0.009315
      py      :     0.018184

 16 H s       :     0.924333  s :     0.924333
      pz      :     0.025056  p :     0.063125
      px      :     0.024317
      py      :     0.013753


                      *****************************
                      * MAYER POPULATION ANALYSIS *
                      *****************************

  NA   - Mulliken gross atomic population
  ZA   - Total nuclear charge
  QA   - Mulliken gross atomic charge
  VA   - Mayer's total valence
  BVA  - Mayer's bonded valence
  FA   - Mayer's free valence

  ATOM       NA         ZA         QA         VA         BVA        FA
  0 C      5.9972     6.0000     0.0028     3.9148     3.9148     0.0000
  1 C      5.7849     6.0000     0.2151     4.0007     4.0007     0.0000
  2 C      6.2149     6.0000    -0.2149     4.0239     4.0239     0.0000
  3 C      5.9290     6.0000     0.0710     3.9034     3.9034    -0.0000
  4 C      6.1955     6.0000    -0.1955     3.9775     3.9775     0.0000
  5 C      5.6600     6.0000     0.3400     3.8202     3.8202     0.0000
  6 O      8.5068     8.0000    -0.5068     1.9516     1.9516     0.0000
  7 H      0.9681     1.0000     0.0319     0.9906     0.9906     0.0000
  8 H      0.9797     1.0000     0.0203     0.9972     0.9972    -0.0000
  9 H      0.9696     1.0000     0.0304     0.9869     0.9869     0.0000
 10 H      0.9679     1.0000     0.0321     0.9926     0.9926     0.0000
 11 H      0.9510     1.0000     0.0490     0.9870     0.9870     0.0000
 12 H      0.9498     1.0000     0.0502     0.9880     0.9880    -0.0000
 13 H      0.9862     1.0000     0.0138     0.9706     0.9706     0.0000
 14 H      0.9828     1.0000     0.0172     0.9980     0.9980     0.0000
 15 H      0.9777     1.0000     0.0223     0.9738     0.9738    -0.0000
 16 H      0.9789     1.0000     0.0211     0.9728     0.9728    -0.0000

  Mayer bond orders larger than 0.100000
B(  0-C ,  1-C ) :   1.0553 B(  0-C ,  7-H ) :   0.9667 B(  0-C ,  8-H ) :   0.9647 
B(  0-C ,  9-H ) :   0.9706 B(  1-C ,  2-C ) :   1.0305 B(  1-C ,  6-O ) :   0.9442 
B(  1-C , 13-H ) :   0.9226 B(  2-C ,  3-C ) :   1.0281 B(  2-C ,  4-C ) :   1.9139 
B(  3-C , 10-H ) :   0.9697 B(  3-C , 11-H ) :   0.9644 B(  3-C , 12-H ) :   0.9672 
B(  4-C ,  5-C ) :   1.0106 B(  4-C , 14-H ) :   1.0022 B(  5-C ,  6-O ) :   0.9472 
B(  5-C , 15-H ) :   0.9430 B(  5-C , 16-H ) :   0.9427 

-------
TIMINGS
-------

Total SCF time: 0 days 0 hours 0 min 10 sec 

Total time                  ....      10.046 sec
Sum of individual times     ....      10.042 sec  (100.0%)

SCF preparation             ....       0.395 sec  (  3.9%)
Fock matrix formation       ....       8.628 sec  ( 85.9%)
  Startup                   ....       0.077 sec  (  0.9% of F)
  Split-RI-J                ....       0.465 sec  (  5.4% of F)
  Chain of spheres X        ....       4.874 sec  ( 56.5% of F)
  XC integration            ....       1.036 sec  ( 12.0% of F)
    XC Preparation          ....       0.000 sec  (  0.0% of XC)
    Basis function eval.    ....       0.369 sec  ( 35.6% of XC)
    Density eval.           ....       0.207 sec  ( 20.0% of XC)
    XC-Functional eval.     ....       0.055 sec  (  5.3% of XC)
    XC-Potential eval.      ....       0.238 sec  ( 22.9% of XC)
  CPCM terms                ....       1.210 sec  ( 14.0% of F)
Diagonalization             ....       0.000 sec  (  0.0%)
Density matrix formation    ....       0.400 sec  (  4.0%)
Total Energy calculation    ....       0.035 sec  (  0.3%)
Population analysis         ....       0.018 sec  (  0.2%)
Orbital Transformation      ....       0.108 sec  (  1.1%)
Orbital Orthonormalization  ....       0.000 sec  (  0.0%)
DIIS solution               ....       0.195 sec  (  1.9%)
SOSCF solution              ....       0.262 sec  (  2.6%)
Finished LeanSCF after  10.1 sec

Maximum memory used throughout the entire LEANSCF-calculation: 16.2 MB


           ************************************************************
           *        Program running with 8 parallel MPI-processes     *
           *              working on a common directory               *
           ************************************************************

------------------------------------------------------------------------------
                                ORCA  MP2 
------------------------------------------------------------------------------

Freezing NCore=14 chemical core electrons

----------------------
RI-MP2 ENERGY+GRADIENT
----------------------
Dimension of the orbital basis            ...  148
Dimension of the AuxC basis               ...  476
Memory devoted to MP2                     ... 8000 MB   
Data format for matrix containers         ... DOUBLE
Compression type for matrix containers    ... UNCOMPRESSED
Overall scaling of the MP2 energy         ...   2.700e-01

-----------------------
SHARK RI TRANSFORMATION
-----------------------

Number of basis functions                ...    148
Number of aux functions                  ...    476
Number of operators                      ...      1
Generation of IJK                        ... YES
Generation of IAK                        ... YES
Generation of ABK                        ... NO
Orbital Range Operator  0:    0-  26 to   27- 147

Aux basis identifier                     ...   AUXC
Contraction scheme used                  ... SEGMENTED
Do orthogonalization                     ... YES
All operator combinations                ... NO
Transpose (ia|K)                         ... NO
Integral generator used                  ... LIBINT
Starting integral generation + trafo... 
Half trafo (segmented) done. Total time =  0.1 sec. integrals=  0.0 sec trafo=  0.0 sec
Integral generation and half transformation done (  0.1 sec)

Reading or making V^(-1/2)          ... done (  0.0 sec)
Sorting IJK integrals               ... done (  0.0 sec)
Sorting IAK integrals               ... done (  0.0 sec)

SHARK RI integral transformation done. Total time =  0.1 sec.

Opening buffers                              ... done
Frozen core precalculation                   ... done

Starting loop over batches of integrals:

Operator 0  - window                       ... (  7- 26)x( 27-147)
Operator 0  - Memory available             ...  8000 MB
Operator 0  - Memory needed per MO         ...   0.4 MB
Operator 0  - Number of orbitals per batch ... 3
Operator 0  - Number of batches            ... 1

OPERATOR  0   PASS   0:  MOs     7 ...    9 +   10 ...   12 +   13 ...   15 +   16 ...   18
                            +   19 ...   21 +   22 ...   24 +   25 ...   26
  Reading integrals       ... ok
  Internal MO   9
Closing buffer GIPV ( 0.01 GB; CompressionRatio= 1.00)
Time spent in pair loops =     0.185 sec
Deleting buffers (Ka|jb) ...done

-----------------------------------------------
 RI-MP2 CORRELATION ENERGY:     -0.330150776 Eh
-----------------------------------------------


---------------------
MP2 DENSITY FORMATION
---------------------

Completing the external part of the density      ... done
Storing the unrelaxed density                    ... done

Re-sorting 3-index density container for op 0    ... done
Computing external part of the Lagrangian        ... done
Calculating the xc-kernel                        ... done
Calculating G(D)                                 ... done
Completing the Lagrangian                        ... done
Solving the Z-vector equations                   ... Using XC Grid                  ... (calc.grid_cpscf.tmp) 
Recalculating density on grid  ... (calc.grho_cpscf0.tmp) done
Calculating the xc-kernel      ... (calc.fxc_cpscf0.tmp) done

-------------------
SHARK CP-SCF DRIVER
-------------------

Dimension of the orbital basis          ...    148
Dimension of the CPSCF-problem          ...   3267
Number of operators                     ...      1
Max. number of iterations               ...    128
Convergence Tolerance                   ... 3.0e-05
Number of perturbations                 ...      1
Perturbation type                       ... REAL

----------------------------
POPLE LINEAR EQUATION SOLVER
----------------------------

  ITERATION   0:   ||err||_max =   3.0089e-02 (   0.5 sec)
  ITERATION   1:   ||err||_max =   5.3821e-03 (   0.5 sec)
  ITERATION   2:   ||err||_max =   2.1147e-03 (   0.5 sec)
  ITERATION   3:   ||err||_max =   3.3783e-04 (   0.5 sec)
  ITERATION   4:   ||err||_max =   1.1386e-04 (   0.5 sec)
  ITERATION   5:   ||err||_max =   5.1421e-05 (   0.5 sec)
  ITERATION   6:   ||err||_max =   1.0821e-05 (   0.5 sec)
done
Finalizing the relaxed density                   ... done
Transforming P to the AO basis                   ... done
Storing the relaxed density                      ... done

------------------------------------
ENERGY WEIGHTED DENSITY FINALIZATION
------------------------------------

Gathering the parts of the W-matrix              ... done
Forming the Z-density                            ... done
Transforming Z to the AO basis                   ... done
Calculating G(Z)                                 ... done
Finalizing the W-matrix                          ... done
Transforming W to the AO basis and storing       ... done

----------------------------------
MP2 DERIVATIVE INTEGRAL GENERATION
----------------------------------

Input SCF Electron Density              ... calc.scfp
Input Correlated Electron Density       ... calc.pmp2re
Input Energy Weighted Density           ... calc.wmp2.tmp

Nuclear repulsion gradient              ... done (  0.0 sec)
HCore & Overlap gradient  (SHARK)       ... done (  0.0 sec)
Two-electron RIJ gradient terms         ... done (  0.2 sec)

-----------------------------------------------------------
MP2 COSX Grid Generation
-----------------------------------------------------------

General Integration Accuracy     IntAcc      ... 4.871
Radial Grid Type                 RadialGrid  ... OptM3 with GC (2021)
Angular Grid (max. ang.)         AngularGrid ... 4 (Lebedev-302)
Angular grid pruning method      GridPruning ... 4 (adaptive)
Weight generation scheme         WeightScheme... mBecke (2022)
Basis function cutoff            BFCut       ... 1.0000e-12
Integration weight cutoff        WCut        ... 1.0000e-14
Partially contracted basis set               ... on
Rotationally invariant grid construction     ... off
Angular grids for H and He will be reduced by one unit

Total number of grid points                  ...    85998
Total number of batches                      ...      680
Average number of points per batch           ...      126
Average number of grid points per atom       ...     5059
UseSFitting                                  ... on
Two-electron COSX gradient terms        ... 
Integration Timings:
Total Time                  =     2.7 sec
Basis fcn evaluation        =     0.0 sec
Density evaluation          =     0.1 sec
A evaluation                =     2.3 sec
A derivative evaluation     =     0.0 sec
S-fit derivative evaluation =     0.0 sec
anal. over. der. evaluation =     0.0 sec
num. over. der. evaluation  =     0.2 sec
K(P) evaluation             =     0.0 sec
finalize                    =     0.0 sec

done (  3.2 sec)
CPCM gradient                           ... done (  0.3 sec)
DFT XC gradient                         ... Exchange-correlation gradient    ... done
done (  0.4 sec)
Empirical dispersion gradient           ... 
-------------------
DISPERSION GRADIENT
-------------------

   1   C   :   -0.000266480   -0.000103917    0.000024397
   2   C   :   -0.000013754   -0.000066386   -0.000038384
   3   C   :    0.000085402   -0.000021794   -0.000017033
   4   C   :    0.000032834    0.000283662    0.000002352
   5   C   :    0.000163879   -0.000042663   -0.000000177
   6   C   :    0.000141147   -0.000042756   -0.000000263
   7   O   :    0.000053352   -0.000103565   -0.000032836
   8   H   :   -0.000144454   -0.000019043    0.000014413
   9   H   :   -0.000144221   -0.000061392    0.000088245
  10   H   :   -0.000112194   -0.000055170    0.000005125
  11   H   :   -0.000038187    0.000140945   -0.000016110
  12   H   :    0.000008914    0.000128031   -0.000023589
  13   H   :    0.000000277    0.000137244    0.000044199
  14   H   :   -0.000066408   -0.000039029   -0.000116079
  15   H   :    0.000110575    0.000025770    0.000037694
  16   H   :    0.000092262   -0.000086872    0.000048153
  17   H   :    0.000097058   -0.000073066   -0.000020106

Difference to translation invariance:
           :    0.0000000000    0.0000000000    0.0000000000

Difference to rotation invariance:
           :    0.0000000000   -0.0000000000   -0.0000000000

Norm of the Dispersion gradient    ...    0.0006627757
RMS gradient                       ...    0.0000928072
MAX gradient                       ...    0.0002836625
done (  0.0 sec)

                *********************************************
                * UNRELAXED MP2 DENSITY POPULATION ANALYSIS *
                *********************************************

------------------------------------------------------------------------------
                           ORCA POPULATION ANALYSIS
------------------------------------------------------------------------------
Input electron density              ... calc.pmp2ur
BaseName (.gbw .S,...)              ... calc

                    ********************************
                    * MULLIKEN POPULATION ANALYSIS *
                    ********************************

-----------------------
MULLIKEN ATOMIC CHARGES
-----------------------
   0 C :    0.000496
   1 C :    0.210125
   2 C :   -0.215778
   3 C :    0.068712
   4 C :   -0.196036
   5 C :    0.334858
   6 O :   -0.498611
   7 H :    0.032560
   8 H :    0.021121
   9 H :    0.031156
  10 H :    0.032968
  11 H :    0.049712
  12 H :    0.050897
  13 H :    0.014597
  14 H :    0.018215
  15 H :    0.023110
  16 H :    0.021896
Sum of atomic charges:    0.0000000

--------------------------------
MULLIKEN REDUCED ORBITAL CHARGES
--------------------------------
  0 C s       :     3.022999  s :     3.022999
      pz      :     0.987406  p :     2.940361
      px      :     0.946761
      py      :     1.006194
      dz2     :     0.010481  d :     0.036144
      dxz     :     0.007223
      dyz     :     0.003445
      dx2y2   :     0.005398
      dxy     :     0.009596
  1 C s       :     3.001533  s :     3.001533
      pz      :     1.043940  p :     2.705388
      px      :     0.908969
      py      :     0.752479
      dz2     :     0.017039  d :     0.082953
      dxz     :     0.013818
      dyz     :     0.012498
      dx2y2   :     0.016089
      dxy     :     0.023509
  2 C s       :     3.119001  s :     3.119001
      pz      :     0.996891  p :     3.040176
      px      :     1.007818
      py      :     1.035467
      dz2     :     0.006475  d :     0.056600
      dxz     :     0.009260
      dyz     :     0.009132
      dx2y2   :     0.014438
      dxy     :     0.017295
  3 C s       :     2.965153  s :     2.965153
      pz      :     1.007021  p :     2.929180
      px      :     0.993131
      py      :     0.929028
      dz2     :     0.007896  d :     0.036955
      dxz     :     0.005367
      dyz     :     0.007373
      dx2y2   :     0.009989
      dxy     :     0.006329
  4 C s       :     3.285505  s :     3.285505
      pz      :     1.012433  p :     2.864408
      px      :     0.933688
      py      :     0.918287
      dz2     :     0.004899  d :     0.046123
      dxz     :     0.008481
      dyz     :     0.006738
      dx2y2   :     0.014768
      dxy     :     0.011237
  5 C s       :     2.907126  s :     2.907126
      pz      :     0.972743  p :     2.683703
      px      :     0.765901
      py      :     0.945059
      dz2     :     0.011518  d :     0.074314
      dxz     :     0.019198
      dyz     :     0.010853
      dx2y2   :     0.019964
      dxy     :     0.012780
  6 O s       :     3.787171  s :     3.787171
      pz      :     1.823687  p :     4.688539
      px      :     1.317636
      py      :     1.547216
      dz2     :     0.003540  d :     0.022901
      dxz     :     0.003633
      dyz     :     0.003381
      dx2y2   :     0.005745
      dxy     :     0.006602
  7 H s       :     0.942178  s :     0.942178
      pz      :     0.004808  p :     0.025262
      px      :     0.008067
      py      :     0.012387
  8 H s       :     0.954216  s :     0.954216
      pz      :     0.015233  p :     0.024663
      px      :     0.004405
      py      :     0.005025
  9 H s       :     0.943847  s :     0.943847
      pz      :     0.005810  p :     0.024998
      px      :     0.007536
      py      :     0.011651
 10 H s       :     0.941805  s :     0.941805
      pz      :     0.005970  p :     0.025228
      px      :     0.014887
      py      :     0.004371
 11 H s       :     0.924791  s :     0.924791
      pz      :     0.008923  p :     0.025497
      px      :     0.008957
      py      :     0.007616
 12 H s       :     0.923642  s :     0.923642
      pz      :     0.014822  p :     0.025461
      px      :     0.005027
      py      :     0.005612
 13 H s       :     0.963087  s :     0.963087
      pz      :     0.015331  p :     0.022315
      px      :     0.003842
      py      :     0.003142
 14 H s       :     0.955684  s :     0.955684
      pz      :     0.006519  p :     0.026100
      px      :     0.011956
      py      :     0.007626
 15 H s       :     0.953360  s :     0.953360
      pz      :     0.013496  p :     0.023530
      px      :     0.003199
      py      :     0.006835
 16 H s       :     0.954608  s :     0.954608
      pz      :     0.009633  p :     0.023496
      px      :     0.008755
      py      :     0.005108


                     *******************************
                     * LOEWDIN POPULATION ANALYSIS *
                     *******************************

----------------------
LOEWDIN ATOMIC CHARGES
----------------------
   0 C :   -0.057264
   1 C :    0.081031
   2 C :   -0.054829
   3 C :   -0.041232
   4 C :   -0.064530
   5 C :    0.099203
   6 O :   -0.218385
   7 H :    0.027976
   8 H :    0.023005
   9 H :    0.025061
  10 H :    0.029141
  11 H :    0.040195
  12 H :    0.040801
  13 H :    0.012863
  14 H :    0.030926
  15 H :    0.013690
  16 H :    0.012348

-------------------------------
LOEWDIN REDUCED ORBITAL CHARGES
-------------------------------
  0 C s       :     2.856737  s :     2.856737
      pz      :     1.043955  p :     3.120737
      px      :     1.022578
      py      :     1.054205
      dz2     :     0.023523  d :     0.079789
      dxz     :     0.016077
      dyz     :     0.006457
      dx2y2   :     0.011894
      dxy     :     0.021838
  1 C s       :     2.836680  s :     2.836680
      pz      :     1.053371  p :     2.905023
      px      :     0.974445
      py      :     0.877207
      dz2     :     0.037017  d :     0.177266
      dxz     :     0.030640
      dyz     :     0.025143
      dx2y2   :     0.034141
      dxy     :     0.050324
  2 C s       :     2.858411  s :     2.858411
      pz      :     0.963431  p :     3.072052
      px      :     1.074571
      py      :     1.034050
      dz2     :     0.012601  d :     0.124365
      dxz     :     0.017773
      dyz     :     0.017068
      dx2y2   :     0.034124
      dxy     :     0.042799
  3 C s       :     2.834906  s :     2.834906
      pz      :     1.060139  p :     3.123866
      px      :     1.050978
      py      :     1.012749
      dz2     :     0.017695  d :     0.082460
      dxz     :     0.011099
      dyz     :     0.016191
      dx2y2   :     0.023420
      dxy     :     0.014055
  4 C s       :     2.861468  s :     2.861468
      pz      :     1.010165  p :     3.097561
      px      :     1.062912
      py      :     1.024484
      dz2     :     0.009065  d :     0.105501
      dxz     :     0.016541
      dyz     :     0.012685
      dx2y2   :     0.038497
      dxy     :     0.028714
  5 C s       :     2.834749  s :     2.834749
      pz      :     1.029621  p :     2.905868
      px      :     0.847627
      py      :     1.028619
      dz2     :     0.023836  d :     0.160180
      dxz     :     0.042634
      dyz     :     0.023388
      dx2y2   :     0.045147
      dxy     :     0.025176
  6 O s       :     3.471709  s :     3.471709
      pz      :     1.810561  p :     4.711453
      px      :     1.339268
      py      :     1.561624
      dz2     :     0.004757  d :     0.035223
      dxz     :     0.005510
      dyz     :     0.004141
      dx2y2   :     0.009509
      dxy     :     0.011305
  7 H s       :     0.905465  s :     0.905465
      pz      :     0.012135  p :     0.066559
      px      :     0.022481
      py      :     0.031943
  8 H s       :     0.910965  s :     0.910965
      pz      :     0.040844  p :     0.066030
      px      :     0.012733
      py      :     0.012453
  9 H s       :     0.908864  s :     0.908864
      pz      :     0.015189  p :     0.066075
      px      :     0.021087
      py      :     0.029799
 10 H s       :     0.904531  s :     0.904531
      pz      :     0.015097  p :     0.066328
      px      :     0.038683
      py      :     0.012548
 11 H s       :     0.893604  s :     0.893604
      pz      :     0.022537  p :     0.066201
      px      :     0.023021
      py      :     0.020643
 12 H s       :     0.893136  s :     0.893136
      pz      :     0.038435  p :     0.066063
      px      :     0.012273
      py      :     0.015355
 13 H s       :     0.920666  s :     0.920666
      pz      :     0.042002  p :     0.066471
      px      :     0.013994
      py      :     0.010475
 14 H s       :     0.895063  s :     0.895063
      pz      :     0.019513  p :     0.074010
      px      :     0.030699
      py      :     0.023799
 15 H s       :     0.920770  s :     0.920770
      pz      :     0.036534  p :     0.065540
      px      :     0.010050
      py      :     0.018956
 16 H s       :     0.922017  s :     0.922017
      pz      :     0.025891  p :     0.065635
      px      :     0.025299
      py      :     0.014446


                      *****************************
                      * MAYER POPULATION ANALYSIS *
                      *****************************

  NA   - Mulliken gross atomic population
  ZA   - Total nuclear charge
  QA   - Mulliken gross atomic charge
  VA   - Mayer's total valence
  BVA  - Mayer's bonded valence
  FA   - Mayer's free valence

  ATOM       NA         ZA         QA         VA         BVA        FA
  0 C      5.9995     6.0000     0.0005     3.9467     3.8430     0.1036
  1 C      5.7899     6.0000     0.2101     4.0262     3.9121     0.1141
  2 C      6.2158     6.0000    -0.2158     4.0529     3.9081     0.1447
  3 C      5.9313     6.0000     0.0687     3.9340     3.8327     0.1013
  4 C      6.1960     6.0000    -0.1960     4.0070     3.8696     0.1374
  5 C      5.6651     6.0000     0.3349     3.8467     3.7416     0.1051
  6 O      8.4986     8.0000    -0.4986     2.0485     1.9015     0.1470
  7 H      0.9674     1.0000     0.0326     0.9948     0.9733     0.0215
  8 H      0.9789     1.0000     0.0211     1.0016     0.9802     0.0214
  9 H      0.9688     1.0000     0.0312     0.9911     0.9698     0.0214
 10 H      0.9670     1.0000     0.0330     0.9967     0.9758     0.0209
 11 H      0.9503     1.0000     0.0497     0.9909     0.9698     0.0210
 12 H      0.9491     1.0000     0.0509     0.9919     0.9708     0.0210
 13 H      0.9854     1.0000     0.0146     0.9751     0.9521     0.0230
 14 H      0.9818     1.0000     0.0182     1.0021     0.9811     0.0210
 15 H      0.9769     1.0000     0.0231     0.9780     0.9562     0.0219
 16 H      0.9781     1.0000     0.0219     0.9771     0.9551     0.0221

  Mayer bond orders larger than 0.100000
B(  0-C ,  1-C ) :   1.0326 B(  0-C ,  7-H ) :   0.9505 B(  0-C ,  8-H ) :   0.9489 
B(  0-C ,  9-H ) :   0.9546 B(  1-C ,  2-C ) :   1.0075 B(  1-C ,  6-O ) :   0.9215 
B(  1-C , 13-H ) :   0.9065 B(  2-C ,  3-C ) :   1.0061 B(  2-C ,  4-C ) :   1.8486 
B(  3-C , 10-H ) :   0.9539 B(  3-C , 11-H ) :   0.9486 B(  3-C , 12-H ) :   0.9514 
B(  4-C ,  5-C ) :   0.9887 B(  4-C , 14-H ) :   0.9867 B(  5-C ,  6-O ) :   0.9243 
B(  5-C , 15-H ) :   0.9271 B(  5-C , 16-H ) :   0.9268 


                *******************************************
                * RELAXED MP2 DENSITY POPULATION ANALYSIS *
                *******************************************

------------------------------------------------------------------------------
                           ORCA POPULATION ANALYSIS
------------------------------------------------------------------------------
Input electron density              ... calc.pmp2re
BaseName (.gbw .S,...)              ... calc

                    ********************************
                    * MULLIKEN POPULATION ANALYSIS *
                    ********************************

-----------------------
MULLIKEN ATOMIC CHARGES
-----------------------
   0 C :    0.000996
   1 C :    0.185112
   2 C :   -0.187156
   3 C :    0.057796
   4 C :   -0.186414
   5 C :    0.312067
   6 O :   -0.450518
   7 H :    0.030531
   8 H :    0.019195
   9 H :    0.029324
  10 H :    0.030850
  11 H :    0.047779
  12 H :    0.049169
  13 H :    0.010283
  14 H :    0.009613
  15 H :    0.021447
  16 H :    0.019925
Sum of atomic charges:    0.0000000

--------------------------------
MULLIKEN REDUCED ORBITAL CHARGES
--------------------------------
  0 C s       :     3.015086  s :     3.015086
      pz      :     0.989075  p :     2.949118
      px      :     0.953084
      py      :     1.006959
      dz2     :     0.010193  d :     0.034800
      dxz     :     0.006794
      dyz     :     0.003374
      dx2y2   :     0.005105
      dxy     :     0.009334
  1 C s       :     3.000787  s :     3.000787
      pz      :     1.045438  p :     2.733038
      px      :     0.920333
      py      :     0.767268
      dz2     :     0.016614  d :     0.081063
      dxz     :     0.013522
      dyz     :     0.012459
      dx2y2   :     0.015869
      dxy     :     0.022599
  2 C s       :     3.120691  s :     3.120691
      pz      :     0.998031  p :     3.012094
      px      :     0.999531
      py      :     1.014532
      dz2     :     0.006182  d :     0.054371
      dxz     :     0.008682
      dyz     :     0.008946
      dx2y2   :     0.013846
      dxy     :     0.016715
  3 C s       :     2.959874  s :     2.959874
      pz      :     1.007289  p :     2.946631
      px      :     0.995053
      py      :     0.944290
      dz2     :     0.007532  d :     0.035699
      dxz     :     0.005182
      dyz     :     0.007303
      dx2y2   :     0.009436
      dxy     :     0.006245
  4 C s       :     3.288586  s :     3.288586
      pz      :     1.010327  p :     2.853431
      px      :     0.925231
      py      :     0.917872
      dz2     :     0.004651  d :     0.044396
      dxz     :     0.008013
      dyz     :     0.006596
      dx2y2   :     0.014072
      dxy     :     0.011065
  5 C s       :     2.906395  s :     2.906395
      pz      :     0.977018  p :     2.708882
      px      :     0.776838
      py      :     0.955026
      dz2     :     0.011222  d :     0.072656
      dxz     :     0.018893
      dyz     :     0.010709
      dx2y2   :     0.019046
      dxy     :     0.012786
  6 O s       :     3.779618  s :     3.779618
      pz      :     1.810244  p :     4.648274
      px      :     1.305064
      py      :     1.532966
      dz2     :     0.003493  d :     0.022627
      dxz     :     0.003622
      dyz     :     0.003421
      dx2y2   :     0.005672
      dxy     :     0.006418
  7 H s       :     0.944671  s :     0.944671
      pz      :     0.004920  p :     0.024798
      px      :     0.007926
      py      :     0.011952
  8 H s       :     0.956604  s :     0.956604
      pz      :     0.014564  p :     0.024201
      px      :     0.004492
      py      :     0.005145
  9 H s       :     0.946126  s :     0.946126
      pz      :     0.005831  p :     0.024550
      px      :     0.007448
      py      :     0.011271
 10 H s       :     0.944396  s :     0.944396
      pz      :     0.006025  p :     0.024754
      px      :     0.014256
      py      :     0.004473
 11 H s       :     0.927189  s :     0.927189
      pz      :     0.008745  p :     0.025032
      px      :     0.008769
      py      :     0.007518
 12 H s       :     0.925835  s :     0.925835
      pz      :     0.014176  p :     0.024996
      px      :     0.005162
      py      :     0.005658
 13 H s       :     0.967889  s :     0.967889
      pz      :     0.014647  p :     0.021827
      px      :     0.003948
      py      :     0.003232
 14 H s       :     0.964792  s :     0.964792
      pz      :     0.006516  p :     0.025594
      px      :     0.011620
      py      :     0.007457
 15 H s       :     0.955516  s :     0.955516
      pz      :     0.012936  p :     0.023037
      px      :     0.003289
      py      :     0.006812
 16 H s       :     0.957059  s :     0.957059
      pz      :     0.009327  p :     0.023016
      px      :     0.008484
      py      :     0.005205


                     *******************************
                     * LOEWDIN POPULATION ANALYSIS *
                     *******************************

----------------------
LOEWDIN ATOMIC CHARGES
----------------------
   0 C :   -0.063267
   1 C :    0.072302
   2 C :   -0.054327
   3 C :   -0.047587
   4 C :   -0.062521
   5 C :    0.089375
   6 O :   -0.200281
   7 H :    0.029408
   8 H :    0.024227
   9 H :    0.026422
  10 H :    0.030486
  11 H :    0.041647
  12 H :    0.042239
  13 H :    0.013110
  14 H :    0.030695
  15 H :    0.014814
  16 H :    0.013259

-------------------------------
LOEWDIN REDUCED ORBITAL CHARGES
-------------------------------
  0 C s       :     2.857988  s :     2.857988
      pz      :     1.046210  p :     3.127406
      px      :     1.024499
      py      :     1.056697
      dz2     :     0.023038  d :     0.077873
      dxz     :     0.015535
      dyz     :     0.006351
      dx2y2   :     0.011515
      dxy     :     0.021434
  1 C s       :     2.838809  s :     2.838809
      pz      :     1.054784  p :     2.913608
      px      :     0.977002
      py      :     0.881822
      dz2     :     0.036561  d :     0.175280
      dxz     :     0.030523
      dyz     :     0.025126
      dx2y2   :     0.033898
      dxy     :     0.049172
  2 C s       :     2.859094  s :     2.859094
      pz      :     0.968589  p :     3.072590
      px      :     1.073253
      py      :     1.030747
      dz2     :     0.012313  d :     0.122643
      dxz     :     0.017202
      dyz     :     0.016946
      dx2y2   :     0.033756
      dxy     :     0.042426
  3 C s       :     2.835694  s :     2.835694
      pz      :     1.062017  p :     3.131381
      px      :     1.053532
      py      :     1.015832
      dz2     :     0.017153  d :     0.080512
      dxz     :     0.010813
      dyz     :     0.016055
      dx2y2   :     0.022614
      dxy     :     0.013878
  4 C s       :     2.862948  s :     2.862948
      pz      :     1.009367  p :     3.095748
      px      :     1.062037
      py      :     1.024344
      dz2     :     0.008859  d :     0.103825
      dxz     :     0.016092
      dyz     :     0.012524
      dx2y2   :     0.037850
      dxy     :     0.028500
  5 C s       :     2.836936  s :     2.836936
      pz      :     1.032376  p :     2.915657
      px      :     0.852064
      py      :     1.031217
      dz2     :     0.023458  d :     0.158032
      dxz     :     0.042333
      dyz     :     0.023134
      dx2y2   :     0.044057
      dxy     :     0.025050
  6 O s       :     3.473403  s :     3.473403
      pz      :     1.802852  p :     4.691533
      px      :     1.334394
      py      :     1.554287
      dz2     :     0.004778  d :     0.035346
      dxz     :     0.005543
      dyz     :     0.004193
      dx2y2   :     0.009545
      dxy     :     0.011287
  7 H s       :     0.904013  s :     0.904013
      pz      :     0.012241  p :     0.066579
      px      :     0.022570
      py      :     0.031768
  8 H s       :     0.909801  s :     0.909801
      pz      :     0.040584  p :     0.065972
      px      :     0.012838
      py      :     0.012549
  9 H s       :     0.907502  s :     0.907502
      pz      :     0.015243  p :     0.066075
      px      :     0.021188
      py      :     0.029645
 10 H s       :     0.903262  s :     0.903262
      pz      :     0.015114  p :     0.066252
      px      :     0.038372
      py      :     0.012766
 11 H s       :     0.892263  s :     0.892263
      pz      :     0.022438  p :     0.066090
      px      :     0.022925
      py      :     0.020727
 12 H s       :     0.891812  s :     0.891812
      pz      :     0.038076  p :     0.065950
      px      :     0.012353
      py      :     0.015521
 13 H s       :     0.920171  s :     0.920171
      pz      :     0.041694  p :     0.066719
      px      :     0.014240
      py      :     0.010785
 14 H s       :     0.895432  s :     0.895432
      pz      :     0.019520  p :     0.073873
      px      :     0.030610
      py      :     0.023743
 15 H s       :     0.919507  s :     0.919507
      pz      :     0.036305  p :     0.065678
      px      :     0.010294
      py      :     0.019079
 16 H s       :     0.920935  s :     0.920935
      pz      :     0.025760  p :     0.065806
      px      :     0.025424
      py      :     0.014622


                      *****************************
                      * MAYER POPULATION ANALYSIS *
                      *****************************

  NA   - Mulliken gross atomic population
  ZA   - Total nuclear charge
  QA   - Mulliken gross atomic charge
  VA   - Mayer's total valence
  BVA  - Mayer's bonded valence
  FA   - Mayer's free valence

  ATOM       NA         ZA         QA         VA         BVA        FA
  0 C      5.9990     6.0000     0.0010     3.9479     3.8444     0.1035
  1 C      5.8149     6.0000     0.1851     4.0583     3.9447     0.1136
  2 C      6.1872     6.0000    -0.1872     4.0753     3.9320     0.1433
  3 C      5.9422     6.0000     0.0578     3.9398     3.8386     0.1012
  4 C      6.1864     6.0000    -0.1864     4.0088     3.8723     0.1366
  5 C      5.6879     6.0000     0.3121     3.8656     3.7607     0.1049
  6 O      8.4505     8.0000    -0.4505     2.1118     1.9662     0.1456
  7 H      0.9695     1.0000     0.0305     0.9962     0.9748     0.0214
  8 H      0.9808     1.0000     0.0192     1.0032     0.9819     0.0214
  9 H      0.9707     1.0000     0.0293     0.9918     0.9704     0.0213
 10 H      0.9692     1.0000     0.0308     0.9971     0.9762     0.0209
 11 H      0.9522     1.0000     0.0478     0.9911     0.9701     0.0210
 12 H      0.9508     1.0000     0.0492     0.9922     0.9712     0.0210
 13 H      0.9897     1.0000     0.0103     0.9741     0.9512     0.0229
 14 H      0.9904     1.0000     0.0096     1.0007     0.9798     0.0209
 15 H      0.9786     1.0000     0.0214     0.9774     0.9556     0.0218
 16 H      0.9801     1.0000     0.0199     0.9764     0.9544     0.0220

  Mayer bond orders larger than 0.100000
B(  0-C ,  1-C ) :   1.0340 B(  0-C ,  7-H ) :   0.9462 B(  0-C ,  8-H ) :   0.9461 
B(  0-C ,  9-H ) :   0.9507 B(  1-C ,  2-C ) :   1.0070 B(  1-C ,  6-O ) :   0.9490 
B(  1-C , 13-H ) :   0.8982 B(  2-C ,  3-C ) :   1.0211 B(  2-C ,  4-C ) :   1.8364 
B(  3-C , 10-H ) :   0.9493 B(  3-C , 11-H ) :   0.9445 B(  3-C , 12-H ) :   0.9476 
B(  4-C ,  5-C ) :   0.9882 B(  4-C , 14-H ) :   0.9838 B(  5-C ,  6-O ) :   0.9477 
B(  5-C , 15-H ) :   0.9207 B(  5-C , 16-H ) :   0.9200 


-------
TIMINGS
-------

Total time                :   10.110 sec
Integral trafo            :    0.101 sec (  1.0%)
FC preparation            :    0.023 sec (  0.2%)
I/O of integrals          :    0.033 sec (  0.3%)
K(i,j) operators          :    0.025 sec (  0.2%)
T(i,j) pair energies      :    0.006 sec (  0.1%)
V**(-1/2)                 :    0.095 sec (  0.9%)
Gamma(ia|P)               :    0.025 sec (  0.2%)
Gamma-Trafo               :    0.012 sec (  0.1%)
D(virtual)                :    0.001 sec (  0.0%)
D(internal)               :    0.025 sec (  0.2%)
W(virtual)                :    0.003 sec (  0.0%)
W(internal)               :    0.033 sec (  0.3%)
L(virtual)                :    0.043 sec (  0.4%)
L(internal)               :    0.005 sec (  0.0%)
XC kernel                 :    0.016 sec (  0.2%)
G(D)                      :    0.817 sec (  8.1%)
G(Z)                      :    0.800 sec (  7.9%)
Z-vector solution         :    3.434 sec ( 34.0%)
3-index derivative        :    0.121 sec (  1.2%)
2-index derivative        :    0.029 sec (  0.3%)
Fock matrix gradient      :    4.241 sec ( 42.0%)


---------------------------------------
MP2 TOTAL ENERGY:     -309.280541824 Eh
---------------------------------------

The final MP2 gradient
  0:   0.00811568   0.00323155   0.00384951
  1:   0.02868143  -0.00397050   0.00424746
  2:   0.01666801  -0.02503180   0.00461112
  3:   0.00966205  -0.00228704   0.00312215
  4:  -0.02229832   0.00777479  -0.00699521
  5:  -0.02226846   0.01844572  -0.00519488
  6:  -0.00563407  -0.00846573  -0.00309051
  7:  -0.00347292   0.00578549  -0.00157935
  8:  -0.00017726  -0.00126259   0.00731452
  9:  -0.00282619  -0.00538266  -0.00407036
 10:  -0.00650212  -0.00270421  -0.00268332
 11:   0.00548392   0.00119769  -0.00525647
 12:   0.00151120  -0.00036453   0.00821322
 13:   0.00273562   0.00142825  -0.00087174
 14:  -0.00622698   0.00058657  -0.00274947
 15:  -0.00316823   0.00510397   0.00638626
 16:  -0.00025259   0.00593216  -0.00525789

-----------------------------------
NORM OF THE MP2 GRADIENT:  0.064058
-----------------------------------

Maximum memory used throughout the entire MP2-calculation: 30.1 MB


-------------------------------------------------------------------------------
                          DFT DISPERSION CORRECTION                            
                                                                               
                              DFTD3 V3.1  Rev 1                                
                          USING Becke-Johnson damping                          
-------------------------------------------------------------------------------
The B2PLYP functional is recognized
Active option DFTDOPT                   ...         4   

molecular C6(AA) [au] = 2278.575580 


            DFT-D V3
 parameters
 s6 scaling factor         :     0.6400 
 a1 scaling factor         :     0.3065 
 s8 scaling factor         :     0.9147 
 a2 scaling factor         :     5.0570 
 ad hoc parameters k1-k3   :    16.0000     1.3333    -4.0000 

 Edisp/kcal,au: -6.919976939707  -0.011027684023 
 E6   /kcal   :  -4.004341835 
 E8   /kcal   :  -2.915635104 
 % E8         :  42.133595673 

-------------------------   ----------------
Dispersion correction           -0.011027684
-------------------------   ----------------


-------------------------   --------------------
FINAL SINGLE POINT ENERGY      -309.291569508332
-------------------------   --------------------

------------------------------------------------------------------------------
                         ORCA GEOMETRY RELAXATION STEP
------------------------------------------------------------------------------

Reading the OPT-File                    .... done
Getting information on internals        .... done
Copying old internal coords+grads       .... done
Making the new internal coordinates     .... (2022 redundants) done
Validating the new internal coordinates .... (2022 redundants) done
Calculating the B-matrix                .... done
Calculating the G,G- and P matrices     .... done
Transforming gradient to internals      .... done
Projecting the internal gradient        .... done
Number of atoms                         ....  17
Number of internal coordinates          ....  79
Current Energy                          ....  -309.291569508 Eh
Current gradient norm                   ....     0.064058256 Eh/bohr
Maximum allowed component of the step   ....  0.300
Current trust radius                    ....  0.300
Evaluating the initial hessian          ....  (Almloef) done
Projecting the Hessian                  .... done
Forming the augmented Hessian           .... done
Diagonalizing the augmented Hessian     .... done
Last element of RFO vector              ....  0.987702324
Lowest eigenvalues of augmented Hessian:
 -0.010337357  0.011185623  0.012963724  0.017880583  0.022490894
Length of the computed step             ....  0.158292788
The final length of the internal step   ....  0.158292788
Converting the step to Cartesian space:
 Initial RMS(Int)=    0.0178093301
Transforming coordinates:
 Iter   0:  RMS(Cart)=    0.0416485855 RMS(Int)=    0.0178255680
done
Storing new coordinates                 .... done

                                .--------------------.
          ----------------------|Geometry convergence|-------------------------
          Item                value                   Tolerance       Converged
          ---------------------------------------------------------------------
          RMS gradient        0.0082209358            0.0000300000      NO
          MAX gradient        0.0490586547            0.0001000000      NO
          RMS step            0.0178093301            0.0006000000      NO
          MAX step            0.0587276948            0.0010000000      NO
          ........................................................
          Max(Bonds)      0.0311      Max(Angles)    3.12
          Max(Dihed)        1.28      Max(Improp)    0.00
          ---------------------------------------------------------------------

The optimization has not yet converged - more geometry cycles are needed


    ---------------------------------------------------------------------------
                         Redundant Internal Coordinates
                            (Angstroem and degrees)

        Definition                    Value    dE/dq     Step     New-Value
    ----------------------------------------------------------------------------
     1. B(C   1,C   0)                1.5296  0.001286 -0.0018    1.5278   
     2. B(C   2,C   1)                1.4883 -0.011705  0.0154    1.5037   
     3. B(C   3,C   2)                1.4990 -0.006512  0.0080    1.5070   
     4. B(C   4,C   2)                1.3057 -0.049059  0.0311    1.3368   
     5. B(C   5,C   4)                1.4753 -0.017402  0.0195    1.4947   
     6. B(O   6,C   5)                1.4171 -0.009363  0.0078    1.4249   
     7. B(O   6,C   1)                1.4156 -0.013586  0.0130    1.4286   
     8. B(H   7,C   0)                1.1104  0.006879 -0.0106    1.0998   
     9. B(H   8,C   0)                1.1105  0.007260 -0.0112    1.0993   
    10. B(H   9,C   0)                1.1109  0.007071 -0.0109    1.1001   
    11. B(H  10,C   3)                1.1091  0.006615 -0.0101    1.0990   
    12. B(H  11,C   3)                1.1100  0.007068 -0.0108    1.0992   
    13. B(H  12,C   3)                1.1107  0.007708 -0.0119    1.0989   
    14. B(H  13,C   1)                1.1112  0.000458 -0.0007    1.1105   
    15. B(H  14,C   4)                1.0831 -0.005332  0.0074    1.0905   
    16. B(H  15,C   5)                1.1102  0.002605 -0.0040    1.1062   
    17. B(H  16,C   5)                1.1106  0.002047 -0.0031    1.1075   
    18. A(H   8,C   0,H   9)          108.88  0.000327   -0.13    108.76   
    19. A(H   7,C   0,H   8)          109.15 -0.000137   -0.13    109.02   
    20. A(H   7,C   0,H   9)          107.85  0.000783    0.09    107.93   
    21. A(C   1,C   0,H   9)          109.39 -0.003029    0.60    109.99   
    22. A(C   1,C   0,H   8)          111.07  0.003331   -0.68    110.39   
    23. A(C   1,C   0,H   7)          110.43 -0.001321    0.26    110.69   
    24. A(C   2,C   1,O   6)          106.87  0.008463   -1.61    105.26   
    25. A(O   6,C   1,H  13)          109.40 -0.000663    0.07    109.47   
    26. A(C   2,C   1,H  13)          108.86 -0.002932    0.59    109.44   
    27. A(C   0,C   1,H  13)          109.30  0.004797   -0.66    108.64   
    28. A(C   0,C   1,C   2)          112.32 -0.007511    1.38    113.70   
    29. A(C   0,C   1,O   6)          110.04 -0.002083    0.21    110.25   
    30. A(C   1,C   2,C   4)          109.24  0.005048   -0.13    109.11   
    31. A(C   3,C   2,C   4)          124.11 -0.015246    1.83    125.94   
    32. A(C   1,C   2,C   3)          126.63  0.010185   -1.68    124.95   
    33. A(H  11,C   3,H  12)          109.20  0.003555   -0.70    108.51   
    34. A(H  10,C   3,H  12)          108.85  0.003468   -0.63    108.22   
    35. A(C   2,C   3,H  12)          109.68 -0.003151    0.56    110.23   
    36. A(H  10,C   3,H  11)          108.67  0.003302   -0.55    108.11   
    37. A(C   2,C   3,H  11)          109.69 -0.002838    0.52    110.21   
    38. A(C   2,C   3,H  10)          110.73 -0.004126    0.76    111.49   
    39. A(C   5,C   4,H  14)          125.72  0.006631   -1.18    124.54   
    40. A(C   2,C   4,H  14)          125.16 -0.002034    0.22    125.38   
    41. A(C   2,C   4,C   5)          109.12 -0.004599    0.96    110.08   
    42. A(O   6,C   5,H  16)          109.87 -0.002847    0.40    110.27   
    43. A(C   4,C   5,H  16)          109.51 -0.007807    1.56    111.08   
    44. A(O   6,C   5,H  15)          110.01 -0.002533    0.17    110.18   
    45. A(C   4,C   5,H  15)          109.39 -0.009740    1.85    111.23   
    46. A(C   4,C   5,O   6)          107.52  0.015453   -2.31    105.21   
    47. A(H  15,C   5,H  16)          110.49  0.007535   -1.66    108.83   
    48. A(C   1,O   6,C   5)          107.16 -0.024459    3.12    110.28   
    49. D(O   6,C   1,C   0,H   8)     60.22  0.001813    0.08     60.30   
    50. D(C   2,C   1,C   0,H   7)     62.54 -0.001442    0.64     63.18   
    51. D(C   2,C   1,C   0,H   8)    -58.70 -0.002604    1.08    -57.62   
    52. D(O   6,C   1,C   0,H   9)    -60.00  0.001274    0.28    -59.72   
    53. D(O   6,C   1,C   0,H   7)   -178.54  0.002976   -0.36   -178.90   
    54. D(C   2,C   1,C   0,H   9)   -178.92 -0.003143    1.28   -177.64   
    55. D(C   3,C   2,C   1,C   0)    -58.47 -0.000211   -0.44    -58.91   
    56. D(C   4,C   2,C   1,C   0)    122.93  0.000593   -0.93    122.00   
    57. D(C   3,C   2,C   1,H  13)     62.71 -0.001043    0.03     62.74   
    58. D(C   4,C   2,C   1,O   6)      2.16  0.002080   -0.95      1.21   
    59. D(C   3,C   2,C   1,O   6)   -179.23  0.001276   -0.46   -179.69   
    60. D(H  11,C   3,C   2,C   4)     60.13  0.000006   -0.00     60.13   
    61. D(H  11,C   3,C   2,C   1)   -118.28  0.000588   -0.52   -118.80   
    62. D(H  10,C   3,C   2,C   4)   -179.94 -0.000321    0.13   -179.82   
    63. D(H  10,C   3,C   2,C   1)      1.65  0.000260   -0.39      1.25   
    64. D(H  12,C   3,C   2,C   1)    121.79 -0.000077   -0.33    121.46   
    65. D(H  14,C   4,C   2,C   3)      0.16 -0.000772    0.23      0.39   
    66. D(H  14,C   4,C   2,C   1)    178.81 -0.001130    0.64    179.45   
    67. D(C   5,C   4,C   2,C   3)   -179.06 -0.000633    0.40   -178.66   
    68. D(C   5,C   4,C   2,C   1)     -0.41 -0.000990    0.82      0.41   
    69. D(H  16,C   5,C   4,C   2)    117.86  0.000869   -0.41    117.45   
    70. D(H  15,C   5,C   4,H  14)     59.86 -0.000624   -0.15     59.71   
    71. D(H  15,C   5,C   4,C   2)   -120.92 -0.000850   -0.31   -121.24   
    72. D(O   6,C   5,C   4,H  14)    179.30 -0.000131   -0.25    179.04   
    73. D(O   6,C   5,C   4,C   2)     -1.49 -0.000356   -0.42     -1.90   
    74. D(C   1,O   6,C   5,H  15)    121.84 -0.003075    0.85    122.68   
    75. D(C   1,O   6,C   5,C   4)      2.80  0.000936   -0.10      2.69   
    76. D(C   5,O   6,C   1,H  13)    114.69 -0.000323    0.38    115.07   
    77. D(C   5,O   6,C   1,C   2)     -3.01 -0.001215    0.54     -2.47   
    78. D(C   1,O   6,C   5,H  16)   -116.32  0.002818   -0.85   -117.16   
    79. D(C   5,O   6,C   1,C   0)   -125.21  0.003879   -0.26   -125.47   
    ----------------------------------------------------------------------------

Geometry step timings:
Preparation and reading OPT file:      0.000 s ( 9.177 %)
Internal coordinates            :      0.000 s ( 0.987 %)
B/P matrices and projection     :      0.001 s (30.932 %)
Hessian update/contruction      :      0.000 s (11.883 %)
Making the step                 :      0.001 s (22.194 %)
Converting the step to Cartesian:      0.000 s ( 3.510 %)
Storing new data                :      0.000 s ( 1.207 %)
Checking convergence            :      0.000 s ( 0.146 %)
Final printing                  :      0.001 s (19.781 %)
Total time                      :      0.003 s

Time for energy+gradient        :     22.710 s
Time for complete geometry iter :     22.926 s

         *************************************************************
         *                GEOMETRY OPTIMIZATION CYCLE   2            *
         *************************************************************
---------------------------------
CARTESIAN COORDINATES (ANGSTROEM)
---------------------------------
  C      1.063529   -0.038083    0.116806
  C      2.365469    0.105428   -0.669680
  C      3.237647    1.234192   -0.193959
  C      2.826574    2.683403   -0.149789
  C      4.430645    0.745903    0.159729
  C      4.463854   -0.732834   -0.055482
  O      3.162278   -1.071696   -0.526195
  H      0.435529    0.856637   -0.004615
  H      1.275796   -0.184498    1.185433
  H      0.494452   -0.903979   -0.252667
  H      1.790598    2.818620   -0.490878
  H      3.480717    3.283472   -0.797987
  H      2.903509    3.069104    0.876293
  H      2.117695    0.256369   -1.741572
  H      5.267971    1.335066    0.535239
  H      4.681044   -1.269974    0.886865
  H      5.228094   -1.008654   -0.808032

----------------------------
CARTESIAN COORDINATES (A.U.)
----------------------------
  NO LB      ZA    FRAG     MASS         X           Y           Z
   0 C     6.0000    0    12.011    2.009778   -0.071967    0.220731
   1 C     6.0000    0    12.011    4.470089    0.199229   -1.265512
   2 C     6.0000    0    12.011    6.118266    2.332286   -0.366530
   3 C     6.0000    0    12.011    5.341450    5.070896   -0.283060
   4 C     6.0000    0    12.011    8.372705    1.409553    0.301844
   5 C     6.0000    0    12.011    8.435461   -1.384856   -0.104846
   6 O     8.0000    0    15.999    5.975840   -2.025212   -0.994365
   7 H     1.0000    0     1.008    0.823031    1.618809   -0.008722
   8 H     1.0000    0     1.008    2.410906   -0.348651    2.240144
   9 H     1.0000    0     1.008    0.934378   -1.708272   -0.477471
  10 H     1.0000    0     1.008    3.383739    5.326421   -0.927625
  11 H     1.0000    0     1.008    6.577603    6.204863   -1.507976
  12 H     1.0000    0     1.008    5.486837    5.799766    1.655953
  13 H     1.0000    0     1.008    4.001864    0.484467   -3.291094
  14 H     1.0000    0     1.008    9.955023    2.522909    1.011454
  15 H     1.0000    0     1.008    8.845892   -2.399902    1.675933
  16 H     1.0000    0     1.008    9.879665   -1.906081   -1.526959

--------------------------------
INTERNAL COORDINATES (ANGSTROEM)
--------------------------------
 C      0   0   0     0.000000000000     0.00000000     0.00000000
 C      1   0   0     1.527810185556     0.00000000     0.00000000
 C      2   1   0     1.503700260787   113.69845648     0.00000000
 C      3   2   1     1.507031002783   124.95391705   301.08352458
 C      3   2   1     1.336699544648   109.09677979   122.00018017
 C      5   3   2     1.494684683548   110.06759723     0.41591131
 O      6   5   3     1.424955169470   105.22065970   358.09602042
 H      1   2   3     1.099841219157   110.69121377    63.17515183
 H      1   2   3     1.099299319178   110.38831908   302.37437295
 H      1   2   3     1.100060921683   109.99117706   182.35835810
 H      4   3   2     1.099032458261   111.48987946     1.25273875
 H      4   3   2     1.099157720469   110.20443708   241.19936850
 H      4   3   2     1.098875564572   110.23065791   121.46105560
 H      2   1   3     1.110462496828   108.63435764   237.89155160
 H      5   3   2     1.090521022639   125.38277897   179.46298762
 H      6   5   3     1.106213888662   111.22871882   238.78438726
 H      6   5   3     1.107461479736   111.07394466   117.42530203

---------------------------
INTERNAL COORDINATES (A.U.)
---------------------------
 C      0   0   0     0.000000000000     0.00000000     0.00000000
 C      1   0   0     2.887142835317     0.00000000     0.00000000
 C      2   1   0     2.841581680393   113.69845648     0.00000000
 C      3   2   1     2.847875870589   124.95391705   301.08352458
 C      3   2   1     2.525996062722   109.09677979   122.00018017
 C      5   3   2     2.824544708473   110.06759723     0.41591131
 O      6   5   3     2.692775023414   105.22065970   358.09602042
 H      1   2   3     2.078398695005   110.69121377    63.17515183
 H      1   2   3     2.077374652453   110.38831908   302.37437295
 H      1   2   3     2.078813872610   109.99117706   182.35835810
 H      4   3   2     2.076870358404   111.48987946     1.25273875
 H      4   3   2     2.077107069672   110.20443708   241.19936850
 H      4   3   2     2.076573872298   110.23065791   121.46105560
 H      2   1   3     2.098470000995   108.63435764   237.89155160
 H      5   3   2     2.060786076072   125.38277897   179.46298762
 H      6   5   3     2.090441295112   111.22871882   238.78438726
 H      6   5   3     2.092798900568   111.07394466   117.42530203


           ************************************************************
           *        Program running with 8 parallel MPI-processes     *
           *              working on a common directory               *
           ************************************************************
------------------------------------------------------------------------------
                   ___                                                        
                  /   \      - P O W E R E D   B Y -                         
                 /     \                                                     
                 |  |  |   _    _      __       _____    __    __             
                 |  |  |  | |  | |    /  \     |  _  \  |  |  /  |          
                  \  \/   | |  | |   /    \    | | | |  |  | /  /          
                 / \  \   | |__| |  /  /\  \   | |_| |  |  |/  /          
                |  |  |   |  __  | /  /__\  \  |    /   |      \           
                |  |  |   | |  | | |   __   |  |    \   |  |\   \          
                \     /   | |  | | |  |  |  |  | |\  \  |  | \   \       
                 \___/    |_|  |_| |__|  |__|  |_| \__\ |__|  \__/        
                                                                              
                      - O R C A' S   B I G   F R I E N D -                    
                                      &                                       
                       - I N T E G R A L  F E E D E R -                       
                                                                              
 v1 FN, 2020, v2 2021, v3 2022-2024                                           
------------------------------------------------------------------------------


----------------------
SHARK INTEGRAL PACKAGE
----------------------

Number of atoms                             ...     17
Number of basis functions                   ...    148
Number of shells                            ...     72
Maximum angular momentum                    ...      2
Integral batch strategy                     ... SHARK/LIBINT Hybrid
RI-J (if used) integral strategy            ... SPLIT-RIJ (Revised 2003 algorithm where possible)
Printlevel                                  ...      1
Contraction scheme used                     ... SEGMENTED contraction
Prescreening option                         ... SCHWARTZ
   Thresh                                   ... 1.000e-12
   Tcut                                     ... 1.000e-14
   Tpresel                                  ... 1.000e-14 
Coulomb Range Separation                    ... NOT USED
Exchange Range Separation                   ... NOT USED
Multipole approximations                    ... NOT USED
Finite Nucleus Model                        ... NOT USED
CABS basis                                  ... NOT available
Auxiliary Coulomb fitting basis             ... AVAILABLE
   # of basis functions in Aux-J            ...    453
   # of shells in Aux-J                     ...    155
   Maximum angular momentum in Aux-J        ...      4
Auxiliary J/K fitting basis                 ... NOT available
Auxiliary Correlation fitting basis         ... AVAILABLE
   # of basis functions in Aux-C            ...    476
   # of shells in Aux-C                     ...    172
   Maximum angular momentum in Aux-C        ...      3
Auxiliary 'external' fitting basis          ... NOT available

Checking pre-screening integrals            ... done (  0.0 sec) Dimension = 72
Check shell pair data                       ... done (  0.0 sec)
Shell pair information
Shell pair cut-off parameter TPreSel        ...   1.0e-14
Total number of shell pairs                 ...      2628
Shell pairs after pre-screening             ...      2588
Total number of primitive shell pairs       ...      9166
Primitive shell pairs kept                  ...      7100
          la=0 lb=0:    846 shell pairs
          la=1 lb=0:    966 shell pairs
          la=1 lb=1:    295 shell pairs
          la=2 lb=0:    285 shell pairs
          la=2 lb=1:    168 shell pairs
          la=2 lb=2:     28 shell pairs

Calculating one electron integrals          ... done (  0.0 sec)
Calculating RI/J V-Matrix + Cholesky decomp.... done (  0.1 sec)
Calculating RI/C V-Matrix + Cholesky decomp.... done (  0.1 sec)
Calculating Nuclear repulsion               ... done (  0.0 sec) ENN=    311.305323482086 Eh

Diagonalization of the overlap matrix:
Smallest eigenvalue                        ... 8.375e-04
Time for diagonalization                   ...    0.003 sec
Threshold for overlap eigenvalues          ... 1.000e-07
Number of eigenvalues below threshold      ... 0
Time for construction of square roots      ...    0.028 sec
Total time needed                          ...    0.032 sec

-------------------
DFT GRID GENERATION
-------------------

General Integration Accuracy     IntAcc      ... 4.388
Radial Grid Type                 RadialGrid  ... OptM3 with GC (2021)
Angular Grid (max. ang.)         AngularGrid ... 4 (Lebedev-302)
Angular grid pruning method      GridPruning ... 4 (adaptive)
Weight generation scheme         WeightScheme... mBecke (2022)
Basis function cutoff            BFCut       ... 1.0000e-12
Integration weight cutoff        WCut        ... 1.0000e-14
Partially contracted basis set               ... off
Rotationally invariant grid construction     ... off
Angular grids for H and He will be reduced by one unit

Total number of grid points                  ...    74267
Total number of batches                      ...     1169
Average number of points per batch           ...       63
Average number of grid points per atom       ...     4369

--------------------
COSX GRID GENERATION
--------------------

GRIDX 1
-------
General Integration Accuracy     IntAcc      ... 3.816
Radial Grid Type                 RadialGrid  ... OptM3 with GC (2021)
Angular Grid (max. ang.)         AngularGrid ... 1 (Lebedev-50)
Angular grid pruning method      GridPruning ... 4 (adaptive)
Weight generation scheme         WeightScheme... mBecke (2022)
Basis function cutoff            BFCut       ... 1.0000e-12
Integration weight cutoff        WCut        ... 1.0000e-14
Partially contracted basis set               ... on
Rotationally invariant grid construction     ... off
Angular grids for H and He will be reduced by one unit

Total number of grid points                  ...     9514
Total number of batches                      ...       85
Average number of points per batch           ...      111
Average number of grid points per atom       ...      560
UseSFitting                                  ... on

GRIDX 2
-------
General Integration Accuracy     IntAcc      ... 4.020
Radial Grid Type                 RadialGrid  ... OptM3 with GC (2021)
Angular Grid (max. ang.)         AngularGrid ... 2 (Lebedev-110)
Angular grid pruning method      GridPruning ... 4 (adaptive)
Weight generation scheme         WeightScheme... mBecke (2022)
Basis function cutoff            BFCut       ... 1.0000e-12
Integration weight cutoff        WCut        ... 1.0000e-14
Partially contracted basis set               ... on
Rotationally invariant grid construction     ... off
Angular grids for H and He will be reduced by one unit

Total number of grid points                  ...    20173
Total number of batches                      ...      169
Average number of points per batch           ...      119
Average number of grid points per atom       ...     1187
UseSFitting                                  ... on

GRIDX 3
-------
General Integration Accuracy     IntAcc      ... 4.338
Radial Grid Type                 RadialGrid  ... OptM3 with GC (2021)
Angular Grid (max. ang.)         AngularGrid ... 3 (Lebedev-194)
Angular grid pruning method      GridPruning ... 4 (adaptive)
Weight generation scheme         WeightScheme... mBecke (2022)
Basis function cutoff            BFCut       ... 1.0000e-12
Integration weight cutoff        WCut        ... 1.0000e-14
Partially contracted basis set               ... on
Rotationally invariant grid construction     ... off
Angular grids for H and He will be reduced by one unit

Total number of grid points                  ...    44097
Total number of batches                      ...      354
Average number of points per batch           ...      124
Average number of grid points per atom       ...     2594
UseSFitting                                  ... on
Initializing property integral containers    ... done (  0.0 sec)

SHARK setup successfully completed in   1.1 seconds

Maximum memory used throughout the entire STARTUP-calculation: 21.1 MB


           ************************************************************
           *        Program running with 8 parallel MPI-processes     *
           *              working on a common directory               *
           ************************************************************
Occupation numbers will be reassigned to an Aufbau configuration
             **** ENERGY FILE WAS UPDATED (calc.en.tmp) ****
Finished Guess after   0.2 sec
Maximum memory used throughout the entire GUESS-calculation: 9.0 MB


           ************************************************************
           *        Program running with 8 parallel MPI-processes     *
           *              working on a common directory               *
           ************************************************************
--------------------
CPCM SOLVATION MODEL
--------------------
CPCM parameters:
  Epsilon                                         ...      16.7000
  Refrac                                          ...       1.2750
  Rsolv                                           ...       1.3000
  Surface type                                    ... GAUSSIAN VDW
  Discretization scheme                           ... Constant charge density
    Threshold for H atoms                         ...       5.0000 (charges/Ang^2)
    Threshold for non-H atoms                     ...       5.0000 (charges/Ang^2)
  Epsilon function type                           ...         CPCM
Solvent:                                          ... CUSTOM
Radii:
  Scheme                                          ... Element-dependent radii
  Radius for C  used is    3.8550 Bohr (=   2.0400 Ang.)
  Radius for O  used is    3.4469 Bohr (=   1.8240 Ang.)
  Radius for H  used is    2.4944 Bohr (=   1.3200 Ang.)
Calculating surface                               ...        done! (  0.0s)
Cavity surface points                             ...         1514
Cavity Volume                                     ...     928.3758
Cavity Surface-area                               ...     541.9420
Calculating surface distance matrix               ...        done! (  0.0s)
Performing Cholesky decomposition & store         ...        done! (  0.1s)
Overall time for CPCM initialization              ...                 0.2s

----------------------------------------D-I-I-S--------------------------------------------
Iteration    Energy (Eh)           Delta-E    RMSDP     MaxDP     DIISErr   Damp  Time(sec)
-------------------------------------------------------------------------------------------
               ***  Starting incremental Fock matrix formation  ***
    1    -308.9546852530143610     0.00e+00  2.33e-04  4.54e-03  1.06e-02  0.700   0.9
    2    -308.9550833922533570    -3.98e-04  2.01e-04  3.86e-03  8.46e-03  0.700   0.7
                               ***Turning on AO-DIIS***
    3    -308.9553821235980990    -2.99e-04  1.62e-04  3.02e-03  6.53e-03  0.700   0.6
    4    -308.9556012322452148    -2.19e-04  4.12e-04  7.09e-03  4.84e-03  0.000   0.7
                              *** Initializing SOSCF ***
---------------------------------------S-O-S-C-F--------------------------------------
Iteration    Energy (Eh)           Delta-E    RMSDP     MaxDP     MaxGrad    Time(sec)
--------------------------------------------------------------------------------------
    5    -308.9561737516336848    -5.73e-04  3.54e-05  4.86e-04  5.17e-04     0.8
               *** Restarting incremental Fock matrix formation ***
    6    -308.9561744191170760    -6.67e-07  1.99e-05  2.93e-04  7.97e-05     1.0
    7    -308.9561747397770546    -3.21e-07  8.89e-06  1.13e-04  3.03e-05     0.9
    8    -308.9561748032170385    -6.34e-08  2.55e-06  3.82e-05  9.39e-06     0.7
    9    -308.9561748066049063    -3.39e-09  5.41e-07  1.46e-05  2.33e-06     0.8
   10    -308.9561748067895337    -1.85e-10  2.06e-07  7.36e-06  3.66e-06     0.7
                 **** Energy Check signals convergence ****

               *****************************************************
               *                     SUCCESS                       *
               *           SCF CONVERGED AFTER  10 CYCLES          *
               *****************************************************

Recomputing exchange energy using gridx3       ... done (    0.921 sec)
Old exchange energy                            :    -22.722232194 Eh
New exchange energy                            :    -22.722271910 Eh
Exchange energy change after final integration :     -0.000039716 Eh
Total energy after final integration           :   -308.956214522 Eh
             **** ENERGY FILE WAS UPDATED (calc.en.tmp) ****

----------------
TOTAL SCF ENERGY
----------------

Total Energy       :       -308.95621452232803 Eh           -8407.12601 eV

Components:
Nuclear Repulsion  :        311.30532348208595 Eh            8471.04851 eV
Electronic Energy  :       -620.25524487735390 Eh          -16878.00327 eV
One Electron Energy:      -1035.03770559688041 Eh          -28164.80784 eV
Two Electron Energy:        414.78246071952651 Eh           11286.80457 eV
CPCM Dielectric    :         -0.00625341152157 Eh              -0.17016 eV

Virial components:
Potential Energy   :       -615.21554704726782 Eh          -16740.86612 eV
Kinetic Energy     :        306.25933252493974 Eh            8333.74012 eV
Virial Ratio       :          2.00880587695126

DFT components:
N(Alpha)           :       26.999977114041 electrons
N(Beta)            :       26.999977114041 electrons
N(Total)           :       53.999954228082 electrons
E(X)               :      -20.166993242722 Eh       
E(C)               :       -1.307340613136 Eh       
E(XC)              :      -21.474333855858 Eh       

CPCM Solvation Model Properties:
Surface-charge          :         -0.02127546887029
Corrected charge        :          0.00000000000000
Outlying charge corr.   :          0.00003347346038 Eh               0.00091 eV
Free-energy (cav+disp)  :  This term is not implemented in the current solvation scheme

---------------
SCF CONVERGENCE
---------------

  Last Energy change         ...    1.8463e-10  Tolerance :   1.0000e-09
  Last MAX-Density change    ...    7.3558e-06  Tolerance :   1.0000e-08
  Last RMS-Density change    ...    2.0588e-07  Tolerance :   1.0000e-09
  Last DIIS Error            ...    5.1705e-04  Tolerance :   1.0000e-08
  Last Orbital Gradient      ...    3.6556e-06  Tolerance :   2.0000e-06
  Last Orbital Rotation      ...    6.5371e-06  Tolerance :   2.0000e-06


Total SCF time: 0 days 0 hours 0 min 9 sec 
Finished LeanSCF after   9.3 sec

Maximum memory used throughout the entire LEANSCF-calculation: 16.4 MB


           ************************************************************
           *        Program running with 8 parallel MPI-processes     *
           *              working on a common directory               *
           ************************************************************

------------------------------------------------------------------------------
                                ORCA  MP2 
------------------------------------------------------------------------------

Freezing NCore=14 chemical core electrons

----------------------
RI-MP2 ENERGY+GRADIENT
----------------------
Dimension of the orbital basis            ...  148
Dimension of the AuxC basis               ...  476
Memory devoted to MP2                     ... 8000 MB   
Data format for matrix containers         ... DOUBLE
Compression type for matrix containers    ... UNCOMPRESSED
Overall scaling of the MP2 energy         ...   2.700e-01

-----------------------
SHARK RI TRANSFORMATION
-----------------------

Number of basis functions                ...    148
Number of aux functions                  ...    476
Number of operators                      ...      1
Generation of IJK                        ... YES
Generation of IAK                        ... YES
Generation of ABK                        ... NO
Orbital Range Operator  0:    0-  26 to   27- 147

Aux basis identifier                     ...   AUXC
Contraction scheme used                  ... SEGMENTED
Do orthogonalization                     ... YES
All operator combinations                ... NO
Transpose (ia|K)                         ... NO
Integral generator used                  ... LIBINT
Starting integral generation + trafo... 
Half trafo (segmented) done. Total time =  0.1 sec. integrals=  0.0 sec trafo=  0.0 sec
Integral generation and half transformation done (  0.1 sec)

Reading or making V^(-1/2)          ... done (  0.0 sec)
Sorting IJK integrals               ... done (  0.0 sec)
Sorting IAK integrals               ... done (  0.0 sec)

SHARK RI integral transformation done. Total time =  0.1 sec.

Opening buffers                              ... done
Frozen core precalculation                   ... done

Starting loop over batches of integrals:

Operator 0  - window                       ... (  7- 26)x( 27-147)
Operator 0  - Memory available             ...  8000 MB
Operator 0  - Memory needed per MO         ...   0.4 MB
Operator 0  - Number of orbitals per batch ... 3
Operator 0  - Number of batches            ... 1

OPERATOR  0   PASS   0:  MOs     7 ...    9 +   10 ...   12 +   13 ...   15 +   16 ...   18
                            +   19 ...   21 +   22 ...   24 +   25 ...   26
  Reading integrals       ... ok
  Internal MO   9
Closing buffer GIPV ( 0.01 GB; CompressionRatio= 1.00)
Time spent in pair loops =     0.187 sec
Deleting buffers (Ka|jb) ...done

-----------------------------------------------
 RI-MP2 CORRELATION ENERGY:     -0.330560200 Eh
-----------------------------------------------


---------------------
MP2 DENSITY FORMATION
---------------------

Completing the external part of the density      ... done
Storing the unrelaxed density                    ... done

Re-sorting 3-index density container for op 0    ... done
Computing external part of the Lagrangian        ... done
Calculating the xc-kernel                        ... done
Calculating G(D)                                 ... done
Completing the Lagrangian                        ... done
Solving the Z-vector equations                   ... Using XC Grid                  ... (calc.grid_cpscf.tmp) 
Recalculating density on grid  ... (calc.grho_cpscf0.tmp) done
Calculating the xc-kernel      ... (calc.fxc_cpscf0.tmp) done

-------------------
SHARK CP-SCF DRIVER
-------------------

Dimension of the orbital basis          ...    148
Dimension of the CPSCF-problem          ...   3267
Number of operators                     ...      1
Max. number of iterations               ...    128
Convergence Tolerance                   ... 3.0e-05
Number of perturbations                 ...      1
Perturbation type                       ... REAL

----------------------------
POPLE LINEAR EQUATION SOLVER
----------------------------

  ITERATION   0:   ||err||_max =   3.0524e-02 (   0.5 sec)
  ITERATION   1:   ||err||_max =   5.7155e-03 (   0.5 sec)
  ITERATION   2:   ||err||_max =   2.2047e-03 (   0.5 sec)
  ITERATION   3:   ||err||_max =   3.9821e-04 (   0.5 sec)
  ITERATION   4:   ||err||_max =   1.4882e-04 (   0.5 sec)
  ITERATION   5:   ||err||_max =   5.8856e-05 (   0.5 sec)
  ITERATION   6:   ||err||_max =   1.3692e-05 (   0.5 sec)
done
Finalizing the relaxed density                   ... done
Transforming P to the AO basis                   ... done
Storing the relaxed density                      ... done

------------------------------------
ENERGY WEIGHTED DENSITY FINALIZATION
------------------------------------

Gathering the parts of the W-matrix              ... done
Forming the Z-density                            ... done
Transforming Z to the AO basis                   ... done
Calculating G(Z)                                 ... done
Finalizing the W-matrix                          ... done
Transforming W to the AO basis and storing       ... done

----------------------------------
MP2 DERIVATIVE INTEGRAL GENERATION
----------------------------------

Input SCF Electron Density              ... calc.scfp
Input Correlated Electron Density       ... calc.pmp2re
Input Energy Weighted Density           ... calc.wmp2.tmp

Nuclear repulsion gradient              ... done (  0.0 sec)
HCore & Overlap gradient  (SHARK)       ... done (  0.0 sec)
Two-electron RIJ gradient terms         ... done (  0.2 sec)

-----------------------------------------------------------
MP2 COSX Grid Generation
-----------------------------------------------------------

General Integration Accuracy     IntAcc      ... 4.871
Radial Grid Type                 RadialGrid  ... OptM3 with GC (2021)
Angular Grid (max. ang.)         AngularGrid ... 4 (Lebedev-302)
Angular grid pruning method      GridPruning ... 4 (adaptive)
Weight generation scheme         WeightScheme... mBecke (2022)
Basis function cutoff            BFCut       ... 1.0000e-12
Integration weight cutoff        WCut        ... 1.0000e-14
Partially contracted basis set               ... on
Rotationally invariant grid construction     ... off
Angular grids for H and He will be reduced by one unit

Total number of grid points                  ...    86080
Total number of batches                      ...      681
Average number of points per batch           ...      126
Average number of grid points per atom       ...     5064
UseSFitting                                  ... on
Two-electron COSX gradient terms        ... 
Integration Timings:
Total Time                  =     2.7 sec
Basis fcn evaluation        =     0.0 sec
Density evaluation          =     0.1 sec
A evaluation                =     2.3 sec
A derivative evaluation     =     0.0 sec
S-fit derivative evaluation =     0.0 sec
anal. over. der. evaluation =     0.0 sec
num. over. der. evaluation  =     0.2 sec
K(P) evaluation             =     0.0 sec
finalize                    =     0.0 sec

done (  3.2 sec)
CPCM gradient                           ... done (  0.3 sec)
DFT XC gradient                         ... Exchange-correlation gradient    ... done
done (  0.4 sec)
Empirical dispersion gradient           ... 
-------------------
DISPERSION GRADIENT
-------------------

   1   C   :   -0.000274526   -0.000110860    0.000025065
   2   C   :   -0.000045274   -0.000074349   -0.000049571
   3   C   :    0.000068775    0.000039594   -0.000020657
   4   C   :    0.000022224    0.000294139   -0.000001058
   5   C   :    0.000204059   -0.000043804    0.000016062
   6   C   :    0.000168640   -0.000086313    0.000004213
   7   O   :    0.000053266   -0.000110483   -0.000034231
   8   H   :   -0.000143927   -0.000020600    0.000014689
   9   H   :   -0.000142624   -0.000061440    0.000087805
  10   H   :   -0.000110909   -0.000055480    0.000005048
  11   H   :   -0.000037963    0.000141108   -0.000016852
  12   H   :    0.000007615    0.000129432   -0.000024941
  13   H   :   -0.000002014    0.000138509    0.000044176
  14   H   :   -0.000068764   -0.000039039   -0.000116174
  15   H   :    0.000114854    0.000024523    0.000040047
  16   H   :    0.000090247   -0.000089462    0.000046900
  17   H   :    0.000096319   -0.000075476   -0.000020522

Difference to translation invariance:
           :   -0.0000000000    0.0000000000    0.0000000000

Difference to rotation invariance:
           :   -0.0000000000   -0.0000000000    0.0000000000

Norm of the Dispersion gradient    ...    0.0006969055
RMS gradient                       ...    0.0000975863
MAX gradient                       ...    0.0002941390
done (  0.0 sec)

-------
TIMINGS
-------

Total time                :    9.979 sec
Integral trafo            :    0.092 sec (  0.9%)
FC preparation            :    0.023 sec (  0.2%)
I/O of integrals          :    0.037 sec (  0.4%)
K(i,j) operators          :    0.025 sec (  0.2%)
T(i,j) pair energies      :    0.006 sec (  0.1%)
V**(-1/2)                 :    0.081 sec (  0.8%)
Gamma(ia|P)               :    0.025 sec (  0.2%)
Gamma-Trafo               :    0.012 sec (  0.1%)
D(virtual)                :    0.001 sec (  0.0%)
D(internal)               :    0.025 sec (  0.2%)
W(virtual)                :    0.003 sec (  0.0%)
W(internal)               :    0.033 sec (  0.3%)
L(virtual)                :    0.041 sec (  0.4%)
L(internal)               :    0.005 sec (  0.0%)
XC kernel                 :    0.014 sec (  0.1%)
G(D)                      :    0.806 sec (  8.1%)
G(Z)                      :    0.799 sec (  8.0%)
Z-vector solution         :    3.391 sec ( 34.0%)
3-index derivative        :    0.102 sec (  1.0%)
2-index derivative        :    0.028 sec (  0.3%)
Fock matrix gradient      :    4.278 sec ( 42.9%)


---------------------------------------
MP2 TOTAL ENERGY:     -309.286774722 Eh
---------------------------------------

The final MP2 gradient
  0:  -0.00028437   0.00166786   0.00301281
  1:   0.00785121  -0.00183411   0.00018427
  2:  -0.00423059  -0.00782608  -0.00195173
  3:   0.00301131   0.00587263   0.00208044
  4:   0.00014220  -0.00051905   0.00025227
  5:  -0.00308451  -0.00004086  -0.00136132
  6:  -0.00060238  -0.00105130  -0.00041547
  7:  -0.00024214  -0.00001231  -0.00016553
  8:  -0.00060960  -0.00021382  -0.00000207
  9:  -0.00023960  -0.00014449  -0.00064822
 10:  -0.00036392  -0.00075371  -0.00026795
 11:   0.00040308  -0.00144309  -0.00062326
 12:   0.00032737  -0.00170975   0.00037067
 13:   0.00028969   0.00118934  -0.00057028
 14:  -0.00127615   0.00141300  -0.00050953
 15:  -0.00109328   0.00269851   0.00262888
 16:   0.00004274   0.00271824  -0.00201715

-----------------------------------
NORM OF THE MP2 GRADIENT:  0.016165
-----------------------------------

Maximum memory used throughout the entire MP2-calculation: 30.3 MB


-------------------------------------------------------------------------------
                          DFT DISPERSION CORRECTION                            
                                                                               
                              DFTD3 V3.1  Rev 1                                
                          USING Becke-Johnson damping                          
-------------------------------------------------------------------------------
-------------------------   ----------------
Dispersion correction           -0.010923618
-------------------------   ----------------


-------------------------   --------------------
FINAL SINGLE POINT ENERGY      -309.297698340866
-------------------------   --------------------

------------------------------------------------------------------------------
                         ORCA GEOMETRY RELAXATION STEP
------------------------------------------------------------------------------

Reading the OPT-File                    .... done
Getting information on internals        .... done
Copying old internal coords+grads       .... done
Making the new internal coordinates     .... (2022 redundants) done
Validating the new internal coordinates .... (2022 redundants) done
Calculating the B-matrix                .... done
Calculating the G,G- and P matrices     .... done
Transforming gradient to internals      .... done
Projecting the internal gradient        .... done
Number of atoms                         ....  17
Number of internal coordinates          ....  79
Current Energy                          ....  -309.297698341 Eh
Current gradient norm                   ....     0.016165163 Eh/bohr
Maximum allowed component of the step   ....  0.300
Current trust radius                    ....  0.300
Updating the Hessian (BFGS)             .... done
Forming the augmented Hessian           .... done
Diagonalizing the augmented Hessian     .... done
Last element of RFO vector              ....  0.997434072
Lowest eigenvalues of augmented Hessian:
 -0.000927776  0.011181751  0.012962672  0.017878857  0.022473239
Length of the computed step             ....  0.071775174
The final length of the internal step   ....  0.071775174
Converting the step to Cartesian space:
 Initial RMS(Int)=    0.0080753380
Transforming coordinates:
 Iter   0:  RMS(Cart)=    0.0187878254 RMS(Int)=    0.0080932106
done
Storing new coordinates                 .... done
The predicted energy change is          ....    -0.000466278
Previously predicted energy change      ....    -0.005298188
Actually observed energy change         ....    -0.006128833
Ratio of predicted to observed change   ....     1.156778942
New trust radius                        ....     0.450000000

                                .--------------------.
          ----------------------|Geometry convergence|-------------------------
          Item                value                   Tolerance       Converged
          ---------------------------------------------------------------------
          Energy change      -0.0061288325            0.0000010000      NO
          RMS gradient        0.0017868761            0.0000300000      NO
          MAX gradient        0.0070955590            0.0001000000      NO
          RMS step            0.0080753380            0.0006000000      NO
          MAX step            0.0218348833            0.0010000000      NO
          ........................................................
          Max(Bonds)      0.0069      Max(Angles)    1.25
          Max(Dihed)        0.94      Max(Improp)    0.00
          ---------------------------------------------------------------------

The optimization has not yet converged - more geometry cycles are needed


    ---------------------------------------------------------------------------
                         Redundant Internal Coordinates
                            (Angstroem and degrees)

        Definition                    Value    dE/dq     Step     New-Value
    ----------------------------------------------------------------------------
     1. B(C   1,C   0)                1.5278  0.002195 -0.0039    1.5239   
     2. B(C   2,C   1)                1.5037 -0.003961  0.0069    1.5106   
     3. B(C   3,C   2)                1.5070  0.001010 -0.0013    1.5057   
     4. B(C   4,C   2)                1.3367 -0.005625  0.0056    1.3423   
     5. B(C   5,C   4)                1.4947 -0.003948  0.0061    1.5008   
     6. B(O   6,C   5)                1.4250 -0.000863  0.0010    1.4260   
     7. B(O   6,C   1)                1.4287 -0.001332  0.0022    1.4308   
     8. B(H   7,C   0)                1.0998  0.000152 -0.0006    1.0992   
     9. B(H   8,C   0)                1.0993 -0.000092 -0.0002    1.0991   
    10. B(H   9,C   0)                1.1001  0.000454 -0.0013    1.0988   
    11. B(H  10,C   3)                1.0990  0.000334 -0.0010    1.0980   
    12. B(H  11,C   3)                1.0992 -0.000176 -0.0000    1.0991   
    13. B(H  12,C   3)                1.0989 -0.000237  0.0001    1.0990   
    14. B(H  13,C   1)                1.1105  0.000647 -0.0013    1.1092   
    15. B(H  14,C   4)                1.0905 -0.000395  0.0010    1.0915   
    16. B(H  15,C   5)                1.1062  0.000720 -0.0015    1.1047   
    17. B(H  16,C   5)                1.1075  0.000717 -0.0015    1.1060   
    18. A(H   8,C   0,H   9)          108.76 -0.000072   -0.02    108.74   
    19. A(H   7,C   0,H   8)          109.02 -0.000195   -0.04    108.98   
    20. A(H   7,C   0,H   9)          107.93 -0.000159    0.16    108.09   
    21. A(C   1,C   0,H   9)          109.99 -0.000706    0.22    110.21   
    22. A(C   1,C   0,H   8)          110.39  0.001134   -0.33    110.06   
    23. A(C   1,C   0,H   7)          110.69 -0.000030    0.03    110.72   
    24. A(C   2,C   1,O   6)          105.26  0.001116   -0.32    104.94   
    25. A(O   6,C   1,H  13)          109.47  0.000714   -0.22    109.25   
    26. A(C   2,C   1,H  13)          109.44 -0.001095    0.35    109.79   
    27. A(C   0,C   1,H  13)          108.63  0.000772   -0.14    108.50   
    28. A(C   0,C   1,C   2)          113.70 -0.002153    0.58    114.28   
    29. A(C   0,C   1,O   6)          110.25  0.000711   -0.27    109.99   
    30. A(C   1,C   2,C   4)          109.10  0.001231   -0.11    108.99   
    31. A(C   3,C   2,C   4)          125.94 -0.007096    1.25    127.19   
    32. A(C   1,C   2,C   3)          124.95  0.005864   -1.14    123.81   
    33. A(H  11,C   3,H  12)          108.50  0.001909   -0.48    108.03   
    34. A(H  10,C   3,H  12)          108.22  0.001291   -0.32    107.90   
    35. A(C   2,C   3,H  12)          110.23 -0.001964    0.46    110.69   
    36. A(H  10,C   3,H  11)          108.11  0.001078   -0.25    107.86   
    37. A(C   2,C   3,H  11)          110.20 -0.001682    0.41    110.61   
    38. A(C   2,C   3,H  10)          111.49 -0.000455    0.15    111.64   
    39. A(C   5,C   4,H  14)          124.54  0.002441   -0.53    124.02   
    40. A(C   2,C   4,H  14)          125.38 -0.001507    0.32    125.70   
    41. A(C   2,C   4,C   5)          110.07 -0.000936    0.21    110.28   
    42. A(O   6,C   5,H  16)          110.28  0.000026   -0.03    110.26   
    43. A(C   4,C   5,H  16)          111.07 -0.002477    0.76    111.83   
    44. A(O   6,C   5,H  15)          110.20  0.000442   -0.17    110.03   
    45. A(C   4,C   5,H  15)          111.23 -0.003425    1.04    112.27   
    46. A(C   4,C   5,O   6)          105.22  0.002252   -0.44    104.78   
    47. A(H  15,C   5,H  16)          108.81  0.003094   -1.12    107.69   
    48. A(C   1,O   6,C   5)          110.28 -0.003679    0.68    110.97   
    49. D(O   6,C   1,C   0,H   8)     60.30  0.000022    0.64     60.95   
    50. D(C   2,C   1,C   0,H   7)     63.18 -0.000005    0.59     63.77   
    51. D(C   2,C   1,C   0,H   8)    -57.63 -0.000490    0.85    -56.77   
    52. D(O   6,C   1,C   0,H   9)    -59.71 -0.000157    0.73    -58.98   
    53. D(O   6,C   1,C   0,H   7)   -178.90  0.000507    0.38   -178.51   
    54. D(C   2,C   1,C   0,H   9)   -177.64 -0.000669    0.94   -176.70   
    55. D(C   3,C   2,C   1,C   0)    -58.92  0.000575   -0.44    -59.36   
    56. D(C   4,C   2,C   1,C   0)    122.00  0.000735   -0.67    121.33   
    57. D(C   3,C   2,C   1,H  13)     62.75 -0.000708    0.02     62.76   
    58. D(C   4,C   2,C   1,O   6)      1.23  0.000350   -0.47      0.76   
    59. D(C   3,C   2,C   1,O   6)   -179.69  0.000191   -0.24   -179.93   
    60. D(H  11,C   3,C   2,C   4)     60.13  0.000059   -0.22     59.91   
    61. D(H  11,C   3,C   2,C   1)   -118.80  0.000142   -0.46   -119.26   
    62. D(H  10,C   3,C   2,C   4)   -179.82 -0.000005   -0.17   -179.99   
    63. D(H  10,C   3,C   2,C   1)      1.25  0.000077   -0.41      0.84   
    64. D(H  12,C   3,C   2,C   1)    121.46  0.000087   -0.41    121.05   
    65. D(H  14,C   4,C   2,C   3)      0.39 -0.000226    0.14      0.53   
    66. D(H  14,C   4,C   2,C   1)    179.46 -0.000238    0.32    179.78   
    67. D(C   5,C   4,C   2,C   3)   -178.66 -0.000143    0.18   -178.48   
    68. D(C   5,C   4,C   2,C   1)      0.42 -0.000155    0.36      0.78   
    69. D(H  16,C   5,C   4,C   2)    117.43 -0.000052   -0.00    117.42   
    70. D(H  15,C   5,C   4,H  14)     59.73 -0.000046   -0.21     59.52   
    71. D(H  15,C   5,C   4,C   2)   -121.22 -0.000174   -0.24   -121.46   
    72. D(O   6,C   5,C   4,H  14)    179.04  0.000015   -0.10    178.94   
    73. D(O   6,C   5,C   4,C   2)     -1.90 -0.000113   -0.13     -2.04   
    74. D(C   1,O   6,C   5,H  15)    122.69 -0.002286    0.74    123.43   
    75. D(C   1,O   6,C   5,C   4)      2.69  0.000241   -0.15      2.54   
    76. D(C   5,O   6,C   1,H  13)    115.07 -0.000619    0.47    115.54   
    77. D(C   5,O   6,C   1,C   2)     -2.46 -0.000294    0.35     -2.12   
    78. D(C   1,O   6,C   5,H  16)   -117.16  0.001861   -0.78   -117.95   
    79. D(C   5,O   6,C   1,C   0)   -125.47  0.001212   -0.00   -125.47   
    ----------------------------------------------------------------------------

Geometry step timings:
Preparation and reading OPT file:      0.000 s ( 2.641 %)
Internal coordinates            :      0.000 s ( 0.222 %)
B/P matrices and projection     :      0.001 s ( 6.771 %)
Hessian update/contruction      :      0.010 s (78.824 %)
Making the step                 :      0.001 s ( 5.134 %)
Converting the step to Cartesian:      0.000 s ( 0.650 %)
Storing new data                :      0.000 s ( 0.370 %)
Checking convergence            :      0.000 s ( 0.107 %)
Final printing                  :      0.001 s ( 5.265 %)
Total time                      :      0.012 s

Time for energy+gradient        :     21.196 s
Time for complete geometry iter :     21.395 s

         *************************************************************
         *                GEOMETRY OPTIMIZATION CYCLE   3            *
         *************************************************************
---------------------------------
CARTESIAN COORDINATES (ANGSTROEM)
---------------------------------
  C      1.065719   -0.037024    0.116738
  C      2.363099    0.117460   -0.667620
  C      3.247224    1.245326   -0.189924
  C      2.818943    2.688426   -0.154613
  C      4.440240    0.743969    0.166715
  C      4.467926   -0.740083   -0.055195
  O      3.161896   -1.061536   -0.528921
  H      0.430706    0.852149   -0.003100
  H      1.285214   -0.178192    1.184418
  H      0.504143   -0.908844   -0.246504
  H      1.785257    2.812611   -0.503582
  H      3.467433    3.300288   -0.797423
  H      2.880284    3.086748    0.867770
  H      2.111700    0.265106   -1.737783
  H      5.285019    1.320205    0.548308
  H      4.681697   -1.298267    0.873798
  H      5.228900   -1.029867   -0.803574

----------------------------
CARTESIAN COORDINATES (A.U.)
----------------------------
  NO LB      ZA    FRAG     MASS         X           Y           Z
   0 C     6.0000    0    12.011    2.013916   -0.069965    0.220603
   1 C     6.0000    0    12.011    4.465610    0.221968   -1.261618
   2 C     6.0000    0    12.011    6.136364    2.353326   -0.358904
   3 C     6.0000    0    12.011    5.327029    5.080389   -0.292176
   4 C     6.0000    0    12.011    8.390837    1.405898    0.315046
   5 C     6.0000    0    12.011    8.443157   -1.398555   -0.104304
   6 O     8.0000    0    15.999    5.975118   -2.006013   -0.999516
   7 H     1.0000    0     1.008    0.813917    1.610328   -0.005857
   8 H     1.0000    0     1.008    2.428703   -0.336734    2.238225
   9 H     1.0000    0     1.008    0.952693   -1.717466   -0.465824
  10 H     1.0000    0     1.008    3.373646    5.315064   -0.951632
  11 H     1.0000    0     1.008    6.552500    6.236641   -1.506911
  12 H     1.0000    0     1.008    5.442949    5.833109    1.639848
  13 H     1.0000    0     1.008    3.990535    0.500978   -3.283934
  14 H     1.0000    0     1.008    9.987238    2.494825    1.036153
  15 H     1.0000    0     1.008    8.847125   -2.453368    1.651240
  16 H     1.0000    0     1.008    9.881189   -1.946167   -1.518535

--------------------------------
INTERNAL COORDINATES (ANGSTROEM)
--------------------------------
 C      0   0   0     0.000000000000     0.00000000     0.00000000
 C      1   0   0     1.523902164321     0.00000000     0.00000000
 C      2   1   0     1.510613195536   114.28039532     0.00000000
 C      3   2   1     1.505725219015   123.81528781   300.63428608
 C      3   2   1     1.342325316145   108.98537981   121.33612001
 C      5   3   2     1.500807351037   110.26974440     0.78341943
 O      6   5   3     1.425995617602   104.78136655   357.96185931
 H      1   2   3     1.099195016040   110.71465342    63.77079316
 H      1   2   3     1.099111897050   110.05893667   303.22833153
 H      1   2   3     1.098809208789   110.20559066   183.30495070
 H      4   3   2     1.098047069146   111.63563221     0.84133790
 H      4   3   2     1.099145570982   110.60894928   240.73928981
 H      4   3   2     1.098950177741   110.69067403   121.04658065
 H      2   1   3     1.109166603888   108.48970018   237.16211844
 H      5   3   2     1.091472636331   125.70353214   179.79015539
 H      6   5   3     1.104669928795   112.26411149   238.55462297
 H      6   5   3     1.105950360096   111.82951018   117.40352154

---------------------------
INTERNAL COORDINATES (A.U.)
---------------------------
 C      0   0   0     0.000000000000     0.00000000     0.00000000
 C      1   0   0     2.879757745457     0.00000000     0.00000000
 C      2   1   0     2.854645233850   114.28039532     0.00000000
 C      3   2   1     2.845408296876   123.81528781   300.63428608
 C      3   2   1     2.536627230144   108.98537981   121.33612001
 C      5   3   2     2.836114873235   110.26974440     0.78341943
 O      6   5   3     2.694741185439   104.78136655   357.96185931
 H      1   2   3     2.077177548086   110.71465342    63.77079316
 H      1   2   3     2.077020475959   110.05893667   303.22833153
 H      1   2   3     2.076448478042   110.20559066   183.30495070
 H      4   3   2     2.075008242841   111.63563221     0.84133790
 H      4   3   2     2.077084110469   110.60894928   240.73928981
 H      4   3   2     2.076714870755   110.69067403   121.04658065
 H      2   1   3     2.096021118239   108.48970018   237.16211844
 H      5   3   2     2.062584365334   125.70353214   179.79015539
 H      6   5   3     2.087523633801   112.26411149   238.55462297
 H      6   5   3     2.089943298294   111.82951018   117.40352154


           ************************************************************
           *        Program running with 8 parallel MPI-processes     *
           *              working on a common directory               *
           ************************************************************
------------------------------------------------------------------------------
                   ___                                                        
                  /   \      - P O W E R E D   B Y -                         
                 /     \                                                     
                 |  |  |   _    _      __       _____    __    __             
                 |  |  |  | |  | |    /  \     |  _  \  |  |  /  |          
                  \  \/   | |  | |   /    \    | | | |  |  | /  /          
                 / \  \   | |__| |  /  /\  \   | |_| |  |  |/  /          
                |  |  |   |  __  | /  /__\  \  |    /   |      \           
                |  |  |   | |  | | |   __   |  |    \   |  |\   \          
                \     /   | |  | | |  |  |  |  | |\  \  |  | \   \       
                 \___/    |_|  |_| |__|  |__|  |_| \__\ |__|  \__/        
                                                                              
                      - O R C A' S   B I G   F R I E N D -                    
                                      &                                       
                       - I N T E G R A L  F E E D E R -                       
                                                                              
 v1 FN, 2020, v2 2021, v3 2022-2024                                           
------------------------------------------------------------------------------


----------------------
SHARK INTEGRAL PACKAGE
----------------------

Number of atoms                             ...     17
Number of basis functions                   ...    148
Number of shells                            ...     72
Maximum angular momentum                    ...      2
Integral batch strategy                     ... SHARK/LIBINT Hybrid
RI-J (if used) integral strategy            ... SPLIT-RIJ (Revised 2003 algorithm where possible)
Printlevel                                  ...      1
Contraction scheme used                     ... SEGMENTED contraction
Prescreening option                         ... SCHWARTZ
   Thresh                                   ... 1.000e-12
   Tcut                                     ... 1.000e-14
   Tpresel                                  ... 1.000e-14 
Coulomb Range Separation                    ... NOT USED
Exchange Range Separation                   ... NOT USED
Multipole approximations                    ... NOT USED
Finite Nucleus Model                        ... NOT USED
CABS basis                                  ... NOT available
Auxiliary Coulomb fitting basis             ... AVAILABLE
   # of basis functions in Aux-J            ...    453
   # of shells in Aux-J                     ...    155
   Maximum angular momentum in Aux-J        ...      4
Auxiliary J/K fitting basis                 ... NOT available
Auxiliary Correlation fitting basis         ... AVAILABLE
   # of basis functions in Aux-C            ...    476
   # of shells in Aux-C                     ...    172
   Maximum angular momentum in Aux-C        ...      3
Auxiliary 'external' fitting basis          ... NOT available

Checking pre-screening integrals            ... done (  0.0 sec) Dimension = 72
Check shell pair data                       ... done (  0.0 sec)
Shell pair information
Shell pair cut-off parameter TPreSel        ...   1.0e-14
Total number of shell pairs                 ...      2628
Shell pairs after pre-screening             ...      2588
Total number of primitive shell pairs       ...      9166
Primitive shell pairs kept                  ...      7095
          la=0 lb=0:    846 shell pairs
          la=1 lb=0:    966 shell pairs
          la=1 lb=1:    295 shell pairs
          la=2 lb=0:    285 shell pairs
          la=2 lb=1:    168 shell pairs
          la=2 lb=2:     28 shell pairs

Calculating one electron integrals          ... done (  0.0 sec)
Calculating RI/J V-Matrix + Cholesky decomp.... done (  0.1 sec)
Calculating RI/C V-Matrix + Cholesky decomp.... done (  0.1 sec)
Calculating Nuclear repulsion               ... done (  0.0 sec) ENN=    310.860873294756 Eh

Diagonalization of the overlap matrix:
Smallest eigenvalue                        ... 8.603e-04
Time for diagonalization                   ...    0.003 sec
Threshold for overlap eigenvalues          ... 1.000e-07
Number of eigenvalues below threshold      ... 0
Time for construction of square roots      ...    0.028 sec
Total time needed                          ...    0.032 sec

-------------------
DFT GRID GENERATION
-------------------

General Integration Accuracy     IntAcc      ... 4.388
Radial Grid Type                 RadialGrid  ... OptM3 with GC (2021)
Angular Grid (max. ang.)         AngularGrid ... 4 (Lebedev-302)
Angular grid pruning method      GridPruning ... 4 (adaptive)
Weight generation scheme         WeightScheme... mBecke (2022)
Basis function cutoff            BFCut       ... 1.0000e-12
Integration weight cutoff        WCut        ... 1.0000e-14
Partially contracted basis set               ... off
Rotationally invariant grid construction     ... off
Angular grids for H and He will be reduced by one unit

Total number of grid points                  ...    74278
Total number of batches                      ...     1169
Average number of points per batch           ...       63
Average number of grid points per atom       ...     4369

--------------------
COSX GRID GENERATION
--------------------

GRIDX 1
-------
General Integration Accuracy     IntAcc      ... 3.816
Radial Grid Type                 RadialGrid  ... OptM3 with GC (2021)
Angular Grid (max. ang.)         AngularGrid ... 1 (Lebedev-50)
Angular grid pruning method      GridPruning ... 4 (adaptive)
Weight generation scheme         WeightScheme... mBecke (2022)
Basis function cutoff            BFCut       ... 1.0000e-12
Integration weight cutoff        WCut        ... 1.0000e-14
Partially contracted basis set               ... on
Rotationally invariant grid construction     ... off
Angular grids for H and He will be reduced by one unit

Total number of grid points                  ...     9514
Total number of batches                      ...       85
Average number of points per batch           ...      111
Average number of grid points per atom       ...      560
UseSFitting                                  ... on

GRIDX 2
-------
General Integration Accuracy     IntAcc      ... 4.020
Radial Grid Type                 RadialGrid  ... OptM3 with GC (2021)
Angular Grid (max. ang.)         AngularGrid ... 2 (Lebedev-110)
Angular grid pruning method      GridPruning ... 4 (adaptive)
Weight generation scheme         WeightScheme... mBecke (2022)
Basis function cutoff            BFCut       ... 1.0000e-12
Integration weight cutoff        WCut        ... 1.0000e-14
Partially contracted basis set               ... on
Rotationally invariant grid construction     ... off
Angular grids for H and He will be reduced by one unit

Total number of grid points                  ...    20182
Total number of batches                      ...      168
Average number of points per batch           ...      120
Average number of grid points per atom       ...     1187
UseSFitting                                  ... on

GRIDX 3
-------
General Integration Accuracy     IntAcc      ... 4.338
Radial Grid Type                 RadialGrid  ... OptM3 with GC (2021)
Angular Grid (max. ang.)         AngularGrid ... 3 (Lebedev-194)
Angular grid pruning method      GridPruning ... 4 (adaptive)
Weight generation scheme         WeightScheme... mBecke (2022)
Basis function cutoff            BFCut       ... 1.0000e-12
Integration weight cutoff        WCut        ... 1.0000e-14
Partially contracted basis set               ... on
Rotationally invariant grid construction     ... off
Angular grids for H and He will be reduced by one unit

Total number of grid points                  ...    44102
Total number of batches                      ...      352
Average number of points per batch           ...      125
Average number of grid points per atom       ...     2594
UseSFitting                                  ... on
Initializing property integral containers    ... done (  0.0 sec)

SHARK setup successfully completed in   1.1 seconds

Maximum memory used throughout the entire STARTUP-calculation: 21.1 MB


           ************************************************************
           *        Program running with 8 parallel MPI-processes     *
           *              working on a common directory               *
           ************************************************************
Occupation numbers will be reassigned to an Aufbau configuration
             **** ENERGY FILE WAS UPDATED (calc.en.tmp) ****
Finished Guess after   0.2 sec
Maximum memory used throughout the entire GUESS-calculation: 9.0 MB


           ************************************************************
           *        Program running with 8 parallel MPI-processes     *
           *              working on a common directory               *
           ************************************************************
--------------------
CPCM SOLVATION MODEL
--------------------
CPCM parameters:
  Epsilon                                         ...      16.7000
  Refrac                                          ...       1.2750
  Rsolv                                           ...       1.3000
  Surface type                                    ... GAUSSIAN VDW
  Discretization scheme                           ... Constant charge density
    Threshold for H atoms                         ...       5.0000 (charges/Ang^2)
    Threshold for non-H atoms                     ...       5.0000 (charges/Ang^2)
  Epsilon function type                           ...         CPCM
Solvent:                                          ... CUSTOM
Radii:
  Scheme                                          ... Element-dependent radii
  Radius for C  used is    3.8550 Bohr (=   2.0400 Ang.)
  Radius for O  used is    3.4469 Bohr (=   1.8240 Ang.)
  Radius for H  used is    2.4944 Bohr (=   1.3200 Ang.)
Calculating surface                               ...        done! (  0.0s)
Cavity surface points                             ...         1517
Cavity Volume                                     ...     929.1887
Cavity Surface-area                               ...     542.2511
Calculating surface distance matrix               ...        done! (  0.0s)
Performing Cholesky decomposition & store         ...        done! (  0.1s)
Overall time for CPCM initialization              ...                 0.2s

----------------------------------------D-I-I-S--------------------------------------------
Iteration    Energy (Eh)           Delta-E    RMSDP     MaxDP     DIISErr   Damp  Time(sec)
-------------------------------------------------------------------------------------------
               ***  Starting incremental Fock matrix formation  ***
    1    -308.9564139895349513     0.00e+00  8.12e-05  1.02e-03  5.37e-03  0.700   0.9
    2    -308.9564857295786737    -7.17e-05  7.13e-05  9.15e-04  4.34e-03  0.700   0.7
                               ***Turning on AO-DIIS***
    3    -308.9565426722792267    -5.69e-05  6.01e-05  7.94e-04  3.37e-03  0.700   0.7
                              *** Initializing SOSCF ***
---------------------------------------S-O-S-C-F--------------------------------------
Iteration    Energy (Eh)           Delta-E    RMSDP     MaxDP     MaxGrad    Time(sec)
--------------------------------------------------------------------------------------
    4    -308.9565857519201586    -4.31e-05  1.54e-04  2.03e-03  2.49e-03     0.7
               *** Restarting incremental Fock matrix formation ***
    5    -308.9567013687857866    -1.16e-04  1.76e-05  2.66e-04  6.55e-05     1.0
    6    -308.9567017441182202    -3.75e-07  8.53e-06  1.33e-04  2.72e-05     0.8
    7    -308.9567017888227269    -4.47e-08  2.21e-06  3.24e-05  9.21e-06     0.8
    8    -308.9567017976185639    -8.80e-09  3.32e-07  5.54e-06  1.40e-06     0.7
    9    -308.9567017975010117     1.18e-10  1.43e-07  3.17e-06  1.50e-06     0.7
                 **** Energy Check signals convergence ****

               *****************************************************
               *                     SUCCESS                       *
               *           SCF CONVERGED AFTER   9 CYCLES          *
               *****************************************************

Recomputing exchange energy using gridx3       ... done (    0.928 sec)
Old exchange energy                            :    -22.718341259 Eh
New exchange energy                            :    -22.718379297 Eh
Exchange energy change after final integration :     -0.000038039 Eh
Total energy after final integration           :   -308.956739836 Eh
             **** ENERGY FILE WAS UPDATED (calc.en.tmp) ****

----------------
TOTAL SCF ENERGY
----------------

Total Energy       :       -308.95673983603228 Eh           -8407.14030 eV

Components:
Nuclear Repulsion  :        310.86087329475635 Eh            8458.95441 eV
Electronic Energy  :       -619.81126432058647 Eh          -16865.92195 eV
One Electron Energy:      -1034.16818781137658 Eh          -28141.14706 eV
Two Electron Energy:        414.35692349079011 Eh           11275.22511 eV
CPCM Dielectric    :         -0.00631077167084 Eh              -0.17172 eV

Virial components:
Potential Energy   :       -615.18186061399615 Eh          -16739.94947 eV
Kinetic Energy     :        306.22512077796392 Eh            8332.80917 eV
Virial Ratio       :          2.00892029710407

DFT components:
N(Alpha)           :       26.999975096884 electrons
N(Beta)            :       26.999975096884 electrons
N(Total)           :       53.999950193768 electrons
E(X)               :      -20.163917632335 Eh       
E(C)               :       -1.306991218135 Eh       
E(XC)              :      -21.470908850470 Eh       

CPCM Solvation Model Properties:
Surface-charge          :         -0.02125686822047
Corrected charge        :          0.00000000000000
Outlying charge corr.   :          0.00003339700933 Eh               0.00091 eV
Free-energy (cav+disp)  :  This term is not implemented in the current solvation scheme

---------------
SCF CONVERGENCE
---------------

  Last Energy change         ...   -1.1755e-10  Tolerance :   1.0000e-09
  Last MAX-Density change    ...    3.1711e-06  Tolerance :   1.0000e-08
  Last RMS-Density change    ...    1.4263e-07  Tolerance :   1.0000e-09
  Last DIIS Error            ...    2.4920e-03  Tolerance :   1.0000e-08
  Last Orbital Gradient      ...    1.5004e-06  Tolerance :   2.0000e-06
  Last Orbital Rotation      ...    9.1749e-07  Tolerance :   2.0000e-06


Total SCF time: 0 days 0 hours 0 min 8 sec 
Finished LeanSCF after   8.4 sec

Maximum memory used throughout the entire LEANSCF-calculation: 16.6 MB


           ************************************************************
           *        Program running with 8 parallel MPI-processes     *
           *              working on a common directory               *
           ************************************************************

------------------------------------------------------------------------------
                                ORCA  MP2 
------------------------------------------------------------------------------

Freezing NCore=14 chemical core electrons

----------------------
RI-MP2 ENERGY+GRADIENT
----------------------
Dimension of the orbital basis            ...  148
Dimension of the AuxC basis               ...  476
Memory devoted to MP2                     ... 8000 MB   
Data format for matrix containers         ... DOUBLE
Compression type for matrix containers    ... UNCOMPRESSED
Overall scaling of the MP2 energy         ...   2.700e-01

-----------------------
SHARK RI TRANSFORMATION
-----------------------

Number of basis functions                ...    148
Number of aux functions                  ...    476
Number of operators                      ...      1
Generation of IJK                        ... YES
Generation of IAK                        ... YES
Generation of ABK                        ... NO
Orbital Range Operator  0:    0-  26 to   27- 147

Aux basis identifier                     ...   AUXC
Contraction scheme used                  ... SEGMENTED
Do orthogonalization                     ... YES
All operator combinations                ... NO
Transpose (ia|K)                         ... NO
Integral generator used                  ... LIBINT
Starting integral generation + trafo... 
Half trafo (segmented) done. Total time =  0.1 sec. integrals=  0.0 sec trafo=  0.0 sec
Integral generation and half transformation done (  0.1 sec)

Reading or making V^(-1/2)          ... done (  0.0 sec)
Sorting IJK integrals               ... done (  0.0 sec)
Sorting IAK integrals               ... done (  0.0 sec)

SHARK RI integral transformation done. Total time =  0.1 sec.

Opening buffers                              ... done
Frozen core precalculation                   ... done

Starting loop over batches of integrals:

Operator 0  - window                       ... (  7- 26)x( 27-147)
Operator 0  - Memory available             ...  8000 MB
Operator 0  - Memory needed per MO         ...   0.4 MB
Operator 0  - Number of orbitals per batch ... 3
Operator 0  - Number of batches            ... 1

OPERATOR  0   PASS   0:  MOs     7 ...    9 +   10 ...   12 +   13 ...   15 +   16 ...   18
                            +   19 ...   21 +   22 ...   24 +   25 ...   26
  Reading integrals       ... ok
  Internal MO   9
Closing buffer GIPV ( 0.01 GB; CompressionRatio= 1.00)
Time spent in pair loops =     0.189 sec
Deleting buffers (Ka|jb) ...done

-----------------------------------------------
 RI-MP2 CORRELATION ENERGY:     -0.330642580 Eh
-----------------------------------------------


---------------------
MP2 DENSITY FORMATION
---------------------

Completing the external part of the density      ... done
Storing the unrelaxed density                    ... done

Re-sorting 3-index density container for op 0    ... done
Computing external part of the Lagrangian        ... done
Calculating the xc-kernel                        ... done
Calculating G(D)                                 ... done
Completing the Lagrangian                        ... done
Solving the Z-vector equations                   ... Using XC Grid                  ... (calc.grid_cpscf.tmp) 
Recalculating density on grid  ... (calc.grho_cpscf0.tmp) done
Calculating the xc-kernel      ... (calc.fxc_cpscf0.tmp) done

-------------------
SHARK CP-SCF DRIVER
-------------------

Dimension of the orbital basis          ...    148
Dimension of the CPSCF-problem          ...   3267
Number of operators                     ...      1
Max. number of iterations               ...    128
Convergence Tolerance                   ... 3.0e-05
Number of perturbations                 ...      1
Perturbation type                       ... REAL

----------------------------
POPLE LINEAR EQUATION SOLVER
----------------------------

  ITERATION   0:   ||err||_max =   3.0653e-02 (   0.5 sec)
  ITERATION   1:   ||err||_max =   5.7759e-03 (   0.5 sec)
  ITERATION   2:   ||err||_max =   2.2191e-03 (   0.5 sec)
  ITERATION   3:   ||err||_max =   4.0974e-04 (   0.5 sec)
  ITERATION   4:   ||err||_max =   1.5495e-04 (   0.5 sec)
  ITERATION   5:   ||err||_max =   5.9880e-05 (   0.5 sec)
  ITERATION   6:   ||err||_max =   1.4194e-05 (   0.5 sec)
done
Finalizing the relaxed density                   ... done
Transforming P to the AO basis                   ... done
Storing the relaxed density                      ... done

------------------------------------
ENERGY WEIGHTED DENSITY FINALIZATION
------------------------------------

Gathering the parts of the W-matrix              ... done
Forming the Z-density                            ... done
Transforming Z to the AO basis                   ... done
Calculating G(Z)                                 ... done
Finalizing the W-matrix                          ... done
Transforming W to the AO basis and storing       ... done

----------------------------------
MP2 DERIVATIVE INTEGRAL GENERATION
----------------------------------

Input SCF Electron Density              ... calc.scfp
Input Correlated Electron Density       ... calc.pmp2re
Input Energy Weighted Density           ... calc.wmp2.tmp

Nuclear repulsion gradient              ... done (  0.0 sec)
HCore & Overlap gradient  (SHARK)       ... done (  0.0 sec)
Two-electron RIJ gradient terms         ... done (  0.3 sec)

-----------------------------------------------------------
MP2 COSX Grid Generation
-----------------------------------------------------------

General Integration Accuracy     IntAcc      ... 4.871
Radial Grid Type                 RadialGrid  ... OptM3 with GC (2021)
Angular Grid (max. ang.)         AngularGrid ... 4 (Lebedev-302)
Angular grid pruning method      GridPruning ... 4 (adaptive)
Weight generation scheme         WeightScheme... mBecke (2022)
Basis function cutoff            BFCut       ... 1.0000e-12
Integration weight cutoff        WCut        ... 1.0000e-14
Partially contracted basis set               ... on
Rotationally invariant grid construction     ... off
Angular grids for H and He will be reduced by one unit

Total number of grid points                  ...    86098
Total number of batches                      ...      681
Average number of points per batch           ...      126
Average number of grid points per atom       ...     5065
UseSFitting                                  ... on
Two-electron COSX gradient terms        ... 
Integration Timings:
Total Time                  =     2.7 sec
Basis fcn evaluation        =     0.0 sec
Density evaluation          =     0.1 sec
A evaluation                =     2.2 sec
A derivative evaluation     =     0.0 sec
S-fit derivative evaluation =     0.0 sec
anal. over. der. evaluation =     0.0 sec
num. over. der. evaluation  =     0.2 sec
K(P) evaluation             =     0.0 sec
finalize                    =     0.0 sec

done (  3.2 sec)
CPCM gradient                           ... done (  0.3 sec)
DFT XC gradient                         ... Exchange-correlation gradient    ... done
done (  0.4 sec)
Empirical dispersion gradient           ... 
-------------------
DISPERSION GRADIENT
-------------------

   1   C   :   -0.000275966   -0.000112320    0.000025506
   2   C   :   -0.000050925   -0.000073954   -0.000051059
   3   C   :    0.000066992    0.000050772   -0.000021122
   4   C   :    0.000018933    0.000296909   -0.000002415
   5   C   :    0.000213188   -0.000044529    0.000019838
   6   C   :    0.000173544   -0.000092981    0.000004924
   7   O   :    0.000052359   -0.000112382   -0.000034787
   8   H   :   -0.000143672   -0.000021227    0.000014774
   9   H   :   -0.000142287   -0.000061547    0.000087795
  10   H   :   -0.000110583   -0.000055846    0.000005160
  11   H   :   -0.000037895    0.000140287   -0.000017623
  12   H   :    0.000006839    0.000129706   -0.000025152
  13   H   :   -0.000003232    0.000139214    0.000043688
  14   H   :   -0.000069355   -0.000038570   -0.000116061
  15   H   :    0.000116485    0.000023963    0.000041092
  16   H   :    0.000089644   -0.000090952    0.000046167
  17   H   :    0.000095932   -0.000076542   -0.000020725

Difference to translation invariance:
           :    0.0000000000    0.0000000000   -0.0000000000

Difference to rotation invariance:
           :   -0.0000000000   -0.0000000000    0.0000000000

Norm of the Dispersion gradient    ...    0.0007053400
RMS gradient                       ...    0.0000987674
MAX gradient                       ...    0.0002969087
done (  0.0 sec)

-------
TIMINGS
-------

Total time                :   10.114 sec
Integral trafo            :    0.091 sec (  0.9%)
FC preparation            :    0.024 sec (  0.2%)
I/O of integrals          :    0.036 sec (  0.4%)
K(i,j) operators          :    0.025 sec (  0.2%)
T(i,j) pair energies      :    0.006 sec (  0.1%)
V**(-1/2)                 :    0.084 sec (  0.8%)
Gamma(ia|P)               :    0.025 sec (  0.2%)
Gamma-Trafo               :    0.012 sec (  0.1%)
D(virtual)                :    0.001 sec (  0.0%)
D(internal)               :    0.025 sec (  0.3%)
W(virtual)                :    0.003 sec (  0.0%)
W(internal)               :    0.033 sec (  0.3%)
L(virtual)                :    0.042 sec (  0.4%)
L(internal)               :    0.005 sec (  0.0%)
XC kernel                 :    0.015 sec (  0.1%)
G(D)                      :    0.802 sec (  7.9%)
G(Z)                      :    0.800 sec (  7.9%)
Z-vector solution         :    3.449 sec ( 34.1%)
3-index derivative        :    0.101 sec (  1.0%)
2-index derivative        :    0.028 sec (  0.3%)
Fock matrix gradient      :    4.356 sec ( 43.1%)


---------------------------------------
MP2 TOTAL ENERGY:     -309.287382416 Eh
---------------------------------------

The final MP2 gradient
  0:  -0.00048899   0.00019039   0.00054998
  1:   0.00140313  -0.00078172  -0.00017326
  2:  -0.00449512  -0.00181667  -0.00186617
  3:   0.00083308   0.00387676   0.00091758
  4:   0.00282304  -0.00051605   0.00126471
  5:   0.00103441  -0.00303325  -0.00040697
  6:   0.00009273   0.00074644   0.00019916
  7:   0.00021190  -0.00026617  -0.00009817
  8:  -0.00010403  -0.00008046  -0.00034249
  9:  -0.00008968   0.00030951  -0.00001358
 10:   0.00023306  -0.00005645   0.00010414
 11:  -0.00003104  -0.00095294  -0.00025116
 12:   0.00012686  -0.00106542  -0.00007078
 13:  -0.00024799   0.00030700   0.00012436
 14:  -0.00040268   0.00096966  -0.00007345
 15:  -0.00047470   0.00119891   0.00046201
 16:  -0.00038240   0.00097283  -0.00032569

-----------------------------------
NORM OF THE MP2 GRADIENT:  0.008633
-----------------------------------

Maximum memory used throughout the entire MP2-calculation: 30.4 MB


-------------------------------------------------------------------------------
                          DFT DISPERSION CORRECTION                            
                                                                               
                              DFTD3 V3.1  Rev 1                                
                          USING Becke-Johnson damping                          
-------------------------------------------------------------------------------
-------------------------   ----------------
Dispersion correction           -0.010903427
-------------------------   ----------------


-------------------------   --------------------
FINAL SINGLE POINT ENERGY      -309.298285842740
-------------------------   --------------------

------------------------------------------------------------------------------
                         ORCA GEOMETRY RELAXATION STEP
------------------------------------------------------------------------------

Reading the OPT-File                    .... done
Getting information on internals        .... done
Copying old internal coords+grads       .... done
Making the new internal coordinates     .... (2022 redundants) done
Validating the new internal coordinates .... (2022 redundants) done
Calculating the B-matrix                .... done
Calculating the G,G- and P matrices     .... done
Transforming gradient to internals      .... done
Projecting the internal gradient        .... done
Number of atoms                         ....  17
Number of internal coordinates          ....  79
Current Energy                          ....  -309.298285843 Eh
Current gradient norm                   ....     0.008633279 Eh/bohr
Maximum allowed component of the step   ....  0.300
Current trust radius                    ....  0.450
Updating the Hessian (BFGS)             .... done
Forming the augmented Hessian           .... done
Diagonalizing the augmented Hessian     .... done
Last element of RFO vector              ....  0.998765668
Lowest eigenvalues of augmented Hessian:
 -0.000195605  0.011021828  0.012884480  0.017848340  0.022428961
Length of the computed step             ....  0.049731694
The final length of the internal step   ....  0.049731694
Converting the step to Cartesian space:
 Initial RMS(Int)=    0.0055952527
Transforming coordinates:
 Iter   0:  RMS(Cart)=    0.0127785928 RMS(Int)=    0.9987502337
done
Storing new coordinates                 .... done
The predicted energy change is          ....    -0.000098044
Previously predicted energy change      ....    -0.000466278
Actually observed energy change         ....    -0.000587502
Ratio of predicted to observed change   ....     1.259982440
New trust radius                        ....     0.450000000

                                .--------------------.
          ----------------------|Geometry convergence|-------------------------
          Item                value                   Tolerance       Converged
          ---------------------------------------------------------------------
          Energy change      -0.0005875019            0.0000010000      NO
          RMS gradient        0.0007165060            0.0000300000      NO
          MAX gradient        0.0033132682            0.0001000000      NO
          RMS step            0.0055952527            0.0006000000      NO
          MAX step            0.0148273126            0.0010000000      NO
          ........................................................
          Max(Bonds)      0.0026      Max(Angles)    0.85
          Max(Dihed)        0.76      Max(Improp)    0.00
          ---------------------------------------------------------------------

The optimization has not yet converged - more geometry cycles are needed


    ---------------------------------------------------------------------------
                         Redundant Internal Coordinates
                            (Angstroem and degrees)

        Definition                    Value    dE/dq     Step     New-Value
    ----------------------------------------------------------------------------
     1. B(C   1,C   0)                1.5239  0.000448 -0.0014    1.5225   
     2. B(C   2,C   1)                1.5106 -0.000708  0.0026    1.5132   
     3. B(C   3,C   2)                1.5057  0.001410 -0.0024    1.5033   
     4. B(C   4,C   2)                1.3423  0.001926 -0.0002    1.3422   
     5. B(C   5,C   4)                1.5008  0.000250  0.0007    1.5015   
     6. B(O   6,C   5)                1.4260  0.000393 -0.0002    1.4258   
     7. B(O   6,C   1)                1.4309  0.000324  0.0003    1.4312   
     8. B(H   7,C   0)                1.0992 -0.000321  0.0003    1.0995   
     9. B(H   8,C   0)                1.0991 -0.000344  0.0004    1.0995   
    10. B(H   9,C   0)                1.0988 -0.000197 -0.0000    1.0988   
    11. B(H  10,C   3)                1.0980 -0.000259  0.0002    1.0982   
    12. B(H  11,C   3)                1.0991 -0.000398  0.0006    1.0997   
    13. B(H  12,C   3)                1.0990 -0.000449  0.0007    1.0996   
    14. B(H  13,C   1)                1.1092 -0.000023 -0.0001    1.1090   
    15. B(H  14,C   4)                1.0915  0.000171 -0.0000    1.0915   
    16. B(H  15,C   5)                1.1047 -0.000305  0.0003    1.1050   
    17. B(H  16,C   5)                1.1060 -0.000303  0.0004    1.1063   
    18. A(H   8,C   0,H   9)          108.74 -0.000039   -0.02    108.72   
    19. A(H   7,C   0,H   8)          108.98  0.000097   -0.05    108.93   
    20. A(H   7,C   0,H   9)          108.09 -0.000130    0.10    108.19   
    21. A(C   1,C   0,H   9)          110.21  0.000160    0.01    110.22   
    22. A(C   1,C   0,H   8)          110.06  0.000125   -0.11    109.95   
    23. A(C   1,C   0,H   7)          110.71 -0.000216    0.07    110.79   
    24. A(C   2,C   1,O   6)          104.94 -0.000218   -0.03    104.91   
    25. A(O   6,C   1,H  13)          109.25  0.000409   -0.15    109.10   
    26. A(C   2,C   1,H  13)          109.78 -0.000125    0.11    109.89   
    27. A(C   0,C   1,H  13)          108.49 -0.000280    0.07    108.56   
    28. A(C   0,C   1,C   2)          114.28 -0.000146    0.15    114.43   
    29. A(C   0,C   1,O   6)          109.99  0.000400   -0.17    109.82   
    30. A(C   1,C   2,C   4)          108.99  0.000149   -0.05    108.93   
    31. A(C   3,C   2,C   4)          127.20 -0.003313    0.85    128.04   
    32. A(C   1,C   2,C   3)          123.82  0.003164   -0.80    123.02   
    33. A(H  11,C   3,H  12)          108.02  0.001058   -0.35    107.67   
    34. A(H  10,C   3,H  12)          107.89  0.000491   -0.19    107.71   
    35. A(C   2,C   3,H  12)          110.69 -0.001184    0.37    111.06   
    36. A(H  10,C   3,H  11)          107.85  0.000335   -0.13    107.72   
    37. A(C   2,C   3,H  11)          110.61 -0.000989    0.32    110.92   
    38. A(C   2,C   3,H  10)          111.64  0.000386   -0.05    111.59   
    39. A(C   5,C   4,H  14)          124.02  0.001158   -0.32    123.70   
    40. A(C   2,C   4,H  14)          125.70 -0.000972    0.29    125.99   
    41. A(C   2,C   4,C   5)          110.27 -0.000186    0.03    110.30   
    42. A(O   6,C   5,H  16)          110.26  0.000239   -0.04    110.22   
    43. A(C   4,C   5,H  16)          111.83 -0.000444    0.30    112.13   
    44. A(O   6,C   5,H  15)          110.04  0.000520   -0.12    109.92   
    45. A(C   4,C   5,H  15)          112.26 -0.000874    0.51    112.78   
    46. A(C   4,C   5,O   6)          104.78 -0.000461    0.02    104.80   
    47. A(H  15,C   5,H  16)          107.67  0.001002   -0.65    107.02   
    48. A(C   1,O   6,C   5)          110.96  0.000712    0.04    111.00   
    49. D(O   6,C   1,C   0,H   8)     60.94 -0.000105    0.61     61.55   
    50. D(C   2,C   1,C   0,H   7)     63.77  0.000050    0.58     64.35   
    51. D(C   2,C   1,C   0,H   8)    -56.77 -0.000014    0.67    -56.11   
    52. D(O   6,C   1,C   0,H   9)    -58.98 -0.000238    0.70    -58.28   
    53. D(O   6,C   1,C   0,H   7)   -178.51 -0.000042    0.53   -177.99   
    54. D(C   2,C   1,C   0,H   9)   -176.70 -0.000146    0.76   -175.94   
    55. D(C   3,C   2,C   1,C   0)    -59.37  0.000297   -0.33    -59.70   
    56. D(C   4,C   2,C   1,C   0)    121.34  0.000285   -0.37    120.97   
    57. D(C   3,C   2,C   1,H  13)     62.77 -0.000266   -0.05     62.72   
    58. D(C   4,C   2,C   1,O   6)      0.77  0.000021   -0.23      0.54   
    59. D(C   3,C   2,C   1,O   6)   -179.93  0.000033   -0.19   -180.12   
    60. D(H  11,C   3,C   2,C   4)     59.91  0.000096   -0.54     59.36   
    61. D(H  11,C   3,C   2,C   1)   -119.26  0.000045   -0.57   -119.84   
    62. D(H  10,C   3,C   2,C   4)   -179.99  0.000108   -0.52   -180.52   
    63. D(H  10,C   3,C   2,C   1)      0.84  0.000056   -0.56      0.28   
    64. D(H  12,C   3,C   2,C   1)    121.05  0.000132   -0.57    120.47   
    65. D(H  14,C   4,C   2,C   3)      0.52 -0.000047    0.10      0.62   
    66. D(H  14,C   4,C   2,C   1)    179.79  0.000025    0.12    179.91   
    67. D(C   5,C   4,C   2,C   3)   -178.48 -0.000064    0.13   -178.35   
    68. D(C   5,C   4,C   2,C   1)      0.78  0.000007    0.15      0.94   
    69. D(H  16,C   5,C   4,C   2)    117.40 -0.000251    0.09    117.50   
    70. D(H  15,C   5,C   4,H  14)     59.53  0.000111   -0.14     59.39   
    71. D(H  15,C   5,C   4,C   2)   -121.45  0.000102   -0.16   -121.61   
    72. D(O   6,C   5,C   4,H  14)    178.93 -0.000014    0.00    178.94   
    73. D(O   6,C   5,C   4,C   2)     -2.04 -0.000022   -0.02     -2.06   
    74. D(C   1,O   6,C   5,H  15)    123.43 -0.000972    0.43    123.86   
    75. D(C   1,O   6,C   5,C   4)      2.54  0.000060   -0.13      2.42   
    76. D(C   5,O   6,C   1,H  13)    115.54 -0.000123    0.25    115.80   
    77. D(C   5,O   6,C   1,C   2)     -2.11 -0.000060    0.21     -1.90   
    78. D(C   1,O   6,C   5,H  16)   -117.95  0.000732   -0.47   -118.42   
    79. D(C   5,O   6,C   1,C   0)   -125.48  0.000024    0.14   -125.33   
    ----------------------------------------------------------------------------

Geometry step timings:
Preparation and reading OPT file:      0.000 s (14.392 %)
Internal coordinates            :      0.000 s ( 0.901 %)
B/P matrices and projection     :      0.001 s (26.079 %)
Hessian update/contruction      :      0.000 s ( 9.208 %)
Making the step                 :      0.001 s (20.541 %)
Converting the step to Cartesian:      0.000 s ( 2.479 %)
Storing new data                :      0.000 s ( 1.030 %)
Checking convergence            :      0.000 s ( 0.419 %)
Final printing                  :      0.001 s (24.887 %)
Total time                      :      0.003 s

Time for energy+gradient        :     20.527 s
Time for complete geometry iter :     20.722 s

         *************************************************************
         *                GEOMETRY OPTIMIZATION CYCLE   4            *
         *************************************************************
---------------------------------
CARTESIAN COORDINATES (ANGSTROEM)
---------------------------------
  C      1.069744   -0.033481    0.118886
  C      2.364233    0.124569   -0.666780
  C      3.254404    1.250052   -0.186570
  C      2.814125    2.687183   -0.157416
  C      4.444397    0.742121    0.170321
  C      4.466674   -0.742016   -0.056567
  O      3.160381   -1.057210   -0.533163
  H      0.429357    0.852118   -0.001887
  H      1.293265   -0.169031    1.186901
  H      0.513092   -0.910644   -0.238974
  H      1.783266    2.801388   -0.518468
  H      3.461962    3.309330   -0.791946
  H      2.857748    3.093123    0.863604
  H      2.112017    0.273200   -1.736470
  H      5.294175    1.308628    0.555316
  H      4.678838   -1.312640    0.865626
  H      5.227724   -1.038215   -0.802903

----------------------------
CARTESIAN COORDINATES (A.U.)
----------------------------
  NO LB      ZA    FRAG     MASS         X           Y           Z
   0 C     6.0000    0    12.011    2.021523   -0.063271    0.224661
   1 C     6.0000    0    12.011    4.467753    0.235402   -1.260031
   2 C     6.0000    0    12.011    6.149933    2.362256   -0.352567
   3 C     6.0000    0    12.011    5.317926    5.078040   -0.297473
   4 C     6.0000    0    12.011    8.398693    1.402406    0.321861
   5 C     6.0000    0    12.011    8.440791   -1.402207   -0.106896
   6 O     8.0000    0    15.999    5.972254   -1.997837   -1.007533
   7 H     1.0000    0     1.008    0.811368    1.610270   -0.003567
   8 H     1.0000    0     1.008    2.443916   -0.319423    2.242918
   9 H     1.0000    0     1.008    0.969603   -1.720869   -0.451596
  10 H     1.0000    0     1.008    3.369884    5.293855   -0.979763
  11 H     1.0000    0     1.008    6.542159    6.253727   -1.496561
  12 H     1.0000    0     1.008    5.400361    5.845156    1.631976
  13 H     1.0000    0     1.008    3.991135    0.516273   -3.281453
  14 H     1.0000    0     1.008   10.004541    2.472949    1.049395
  15 H     1.0000    0     1.008    8.841722   -2.480530    1.635797
  16 H     1.0000    0     1.008    9.878966   -1.961941   -1.517267

--------------------------------
INTERNAL COORDINATES (ANGSTROEM)
--------------------------------
 C      0   0   0     0.000000000000     0.00000000     0.00000000
 C      1   0   0     1.522482552029     0.00000000     0.00000000
 C      2   1   0     1.513180961636   114.43303969     0.00000000
 C      3   2   1     1.503343223826   123.01745331   300.29998174
 C      3   2   1     1.342180251277   108.93425973   120.96735359
 C      5   3   2     1.501545339710   110.30544607     0.93702526
 O      6   5   3     1.425795904387   104.79835256   357.93840799
 H      1   2   3     1.099530706408   110.78760056    64.35473322
 H      1   2   3     1.099541807771   109.95003089   303.89631432
 H      1   2   3     1.098790433533   110.21505684   184.06304495
 H      4   3   2     1.098213268185   111.58865071     0.28483147
 H      4   3   2     1.099721420997   110.92219505   240.16606979
 H      4   3   2     1.099623962356   111.05675165   120.47021087
 H      2   1   3     1.109027110902   108.55936075   236.85927143
 H      5   3   2     1.091454705675   125.99135238   179.91029795
 H      6   5   3     1.105018237474   112.77741080   238.39139896
 H      6   5   3     1.106321576576   112.13379301   117.49684489

---------------------------
INTERNAL COORDINATES (A.U.)
---------------------------
 C      0   0   0     0.000000000000     0.00000000     0.00000000
 C      1   0   0     2.877075067009     0.00000000     0.00000000
 C      2   1   0     2.859497608555   114.43303969     0.00000000
 C      3   2   1     2.840906978317   123.01745331   300.29998174
 C      3   2   1     2.536353097272   108.93425973   120.96735359
 C      5   3   2     2.837509469717   110.30544607     0.93702526
 O      6   5   3     2.694363782158   104.79835256   357.93840799
 H      1   2   3     2.077811910948   110.78760056    64.35473322
 H      1   2   3     2.077832889485   109.95003089   303.89631432
 H      1   2   3     2.076412997949   110.21505684   184.06304495
 H      4   3   2     2.075322313509   111.58865071     0.28483147
 H      4   3   2     2.078172309290   110.92219505   240.16606979
 H      4   3   2     2.077988139149   111.05675165   120.47021087
 H      2   1   3     2.095757514698   108.55936075   236.85927143
 H      5   3   2     2.062550481305   125.99135238   179.91029795
 H      6   5   3     2.088181841815   112.77741080   238.39139896
 H      6   5   3     2.090644795776   112.13379301   117.49684489


           ************************************************************
           *        Program running with 8 parallel MPI-processes     *
           *              working on a common directory               *
           ************************************************************
------------------------------------------------------------------------------
                   ___                                                        
                  /   \      - P O W E R E D   B Y -                         
                 /     \                                                     
                 |  |  |   _    _      __       _____    __    __             
                 |  |  |  | |  | |    /  \     |  _  \  |  |  /  |          
                  \  \/   | |  | |   /    \    | | | |  |  | /  /          
                 / \  \   | |__| |  /  /\  \   | |_| |  |  |/  /          
                |  |  |   |  __  | /  /__\  \  |    /   |      \           
                |  |  |   | |  | | |   __   |  |    \   |  |\   \          
                \     /   | |  | | |  |  |  |  | |\  \  |  | \   \       
                 \___/    |_|  |_| |__|  |__|  |_| \__\ |__|  \__/        
                                                                              
                      - O R C A' S   B I G   F R I E N D -                    
                                      &                                       
                       - I N T E G R A L  F E E D E R -                       
                                                                              
 v1 FN, 2020, v2 2021, v3 2022-2024                                           
------------------------------------------------------------------------------


----------------------
SHARK INTEGRAL PACKAGE
----------------------

Number of atoms                             ...     17
Number of basis functions                   ...    148
Number of shells                            ...     72
Maximum angular momentum                    ...      2
Integral batch strategy                     ... SHARK/LIBINT Hybrid
RI-J (if used) integral strategy            ... SPLIT-RIJ (Revised 2003 algorithm where possible)
Printlevel                                  ...      1
Contraction scheme used                     ... SEGMENTED contraction
Prescreening option                         ... SCHWARTZ
   Thresh                                   ... 1.000e-12
   Tcut                                     ... 1.000e-14
   Tpresel                                  ... 1.000e-14 
Coulomb Range Separation                    ... NOT USED
Exchange Range Separation                   ... NOT USED
Multipole approximations                    ... NOT USED
Finite Nucleus Model                        ... NOT USED
CABS basis                                  ... NOT available
Auxiliary Coulomb fitting basis             ... AVAILABLE
   # of basis functions in Aux-J            ...    453
   # of shells in Aux-J                     ...    155
   Maximum angular momentum in Aux-J        ...      4
Auxiliary J/K fitting basis                 ... NOT available
Auxiliary Correlation fitting basis         ... AVAILABLE
   # of basis functions in Aux-C            ...    476
   # of shells in Aux-C                     ...    172
   Maximum angular momentum in Aux-C        ...      3
Auxiliary 'external' fitting basis          ... NOT available

Checking pre-screening integrals            ... done (  0.0 sec) Dimension = 72
Check shell pair data                       ... done (  0.0 sec)
Shell pair information
Shell pair cut-off parameter TPreSel        ...   1.0e-14
Total number of shell pairs                 ...      2628
Shell pairs after pre-screening             ...      2586
Total number of primitive shell pairs       ...      9166
Primitive shell pairs kept                  ...      7092
          la=0 lb=0:    846 shell pairs
          la=1 lb=0:    966 shell pairs
          la=1 lb=1:    293 shell pairs
          la=2 lb=0:    285 shell pairs
          la=2 lb=1:    168 shell pairs
          la=2 lb=2:     28 shell pairs

Calculating one electron integrals          ... done (  0.0 sec)
Calculating RI/J V-Matrix + Cholesky decomp.... done (  0.1 sec)
Calculating RI/C V-Matrix + Cholesky decomp.... done (  0.1 sec)
Calculating Nuclear repulsion               ... done (  0.0 sec) ENN=    310.875042983126 Eh

Diagonalization of the overlap matrix:
Smallest eigenvalue                        ... 8.615e-04
Time for diagonalization                   ...    0.003 sec
Threshold for overlap eigenvalues          ... 1.000e-07
Number of eigenvalues below threshold      ... 0
Time for construction of square roots      ...    0.028 sec
Total time needed                          ...    0.032 sec

-------------------
DFT GRID GENERATION
-------------------

General Integration Accuracy     IntAcc      ... 4.388
Radial Grid Type                 RadialGrid  ... OptM3 with GC (2021)
Angular Grid (max. ang.)         AngularGrid ... 4 (Lebedev-302)
Angular grid pruning method      GridPruning ... 4 (adaptive)
Weight generation scheme         WeightScheme... mBecke (2022)
Basis function cutoff            BFCut       ... 1.0000e-12
Integration weight cutoff        WCut        ... 1.0000e-14
Partially contracted basis set               ... off
Rotationally invariant grid construction     ... off
Angular grids for H and He will be reduced by one unit

Total number of grid points                  ...    74279
Total number of batches                      ...     1168
Average number of points per batch           ...       63
Average number of grid points per atom       ...     4369

--------------------
COSX GRID GENERATION
--------------------

GRIDX 1
-------
General Integration Accuracy     IntAcc      ... 3.816
Radial Grid Type                 RadialGrid  ... OptM3 with GC (2021)
Angular Grid (max. ang.)         AngularGrid ... 1 (Lebedev-50)
Angular grid pruning method      GridPruning ... 4 (adaptive)
Weight generation scheme         WeightScheme... mBecke (2022)
Basis function cutoff            BFCut       ... 1.0000e-12
Integration weight cutoff        WCut        ... 1.0000e-14
Partially contracted basis set               ... on
Rotationally invariant grid construction     ... off
Angular grids for H and He will be reduced by one unit

Total number of grid points                  ...     9515
Total number of batches                      ...       86
Average number of points per batch           ...      110
Average number of grid points per atom       ...      560
UseSFitting                                  ... on

GRIDX 2
-------
General Integration Accuracy     IntAcc      ... 4.020
Radial Grid Type                 RadialGrid  ... OptM3 with GC (2021)
Angular Grid (max. ang.)         AngularGrid ... 2 (Lebedev-110)
Angular grid pruning method      GridPruning ... 4 (adaptive)
Weight generation scheme         WeightScheme... mBecke (2022)
Basis function cutoff            BFCut       ... 1.0000e-12
Integration weight cutoff        WCut        ... 1.0000e-14
Partially contracted basis set               ... on
Rotationally invariant grid construction     ... off
Angular grids for H and He will be reduced by one unit

Total number of grid points                  ...    20184
Total number of batches                      ...      168
Average number of points per batch           ...      120
Average number of grid points per atom       ...     1187
UseSFitting                                  ... on

GRIDX 3
-------
General Integration Accuracy     IntAcc      ... 4.338
Radial Grid Type                 RadialGrid  ... OptM3 with GC (2021)
Angular Grid (max. ang.)         AngularGrid ... 3 (Lebedev-194)
Angular grid pruning method      GridPruning ... 4 (adaptive)
Weight generation scheme         WeightScheme... mBecke (2022)
Basis function cutoff            BFCut       ... 1.0000e-12
Integration weight cutoff        WCut        ... 1.0000e-14
Partially contracted basis set               ... on
Rotationally invariant grid construction     ... off
Angular grids for H and He will be reduced by one unit

Total number of grid points                  ...    44096
Total number of batches                      ...      352
Average number of points per batch           ...      125
Average number of grid points per atom       ...     2594
UseSFitting                                  ... on
Initializing property integral containers    ... done (  0.0 sec)

SHARK setup successfully completed in   1.1 seconds

Maximum memory used throughout the entire STARTUP-calculation: 21.1 MB


           ************************************************************
           *        Program running with 8 parallel MPI-processes     *
           *              working on a common directory               *
           ************************************************************
Occupation numbers will be reassigned to an Aufbau configuration
             **** ENERGY FILE WAS UPDATED (calc.en.tmp) ****
Finished Guess after   0.2 sec
Maximum memory used throughout the entire GUESS-calculation: 9.0 MB


           ************************************************************
           *        Program running with 8 parallel MPI-processes     *
           *              working on a common directory               *
           ************************************************************
--------------------
CPCM SOLVATION MODEL
--------------------
CPCM parameters:
  Epsilon                                         ...      16.7000
  Refrac                                          ...       1.2750
  Rsolv                                           ...       1.3000
  Surface type                                    ... GAUSSIAN VDW
  Discretization scheme                           ... Constant charge density
    Threshold for H atoms                         ...       5.0000 (charges/Ang^2)
    Threshold for non-H atoms                     ...       5.0000 (charges/Ang^2)
  Epsilon function type                           ...         CPCM
Solvent:                                          ... CUSTOM
Radii:
  Scheme                                          ... Element-dependent radii
  Radius for C  used is    3.8550 Bohr (=   2.0400 Ang.)
  Radius for O  used is    3.4469 Bohr (=   1.8240 Ang.)
  Radius for H  used is    2.4944 Bohr (=   1.3200 Ang.)
Calculating surface                               ...        done! (  0.0s)
Cavity surface points                             ...         1515
Cavity Volume                                     ...     928.9946
Cavity Surface-area                               ...     542.0090
Calculating surface distance matrix               ...        done! (  0.0s)
Performing Cholesky decomposition & store         ...        done! (  0.1s)
Overall time for CPCM initialization              ...                 0.2s

----------------------------------------D-I-I-S--------------------------------------------
Iteration    Energy (Eh)           Delta-E    RMSDP     MaxDP     DIISErr   Damp  Time(sec)
-------------------------------------------------------------------------------------------
               ***  Starting incremental Fock matrix formation  ***
    1    -308.9566936333309286     0.00e+00  4.68e-05  1.09e-03  4.22e-03  0.700   1.1
    2    -308.9567266908021566    -3.31e-05  4.21e-05  9.93e-04  3.40e-03  0.700   0.7
                               ***Turning on AO-DIIS***
                              *** Initializing SOSCF ***
---------------------------------------S-O-S-C-F--------------------------------------
Iteration    Energy (Eh)           Delta-E    RMSDP     MaxDP     MaxGrad    Time(sec)
--------------------------------------------------------------------------------------
    3    -308.9567534191805862    -2.67e-05  1.24e-04  2.98e-03  2.64e-03     1.2
               *** Restarting incremental Fock matrix formation ***
    4    -308.9568286647505602    -7.52e-05  2.15e-05  3.43e-04  9.71e-05     3.6
    5    -308.9568294819838457    -8.17e-07  9.89e-06  1.49e-04  2.60e-05     0.8
    6    -308.9568295172540502    -3.53e-08  2.88e-06  7.61e-05  3.43e-05     0.8
    7    -308.9568295492348398    -3.20e-08  6.81e-07  1.42e-05  4.77e-06     0.7
    8    -308.9568295503091804    -1.07e-09  2.76e-07  7.86e-06  2.15e-06     0.7
    9    -308.9568295502010642     1.08e-10  4.56e-08  7.61e-07  1.84e-07     0.7
                 **** Energy Check signals convergence ****

               *****************************************************
               *                     SUCCESS                       *
               *           SCF CONVERGED AFTER   9 CYCLES          *
               *****************************************************

Recomputing exchange energy using gridx3       ... done (    0.908 sec)
Old exchange energy                            :    -22.717827144 Eh
New exchange energy                            :    -22.717863761 Eh
Exchange energy change after final integration :     -0.000036617 Eh
Total energy after final integration           :   -308.956866167 Eh
             **** ENERGY FILE WAS UPDATED (calc.en.tmp) ****

----------------
TOTAL SCF ENERGY
----------------

Total Energy       :       -308.95686616747901 Eh           -8407.14374 eV

Components:
Nuclear Repulsion  :        310.87504298312581 Eh            8459.33998 eV
Electronic Energy  :       -619.82555530836021 Eh          -16866.31083 eV
One Electron Energy:      -1034.19778402299835 Eh          -28141.95241 eV
Two Electron Energy:        414.37222871463808 Eh           11275.64159 eV
CPCM Dielectric    :         -0.00631722496668 Eh              -0.17190 eV

Virial components:
Potential Energy   :       -615.17848215382367 Eh          -16739.85754 eV
Kinetic Energy     :        306.22161598634466 Eh            8332.71380 eV
Virial Ratio       :          2.00893225702674

DFT components:
N(Alpha)           :       26.999974697768 electrons
N(Beta)            :       26.999974697768 electrons
N(Total)           :       53.999949395536 electrons
E(X)               :      -20.163501311278 Eh       
E(C)               :       -1.306971911795 Eh       
E(XC)              :      -21.470473223073 Eh       

CPCM Solvation Model Properties:
Surface-charge          :         -0.02127583567509
Corrected charge        :         -0.00000000000000
Outlying charge corr.   :          0.00003345831107 Eh               0.00091 eV
Free-energy (cav+disp)  :  This term is not implemented in the current solvation scheme

---------------
SCF CONVERGENCE
---------------

  Last Energy change         ...   -1.0812e-10  Tolerance :   1.0000e-09
  Last MAX-Density change    ...    7.6090e-07  Tolerance :   1.0000e-08
  Last RMS-Density change    ...    4.5625e-08  Tolerance :   1.0000e-09
  Last DIIS Error            ...    2.6426e-03  Tolerance :   1.0000e-08
  Last Orbital Gradient      ...    1.8391e-07  Tolerance :   2.0000e-06
  Last Orbital Rotation      ...    3.6655e-07  Tolerance :   2.0000e-06


Total SCF time: 0 days 0 hours 0 min 11 sec 
Finished LeanSCF after  11.9 sec

Maximum memory used throughout the entire LEANSCF-calculation: 16.7 MB


           ************************************************************
           *        Program running with 8 parallel MPI-processes     *
           *              working on a common directory               *
           ************************************************************

------------------------------------------------------------------------------
                                ORCA  MP2 
------------------------------------------------------------------------------

Freezing NCore=14 chemical core electrons

----------------------
RI-MP2 ENERGY+GRADIENT
----------------------
Dimension of the orbital basis            ...  148
Dimension of the AuxC basis               ...  476
Memory devoted to MP2                     ... 8000 MB   
Data format for matrix containers         ... DOUBLE
Compression type for matrix containers    ... UNCOMPRESSED
Overall scaling of the MP2 energy         ...   2.700e-01

-----------------------
SHARK RI TRANSFORMATION
-----------------------

Number of basis functions                ...    148
Number of aux functions                  ...    476
Number of operators                      ...      1
Generation of IJK                        ... YES
Generation of IAK                        ... YES
Generation of ABK                        ... NO
Orbital Range Operator  0:    0-  26 to   27- 147

Aux basis identifier                     ...   AUXC
Contraction scheme used                  ... SEGMENTED
Do orthogonalization                     ... YES
All operator combinations                ... NO
Transpose (ia|K)                         ... NO
Integral generator used                  ... LIBINT
Starting integral generation + trafo... 
Half trafo (segmented) done. Total time =  0.1 sec. integrals=  0.0 sec trafo=  0.0 sec
Integral generation and half transformation done (  0.1 sec)

Reading or making V^(-1/2)          ... done (  0.0 sec)
Sorting IJK integrals               ... done (  0.0 sec)
Sorting IAK integrals               ... done (  0.0 sec)

SHARK RI integral transformation done. Total time =  0.1 sec.

Opening buffers                              ... done
Frozen core precalculation                   ... done

Starting loop over batches of integrals:

Operator 0  - window                       ... (  7- 26)x( 27-147)
Operator 0  - Memory available             ...  8000 MB
Operator 0  - Memory needed per MO         ...   0.4 MB
Operator 0  - Number of orbitals per batch ... 3
Operator 0  - Number of batches            ... 1

OPERATOR  0   PASS   0:  MOs     7 ...    9 +   10 ...   12 +   13 ...   15 +   16 ...   18
                            +   19 ...   21 +   22 ...   24 +   25 ...   26
  Reading integrals       ... ok
  Internal MO   9
Closing buffer GIPV ( 0.01 GB; CompressionRatio= 1.00)
Time spent in pair loops =     0.186 sec
Deleting buffers (Ka|jb) ...done

-----------------------------------------------
 RI-MP2 CORRELATION ENERGY:     -0.330643076 Eh
-----------------------------------------------


---------------------
MP2 DENSITY FORMATION
---------------------

Completing the external part of the density      ... done
Storing the unrelaxed density                    ... done

Re-sorting 3-index density container for op 0    ... done
Computing external part of the Lagrangian        ... done
Calculating the xc-kernel                        ... done
Calculating G(D)                                 ... done
Completing the Lagrangian                        ... done
Solving the Z-vector equations                   ... Using XC Grid                  ... (calc.grid_cpscf.tmp) 
Recalculating density on grid  ... (calc.grho_cpscf0.tmp) done
Calculating the xc-kernel      ... (calc.fxc_cpscf0.tmp) done

-------------------
SHARK CP-SCF DRIVER
-------------------

Dimension of the orbital basis          ...    148
Dimension of the CPSCF-problem          ...   3267
Number of operators                     ...      1
Max. number of iterations               ...    128
Convergence Tolerance                   ... 3.0e-05
Number of perturbations                 ...      1
Perturbation type                       ... REAL

----------------------------
POPLE LINEAR EQUATION SOLVER
----------------------------

  ITERATION   0:   ||err||_max =   3.0695e-02 (   0.5 sec)
  ITERATION   1:   ||err||_max =   5.7719e-03 (   0.5 sec)
  ITERATION   2:   ||err||_max =   2.2179e-03 (   0.5 sec)
  ITERATION   3:   ||err||_max =   4.0783e-04 (   0.5 sec)
  ITERATION   4:   ||err||_max =   1.5439e-04 (   0.5 sec)
  ITERATION   5:   ||err||_max =   5.9599e-05 (   0.5 sec)
  ITERATION   6:   ||err||_max =   1.4151e-05 (   0.5 sec)
done
Finalizing the relaxed density                   ... done
Transforming P to the AO basis                   ... done
Storing the relaxed density                      ... done

------------------------------------
ENERGY WEIGHTED DENSITY FINALIZATION
------------------------------------

Gathering the parts of the W-matrix              ... done
Forming the Z-density                            ... done
Transforming Z to the AO basis                   ... done
Calculating G(Z)                                 ... done
Finalizing the W-matrix                          ... done
Transforming W to the AO basis and storing       ... done

----------------------------------
MP2 DERIVATIVE INTEGRAL GENERATION
----------------------------------

Input SCF Electron Density              ... calc.scfp
Input Correlated Electron Density       ... calc.pmp2re
Input Energy Weighted Density           ... calc.wmp2.tmp

Nuclear repulsion gradient              ... done (  0.0 sec)
HCore & Overlap gradient  (SHARK)       ... done (  0.0 sec)
Two-electron RIJ gradient terms         ... done (  0.2 sec)

-----------------------------------------------------------
MP2 COSX Grid Generation
-----------------------------------------------------------

General Integration Accuracy     IntAcc      ... 4.871
Radial Grid Type                 RadialGrid  ... OptM3 with GC (2021)
Angular Grid (max. ang.)         AngularGrid ... 4 (Lebedev-302)
Angular grid pruning method      GridPruning ... 4 (adaptive)
Weight generation scheme         WeightScheme... mBecke (2022)
Basis function cutoff            BFCut       ... 1.0000e-12
Integration weight cutoff        WCut        ... 1.0000e-14
Partially contracted basis set               ... on
Rotationally invariant grid construction     ... off
Angular grids for H and He will be reduced by one unit

Total number of grid points                  ...    86090
Total number of batches                      ...      682
Average number of points per batch           ...      126
Average number of grid points per atom       ...     5064
UseSFitting                                  ... on
Two-electron COSX gradient terms        ... 
Integration Timings:
Total Time                  =     2.6 sec
Basis fcn evaluation        =     0.0 sec
Density evaluation          =     0.1 sec
A evaluation                =     2.2 sec
A derivative evaluation     =     0.0 sec
S-fit derivative evaluation =     0.0 sec
anal. over. der. evaluation =     0.0 sec
num. over. der. evaluation  =     0.2 sec
K(P) evaluation             =     0.0 sec
finalize                    =     0.0 sec

done (  3.2 sec)
CPCM gradient                           ... done (  0.3 sec)
DFT XC gradient                         ... Exchange-correlation gradient    ... done
done (  0.4 sec)
Empirical dispersion gradient           ... 
-------------------
DISPERSION GRADIENT
-------------------

   1   C   :   -0.000276221   -0.000112358    0.000025988
   2   C   :   -0.000051533   -0.000072651   -0.000051072
   3   C   :    0.000067256    0.000052304   -0.000021127
   4   C   :    0.000017227    0.000297804   -0.000003253
   5   C   :    0.000216068   -0.000045199    0.000020875
   6   C   :    0.000174476   -0.000093723    0.000004892
   7   O   :    0.000051796   -0.000113221   -0.000035238
   8   H   :   -0.000143640   -0.000021399    0.000014864
   9   H   :   -0.000142326   -0.000061546    0.000088205
  10   H   :   -0.000110764   -0.000056280    0.000005423
  11   H   :   -0.000037904    0.000139404   -0.000018517
  12   H   :    0.000006523    0.000129924   -0.000025012
  13   H   :   -0.000003994    0.000140073    0.000043537
  14   H   :   -0.000069340   -0.000037948   -0.000116027
  15   H   :    0.000117302    0.000023478    0.000041601
  16   H   :    0.000089393   -0.000091724    0.000045680
  17   H   :    0.000095681   -0.000076939   -0.000020819

Difference to translation invariance:
           :   -0.0000000000    0.0000000000    0.0000000000

Difference to rotation invariance:
           :    0.0000000000   -0.0000000000   -0.0000000000

Norm of the Dispersion gradient    ...    0.0007075614
RMS gradient                       ...    0.0000990784
MAX gradient                       ...    0.0002978045
done (  0.0 sec)

-------
TIMINGS
-------

Total time                :    9.943 sec
Integral trafo            :    0.089 sec (  0.9%)
FC preparation            :    0.021 sec (  0.2%)
I/O of integrals          :    0.032 sec (  0.3%)
K(i,j) operators          :    0.025 sec (  0.3%)
T(i,j) pair energies      :    0.006 sec (  0.1%)
V**(-1/2)                 :    0.081 sec (  0.8%)
Gamma(ia|P)               :    0.025 sec (  0.2%)
Gamma-Trafo               :    0.012 sec (  0.1%)
D(virtual)                :    0.001 sec (  0.0%)
D(internal)               :    0.025 sec (  0.3%)
W(virtual)                :    0.003 sec (  0.0%)
W(internal)               :    0.033 sec (  0.3%)
L(virtual)                :    0.042 sec (  0.4%)
L(internal)               :    0.005 sec (  0.0%)
XC kernel                 :    0.015 sec (  0.1%)
G(D)                      :    0.798 sec (  8.0%)
G(Z)                      :    0.796 sec (  8.0%)
Z-vector solution         :    3.422 sec ( 34.4%)
3-index derivative        :    0.100 sec (  1.0%)
2-index derivative        :    0.028 sec (  0.3%)
Fock matrix gradient      :    4.225 sec ( 42.5%)


---------------------------------------
MP2 TOTAL ENERGY:     -309.287509244 Eh
---------------------------------------

The final MP2 gradient
  0:  -0.00011883  -0.00040329  -0.00037189
  1:  -0.00040964  -0.00015290  -0.00000255
  2:  -0.00230167   0.00034321  -0.00087006
  3:   0.00020748   0.00140627   0.00029230
  4:   0.00197301  -0.00013213   0.00094876
  5:   0.00112595  -0.00183843  -0.00011614
  6:   0.00011653   0.00073413   0.00025132
  7:   0.00016893  -0.00002266  -0.00008515
  8:   0.00009570  -0.00002683  -0.00014012
  9:  -0.00008424   0.00018965   0.00011379
 10:   0.00009754   0.00013796   0.00014614
 11:  -0.00007221  -0.00039571  -0.00020740
 12:   0.00008252  -0.00045332  -0.00001938
 13:  -0.00025488  -0.00009824   0.00010898
 14:  -0.00019466   0.00053497   0.00001761
 15:  -0.00014350   0.00015623  -0.00014175
 16:  -0.00024539   0.00001677   0.00007806

-----------------------------------
NORM OF THE MP2 GRADIENT:  0.004473
-----------------------------------

Maximum memory used throughout the entire MP2-calculation: 30.5 MB


-------------------------------------------------------------------------------
                          DFT DISPERSION CORRECTION                            
                                                                               
                              DFTD3 V3.1  Rev 1                                
                          USING Becke-Johnson damping                          
-------------------------------------------------------------------------------
-------------------------   ----------------
Dispersion correction           -0.010905412
-------------------------   ----------------


-------------------------   --------------------
FINAL SINGLE POINT ENERGY      -309.298414656138
-------------------------   --------------------

------------------------------------------------------------------------------
                         ORCA GEOMETRY RELAXATION STEP
------------------------------------------------------------------------------

Reading the OPT-File                    .... done
Getting information on internals        .... done
Copying old internal coords+grads       .... done
Making the new internal coordinates     .... (2022 redundants) done
Validating the new internal coordinates .... (2022 redundants) done
Calculating the B-matrix                .... done
Calculating the G,G- and P matrices     .... done
Transforming gradient to internals      .... done
Projecting the internal gradient        .... done
Number of atoms                         ....  17
Number of internal coordinates          ....  79
Current Energy                          ....  -309.298414656 Eh
Current gradient norm                   ....     0.004472553 Eh/bohr
Maximum allowed component of the step   ....  0.300
Current trust radius                    ....  0.450
Updating the Hessian (BFGS)             .... done
Forming the augmented Hessian           .... done
Diagonalizing the augmented Hessian     .... done
Last element of RFO vector              ....  0.999010797
Lowest eigenvalues of augmented Hessian:
 -0.000063078  0.010314064  0.012298115  0.017773069  0.022437371
Length of the computed step             ....  0.044512314
The final length of the internal step   ....  0.044512314
Converting the step to Cartesian space:
 Initial RMS(Int)=    0.0050080266
Transforming coordinates:
 Iter   0:  RMS(Cart)=    0.0107335677 RMS(Int)=    0.0050110817
done
Storing new coordinates                 .... done
The predicted energy change is          ....    -0.000031601
Previously predicted energy change      ....    -0.000098044
Actually observed energy change         ....    -0.000128813
Ratio of predicted to observed change   ....     1.313827855
New trust radius                        ....     0.450000000

                                .--------------------.
          ----------------------|Geometry convergence|-------------------------
          Item                value                   Tolerance       Converged
          ---------------------------------------------------------------------
          Energy change      -0.0001288134            0.0000010000      NO
          RMS gradient        0.0004268743            0.0000300000      NO
          MAX gradient        0.0021858598            0.0001000000      NO
          RMS step            0.0050080266            0.0006000000      NO
          MAX step            0.0157610204            0.0010000000      NO
          ........................................................
          Max(Bonds)      0.0015      Max(Angles)    0.50
          Max(Dihed)        0.90      Max(Improp)    0.00
          ---------------------------------------------------------------------

The optimization has not yet converged - more geometry cycles are needed


    ---------------------------------------------------------------------------
                         Redundant Internal Coordinates
                            (Angstroem and degrees)

        Definition                    Value    dE/dq     Step     New-Value
    ----------------------------------------------------------------------------
     1. B(C   1,C   0)                1.5225 -0.000261  0.0000    1.5225   
     2. B(C   2,C   1)                1.5132  0.000323  0.0005    1.5136   
     3. B(C   3,C   2)                1.5033  0.000575 -0.0015    1.5019   
     4. B(C   4,C   2)                1.3422  0.002186 -0.0014    1.3407   
     5. B(C   5,C   4)                1.5015  0.001051 -0.0012    1.5004   
     6. B(O   6,C   5)                1.4258  0.000351 -0.0003    1.4255   
     7. B(O   6,C   1)                1.4312  0.000310 -0.0000    1.4312   
     8. B(H   7,C   0)                1.0995 -0.000101  0.0001    1.0997   
     9. B(H   8,C   0)                1.0995 -0.000114  0.0002    1.0998   
    10. B(H   9,C   0)                1.0988 -0.000148  0.0001    1.0989   
    11. B(H  10,C   3)                1.0982 -0.000126  0.0002    1.0984   
    12. B(H  11,C   3)                1.0997 -0.000143  0.0003    1.1000   
    13. B(H  12,C   3)                1.0996 -0.000185  0.0004    1.1001   
    14. B(H  13,C   1)                1.1090 -0.000060  0.0000    1.1091   
    15. B(H  14,C   4)                1.0915  0.000129 -0.0001    1.0913   
    16. B(H  15,C   5)                1.1050 -0.000224  0.0004    1.1055   
    17. B(H  16,C   5)                1.1063 -0.000231  0.0005    1.1068   
    18. A(H   8,C   0,H   9)          108.72 -0.000015   -0.02    108.70   
    19. A(H   7,C   0,H   8)          108.93  0.000151   -0.04    108.89   
    20. A(H   7,C   0,H   9)          108.19 -0.000036    0.04    108.23   
    21. A(C   1,C   0,H   9)          110.22  0.000343   -0.08    110.14   
    22. A(C   1,C   0,H   8)          109.95 -0.000167   -0.00    109.95   
    23. A(C   1,C   0,H   7)          110.79 -0.000271    0.10    110.89   
    24. A(C   2,C   1,O   6)          104.91 -0.000326    0.05    104.96   
    25. A(O   6,C   1,H  13)          109.10  0.000063   -0.05    109.05   
    26. A(C   2,C   1,H  13)          109.89  0.000200   -0.01    109.87   
    27. A(C   0,C   1,H  13)          108.56 -0.000366    0.11    108.67   
    28. A(C   0,C   1,C   2)          114.43  0.000363   -0.03    114.40   
    29. A(C   0,C   1,O   6)          109.82  0.000070   -0.07    109.75   
    30. A(C   1,C   2,C   4)          108.93 -0.000094   -0.02    108.91   
    31. A(C   3,C   2,C   4)          128.04 -0.001190    0.50    128.55   
    32. A(C   1,C   2,C   3)          123.02  0.001284   -0.48    122.53   
    33. A(H  11,C   3,H  12)          107.67  0.000453   -0.22    107.45   
    34. A(H  10,C   3,H  12)          107.70  0.000130   -0.10    107.60   
    35. A(C   2,C   3,H  12)          111.06 -0.000561    0.25    111.31   
    36. A(H  10,C   3,H  11)          107.72  0.000028   -0.05    107.67   
    37. A(C   2,C   3,H  11)          110.92 -0.000443    0.21    111.13   
    38. A(C   2,C   3,H  10)          111.59  0.000427   -0.10    111.49   
    39. A(C   5,C   4,H  14)          123.69  0.000586   -0.22    123.48   
    40. A(C   2,C   4,H  14)          125.99 -0.000549    0.22    126.21   
    41. A(C   2,C   4,C   5)          110.31 -0.000036   -0.00    110.30   
    42. A(O   6,C   5,H  16)          110.22  0.000071   -0.01    110.20   
    43. A(C   4,C   5,H  16)          112.13  0.000263    0.04    112.18   
    44. A(O   6,C   5,H  15)          109.92  0.000176   -0.03    109.89   
    45. A(C   4,C   5,H  15)          112.78  0.000132    0.17    112.95   
    46. A(C   4,C   5,O   6)          104.80 -0.000691    0.12    104.92   
    47. A(H  15,C   5,H  16)          107.02  0.000049   -0.28    106.74   
    48. A(C   1,O   6,C   5)          111.00  0.001147   -0.14    110.86   
    49. D(O   6,C   1,C   0,H   8)     61.55 -0.000041    0.41     61.96   
    50. D(C   2,C   1,C   0,H   7)     64.35 -0.000005    0.44     64.80   
    51. D(C   2,C   1,C   0,H   8)    -56.10  0.000091    0.42    -55.68   
    52. D(O   6,C   1,C   0,H   9)    -58.28 -0.000133    0.49    -57.79   
    53. D(O   6,C   1,C   0,H   7)   -177.99 -0.000137    0.43   -177.56   
    54. D(C   2,C   1,C   0,H   9)   -175.94 -0.000001    0.50   -175.43   
    55. D(C   3,C   2,C   1,C   0)    -59.70  0.000071   -0.22    -59.92   
    56. D(C   4,C   2,C   1,C   0)    120.97  0.000040   -0.19    120.77   
    57. D(C   3,C   2,C   1,H  13)     62.72  0.000004   -0.10     62.62   
    58. D(C   4,C   2,C   1,O   6)      0.54 -0.000033   -0.12      0.42   
    59. D(C   3,C   2,C   1,O   6)    179.88 -0.000002   -0.15    179.73   
    60. D(H  11,C   3,C   2,C   4)     59.36  0.000122   -0.90     58.46   
    61. D(H  11,C   3,C   2,C   1)   -119.83  0.000072   -0.87   -120.70   
    62. D(H  10,C   3,C   2,C   4)    179.48  0.000143   -0.90    178.58   
    63. D(H  10,C   3,C   2,C   1)      0.28  0.000093   -0.86     -0.58   
    64. D(H  12,C   3,C   2,C   1)    120.47  0.000165   -0.89    119.58   
    65. D(H  14,C   4,C   2,C   3)      0.62  0.000019    0.06      0.68   
    66. D(H  14,C   4,C   2,C   1)    179.91  0.000074    0.02    179.93   
    67. D(C   5,C   4,C   2,C   3)   -178.35 -0.000024    0.09   -178.27   
    68. D(C   5,C   4,C   2,C   1)      0.94  0.000031    0.05      0.99   
    69. D(H  16,C   5,C   4,C   2)    117.50 -0.000206    0.12    117.61   
    70. D(H  15,C   5,C   4,H  14)     59.39  0.000118   -0.06     59.33   
    71. D(H  15,C   5,C   4,C   2)   -121.61  0.000146   -0.09   -121.69   
    72. D(O   6,C   5,C   4,H  14)    178.94 -0.000034    0.06    179.00   
    73. D(O   6,C   5,C   4,C   2)     -2.06 -0.000005    0.04     -2.02   
    74. D(C   1,O   6,C   5,H  15)    123.86 -0.000139    0.13    123.99   
    75. D(C   1,O   6,C   5,C   4)      2.42  0.000015   -0.12      2.29   
    76. D(C   5,O   6,C   1,H  13)    115.79  0.000086    0.13    115.93   
    77. D(C   5,O   6,C   1,C   2)     -1.90 -0.000004    0.15     -1.75   
    78. D(C   1,O   6,C   5,H  16)   -118.42  0.000071   -0.23   -118.65   
    79. D(C   5,O   6,C   1,C   0)   -125.33 -0.000281    0.20   -125.13   
    ----------------------------------------------------------------------------

Geometry step timings:
Preparation and reading OPT file:      0.001 s ( 7.943 %)
Internal coordinates            :      0.000 s ( 0.382 %)
B/P matrices and projection     :      0.001 s (12.247 %)
Hessian update/contruction      :      0.000 s ( 3.964 %)
Making the step                 :      0.001 s ( 8.849 %)
Converting the step to Cartesian:      0.000 s ( 1.133 %)
Storing new data                :      0.000 s ( 0.467 %)
Checking convergence            :      0.000 s ( 0.184 %)
Final printing                  :      0.005 s (64.802 %)
Total time                      :      0.007 s

Time for energy+gradient        :     23.795 s
Time for complete geometry iter :     23.992 s

         *************************************************************
         *                GEOMETRY OPTIMIZATION CYCLE   5            *
         *************************************************************
---------------------------------
CARTESIAN COORDINATES (ANGSTROEM)
---------------------------------
  C      1.073045   -0.029947    0.122291
  C      2.365664    0.128137   -0.666495
  C      3.258751    1.251281   -0.184806
  C      2.811267    2.684695   -0.159350
  C      4.446042    0.740197    0.171167
  C      4.464638   -0.742389   -0.058496
  O      3.159088   -1.055933   -0.537198
  H      0.429000    0.853046    0.000553
  H      1.299044   -0.161332    1.190526
  H      0.519254   -0.910740   -0.231523
  H      1.785463    2.792694   -0.536808
  H      3.464016    3.314947   -0.781276
  H      2.834635    3.092609    0.862012
  H      2.112962    0.279513   -1.735717
  H      5.299346    1.300225    0.557446
  H      4.676402   -1.318373    0.860989
  H      5.226782   -1.040154   -0.803804

----------------------------
CARTESIAN COORDINATES (A.U.)
----------------------------
  NO LB      ZA    FRAG     MASS         X           Y           Z
   0 C     6.0000    0    12.011    2.027762   -0.056591    0.231097
   1 C     6.0000    0    12.011    4.470458    0.242143   -1.259492
   2 C     6.0000    0    12.011    6.158148    2.364578   -0.349232
   3 C     6.0000    0    12.011    5.312525    5.073338   -0.301127
   4 C     6.0000    0    12.011    8.401802    1.398770    0.323458
   5 C     6.0000    0    12.011    8.436944   -1.402911   -0.110542
   6 O     8.0000    0    15.999    5.969812   -1.995424   -1.015157
   7 H     1.0000    0     1.008    0.810693    1.612023    0.001045
   8 H     1.0000    0     1.008    2.454837   -0.304873    2.249768
   9 H     1.0000    0     1.008    0.981247   -1.721050   -0.437516
  10 H     1.0000    0     1.008    3.374036    5.277428   -1.014421
  11 H     1.0000    0     1.008    6.546042    6.264342   -1.476398
  12 H     1.0000    0     1.008    5.356685    5.844184    1.628966
  13 H     1.0000    0     1.008    3.992919    0.528202   -3.280030
  14 H     1.0000    0     1.008   10.014312    2.457070    1.053419
  15 H     1.0000    0     1.008    8.837120   -2.491364    1.627033
  16 H     1.0000    0     1.008    9.877187   -1.965607   -1.518969

--------------------------------
INTERNAL COORDINATES (ANGSTROEM)
--------------------------------
 C      0   0   0     0.000000000000     0.00000000     0.00000000
 C      1   0   0     1.522510236052     0.00000000     0.00000000
 C      2   1   0     1.513631864222   114.40039820     0.00000000
 C      3   2   1     1.501853735706   122.53383069   300.08029695
 C      3   2   1     1.340739211275   108.91335986   120.77418304
 C      5   3   2     1.500384202215   110.30446453     0.98697323
 O      6   5   3     1.425456466533   104.91607497   357.97689529
 H      1   2   3     1.099677208813   110.88600144    64.79809078
 H      1   2   3     1.099755668494   109.94804834   304.32057536
 H      1   2   3     1.098939406484   110.13660421   184.56650375
 H      4   3   2     1.098368573892   111.48710035   359.42367823
 H      4   3   2     1.100041619175   111.12730020   239.30107237
 H      4   3   2     1.100054117121   111.30439435   119.58212494
 H      2   1   3     1.109058209412   108.67482796   236.81269316
 H      5   3   2     1.091315612122   126.21197767   179.93044027
 H      6   5   3     1.105465920993   112.94886271   238.30219249
 H      6   5   3     1.106801809721   112.17588029   117.61561140

---------------------------
INTERNAL COORDINATES (A.U.)
---------------------------
 C      0   0   0     0.000000000000     0.00000000     0.00000000
 C      1   0   0     2.877127382230     0.00000000     0.00000000
 C      2   1   0     2.860349690956   114.40039820     0.00000000
 C      3   2   1     2.838092253691   122.53383069   300.08029695
 C      3   2   1     2.533629926319   108.91335986   120.77418304
 C      5   3   2     2.835315237848   110.30446453     0.98697323
 O      6   5   3     2.693722337575   104.91607497   357.97689529
 H      1   2   3     2.078088760371   110.88600144    64.79809078
 H      1   2   3     2.078237027681   109.94804834   304.32057536
 H      1   2   3     2.076694516029   110.13660421   184.56650375
 H      4   3   2     2.075615798761   111.48710035   359.42367823
 H      4   3   2     2.078777396155   111.12730020   239.30107237
 H      4   3   2     2.078801013852   111.30439435   119.58212494
 H      2   1   3     2.095816282366   108.67482796   236.81269316
 H      5   3   2     2.062287632583   126.21197767   179.93044027
 H      6   5   3     2.089027841060   112.94886271   238.30219249
 H      6   5   3     2.091552304901   112.17588029   117.61561140


           ************************************************************
           *        Program running with 8 parallel MPI-processes     *
           *              working on a common directory               *
           ************************************************************
------------------------------------------------------------------------------
                   ___                                                        
                  /   \      - P O W E R E D   B Y -                         
                 /     \                                                     
                 |  |  |   _    _      __       _____    __    __             
                 |  |  |  | |  | |    /  \     |  _  \  |  |  /  |          
                  \  \/   | |  | |   /    \    | | | |  |  | /  /          
                 / \  \   | |__| |  /  /\  \   | |_| |  |  |/  /          
                |  |  |   |  __  | /  /__\  \  |    /   |      \           
                |  |  |   | |  | | |   __   |  |    \   |  |\   \          
                \     /   | |  | | |  |  |  |  | |\  \  |  | \   \       
                 \___/    |_|  |_| |__|  |__|  |_| \__\ |__|  \__/        
                                                                              
                      - O R C A' S   B I G   F R I E N D -                    
                                      &                                       
                       - I N T E G R A L  F E E D E R -                       
                                                                              
 v1 FN, 2020, v2 2021, v3 2022-2024                                           
------------------------------------------------------------------------------


----------------------
SHARK INTEGRAL PACKAGE
----------------------

Number of atoms                             ...     17
Number of basis functions                   ...    148
Number of shells                            ...     72
Maximum angular momentum                    ...      2
Integral batch strategy                     ... SHARK/LIBINT Hybrid
RI-J (if used) integral strategy            ... SPLIT-RIJ (Revised 2003 algorithm where possible)
Printlevel                                  ...      1
Contraction scheme used                     ... SEGMENTED contraction
Prescreening option                         ... SCHWARTZ
   Thresh                                   ... 1.000e-12
   Tcut                                     ... 1.000e-14
   Tpresel                                  ... 1.000e-14 
Coulomb Range Separation                    ... NOT USED
Exchange Range Separation                   ... NOT USED
Multipole approximations                    ... NOT USED
Finite Nucleus Model                        ... NOT USED
CABS basis                                  ... NOT available
Auxiliary Coulomb fitting basis             ... AVAILABLE
   # of basis functions in Aux-J            ...    453
   # of shells in Aux-J                     ...    155
   Maximum angular momentum in Aux-J        ...      4
Auxiliary J/K fitting basis                 ... NOT available
Auxiliary Correlation fitting basis         ... AVAILABLE
   # of basis functions in Aux-C            ...    476
   # of shells in Aux-C                     ...    172
   Maximum angular momentum in Aux-C        ...      3
Auxiliary 'external' fitting basis          ... NOT available

Checking pre-screening integrals            ... done (  0.0 sec) Dimension = 72
Check shell pair data                       ... done (  0.0 sec)
Shell pair information
Shell pair cut-off parameter TPreSel        ...   1.0e-14
Total number of shell pairs                 ...      2628
Shell pairs after pre-screening             ...      2586
Total number of primitive shell pairs       ...      9166
Primitive shell pairs kept                  ...      7094
          la=0 lb=0:    846 shell pairs
          la=1 lb=0:    966 shell pairs
          la=1 lb=1:    293 shell pairs
          la=2 lb=0:    285 shell pairs
          la=2 lb=1:    168 shell pairs
          la=2 lb=2:     28 shell pairs

Calculating one electron integrals          ... done (  0.0 sec)
Calculating RI/J V-Matrix + Cholesky decomp.... done (  0.1 sec)
Calculating RI/C V-Matrix + Cholesky decomp.... done (  0.1 sec)
Calculating Nuclear repulsion               ... done (  0.0 sec) ENN=    310.992432386691 Eh

Diagonalization of the overlap matrix:
Smallest eigenvalue                        ... 8.568e-04
Time for diagonalization                   ...    0.003 sec
Threshold for overlap eigenvalues          ... 1.000e-07
Number of eigenvalues below threshold      ... 0
Time for construction of square roots      ...    0.028 sec
Total time needed                          ...    0.032 sec

-------------------
DFT GRID GENERATION
-------------------

General Integration Accuracy     IntAcc      ... 4.388
Radial Grid Type                 RadialGrid  ... OptM3 with GC (2021)
Angular Grid (max. ang.)         AngularGrid ... 4 (Lebedev-302)
Angular grid pruning method      GridPruning ... 4 (adaptive)
Weight generation scheme         WeightScheme... mBecke (2022)
Basis function cutoff            BFCut       ... 1.0000e-12
Integration weight cutoff        WCut        ... 1.0000e-14
Partially contracted basis set               ... off
Rotationally invariant grid construction     ... off
Angular grids for H and He will be reduced by one unit

Total number of grid points                  ...    74271
Total number of batches                      ...     1168
Average number of points per batch           ...       63
Average number of grid points per atom       ...     4369

--------------------
COSX GRID GENERATION
--------------------

GRIDX 1
-------
General Integration Accuracy     IntAcc      ... 3.816
Radial Grid Type                 RadialGrid  ... OptM3 with GC (2021)
Angular Grid (max. ang.)         AngularGrid ... 1 (Lebedev-50)
Angular grid pruning method      GridPruning ... 4 (adaptive)
Weight generation scheme         WeightScheme... mBecke (2022)
Basis function cutoff            BFCut       ... 1.0000e-12
Integration weight cutoff        WCut        ... 1.0000e-14
Partially contracted basis set               ... on
Rotationally invariant grid construction     ... off
Angular grids for H and He will be reduced by one unit

Total number of grid points                  ...     9518
Total number of batches                      ...       86
Average number of points per batch           ...      110
Average number of grid points per atom       ...      560
UseSFitting                                  ... on

GRIDX 2
-------
General Integration Accuracy     IntAcc      ... 4.020
Radial Grid Type                 RadialGrid  ... OptM3 with GC (2021)
Angular Grid (max. ang.)         AngularGrid ... 2 (Lebedev-110)
Angular grid pruning method      GridPruning ... 4 (adaptive)
Weight generation scheme         WeightScheme... mBecke (2022)
Basis function cutoff            BFCut       ... 1.0000e-12
Integration weight cutoff        WCut        ... 1.0000e-14
Partially contracted basis set               ... on
Rotationally invariant grid construction     ... off
Angular grids for H and He will be reduced by one unit

Total number of grid points                  ...    20181
Total number of batches                      ...      168
Average number of points per batch           ...      120
Average number of grid points per atom       ...     1187
UseSFitting                                  ... on

GRIDX 3
-------
General Integration Accuracy     IntAcc      ... 4.338
Radial Grid Type                 RadialGrid  ... OptM3 with GC (2021)
Angular Grid (max. ang.)         AngularGrid ... 3 (Lebedev-194)
Angular grid pruning method      GridPruning ... 4 (adaptive)
Weight generation scheme         WeightScheme... mBecke (2022)
Basis function cutoff            BFCut       ... 1.0000e-12
Integration weight cutoff        WCut        ... 1.0000e-14
Partially contracted basis set               ... on
Rotationally invariant grid construction     ... off
Angular grids for H and He will be reduced by one unit

Total number of grid points                  ...    44085
Total number of batches                      ...      353
Average number of points per batch           ...      124
Average number of grid points per atom       ...     2593
UseSFitting                                  ... on
Initializing property integral containers    ... done (  0.0 sec)

SHARK setup successfully completed in   1.1 seconds

Maximum memory used throughout the entire STARTUP-calculation: 21.1 MB


           ************************************************************
           *        Program running with 8 parallel MPI-processes     *
           *              working on a common directory               *
           ************************************************************
Occupation numbers will be reassigned to an Aufbau configuration
             **** ENERGY FILE WAS UPDATED (calc.en.tmp) ****
Finished Guess after   0.2 sec
Maximum memory used throughout the entire GUESS-calculation: 9.0 MB


           ************************************************************
           *        Program running with 8 parallel MPI-processes     *
           *              working on a common directory               *
           ************************************************************
--------------------
CPCM SOLVATION MODEL
--------------------
CPCM parameters:
  Epsilon                                         ...      16.7000
  Refrac                                          ...       1.2750
  Rsolv                                           ...       1.3000
  Surface type                                    ... GAUSSIAN VDW
  Discretization scheme                           ... Constant charge density
    Threshold for H atoms                         ...       5.0000 (charges/Ang^2)
    Threshold for non-H atoms                     ...       5.0000 (charges/Ang^2)
  Epsilon function type                           ...         CPCM
Solvent:                                          ... CUSTOM
Radii:
  Scheme                                          ... Element-dependent radii
  Radius for C  used is    3.8550 Bohr (=   2.0400 Ang.)
  Radius for O  used is    3.4469 Bohr (=   1.8240 Ang.)
  Radius for H  used is    2.4944 Bohr (=   1.3200 Ang.)
Calculating surface                               ...        done! (  0.0s)
Cavity surface points                             ...         1513
Cavity Volume                                     ...     928.5828
Cavity Surface-area                               ...     541.7389
Calculating surface distance matrix               ...        done! (  0.0s)
Performing Cholesky decomposition & store         ...        done! (  0.1s)
Overall time for CPCM initialization              ...                 0.2s

----------------------------------------D-I-I-S--------------------------------------------
Iteration    Energy (Eh)           Delta-E    RMSDP     MaxDP     DIISErr   Damp  Time(sec)
-------------------------------------------------------------------------------------------
               ***  Starting incremental Fock matrix formation  ***
    1    -308.9567929638774331     0.00e+00  3.49e-05  1.27e-03  5.27e-03  0.700   0.9
    2    -308.9568161972700864    -2.32e-05  3.23e-05  1.15e-03  4.26e-03  0.700   0.7
                               ***Turning on AO-DIIS***
    3    -308.9568351153617414    -1.89e-05  2.95e-05  1.05e-03  3.32e-03  0.700   0.6
                              *** Initializing SOSCF ***
---------------------------------------S-O-S-C-F--------------------------------------
Iteration    Energy (Eh)           Delta-E    RMSDP     MaxDP     MaxGrad    Time(sec)
--------------------------------------------------------------------------------------
    4    -308.9568497290078994    -1.46e-05  7.86e-05  2.70e-03  2.45e-03     0.7
               *** Restarting incremental Fock matrix formation ***
    5    -308.9568895058946509    -3.98e-05  1.00e-05  2.30e-04  4.52e-05     1.0
    6    -308.9568896416824373    -1.36e-07  4.50e-06  9.53e-05  1.34e-05     0.8
    7    -308.9568896507457794    -9.06e-09  1.13e-06  2.66e-05  8.36e-06     0.8
    8    -308.9568896539273055    -3.18e-09  1.77e-07  4.94e-06  1.32e-06     0.7
    9    -308.9568896540806691    -1.53e-10  7.63e-08  2.38e-06  1.19e-06     0.7
                 **** Energy Check signals convergence ****

               *****************************************************
               *                     SUCCESS                       *
               *           SCF CONVERGED AFTER   9 CYCLES          *
               *****************************************************

Recomputing exchange energy using gridx3       ... done (    0.903 sec)
Old exchange energy                            :    -22.718501741 Eh
New exchange energy                            :    -22.718539180 Eh
Exchange energy change after final integration :     -0.000037440 Eh
Total energy after final integration           :   -308.956927094 Eh
             **** ENERGY FILE WAS UPDATED (calc.en.tmp) ****

----------------
TOTAL SCF ENERGY
----------------

Total Energy       :       -308.95692709392449 Eh           -8407.14540 eV

Components:
Nuclear Repulsion  :        310.99243238669089 Eh            8462.53431 eV
Electronic Energy  :       -619.94300954783409 Eh          -16869.50692 eV
One Electron Energy:      -1034.42907656511716 Eh          -28148.24620 eV
Two Electron Energy:        414.48606701728306 Eh           11278.73928 eV
CPCM Dielectric    :         -0.00631249293750 Eh              -0.17177 eV

Virial components:
Potential Energy   :       -615.18459749363353 Eh          -16740.02394 eV
Kinetic Energy     :        306.22767039970904 Eh            8332.87855 eV
Virial Ratio       :          2.00891250843091

DFT components:
N(Alpha)           :       26.999975680170 electrons
N(Beta)            :       26.999975680170 electrons
N(Total)           :       53.999951360340 electrons
E(X)               :      -20.164028496526 Eh       
E(C)               :       -1.307043353361 Eh       
E(XC)              :      -21.471071849887 Eh       

CPCM Solvation Model Properties:
Surface-charge          :         -0.02129055896218
Corrected charge        :          0.00000000000000
Outlying charge corr.   :          0.00003351079640 Eh               0.00091 eV
Free-energy (cav+disp)  :  This term is not implemented in the current solvation scheme

---------------
SCF CONVERGENCE
---------------

  Last Energy change         ...    1.5336e-10  Tolerance :   1.0000e-09
  Last MAX-Density change    ...    2.3751e-06  Tolerance :   1.0000e-08
  Last RMS-Density change    ...    7.6269e-08  Tolerance :   1.0000e-09
  Last DIIS Error            ...    2.4452e-03  Tolerance :   1.0000e-08
  Last Orbital Gradient      ...    1.1938e-06  Tolerance :   2.0000e-06
  Last Orbital Rotation      ...    3.9064e-07  Tolerance :   2.0000e-06


Total SCF time: 0 days 0 hours 0 min 8 sec 
Finished LeanSCF after   8.3 sec

Maximum memory used throughout the entire LEANSCF-calculation: 16.8 MB


           ************************************************************
           *        Program running with 8 parallel MPI-processes     *
           *              working on a common directory               *
           ************************************************************

------------------------------------------------------------------------------
                                ORCA  MP2 
------------------------------------------------------------------------------

Freezing NCore=14 chemical core electrons

----------------------
RI-MP2 ENERGY+GRADIENT
----------------------
Dimension of the orbital basis            ...  148
Dimension of the AuxC basis               ...  476
Memory devoted to MP2                     ... 8000 MB   
Data format for matrix containers         ... DOUBLE
Compression type for matrix containers    ... UNCOMPRESSED
Overall scaling of the MP2 energy         ...   2.700e-01

-----------------------
SHARK RI TRANSFORMATION
-----------------------

Number of basis functions                ...    148
Number of aux functions                  ...    476
Number of operators                      ...      1
Generation of IJK                        ... YES
Generation of IAK                        ... YES
Generation of ABK                        ... NO
Orbital Range Operator  0:    0-  26 to   27- 147

Aux basis identifier                     ...   AUXC
Contraction scheme used                  ... SEGMENTED
Do orthogonalization                     ... YES
All operator combinations                ... NO
Transpose (ia|K)                         ... NO
Integral generator used                  ... LIBINT
Starting integral generation + trafo... 
Half trafo (segmented) done. Total time =  0.1 sec. integrals=  0.0 sec trafo=  0.0 sec
Integral generation and half transformation done (  0.1 sec)

Reading or making V^(-1/2)          ... done (  0.0 sec)
Sorting IJK integrals               ... done (  0.0 sec)
Sorting IAK integrals               ... done (  0.0 sec)

SHARK RI integral transformation done. Total time =  0.1 sec.

Opening buffers                              ... done
Frozen core precalculation                   ... done

Starting loop over batches of integrals:

Operator 0  - window                       ... (  7- 26)x( 27-147)
Operator 0  - Memory available             ...  8000 MB
Operator 0  - Memory needed per MO         ...   0.4 MB
Operator 0  - Number of orbitals per batch ... 3
Operator 0  - Number of batches            ... 1

OPERATOR  0   PASS   0:  MOs     7 ...    9 +   10 ...   12 +   13 ...   15 +   16 ...   18
                            +   19 ...   21 +   22 ...   24 +   25 ...   26
  Reading integrals       ... ok
  Internal MO   9
Closing buffer GIPV ( 0.01 GB; CompressionRatio= 1.00)
Time spent in pair loops =     0.187 sec
Deleting buffers (Ka|jb) ...done

-----------------------------------------------
 RI-MP2 CORRELATION ENERGY:     -0.330617299 Eh
-----------------------------------------------


---------------------
MP2 DENSITY FORMATION
---------------------

Completing the external part of the density      ... done
Storing the unrelaxed density                    ... done

Re-sorting 3-index density container for op 0    ... done
Computing external part of the Lagrangian        ... done
Calculating the xc-kernel                        ... done
Calculating G(D)                                 ... done
Completing the Lagrangian                        ... done
Solving the Z-vector equations                   ... Using XC Grid                  ... (calc.grid_cpscf.tmp) 
Recalculating density on grid  ... (calc.grho_cpscf0.tmp) done
Calculating the xc-kernel      ... (calc.fxc_cpscf0.tmp) done

-------------------
SHARK CP-SCF DRIVER
-------------------

Dimension of the orbital basis          ...    148
Dimension of the CPSCF-problem          ...   3267
Number of operators                     ...      1
Max. number of iterations               ...    128
Convergence Tolerance                   ... 3.0e-05
Number of perturbations                 ...      1
Perturbation type                       ... REAL

----------------------------
POPLE LINEAR EQUATION SOLVER
----------------------------

  ITERATION   0:   ||err||_max =   3.0698e-02 (   0.5 sec)
  ITERATION   1:   ||err||_max =   5.7534e-03 (   0.5 sec)
  ITERATION   2:   ||err||_max =   2.2132e-03 (   0.5 sec)
  ITERATION   3:   ||err||_max =   4.0311e-04 (   0.5 sec)
  ITERATION   4:   ||err||_max =   1.5237e-04 (   0.5 sec)
  ITERATION   5:   ||err||_max =   5.9025e-05 (   0.5 sec)
  ITERATION   6:   ||err||_max =   1.3993e-05 (   0.5 sec)
done
Finalizing the relaxed density                   ... done
Transforming P to the AO basis                   ... done
Storing the relaxed density                      ... done

------------------------------------
ENERGY WEIGHTED DENSITY FINALIZATION
------------------------------------

Gathering the parts of the W-matrix              ... done
Forming the Z-density                            ... done
Transforming Z to the AO basis                   ... done
Calculating G(Z)                                 ... done
Finalizing the W-matrix                          ... done
Transforming W to the AO basis and storing       ... done

----------------------------------
MP2 DERIVATIVE INTEGRAL GENERATION
----------------------------------

Input SCF Electron Density              ... calc.scfp
Input Correlated Electron Density       ... calc.pmp2re
Input Energy Weighted Density           ... calc.wmp2.tmp

Nuclear repulsion gradient              ... done (  0.0 sec)
HCore & Overlap gradient  (SHARK)       ... done (  0.0 sec)
Two-electron RIJ gradient terms         ... done (  0.2 sec)

-----------------------------------------------------------
MP2 COSX Grid Generation
-----------------------------------------------------------

General Integration Accuracy     IntAcc      ... 4.871
Radial Grid Type                 RadialGrid  ... OptM3 with GC (2021)
Angular Grid (max. ang.)         AngularGrid ... 4 (Lebedev-302)
Angular grid pruning method      GridPruning ... 4 (adaptive)
Weight generation scheme         WeightScheme... mBecke (2022)
Basis function cutoff            BFCut       ... 1.0000e-12
Integration weight cutoff        WCut        ... 1.0000e-14
Partially contracted basis set               ... on
Rotationally invariant grid construction     ... off
Angular grids for H and He will be reduced by one unit

Total number of grid points                  ...    86098
Total number of batches                      ...      683
Average number of points per batch           ...      126
Average number of grid points per atom       ...     5065
UseSFitting                                  ... on
Two-electron COSX gradient terms        ... 
Integration Timings:
Total Time                  =     2.6 sec
Basis fcn evaluation        =     0.0 sec
Density evaluation          =     0.1 sec
A evaluation                =     2.2 sec
A derivative evaluation     =     0.0 sec
S-fit derivative evaluation =     0.0 sec
anal. over. der. evaluation =     0.0 sec
num. over. der. evaluation  =     0.2 sec
K(P) evaluation             =     0.0 sec
finalize                    =     0.0 sec

done (  3.2 sec)
CPCM gradient                           ... done (  0.3 sec)
DFT XC gradient                         ... Exchange-correlation gradient    ... done
done (  0.4 sec)
Empirical dispersion gradient           ... 
-------------------
DISPERSION GRADIENT
-------------------

   1   C   :   -0.000276124   -0.000112076    0.000026533
   2   C   :   -0.000050760   -0.000071573   -0.000050737
   3   C   :    0.000067805    0.000051069   -0.000021131
   4   C   :    0.000016334    0.000297971   -0.000003811
   5   C   :    0.000216706   -0.000045893    0.000020794
   6   C   :    0.000174212   -0.000092878    0.000004632
   7   O   :    0.000051552   -0.000113534   -0.000035592
   8   H   :   -0.000143733   -0.000021442    0.000015033
   9   H   :   -0.000142424   -0.000061484    0.000088734
  10   H   :   -0.000111069   -0.000056616    0.000005736
  11   H   :   -0.000037799    0.000138755   -0.000019562
  12   H   :    0.000006500    0.000129998   -0.000024597
  13   H   :   -0.000004575    0.000141008    0.000043655
  14   H   :   -0.000069218   -0.000037356   -0.000115988
  15   H   :    0.000117704    0.000023051    0.000041746
  16   H   :    0.000089342   -0.000092022    0.000045413
  17   H   :    0.000095546   -0.000076979   -0.000020862

Difference to translation invariance:
           :    0.0000000000    0.0000000000    0.0000000000

Difference to rotation invariance:
           :   -0.0000000000    0.0000000000    0.0000000000

Norm of the Dispersion gradient    ...    0.0007077179
RMS gradient                       ...    0.0000991003
MAX gradient                       ...    0.0002979713
done (  0.0 sec)

-------
TIMINGS
-------

Total time                :   10.042 sec
Integral trafo            :    0.089 sec (  0.9%)
FC preparation            :    0.020 sec (  0.2%)
I/O of integrals          :    0.037 sec (  0.4%)
K(i,j) operators          :    0.025 sec (  0.2%)
T(i,j) pair energies      :    0.006 sec (  0.1%)
V**(-1/2)                 :    0.084 sec (  0.8%)
Gamma(ia|P)               :    0.024 sec (  0.2%)
Gamma-Trafo               :    0.012 sec (  0.1%)
D(virtual)                :    0.001 sec (  0.0%)
D(internal)               :    0.025 sec (  0.3%)
W(virtual)                :    0.003 sec (  0.0%)
W(internal)               :    0.033 sec (  0.3%)
L(virtual)                :    0.042 sec (  0.4%)
L(internal)               :    0.005 sec (  0.0%)
XC kernel                 :    0.015 sec (  0.1%)
G(D)                      :    0.836 sec (  8.3%)
G(Z)                      :    0.832 sec (  8.3%)
Z-vector solution         :    3.425 sec ( 34.1%)
3-index derivative        :    0.100 sec (  1.0%)
2-index derivative        :    0.028 sec (  0.3%)
Fock matrix gradient      :    4.244 sec ( 42.3%)


---------------------------------------
MP2 TOTAL ENERGY:     -309.287544393 Eh
---------------------------------------

The final MP2 gradient
  0:   0.00002999  -0.00036935  -0.00039418
  1:  -0.00046104   0.00013934  -0.00004330
  2:  -0.00036046   0.00061201  -0.00000021
  3:   0.00003937  -0.00009620   0.00000242
  4:   0.00052158  -0.00005111   0.00036188
  5:   0.00038730  -0.00016499  -0.00000811
  6:   0.00004745   0.00026476   0.00015885
  7:   0.00007697   0.00006067  -0.00003478
  8:   0.00008843   0.00000456  -0.00000152
  9:  -0.00004022   0.00005072   0.00009062
 10:  -0.00001843   0.00012305   0.00014877
 11:  -0.00010507  -0.00003720  -0.00018784
 12:   0.00009646  -0.00004146  -0.00000390
 13:  -0.00009279  -0.00016060   0.00000486
 14:  -0.00012742   0.00022181   0.00002513
 15:   0.00001887  -0.00027200  -0.00023299
 16:  -0.00005786  -0.00029296   0.00011640

-----------------------------------
NORM OF THE MP2 GRADIENT:  0.001477
-----------------------------------

Maximum memory used throughout the entire MP2-calculation: 30.7 MB


-------------------------------------------------------------------------------
                          DFT DISPERSION CORRECTION                            
                                                                               
                              DFTD3 V3.1  Rev 1                                
                          USING Becke-Johnson damping                          
-------------------------------------------------------------------------------
-------------------------   ----------------
Dispersion correction           -0.010912458
-------------------------   ----------------


-------------------------   --------------------
FINAL SINGLE POINT ENERGY      -309.298456851477
-------------------------   --------------------

------------------------------------------------------------------------------
                         ORCA GEOMETRY RELAXATION STEP
------------------------------------------------------------------------------

Reading the OPT-File                    .... done
Getting information on internals        .... done
Copying old internal coords+grads       .... done
Making the new internal coordinates     .... (2022 redundants) done
Validating the new internal coordinates .... (2022 redundants) done
Calculating the B-matrix                .... done
Calculating the G,G- and P matrices     .... done
Transforming gradient to internals      .... done
Projecting the internal gradient        .... done
Number of atoms                         ....  17
Number of internal coordinates          ....  79
Current Energy                          ....  -309.298456851 Eh
Current gradient norm                   ....     0.001477023 Eh/bohr
Maximum allowed component of the step   ....  0.300
Current trust radius                    ....  0.450
Updating the Hessian (BFGS)             .... done
Forming the augmented Hessian           .... done
Diagonalizing the augmented Hessian     .... done
Last element of RFO vector              ....  0.998244446
Lowest eigenvalues of augmented Hessian:
 -0.000032277  0.006970128  0.011610073  0.017771340  0.022450327
Length of the computed step             ....  0.059332750
The final length of the internal step   ....  0.059332750
Converting the step to Cartesian space:
 Initial RMS(Int)=    0.0066754559
Transforming coordinates:
 Iter   0:  RMS(Cart)=    0.0129432281 RMS(Int)=    0.0066764400
done
Storing new coordinates                 .... done
The predicted energy change is          ....    -0.000016195
Previously predicted energy change      ....    -0.000031601
Actually observed energy change         ....    -0.000042195
Ratio of predicted to observed change   ....     1.335242549
New trust radius                        ....     0.450000000

                                .--------------------.
          ----------------------|Geometry convergence|-------------------------
          Item                value                   Tolerance       Converged
          ---------------------------------------------------------------------
          Energy change      -0.0000421953            0.0000010000      NO
          RMS gradient        0.0001799894            0.0000300000      NO
          MAX gradient        0.0007327786            0.0001000000      NO
          RMS step            0.0066754559            0.0006000000      NO
          MAX step            0.0257144265            0.0010000000      NO
          ........................................................
          Max(Bonds)      0.0012      Max(Angles)    0.29
          Max(Dihed)        1.47      Max(Improp)    0.00
          ---------------------------------------------------------------------

The optimization has not yet converged - more geometry cycles are needed


    ---------------------------------------------------------------------------
                         Redundant Internal Coordinates
                            (Angstroem and degrees)

        Definition                    Value    dE/dq     Step     New-Value
    ----------------------------------------------------------------------------
     1. B(C   1,C   0)                1.5225 -0.000269  0.0004    1.5229   
     2. B(C   2,C   1)                1.5136  0.000352 -0.0002    1.5134   
     3. B(C   3,C   2)                1.5019 -0.000054 -0.0006    1.5012   
     4. B(C   4,C   2)                1.3407  0.000733 -0.0012    1.3396   
     5. B(C   5,C   4)                1.5004  0.000553 -0.0012    1.4992   
     6. B(O   6,C   5)                1.4255  0.000081 -0.0002    1.4253   
     7. B(O   6,C   1)                1.4312  0.000059 -0.0000    1.4312   
     8. B(H   7,C   0)                1.0997  0.000014  0.0000    1.0997   
     9. B(H   8,C   0)                1.0998  0.000015  0.0001    1.0998   
    10. B(H   9,C   0)                1.0989 -0.000052  0.0002    1.0991   
    11. B(H  10,C   3)                1.0984 -0.000023  0.0001    1.0985   
    12. B(H  11,C   3)                1.1000  0.000026  0.0001    1.1001   
    13. B(H  12,C   3)                1.1001 -0.000019  0.0002    1.1003   
    14. B(H  13,C   1)                1.1091 -0.000005 -0.0000    1.1091   
    15. B(H  14,C   4)                1.0913  0.000020 -0.0001    1.0912   
    16. B(H  15,C   5)                1.1055 -0.000046  0.0003    1.1057   
    17. B(H  16,C   5)                1.1068 -0.000044  0.0003    1.1071   
    18. A(H   8,C   0,H   9)          108.70 -0.000009   -0.02    108.68   
    19. A(H   7,C   0,H   8)          108.89  0.000077   -0.02    108.88   
    20. A(H   7,C   0,H   9)          108.23  0.000013    0.01    108.23   
    21. A(C   1,C   0,H   9)          110.14  0.000221   -0.09    110.04   
    22. A(C   1,C   0,H   8)          109.95 -0.000136    0.03    109.98   
    23. A(C   1,C   0,H   7)          110.89 -0.000163    0.09    110.98   
    24. A(C   2,C   1,O   6)          104.95 -0.000158    0.05    105.01   
    25. A(O   6,C   1,H  13)          109.05 -0.000091    0.00    109.05   
    26. A(C   2,C   1,H  13)          109.87  0.000181   -0.05    109.82   
    27. A(C   0,C   1,H  13)          108.67 -0.000162    0.09    108.77   
    28. A(C   0,C   1,C   2)          114.40  0.000273   -0.08    114.32   
    29. A(C   0,C   1,O   6)          109.75 -0.000055   -0.02    109.74   
    30. A(C   1,C   2,C   4)          108.91 -0.000064   -0.01    108.90   
    31. A(C   3,C   2,C   4)          128.55 -0.000102    0.29    128.84   
    32. A(C   1,C   2,C   3)          122.53  0.000166   -0.28    122.26   
    33. A(H  11,C   3,H  12)          107.45  0.000049   -0.12    107.33   
    34. A(H  10,C   3,H  12)          107.60 -0.000016   -0.06    107.55   
    35. A(C   2,C   3,H  12)          111.30 -0.000117    0.15    111.46   
    36. A(H  10,C   3,H  11)          107.67 -0.000095   -0.00    107.67   
    37. A(C   2,C   3,H  11)          111.13 -0.000068    0.12    111.25   
    38. A(C   2,C   3,H  10)          111.49  0.000243   -0.10    111.38   
    39. A(C   5,C   4,H  14)          123.47  0.000253   -0.17    123.31   
    40. A(C   2,C   4,H  14)          126.21 -0.000263    0.17    126.38   
    41. A(C   2,C   4,C   5)          110.30  0.000010   -0.00    110.30   
    42. A(O   6,C   5,H  16)          110.20 -0.000053    0.01    110.22   
    43. A(C   4,C   5,H  16)          112.18  0.000327   -0.07    112.11   
    44. A(O   6,C   5,H  15)          109.89 -0.000079    0.03    109.91   
    45. A(C   4,C   5,H  15)          112.95  0.000353    0.00    112.95   
    46. A(C   4,C   5,O   6)          104.92 -0.000295    0.10    105.02   
    47. A(H  15,C   5,H  16)          106.74 -0.000256   -0.07    106.67   
    48. A(C   1,O   6,C   5)          110.86  0.000507   -0.13    110.73   
    49. D(O   6,C   1,C   0,H   8)     61.96  0.000009    0.24     62.20   
    50. D(C   2,C   1,C   0,H   7)     64.80 -0.000026    0.29     65.09   
    51. D(C   2,C   1,C   0,H   8)    -55.68  0.000072    0.23    -55.45   
    52. D(O   6,C   1,C   0,H   9)    -57.79 -0.000033    0.30    -57.49   
    53. D(O   6,C   1,C   0,H   7)   -177.56 -0.000089    0.29   -177.27   
    54. D(C   2,C   1,C   0,H   9)   -175.43  0.000030    0.30   -175.14   
    55. D(C   3,C   2,C   1,C   0)    -59.92 -0.000031   -0.13    -60.05   
    56. D(C   4,C   2,C   1,C   0)    120.77 -0.000038   -0.12    120.65   
    57. D(C   3,C   2,C   1,H  13)     62.62  0.000091   -0.10     62.52   
    58. D(C   4,C   2,C   1,O   6)      0.42 -0.000021   -0.09      0.33   
    59. D(C   3,C   2,C   1,O   6)    179.73 -0.000013   -0.10    179.63   
    60. D(H  11,C   3,C   2,C   4)     58.46  0.000159   -1.45     57.01   
    61. D(H  11,C   3,C   2,C   1)   -120.70  0.000149   -1.44   -122.14   
    62. D(H  10,C   3,C   2,C   4)    178.58  0.000156   -1.44    177.14   
    63. D(H  10,C   3,C   2,C   1)     -0.58  0.000147   -1.43     -2.01   
    64. D(H  12,C   3,C   2,C   1)    119.58  0.000212   -1.47    118.11   
    65. D(H  14,C   4,C   2,C   3)      0.68  0.000038    0.00      0.68   
    66. D(H  14,C   4,C   2,C   1)    179.93  0.000049   -0.01    179.92   
    67. D(C   5,C   4,C   2,C   3)   -178.27  0.000013    0.02   -178.25   
    68. D(C   5,C   4,C   2,C   1)      0.99  0.000023    0.01      0.99   
    69. D(H  16,C   5,C   4,C   2)    117.62 -0.000084    0.12    117.73   
    70. D(H  15,C   5,C   4,H  14)     59.32  0.000060   -0.00     59.32   
    71. D(H  15,C   5,C   4,C   2)   -121.70  0.000079   -0.02   -121.71   
    72. D(O   6,C   5,C   4,H  14)    179.00 -0.000031    0.09    179.09   
    73. D(O   6,C   5,C   4,C   2)     -2.02 -0.000013    0.08     -1.94   
    74. D(C   1,O   6,C   5,H  15)    123.99  0.000216   -0.07    123.93   
    75. D(C   1,O   6,C   5,C   4)      2.29  0.000012   -0.14      2.15   
    76. D(C   5,O   6,C   1,H  13)    115.93  0.000081    0.12    116.04   
    77. D(C   5,O   6,C   1,C   2)     -1.75 -0.000001    0.15     -1.60   
    78. D(C   1,O   6,C   5,H  16)   -118.65 -0.000175   -0.13   -118.78   
    79. D(C   5,O   6,C   1,C   0)   -125.13 -0.000203    0.22   -124.91   
    ----------------------------------------------------------------------------

Geometry step timings:
Preparation and reading OPT file:      0.001 s ( 9.832 %)
Internal coordinates            :      0.000 s ( 0.427 %)
B/P matrices and projection     :      0.001 s (11.838 %)
Hessian update/contruction      :      0.000 s ( 4.027 %)
Making the step                 :      0.001 s ( 9.348 %)
Converting the step to Cartesian:      0.000 s ( 1.195 %)
Storing new data                :      0.000 s ( 0.455 %)
Checking convergence            :      0.000 s ( 0.185 %)
Final printing                  :      0.004 s (62.664 %)
Total time                      :      0.007 s

Time for energy+gradient        :     20.425 s
Time for complete geometry iter :     20.615 s

         *************************************************************
         *                GEOMETRY OPTIMIZATION CYCLE   6            *
         *************************************************************
---------------------------------
CARTESIAN COORDINATES (ANGSTROEM)
---------------------------------
  C      1.075654   -0.027216    0.126879
  C      2.366295    0.129759   -0.666148
  C      3.261203    1.251307   -0.184826
  C      2.809486    2.682766   -0.161234
  C      4.446960    0.738639    0.169618
  C      4.462993   -0.742632   -0.060749
  O      3.157959   -1.055865   -0.540483
  H      0.429118    0.853990    0.005077
  H      1.304227   -0.155950    1.194960
  H      0.523123   -0.910267   -0.223745
  H      1.792438    2.788456   -0.562595
  H      3.473877    3.320519   -0.763029
  H      2.805885    3.086861    0.862173
  H      2.112050    0.283692   -1.734634
  H      5.303158    1.294359    0.555489
  H      4.674921   -1.319690    0.858354
  H      5.226052   -1.040251   -0.805598

----------------------------
CARTESIAN COORDINATES (A.U.)
----------------------------
  NO LB      ZA    FRAG     MASS         X           Y           Z
   0 C     6.0000    0    12.011    2.032692   -0.051430    0.239766
   1 C     6.0000    0    12.011    4.471650    0.245208   -1.258837
   2 C     6.0000    0    12.011    6.162781    2.364628   -0.349271
   3 C     6.0000    0    12.011    5.309160    5.069693   -0.304688
   4 C     6.0000    0    12.011    8.403536    1.395825    0.320532
   5 C     6.0000    0    12.011    8.433835   -1.403371   -0.114800
   6 O     8.0000    0    15.999    5.967678   -1.995296   -1.021365
   7 H     1.0000    0     1.008    0.810915    1.613807    0.009593
   8 H     1.0000    0     1.008    2.464631   -0.294704    2.258147
   9 H     1.0000    0     1.008    0.988559   -1.720156   -0.422817
  10 H     1.0000    0     1.008    3.387216    5.269419   -1.063150
  11 H     1.0000    0     1.008    6.564677    6.274872   -1.441915
  12 H     1.0000    0     1.008    5.302353    5.833323    1.629271
  13 H     1.0000    0     1.008    3.991197    0.536100   -3.277983
  14 H     1.0000    0     1.008   10.021517    2.445983    1.049723
  15 H     1.0000    0     1.008    8.834321   -2.493854    1.622055
  16 H     1.0000    0     1.008    9.875807   -1.965790   -1.522360

--------------------------------
INTERNAL COORDINATES (ANGSTROEM)
--------------------------------
 C      0   0   0     0.000000000000     0.00000000     0.00000000
 C      1   0   0     1.522920382953     0.00000000     0.00000000
 C      2   1   0     1.513407634644   114.32456861     0.00000000
 C      3   2   1     1.501225723853   122.25615819   299.95203069
 C      3   2   1     1.339581588157   108.90218977   120.65071834
 C      5   3   2     1.499162753749   110.30082446     0.99494434
 O      6   5   3     1.425262441860   105.01539941   358.05556515
 H      1   2   3     1.099713128304   110.97585646    65.08708328
 H      1   2   3     1.099825071217   109.97650707   304.55345368
 H      1   2   3     1.099094072509   110.04362457   184.86207134
 H      4   3   2     1.098475740183   111.38271100   357.99160338
 H      4   3   2     1.100136908278   111.25061898   237.85991610
 H      4   3   2     1.100303472677   111.45635003   118.10831895
 H      2   1   3     1.109052992685   108.76619042   236.86451839
 H      5   3   2     1.091236438855   126.38307410   179.92071369
 H      6   5   3     1.105740038542   112.95259580   238.28447469
 H      6   5   3     1.107084179078   112.10962762   117.73537815

---------------------------
INTERNAL COORDINATES (A.U.)
---------------------------
 C      0   0   0     0.000000000000     0.00000000     0.00000000
 C      1   0   0     2.877902447547     0.00000000     0.00000000
 C      2   1   0     2.859925958462   114.32456861     0.00000000
 C      3   2   1     2.836905483280   122.25615819   299.95203069
 C      3   2   1     2.531442335660   108.90218977   120.65071834
 C      5   3   2     2.833007034761   110.30082446     0.99494434
 O      6   5   3     2.693355684079   105.01539941   358.05556515
 H      1   2   3     2.078156638373   110.97585646    65.08708328
 H      1   2   3     2.078368179820   109.97650707   304.55345368
 H      1   2   3     2.076986792458   110.04362457   184.86207134
 H      4   3   2     2.075818313703   111.38271100   357.99160338
 H      4   3   2     2.078957466463   111.25061898   237.85991610
 H      4   3   2     2.079272227562   111.45635003   118.10831895
 H      2   1   3     2.095806424180   108.76619042   236.86451839
 H      5   3   2     2.062138016792   126.38307410   179.92071369
 H      6   5   3     2.089545848155   112.95259580   238.28447469
 H      6   5   3     2.092085905654   112.10962762   117.73537815


           ************************************************************
           *        Program running with 8 parallel MPI-processes     *
           *              working on a common directory               *
           ************************************************************
------------------------------------------------------------------------------
                   ___                                                        
                  /   \      - P O W E R E D   B Y -                         
                 /     \                                                     
                 |  |  |   _    _      __       _____    __    __             
                 |  |  |  | |  | |    /  \     |  _  \  |  |  /  |          
                  \  \/   | |  | |   /    \    | | | |  |  | /  /          
                 / \  \   | |__| |  /  /\  \   | |_| |  |  |/  /          
                |  |  |   |  __  | /  /__\  \  |    /   |      \           
                |  |  |   | |  | | |   __   |  |    \   |  |\   \          
                \     /   | |  | | |  |  |  |  | |\  \  |  | \   \       
                 \___/    |_|  |_| |__|  |__|  |_| \__\ |__|  \__/        
                                                                              
                      - O R C A' S   B I G   F R I E N D -                    
                                      &                                       
                       - I N T E G R A L  F E E D E R -                       
                                                                              
 v1 FN, 2020, v2 2021, v3 2022-2024                                           
------------------------------------------------------------------------------


----------------------
SHARK INTEGRAL PACKAGE
----------------------

Number of atoms                             ...     17
Number of basis functions                   ...    148
Number of shells                            ...     72
Maximum angular momentum                    ...      2
Integral batch strategy                     ... SHARK/LIBINT Hybrid
RI-J (if used) integral strategy            ... SPLIT-RIJ (Revised 2003 algorithm where possible)
Printlevel                                  ...      1
Contraction scheme used                     ... SEGMENTED contraction
Prescreening option                         ... SCHWARTZ
   Thresh                                   ... 1.000e-12
   Tcut                                     ... 1.000e-14
   Tpresel                                  ... 1.000e-14 
Coulomb Range Separation                    ... NOT USED
Exchange Range Separation                   ... NOT USED
Multipole approximations                    ... NOT USED
Finite Nucleus Model                        ... NOT USED
CABS basis                                  ... NOT available
Auxiliary Coulomb fitting basis             ... AVAILABLE
   # of basis functions in Aux-J            ...    453
   # of shells in Aux-J                     ...    155
   Maximum angular momentum in Aux-J        ...      4
Auxiliary J/K fitting basis                 ... NOT available
Auxiliary Correlation fitting basis         ... AVAILABLE
   # of basis functions in Aux-C            ...    476
   # of shells in Aux-C                     ...    172
   Maximum angular momentum in Aux-C        ...      3
Auxiliary 'external' fitting basis          ... NOT available

Checking pre-screening integrals            ... done (  0.0 sec) Dimension = 72
Check shell pair data                       ... done (  0.0 sec)
Shell pair information
Shell pair cut-off parameter TPreSel        ...   1.0e-14
Total number of shell pairs                 ...      2628
Shell pairs after pre-screening             ...      2586
Total number of primitive shell pairs       ...      9166
Primitive shell pairs kept                  ...      7096
          la=0 lb=0:    846 shell pairs
          la=1 lb=0:    966 shell pairs
          la=1 lb=1:    293 shell pairs
          la=2 lb=0:    285 shell pairs
          la=2 lb=1:    168 shell pairs
          la=2 lb=2:     28 shell pairs

Calculating one electron integrals          ... done (  0.0 sec)
Calculating RI/J V-Matrix + Cholesky decomp.... done (  0.1 sec)
Calculating RI/C V-Matrix + Cholesky decomp.... done (  0.1 sec)
Calculating Nuclear repulsion               ... done (  0.0 sec) ENN=    311.089099395099 Eh

Diagonalization of the overlap matrix:
Smallest eigenvalue                        ... 8.525e-04
Time for diagonalization                   ...    0.003 sec
Threshold for overlap eigenvalues          ... 1.000e-07
Number of eigenvalues below threshold      ... 0
Time for construction of square roots      ...    0.028 sec
Total time needed                          ...    0.032 sec

-------------------
DFT GRID GENERATION
-------------------

General Integration Accuracy     IntAcc      ... 4.388
Radial Grid Type                 RadialGrid  ... OptM3 with GC (2021)
Angular Grid (max. ang.)         AngularGrid ... 4 (Lebedev-302)
Angular grid pruning method      GridPruning ... 4 (adaptive)
Weight generation scheme         WeightScheme... mBecke (2022)
Basis function cutoff            BFCut       ... 1.0000e-12
Integration weight cutoff        WCut        ... 1.0000e-14
Partially contracted basis set               ... off
Rotationally invariant grid construction     ... off
Angular grids for H and He will be reduced by one unit

Total number of grid points                  ...    74265
Total number of batches                      ...     1169
Average number of points per batch           ...       63
Average number of grid points per atom       ...     4369

--------------------
COSX GRID GENERATION
--------------------

GRIDX 1
-------
General Integration Accuracy     IntAcc      ... 3.816
Radial Grid Type                 RadialGrid  ... OptM3 with GC (2021)
Angular Grid (max. ang.)         AngularGrid ... 1 (Lebedev-50)
Angular grid pruning method      GridPruning ... 4 (adaptive)
Weight generation scheme         WeightScheme... mBecke (2022)
Basis function cutoff            BFCut       ... 1.0000e-12
Integration weight cutoff        WCut        ... 1.0000e-14
Partially contracted basis set               ... on
Rotationally invariant grid construction     ... off
Angular grids for H and He will be reduced by one unit

Total number of grid points                  ...     9518
Total number of batches                      ...       86
Average number of points per batch           ...      110
Average number of grid points per atom       ...      560
UseSFitting                                  ... on

GRIDX 2
-------
General Integration Accuracy     IntAcc      ... 4.020
Radial Grid Type                 RadialGrid  ... OptM3 with GC (2021)
Angular Grid (max. ang.)         AngularGrid ... 2 (Lebedev-110)
Angular grid pruning method      GridPruning ... 4 (adaptive)
Weight generation scheme         WeightScheme... mBecke (2022)
Basis function cutoff            BFCut       ... 1.0000e-12
Integration weight cutoff        WCut        ... 1.0000e-14
Partially contracted basis set               ... on
Rotationally invariant grid construction     ... off
Angular grids for H and He will be reduced by one unit

Total number of grid points                  ...    20179
Total number of batches                      ...      168
Average number of points per batch           ...      120
Average number of grid points per atom       ...     1187
UseSFitting                                  ... on

GRIDX 3
-------
General Integration Accuracy     IntAcc      ... 4.338
Radial Grid Type                 RadialGrid  ... OptM3 with GC (2021)
Angular Grid (max. ang.)         AngularGrid ... 3 (Lebedev-194)
Angular grid pruning method      GridPruning ... 4 (adaptive)
Weight generation scheme         WeightScheme... mBecke (2022)
Basis function cutoff            BFCut       ... 1.0000e-12
Integration weight cutoff        WCut        ... 1.0000e-14
Partially contracted basis set               ... on
Rotationally invariant grid construction     ... off
Angular grids for H and He will be reduced by one unit

Total number of grid points                  ...    44084
Total number of batches                      ...      353
Average number of points per batch           ...      124
Average number of grid points per atom       ...     2593
UseSFitting                                  ... on
Initializing property integral containers    ... done (  0.0 sec)

SHARK setup successfully completed in   1.1 seconds

Maximum memory used throughout the entire STARTUP-calculation: 21.1 MB


           ************************************************************
           *        Program running with 8 parallel MPI-processes     *
           *              working on a common directory               *
           ************************************************************
Occupation numbers will be reassigned to an Aufbau configuration
             **** ENERGY FILE WAS UPDATED (calc.en.tmp) ****
Finished Guess after   0.2 sec
Maximum memory used throughout the entire GUESS-calculation: 9.0 MB


           ************************************************************
           *        Program running with 8 parallel MPI-processes     *
           *              working on a common directory               *
           ************************************************************
--------------------
CPCM SOLVATION MODEL
--------------------
CPCM parameters:
  Epsilon                                         ...      16.7000
  Refrac                                          ...       1.2750
  Rsolv                                           ...       1.3000
  Surface type                                    ... GAUSSIAN VDW
  Discretization scheme                           ... Constant charge density
    Threshold for H atoms                         ...       5.0000 (charges/Ang^2)
    Threshold for non-H atoms                     ...       5.0000 (charges/Ang^2)
  Epsilon function type                           ...         CPCM
Solvent:                                          ... CUSTOM
Radii:
  Scheme                                          ... Element-dependent radii
  Radius for C  used is    3.8550 Bohr (=   2.0400 Ang.)
  Radius for O  used is    3.4469 Bohr (=   1.8240 Ang.)
  Radius for H  used is    2.4944 Bohr (=   1.3200 Ang.)
Calculating surface                               ...        done! (  0.0s)
Cavity surface points                             ...         1513
Cavity Volume                                     ...     928.2604
Cavity Surface-area                               ...     541.6287
Calculating surface distance matrix               ...        done! (  0.0s)
Performing Cholesky decomposition & store         ...        done! (  0.1s)
Overall time for CPCM initialization              ...                 0.2s

----------------------------------------D-I-I-S--------------------------------------------
Iteration    Energy (Eh)           Delta-E    RMSDP     MaxDP     DIISErr   Damp  Time(sec)
-------------------------------------------------------------------------------------------
               ***  Starting incremental Fock matrix formation  ***
    1    -308.9567822318826984     0.00e+00  3.87e-05  1.70e-03  7.71e-03  0.700   0.9
    2    -308.9568162962108318    -3.41e-05  3.66e-05  1.55e-03  6.24e-03  0.700   0.7
                               ***Turning on AO-DIIS***
    3    -308.9568442069909224    -2.79e-05  3.46e-05  1.41e-03  4.86e-03  0.700   0.6
    4    -308.9568658528067999    -2.16e-05  9.37e-05  3.66e-03  3.58e-03  0.000   0.6
                              *** Initializing SOSCF ***
---------------------------------------S-O-S-C-F--------------------------------------
Iteration    Energy (Eh)           Delta-E    RMSDP     MaxDP     MaxGrad    Time(sec)
--------------------------------------------------------------------------------------
    5    -308.9569257139121419    -5.99e-05  9.67e-06  2.40e-04  2.31e-04     0.7
               *** Restarting incremental Fock matrix formation ***
    6    -308.9569256981764056     1.57e-08  5.76e-06  1.39e-04  2.42e-05     1.0
    7    -308.9569257327596006    -3.46e-08  2.26e-06  4.88e-05  7.27e-06     0.8
    8    -308.9569257339884416    -1.23e-09  4.40e-07  1.41e-05  3.88e-06     0.7
    9    -308.9569257347914117    -8.03e-10  1.92e-07  3.78e-06  1.20e-06     0.7
                 **** Energy Check signals convergence ****

               *****************************************************
               *                     SUCCESS                       *
               *           SCF CONVERGED AFTER   9 CYCLES          *
               *****************************************************

Recomputing exchange energy using gridx3       ... done (    0.903 sec)
Old exchange energy                            :    -22.719132350 Eh
New exchange energy                            :    -22.719174415 Eh
Exchange energy change after final integration :     -0.000042065 Eh
Total energy after final integration           :   -308.956967800 Eh
             **** ENERGY FILE WAS UPDATED (calc.en.tmp) ****

----------------
TOTAL SCF ENERGY
----------------

Total Energy       :       -308.95696780013452 Eh           -8407.14650 eV

Components:
Nuclear Repulsion  :        311.08909939509897 Eh            8465.16476 eV
Electronic Energy  :       -620.03971691079187 Eh          -16872.13846 eV
One Electron Energy:      -1034.61915300024066 Eh          -28153.41845 eV
Two Electron Energy:        414.57943608944879 Eh           11281.27999 eV
CPCM Dielectric    :         -0.00630821909854 Eh              -0.17166 eV

Virial components:
Potential Energy   :       -615.19015446381786 Eh          -16740.17516 eV
Kinetic Energy     :        306.23318666368340 Eh            8333.02865 eV
Virial Ratio       :          2.00889446753347

DFT components:
N(Alpha)           :       26.999978477758 electrons
N(Beta)            :       26.999978477758 electrons
N(Total)           :       53.999956955515 electrons
E(X)               :      -20.164527275823 Eh       
E(C)               :       -1.307101255217 Eh       
E(XC)              :      -21.471628531041 Eh       

CPCM Solvation Model Properties:
Surface-charge          :         -0.02129927624662
Corrected charge        :         -0.00000000000000
Outlying charge corr.   :          0.00003354301850 Eh               0.00091 eV
Free-energy (cav+disp)  :  This term is not implemented in the current solvation scheme

---------------
SCF CONVERGENCE
---------------

  Last Energy change         ...    8.0297e-10  Tolerance :   1.0000e-09
  Last MAX-Density change    ...    3.7831e-06  Tolerance :   1.0000e-08
  Last RMS-Density change    ...    1.9227e-07  Tolerance :   1.0000e-09
  Last DIIS Error            ...    2.3120e-04  Tolerance :   1.0000e-08
  Last Orbital Gradient      ...    1.2041e-06  Tolerance :   2.0000e-06
  Last Orbital Rotation      ...    2.3320e-06  Tolerance :   2.0000e-06


Total SCF time: 0 days 0 hours 0 min 8 sec 
Finished LeanSCF after   8.3 sec

Maximum memory used throughout the entire LEANSCF-calculation: 16.9 MB


           ************************************************************
           *        Program running with 8 parallel MPI-processes     *
           *              working on a common directory               *
           ************************************************************

------------------------------------------------------------------------------
                                ORCA  MP2 
------------------------------------------------------------------------------

Freezing NCore=14 chemical core electrons

----------------------
RI-MP2 ENERGY+GRADIENT
----------------------
Dimension of the orbital basis            ...  148
Dimension of the AuxC basis               ...  476
Memory devoted to MP2                     ... 8000 MB   
Data format for matrix containers         ... DOUBLE
Compression type for matrix containers    ... UNCOMPRESSED
Overall scaling of the MP2 energy         ...   2.700e-01

-----------------------
SHARK RI TRANSFORMATION
-----------------------

Number of basis functions                ...    148
Number of aux functions                  ...    476
Number of operators                      ...      1
Generation of IJK                        ... YES
Generation of IAK                        ... YES
Generation of ABK                        ... NO
Orbital Range Operator  0:    0-  26 to   27- 147

Aux basis identifier                     ...   AUXC
Contraction scheme used                  ... SEGMENTED
Do orthogonalization                     ... YES
All operator combinations                ... NO
Transpose (ia|K)                         ... NO
Integral generator used                  ... LIBINT
Starting integral generation + trafo... 
Half trafo (segmented) done. Total time =  0.1 sec. integrals=  0.0 sec trafo=  0.0 sec
Integral generation and half transformation done (  0.1 sec)

Reading or making V^(-1/2)          ... done (  0.0 sec)
Sorting IJK integrals               ... done (  0.0 sec)
Sorting IAK integrals               ... done (  0.0 sec)

SHARK RI integral transformation done. Total time =  0.1 sec.

Opening buffers                              ... done
Frozen core precalculation                   ... done

Starting loop over batches of integrals:

Operator 0  - window                       ... (  7- 26)x( 27-147)
Operator 0  - Memory available             ...  8000 MB
Operator 0  - Memory needed per MO         ...   0.4 MB
Operator 0  - Number of orbitals per batch ... 3
Operator 0  - Number of batches            ... 1

OPERATOR  0   PASS   0:  MOs     7 ...    9 +   10 ...   12 +   13 ...   15 +   16 ...   18
                            +   19 ...   21 +   22 ...   24 +   25 ...   26
  Reading integrals       ... ok
  Internal MO   9
Closing buffer GIPV ( 0.01 GB; CompressionRatio= 1.00)
Time spent in pair loops =     0.194 sec
Deleting buffers (Ka|jb) ...done

-----------------------------------------------
 RI-MP2 CORRELATION ENERGY:     -0.330597063 Eh
-----------------------------------------------


---------------------
MP2 DENSITY FORMATION
---------------------

Completing the external part of the density      ... done
Storing the unrelaxed density                    ... done

Re-sorting 3-index density container for op 0    ... done
Computing external part of the Lagrangian        ... done
Calculating the xc-kernel                        ... done
Calculating G(D)                                 ... done
Completing the Lagrangian                        ... done
Solving the Z-vector equations                   ... Using XC Grid                  ... (calc.grid_cpscf.tmp) 
Recalculating density on grid  ... (calc.grho_cpscf0.tmp) done
Calculating the xc-kernel      ... (calc.fxc_cpscf0.tmp) done

-------------------
SHARK CP-SCF DRIVER
-------------------

Dimension of the orbital basis          ...    148
Dimension of the CPSCF-problem          ...   3267
Number of operators                     ...      1
Max. number of iterations               ...    128
Convergence Tolerance                   ... 3.0e-05
Number of perturbations                 ...      1
Perturbation type                       ... REAL

----------------------------
POPLE LINEAR EQUATION SOLVER
----------------------------

  ITERATION   0:   ||err||_max =   3.0694e-02 (   0.5 sec)
  ITERATION   1:   ||err||_max =   5.7379e-03 (   0.5 sec)
  ITERATION   2:   ||err||_max =   2.2090e-03 (   0.5 sec)
  ITERATION   3:   ||err||_max =   3.9933e-04 (   0.5 sec)
  ITERATION   4:   ||err||_max =   1.5068e-04 (   0.5 sec)
  ITERATION   5:   ||err||_max =   5.8533e-05 (   0.5 sec)
  ITERATION   6:   ||err||_max =   1.3860e-05 (   0.5 sec)
done
Finalizing the relaxed density                   ... done
Transforming P to the AO basis                   ... done
Storing the relaxed density                      ... done

------------------------------------
ENERGY WEIGHTED DENSITY FINALIZATION
------------------------------------

Gathering the parts of the W-matrix              ... done
Forming the Z-density                            ... done
Transforming Z to the AO basis                   ... done
Calculating G(Z)                                 ... done
Finalizing the W-matrix                          ... done
Transforming W to the AO basis and storing       ... done

----------------------------------
MP2 DERIVATIVE INTEGRAL GENERATION
----------------------------------

Input SCF Electron Density              ... calc.scfp
Input Correlated Electron Density       ... calc.pmp2re
Input Energy Weighted Density           ... calc.wmp2.tmp

Nuclear repulsion gradient              ... done (  0.0 sec)
HCore & Overlap gradient  (SHARK)       ... done (  0.0 sec)
Two-electron RIJ gradient terms         ... done (  0.2 sec)

-----------------------------------------------------------
MP2 COSX Grid Generation
-----------------------------------------------------------

General Integration Accuracy     IntAcc      ... 4.871
Radial Grid Type                 RadialGrid  ... OptM3 with GC (2021)
Angular Grid (max. ang.)         AngularGrid ... 4 (Lebedev-302)
Angular grid pruning method      GridPruning ... 4 (adaptive)
Weight generation scheme         WeightScheme... mBecke (2022)
Basis function cutoff            BFCut       ... 1.0000e-12
Integration weight cutoff        WCut        ... 1.0000e-14
Partially contracted basis set               ... on
Rotationally invariant grid construction     ... off
Angular grids for H and He will be reduced by one unit

Total number of grid points                  ...    86092
Total number of batches                      ...      682
Average number of points per batch           ...      126
Average number of grid points per atom       ...     5064
UseSFitting                                  ... on
Two-electron COSX gradient terms        ... 
Integration Timings:
Total Time                  =     2.7 sec
Basis fcn evaluation        =     0.0 sec
Density evaluation          =     0.1 sec
A evaluation                =     2.3 sec
A derivative evaluation     =     0.0 sec
S-fit derivative evaluation =     0.0 sec
anal. over. der. evaluation =     0.0 sec
num. over. der. evaluation  =     0.2 sec
K(P) evaluation             =     0.0 sec
finalize                    =     0.0 sec

done (  3.2 sec)
CPCM gradient                           ... done (  0.3 sec)
DFT XC gradient                         ... Exchange-correlation gradient    ... done
done (  0.4 sec)
Empirical dispersion gradient           ... 
-------------------
DISPERSION GRADIENT
-------------------

   1   C   :   -0.000276012   -0.000111955    0.000027227
   2   C   :   -0.000049948   -0.000070883   -0.000050450
   3   C   :    0.000068149    0.000049670   -0.000021265
   4   C   :    0.000015806    0.000297945   -0.000004270
   5   C   :    0.000216814   -0.000046493    0.000020266
   6   C   :    0.000173821   -0.000091985    0.000004295
   7   O   :    0.000051422   -0.000113664   -0.000035884
   8   H   :   -0.000143884   -0.000021544    0.000015324
   9   H   :   -0.000142455   -0.000061415    0.000089292
  10   H   :   -0.000111329   -0.000056816    0.000006098
  11   H   :   -0.000037455    0.000138353   -0.000020940
  12   H   :    0.000006668    0.000129817   -0.000023828
  13   H   :   -0.000005215    0.000142103    0.000043999
  14   H   :   -0.000069208   -0.000036859   -0.000115872
  15   H   :    0.000117960    0.000022720    0.000041629
  16   H   :    0.000089408   -0.000092092    0.000045278
  17   H   :    0.000095457   -0.000076900   -0.000020899

Difference to translation invariance:
           :    0.0000000000    0.0000000000   -0.0000000000

Difference to rotation invariance:
           :   -0.0000000000    0.0000000000    0.0000000000

Norm of the Dispersion gradient    ...    0.0007075870
RMS gradient                       ...    0.0000990820
MAX gradient                       ...    0.0002979447
done (  0.0 sec)

-------
TIMINGS
-------

Total time                :    9.954 sec
Integral trafo            :    0.088 sec (  0.9%)
FC preparation            :    0.021 sec (  0.2%)
I/O of integrals          :    0.036 sec (  0.4%)
K(i,j) operators          :    0.025 sec (  0.3%)
T(i,j) pair energies      :    0.006 sec (  0.1%)
V**(-1/2)                 :    0.080 sec (  0.8%)
Gamma(ia|P)               :    0.025 sec (  0.2%)
Gamma-Trafo               :    0.012 sec (  0.1%)
D(virtual)                :    0.001 sec (  0.0%)
D(internal)               :    0.025 sec (  0.2%)
W(virtual)                :    0.003 sec (  0.0%)
W(internal)               :    0.033 sec (  0.3%)
L(virtual)                :    0.041 sec (  0.4%)
L(internal)               :    0.005 sec (  0.0%)
XC kernel                 :    0.015 sec (  0.2%)
G(D)                      :    0.812 sec (  8.2%)
G(Z)                      :    0.805 sec (  8.1%)
Z-vector solution         :    3.405 sec ( 34.2%)
3-index derivative        :    0.101 sec (  1.0%)
2-index derivative        :    0.028 sec (  0.3%)
Fock matrix gradient      :    4.229 sec ( 42.5%)


---------------------------------------
MP2 TOTAL ENERGY:     -309.287564863 Eh
---------------------------------------

The final MP2 gradient
  0:   0.00007484  -0.00012706  -0.00015260
  1:  -0.00010609   0.00022864  -0.00024236
  2:   0.00077925   0.00029742   0.00053820
  3:  -0.00001713  -0.00077299  -0.00010070
  4:  -0.00054788  -0.00013611  -0.00007497
  5:  -0.00022593   0.00091601   0.00004527
  6:  -0.00002780  -0.00015788   0.00005993
  7:  -0.00001461   0.00004775   0.00001870
  8:   0.00002646   0.00001720   0.00006510
  9:   0.00001302  -0.00005121   0.00002362
 10:  -0.00008668   0.00005661   0.00015751
 11:  -0.00014974   0.00016160  -0.00020073
 12:   0.00015128   0.00021523  -0.00002404
 13:   0.00005400  -0.00008553  -0.00005317
 14:  -0.00006394  -0.00000599   0.00003288
 15:   0.00010105  -0.00034376  -0.00015995
 16:   0.00008441  -0.00027163   0.00006687

-----------------------------------
NORM OF THE MP2 GRADIENT:  0.001863
-----------------------------------

Maximum memory used throughout the entire MP2-calculation: 30.8 MB


-------------------------------------------------------------------------------
                          DFT DISPERSION CORRECTION                            
                                                                               
                              DFTD3 V3.1  Rev 1                                
                          USING Becke-Johnson damping                          
-------------------------------------------------------------------------------
-------------------------   ----------------
Dispersion correction           -0.010918727
-------------------------   ----------------


-------------------------   --------------------
FINAL SINGLE POINT ENERGY      -309.298483590246
-------------------------   --------------------

------------------------------------------------------------------------------
                         ORCA GEOMETRY RELAXATION STEP
------------------------------------------------------------------------------

Reading the OPT-File                    .... done
Getting information on internals        .... done
Copying old internal coords+grads       .... done
Making the new internal coordinates     .... (2022 redundants) done
Validating the new internal coordinates .... (2022 redundants) done
Calculating the B-matrix                .... done
Calculating the G,G- and P matrices     .... done
Transforming gradient to internals      .... done
Projecting the internal gradient        .... done
Number of atoms                         ....  17
Number of internal coordinates          ....  79
Current Energy                          ....  -309.298483590 Eh
Current gradient norm                   ....     0.001862670 Eh/bohr
Maximum allowed component of the step   ....  0.300
Current trust radius                    ....  0.450
Updating the Hessian (BFGS)             .... done
Forming the augmented Hessian           .... done
Diagonalizing the augmented Hessian     .... done
Last element of RFO vector              ....  0.960547553
Lowest eigenvalues of augmented Hessian:
 -0.000125377  0.001418882  0.011417727  0.017889085  0.022450044
Length of the computed step             ....  0.289538814
The final length of the internal step   ....  0.289538814
Converting the step to Cartesian space:
 Initial RMS(Int)=    0.0325756616
Transforming coordinates:
 Iter   0:  RMS(Cart)=    0.0614263526 RMS(Int)=    0.0325529826
 Iter   5:  RMS(Cart)=    0.0000006989 RMS(Int)=    0.0000005186
done
Storing new coordinates                 .... done
The predicted energy change is          ....    -0.000067944
Previously predicted energy change      ....    -0.000016195
Actually observed energy change         ....    -0.000026739
Ratio of predicted to observed change   ....     1.651035908
New trust radius                        ....     0.300000000

                                .--------------------.
          ----------------------|Geometry convergence|-------------------------
          Item                value                   Tolerance       Converged
          ---------------------------------------------------------------------
          Energy change      -0.0000267388            0.0000010000      NO
          RMS gradient        0.0001420995            0.0000300000      NO
          MAX gradient        0.0004873350            0.0001000000      NO
          RMS step            0.0325756616            0.0006000000      NO
          MAX step            0.1300419951            0.0010000000      NO
          ........................................................
          Max(Bonds)      0.0037      Max(Angles)    0.95
          Max(Dihed)        7.45      Max(Improp)    0.00
          ---------------------------------------------------------------------

The optimization has not yet converged - more geometry cycles are needed


    ---------------------------------------------------------------------------
                         Redundant Internal Coordinates
                            (Angstroem and degrees)

        Definition                    Value    dE/dq     Step     New-Value
    ----------------------------------------------------------------------------
     1. B(C   1,C   0)                1.5229 -0.000083  0.0014    1.5243   
     2. B(C   2,C   1)                1.5134  0.000137 -0.0009    1.5125   
     3. B(C   3,C   2)                1.5012 -0.000295 -0.0018    1.4994   
     4. B(C   4,C   2)                1.3396 -0.000487 -0.0035    1.3361   
     5. B(C   5,C   4)                1.4992 -0.000123 -0.0037    1.4954   
     6. B(O   6,C   5)                1.4253 -0.000093 -0.0006    1.4247   
     7. B(O   6,C   1)                1.4312 -0.000094  0.0000    1.4312   
     8. B(H   7,C   0)                1.0997  0.000051  0.0001    1.0998   
     9. B(H   8,C   0)                1.0998  0.000066  0.0002    1.1000   
    10. B(H   9,C   0)                1.0991  0.000025  0.0005    1.0996   
    11. B(H  10,C   3)                1.0985  0.000027  0.0004    1.0989   
    12. B(H  11,C   3)                1.1001  0.000116  0.0001    1.1002   
    13. B(H  12,C   3)                1.1003  0.000055  0.0009    1.1012   
    14. B(H  13,C   1)                1.1091  0.000028 -0.0001    1.1090   
    15. B(H  14,C   4)                1.0912 -0.000045 -0.0002    1.0910   
    16. B(H  15,C   5)                1.1057  0.000067  0.0008    1.1065   
    17. B(H  16,C   5)                1.1071  0.000082  0.0008    1.1079   
    18. A(H   8,C   0,H   9)          108.68 -0.000002   -0.06    108.62   
    19. A(H   7,C   0,H   8)          108.88 -0.000016   -0.04    108.83   
    20. A(H   7,C   0,H   9)          108.23  0.000025    0.02    108.25   
    21. A(C   1,C   0,H   9)          110.04  0.000019   -0.32    109.72   
    22. A(C   1,C   0,H   8)          109.98 -0.000029    0.10    110.08   
    23. A(C   1,C   0,H   7)          110.98  0.000004    0.30    111.28   
    24. A(C   2,C   1,O   6)          105.01  0.000010    0.18    105.18   
    25. A(O   6,C   1,H  13)          109.05 -0.000111    0.03    109.08   
    26. A(C   2,C   1,H  13)          109.82  0.000056   -0.19    109.63   
    27. A(C   0,C   1,H  13)          108.77  0.000042    0.29    109.06   
    28. A(C   0,C   1,C   2)          114.32  0.000072   -0.27    114.05   
    29. A(C   0,C   1,O   6)          109.74 -0.000082   -0.04    109.70   
    30. A(C   1,C   2,C   4)          108.90 -0.000009   -0.04    108.87   
    31. A(C   3,C   2,C   4)          128.84  0.000425    0.95    129.79   
    32. A(C   1,C   2,C   3)          122.26 -0.000416   -0.91    121.34   
    33. A(H  11,C   3,H  12)          107.33 -0.000207   -0.35    106.98   
    34. A(H  10,C   3,H  12)          107.55 -0.000056   -0.22    107.32   
    35. A(C   2,C   3,H  12)          111.46  0.000173    0.48    111.94   
    36. A(H  10,C   3,H  11)          107.67 -0.000145    0.05    107.72   
    37. A(C   2,C   3,H  11)          111.25  0.000151    0.41    111.66   
    38. A(C   2,C   3,H  10)          111.38  0.000059   -0.39    110.99   
    39. A(C   5,C   4,H  14)          123.31 -0.000002   -0.61    122.70   
    40. A(C   2,C   4,H  14)          126.38 -0.000050    0.62    127.00   
    41. A(C   2,C   4,C   5)          110.30  0.000052   -0.01    110.29   
    42. A(O   6,C   5,H  16)          110.22 -0.000076    0.06    110.27   
    43. A(C   4,C   5,H  16)          112.11  0.000161   -0.28    111.83   
    44. A(O   6,C   5,H  15)          109.91 -0.000177    0.13    110.04   
    45. A(C   4,C   5,H  15)          112.95  0.000270   -0.07    112.88   
    46. A(C   4,C   5,O   6)          105.02  0.000088    0.31    105.33   
    47. A(H  15,C   5,H  16)          106.67 -0.000269   -0.14    106.53   
    48. A(C   1,O   6,C   5)          110.73 -0.000141   -0.42    110.32   
    49. D(O   6,C   1,C   0,H   8)     62.20  0.000024    0.71     62.91   
    50. D(C   2,C   1,C   0,H   7)     65.09 -0.000014    0.90     65.98   
    51. D(C   2,C   1,C   0,H   8)    -55.45  0.000023    0.69    -54.76   
    52. D(O   6,C   1,C   0,H   9)    -57.49  0.000034    0.92    -56.57   
    53. D(O   6,C   1,C   0,H   7)   -177.27 -0.000012    0.92   -176.35   
    54. D(C   2,C   1,C   0,H   9)   -175.14  0.000033    0.90   -174.24   
    55. D(C   3,C   2,C   1,C   0)    -60.05 -0.000076   -0.33    -60.38   
    56. D(C   4,C   2,C   1,C   0)    120.65 -0.000057   -0.44    120.21   
    57. D(C   3,C   2,C   1,H  13)     62.51  0.000075   -0.29     62.22   
    58. D(C   4,C   2,C   1,O   6)      0.33 -0.000003   -0.37     -0.03   
    59. D(C   3,C   2,C   1,O   6)    179.63 -0.000022   -0.25    179.38   
    60. D(H  11,C   3,C   2,C   4)     57.01  0.000224   -7.18     49.83   
    61. D(H  11,C   3,C   2,C   1)   -122.14  0.000251   -7.30   -129.44   
    62. D(H  10,C   3,C   2,C   4)    177.14  0.000182   -7.11    170.03   
    63. D(H  10,C   3,C   2,C   1)     -2.01  0.000210   -7.23     -9.24   
    64. D(H  12,C   3,C   2,C   1)    118.11  0.000295   -7.45    110.66   
    65. D(H  14,C   4,C   2,C   3)      0.68  0.000043   -0.14      0.54   
    66. D(H  14,C   4,C   2,C   1)    179.92  0.000015   -0.04    179.88   
    67. D(C   5,C   4,C   2,C   3)   -178.25  0.000041   -0.09   -178.34   
    68. D(C   5,C   4,C   2,C   1)      0.99  0.000013    0.00      1.00   
    69. D(H  16,C   5,C   4,C   2)    117.74  0.000030    0.47    118.21   
    70. D(H  15,C   5,C   4,H  14)     59.32 -0.000011    0.06     59.38   
    71. D(H  15,C   5,C   4,C   2)   -121.72 -0.000009    0.04   -121.68   
    72. D(O   6,C   5,C   4,H  14)    179.09 -0.000021    0.39    179.48   
    73. D(O   6,C   5,C   4,C   2)     -1.94 -0.000019    0.36     -1.59   
    74. D(C   1,O   6,C   5,H  15)    123.93  0.000291   -0.44    123.49   
    75. D(C   1,O   6,C   5,C   4)      2.15  0.000013   -0.61      1.54   
    76. D(C   5,O   6,C   1,H  13)    116.04  0.000012    0.50    116.54   
    77. D(C   5,O   6,C   1,C   2)     -1.60 -0.000005    0.61     -0.99   
    78. D(C   1,O   6,C   5,H  16)   -118.78 -0.000190   -0.49   -119.28   
    79. D(C   5,O   6,C   1,C   0)   -124.91 -0.000052    0.85   -124.06   
    ----------------------------------------------------------------------------

Geometry step timings:
Preparation and reading OPT file:      0.001 s (13.165 %)
Internal coordinates            :      0.000 s ( 0.498 %)
B/P matrices and projection     :      0.001 s (14.367 %)
Hessian update/contruction      :      0.000 s ( 5.132 %)
Making the step                 :      0.001 s (10.899 %)
Converting the step to Cartesian:      0.000 s ( 1.648 %)
Storing new data                :      0.000 s ( 0.584 %)
Checking convergence            :      0.000 s ( 0.206 %)
Final printing                  :      0.003 s (53.467 %)
Total time                      :      0.006 s

Time for energy+gradient        :     20.176 s
Time for complete geometry iter :     20.376 s

         *************************************************************
         *                GEOMETRY OPTIMIZATION CYCLE   7            *
         *************************************************************
---------------------------------
CARTESIAN COORDINATES (ANGSTROEM)
---------------------------------
  C      1.085685   -0.017341    0.147768
  C      2.367045    0.134524   -0.663798
  C      3.269319    1.251353   -0.188115
  C      2.803054    2.676299   -0.169287
  C      4.451081    0.733732    0.159138
  C      4.457521   -0.743975   -0.070457
  O      3.153292   -1.056057   -0.551487
  H      0.431061    0.858226    0.027672
  H      1.326254   -0.137194    1.214419
  H      0.535675   -0.907489   -0.190252
  H      1.837399    2.781303   -0.683075
  H      3.521360    3.345142   -0.666458
  H      2.670934    3.052384    0.857186
  H      2.103998    0.296143   -1.728911
  H      5.318444    1.274784    0.540317
  H      4.670760   -1.321307    0.849141
  H      5.222518   -1.042051   -0.814291

----------------------------
CARTESIAN COORDINATES (A.U.)
----------------------------
  NO LB      ZA    FRAG     MASS         X           Y           Z
   0 C     6.0000    0    12.011    2.051648   -0.032769    0.279241
   1 C     6.0000    0    12.011    4.473068    0.254214   -1.254397
   2 C     6.0000    0    12.011    6.178117    2.364715   -0.355486
   3 C     6.0000    0    12.011    5.297004    5.057471   -0.319905
   4 C     6.0000    0    12.011    8.411325    1.386552    0.300726
   5 C     6.0000    0    12.011    8.423494   -1.405908   -0.133145
   6 O     8.0000    0    15.999    5.958858   -1.995658   -1.042160
   7 H     1.0000    0     1.008    0.814588    1.621813    0.052293
   8 H     1.0000    0     1.008    2.506256   -0.259259    2.294918
   9 H     1.0000    0     1.008    1.012279   -1.714907   -0.359524
  10 H     1.0000    0     1.008    3.472181    5.255901   -1.290826
  11 H     1.0000    0     1.008    6.654406    6.321403   -1.259423
  12 H     1.0000    0     1.008    5.047334    5.768170    1.619847
  13 H     1.0000    0     1.008    3.975981    0.559629   -3.267167
  14 H     1.0000    0     1.008   10.050402    2.408993    1.021052
  15 H     1.0000    0     1.008    8.826458   -2.496909    1.604645
  16 H     1.0000    0     1.008    9.869129   -1.969192   -1.538788

--------------------------------
INTERNAL COORDINATES (ANGSTROEM)
--------------------------------
 C      0   0   0     0.000000000000     0.00000000     0.00000000
 C      1   0   0     1.524331678335     0.00000000     0.00000000
 C      2   1   0     1.512507729924   114.05273963     0.00000000
 C      3   2   1     1.499408716547   121.34371200   299.61586724
 C      3   2   1     1.336068478164   108.86355232   120.20758976
 C      5   3   2     1.495450308699   110.28744775     0.99635289
 O      6   5   3     1.424709852182   105.32802924   358.41550633
 H      1   2   3     1.099805784138   111.27785804    65.98263707
 H      1   2   3     1.099991553566   110.07716400   305.24075535
 H      1   2   3     1.099606113975   109.72145467   185.76006592
 H      4   3   2     1.098860476380   110.99034808   350.76344255
 H      4   3   2     1.100224735837   111.65582160   230.55933185
 H      4   3   2     1.101155036236   111.93731711   110.65536643
 H      2   1   3     1.108953621875   109.05559770   237.08486302
 H      5   3   2     1.091032861996   127.00289517   179.88100670
 H      6   5   3     1.106546750117   112.87932320   238.32511496
 H      6   5   3     1.107862569577   111.83395849   118.20777916

---------------------------
INTERNAL COORDINATES (A.U.)
---------------------------
 C      0   0   0     0.000000000000     0.00000000     0.00000000
 C      1   0   0     2.880569409313     0.00000000     0.00000000
 C      2   1   0     2.858225384996   114.05273963     0.00000000
 C      3   2   1     2.833471837088   121.34371200   299.61586724
 C      3   2   1     2.524803519895   108.86355232   120.20758976
 C      5   3   2     2.825991530329   110.28744775     0.99635289
 O      6   5   3     2.692311440924   105.32802924   358.41550633
 H      1   2   3     2.078331732524   111.27785804    65.98263707
 H      1   2   3     2.078682785867   110.07716400   305.24075535
 H      1   2   3     2.077954410598   109.72145467   185.76006592
 H      4   3   2     2.076545359749   110.99034808   350.76344255
 H      4   3   2     2.079123436498   111.65582160   230.55933185
 H      4   3   2     2.080881449475   111.93731711   110.65536643
 H      2   1   3     2.095618640564   109.05559770   237.08486302
 H      5   3   2     2.061753312281   127.00289517   179.88100670
 H      6   5   3     2.091070312102   112.87932320   238.32511496
 H      6   5   3     2.093556850523   111.83395849   118.20777916


           ************************************************************
           *        Program running with 8 parallel MPI-processes     *
           *              working on a common directory               *
           ************************************************************
------------------------------------------------------------------------------
                   ___                                                        
                  /   \      - P O W E R E D   B Y -                         
                 /     \                                                     
                 |  |  |   _    _      __       _____    __    __             
                 |  |  |  | |  | |    /  \     |  _  \  |  |  /  |          
                  \  \/   | |  | |   /    \    | | | |  |  | /  /          
                 / \  \   | |__| |  /  /\  \   | |_| |  |  |/  /          
                |  |  |   |  __  | /  /__\  \  |    /   |      \           
                |  |  |   | |  | | |   __   |  |    \   |  |\   \          
                \     /   | |  | | |  |  |  |  | |\  \  |  | \   \       
                 \___/    |_|  |_| |__|  |__|  |_| \__\ |__|  \__/        
                                                                              
                      - O R C A' S   B I G   F R I E N D -                    
                                      &                                       
                       - I N T E G R A L  F E E D E R -                       
                                                                              
 v1 FN, 2020, v2 2021, v3 2022-2024                                           
------------------------------------------------------------------------------


----------------------
SHARK INTEGRAL PACKAGE
----------------------

Number of atoms                             ...     17
Number of basis functions                   ...    148
Number of shells                            ...     72
Maximum angular momentum                    ...      2
Integral batch strategy                     ... SHARK/LIBINT Hybrid
RI-J (if used) integral strategy            ... SPLIT-RIJ (Revised 2003 algorithm where possible)
Printlevel                                  ...      1
Contraction scheme used                     ... SEGMENTED contraction
Prescreening option                         ... SCHWARTZ
   Thresh                                   ... 1.000e-12
   Tcut                                     ... 1.000e-14
   Tpresel                                  ... 1.000e-14 
Coulomb Range Separation                    ... NOT USED
Exchange Range Separation                   ... NOT USED
Multipole approximations                    ... NOT USED
Finite Nucleus Model                        ... NOT USED
CABS basis                                  ... NOT available
Auxiliary Coulomb fitting basis             ... AVAILABLE
   # of basis functions in Aux-J            ...    453
   # of shells in Aux-J                     ...    155
   Maximum angular momentum in Aux-J        ...      4
Auxiliary J/K fitting basis                 ... NOT available
Auxiliary Correlation fitting basis         ... AVAILABLE
   # of basis functions in Aux-C            ...    476
   # of shells in Aux-C                     ...    172
   Maximum angular momentum in Aux-C        ...      3
Auxiliary 'external' fitting basis          ... NOT available

Checking pre-screening integrals            ... done (  0.0 sec) Dimension = 72
Check shell pair data                       ... done (  0.0 sec)
Shell pair information
Shell pair cut-off parameter TPreSel        ...   1.0e-14
Total number of shell pairs                 ...      2628
Shell pairs after pre-screening             ...      2587
Total number of primitive shell pairs       ...      9166
Primitive shell pairs kept                  ...      7099
          la=0 lb=0:    846 shell pairs
          la=1 lb=0:    966 shell pairs
          la=1 lb=1:    294 shell pairs
          la=2 lb=0:    285 shell pairs
          la=2 lb=1:    168 shell pairs
          la=2 lb=2:     28 shell pairs

Calculating one electron integrals          ... done (  0.0 sec)
Calculating RI/J V-Matrix + Cholesky decomp.... done (  0.1 sec)
Calculating RI/C V-Matrix + Cholesky decomp.... done (  0.1 sec)
Calculating Nuclear repulsion               ... done (  0.0 sec) ENN=    311.401417400303 Eh

Diagonalization of the overlap matrix:
Smallest eigenvalue                        ... 8.380e-04
Time for diagonalization                   ...    0.003 sec
Threshold for overlap eigenvalues          ... 1.000e-07
Number of eigenvalues below threshold      ... 0
Time for construction of square roots      ...    0.028 sec
Total time needed                          ...    0.032 sec

-------------------
DFT GRID GENERATION
-------------------

General Integration Accuracy     IntAcc      ... 4.388
Radial Grid Type                 RadialGrid  ... OptM3 with GC (2021)
Angular Grid (max. ang.)         AngularGrid ... 4 (Lebedev-302)
Angular grid pruning method      GridPruning ... 4 (adaptive)
Weight generation scheme         WeightScheme... mBecke (2022)
Basis function cutoff            BFCut       ... 1.0000e-12
Integration weight cutoff        WCut        ... 1.0000e-14
Partially contracted basis set               ... off
Rotationally invariant grid construction     ... off
Angular grids for H and He will be reduced by one unit

Total number of grid points                  ...    74272
Total number of batches                      ...     1170
Average number of points per batch           ...       63
Average number of grid points per atom       ...     4369

--------------------
COSX GRID GENERATION
--------------------

GRIDX 1
-------
General Integration Accuracy     IntAcc      ... 3.816
Radial Grid Type                 RadialGrid  ... OptM3 with GC (2021)
Angular Grid (max. ang.)         AngularGrid ... 1 (Lebedev-50)
Angular grid pruning method      GridPruning ... 4 (adaptive)
Weight generation scheme         WeightScheme... mBecke (2022)
Basis function cutoff            BFCut       ... 1.0000e-12
Integration weight cutoff        WCut        ... 1.0000e-14
Partially contracted basis set               ... on
Rotationally invariant grid construction     ... off
Angular grids for H and He will be reduced by one unit

Total number of grid points                  ...     9528
Total number of batches                      ...       86
Average number of points per batch           ...      110
Average number of grid points per atom       ...      560
UseSFitting                                  ... on

GRIDX 2
-------
General Integration Accuracy     IntAcc      ... 4.020
Radial Grid Type                 RadialGrid  ... OptM3 with GC (2021)
Angular Grid (max. ang.)         AngularGrid ... 2 (Lebedev-110)
Angular grid pruning method      GridPruning ... 4 (adaptive)
Weight generation scheme         WeightScheme... mBecke (2022)
Basis function cutoff            BFCut       ... 1.0000e-12
Integration weight cutoff        WCut        ... 1.0000e-14
Partially contracted basis set               ... on
Rotationally invariant grid construction     ... off
Angular grids for H and He will be reduced by one unit

Total number of grid points                  ...    20182
Total number of batches                      ...      170
Average number of points per batch           ...      118
Average number of grid points per atom       ...     1187
UseSFitting                                  ... on

GRIDX 3
-------
General Integration Accuracy     IntAcc      ... 4.338
Radial Grid Type                 RadialGrid  ... OptM3 with GC (2021)
Angular Grid (max. ang.)         AngularGrid ... 3 (Lebedev-194)
Angular grid pruning method      GridPruning ... 4 (adaptive)
Weight generation scheme         WeightScheme... mBecke (2022)
Basis function cutoff            BFCut       ... 1.0000e-12
Integration weight cutoff        WCut        ... 1.0000e-14
Partially contracted basis set               ... on
Rotationally invariant grid construction     ... off
Angular grids for H and He will be reduced by one unit

Total number of grid points                  ...    44110
Total number of batches                      ...      353
Average number of points per batch           ...      124
Average number of grid points per atom       ...     2595
UseSFitting                                  ... on
Initializing property integral containers    ... done (  0.0 sec)

SHARK setup successfully completed in   1.1 seconds

Maximum memory used throughout the entire STARTUP-calculation: 21.1 MB


           ************************************************************
           *        Program running with 8 parallel MPI-processes     *
           *              working on a common directory               *
           ************************************************************
Occupation numbers will be reassigned to an Aufbau configuration
             **** ENERGY FILE WAS UPDATED (calc.en.tmp) ****
Finished Guess after   0.3 sec
Maximum memory used throughout the entire GUESS-calculation: 9.0 MB


           ************************************************************
           *        Program running with 8 parallel MPI-processes     *
           *              working on a common directory               *
           ************************************************************
--------------------
CPCM SOLVATION MODEL
--------------------
CPCM parameters:
  Epsilon                                         ...      16.7000
  Refrac                                          ...       1.2750
  Rsolv                                           ...       1.3000
  Surface type                                    ... GAUSSIAN VDW
  Discretization scheme                           ... Constant charge density
    Threshold for H atoms                         ...       5.0000 (charges/Ang^2)
    Threshold for non-H atoms                     ...       5.0000 (charges/Ang^2)
  Epsilon function type                           ...         CPCM
Solvent:                                          ... CUSTOM
Radii:
  Scheme                                          ... Element-dependent radii
  Radius for C  used is    3.8550 Bohr (=   2.0400 Ang.)
  Radius for O  used is    3.4469 Bohr (=   1.8240 Ang.)
  Radius for H  used is    2.4944 Bohr (=   1.3200 Ang.)
Calculating surface                               ...        done! (  0.0s)
Cavity surface points                             ...         1516
Cavity Volume                                     ...     927.3852
Cavity Surface-area                               ...     541.1684
Calculating surface distance matrix               ...        done! (  0.0s)
Performing Cholesky decomposition & store         ...        done! (  0.1s)
Overall time for CPCM initialization              ...                 0.2s

----------------------------------------D-I-I-S--------------------------------------------
Iteration    Energy (Eh)           Delta-E    RMSDP     MaxDP     DIISErr   Damp  Time(sec)
-------------------------------------------------------------------------------------------
               ***  Starting incremental Fock matrix formation  ***
    1    -308.9538133868883278     0.00e+00  1.81e-04  8.11e-03  3.74e-02  0.700   1.0
    2    -308.9545854102663043    -7.72e-04  1.72e-04  7.41e-03  3.02e-02  0.700   0.7
                               ***Turning on AO-DIIS***
    3    -308.9552185910657727    -6.33e-04  1.64e-04  6.75e-03  2.36e-02  0.700   0.7
    4    -308.9557096408651660    -4.91e-04  4.45e-04  1.75e-02  1.74e-02  0.000   0.6
                              *** Initializing SOSCF ***
---------------------------------------S-O-S-C-F--------------------------------------
Iteration    Energy (Eh)           Delta-E    RMSDP     MaxDP     MaxGrad    Time(sec)
--------------------------------------------------------------------------------------
    5    -308.9570693185427217    -1.36e-03  4.61e-05  1.15e-03  1.11e-03     0.7
               *** Restarting incremental Fock matrix formation ***
    6    -308.9570764095464028    -7.09e-06  2.74e-05  6.61e-04  1.29e-04     1.6
    7    -308.9570772677252535    -8.58e-07  1.01e-05  2.19e-04  3.95e-05     0.8
    8    -308.9570773276825548    -6.00e-08  1.86e-06  6.11e-05  1.35e-05     0.8
    9    -308.9570773316888790    -4.01e-09  9.84e-07  1.91e-05  8.41e-06     0.7
   10    -308.9570773340863070    -2.40e-09  2.40e-07  8.03e-06  1.26e-06     0.7
   11    -308.9570773342485381    -1.62e-10  1.11e-07  3.50e-06  8.35e-07     0.7
                 **** Energy Check signals convergence ****

               *****************************************************
               *                     SUCCESS                       *
               *           SCF CONVERGED AFTER  11 CYCLES          *
               *****************************************************

Recomputing exchange energy using gridx3       ... done (    0.909 sec)
Old exchange energy                            :    -22.721004641 Eh
New exchange energy                            :    -22.721054629 Eh
Exchange energy change after final integration :     -0.000049988 Eh
Total energy after final integration           :   -308.957127322 Eh
             **** ENERGY FILE WAS UPDATED (calc.en.tmp) ****

----------------
TOTAL SCF ENERGY
----------------

Total Energy       :       -308.95712732189440 Eh           -8407.15085 eV

Components:
Nuclear Repulsion  :        311.40141740030288 Eh            8473.66336 eV
Electronic Energy  :       -620.35220040085278 Eh          -16880.64157 eV
One Electron Energy:      -1035.23246547321287 Eh          -28170.10753 eV
Two Electron Energy:        414.88026507236003 Eh           11289.46596 eV
CPCM Dielectric    :         -0.00629433369866 Eh              -0.17128 eV

Virial components:
Potential Energy   :       -615.20684084691220 Eh          -16740.62922 eV
Kinetic Energy     :        306.24971352501785 Eh            8333.47837 eV
Virial Ratio       :          2.00884054311664

DFT components:
N(Alpha)           :       26.999996531251 electrons
N(Beta)            :       26.999996531251 electrons
N(Total)           :       53.999993062502 electrons
E(X)               :      -20.166001577966 Eh       
E(C)               :       -1.307270215238 Eh       
E(XC)              :      -21.473271793205 Eh       

CPCM Solvation Model Properties:
Surface-charge          :         -0.02132291531500
Corrected charge        :          0.00000000000000
Outlying charge corr.   :          0.00003363340058 Eh               0.00092 eV
Free-energy (cav+disp)  :  This term is not implemented in the current solvation scheme

---------------
SCF CONVERGENCE
---------------

  Last Energy change         ...    1.6223e-10  Tolerance :   1.0000e-09
  Last MAX-Density change    ...    3.4991e-06  Tolerance :   1.0000e-08
  Last RMS-Density change    ...    1.1141e-07  Tolerance :   1.0000e-09
  Last DIIS Error            ...    1.1127e-03  Tolerance :   1.0000e-08
  Last Orbital Gradient      ...    8.3494e-07  Tolerance :   2.0000e-06
  Last Orbital Rotation      ...    9.5768e-07  Tolerance :   2.0000e-06


Total SCF time: 0 days 0 hours 0 min 10 sec 
Finished LeanSCF after  10.4 sec

Maximum memory used throughout the entire LEANSCF-calculation: 17.1 MB


           ************************************************************
           *        Program running with 8 parallel MPI-processes     *
           *              working on a common directory               *
           ************************************************************

------------------------------------------------------------------------------
                                ORCA  MP2 
------------------------------------------------------------------------------

Freezing NCore=14 chemical core electrons

----------------------
RI-MP2 ENERGY+GRADIENT
----------------------
Dimension of the orbital basis            ...  148
Dimension of the AuxC basis               ...  476
Memory devoted to MP2                     ... 8000 MB   
Data format for matrix containers         ... DOUBLE
Compression type for matrix containers    ... UNCOMPRESSED
Overall scaling of the MP2 energy         ...   2.700e-01

-----------------------
SHARK RI TRANSFORMATION
-----------------------

Number of basis functions                ...    148
Number of aux functions                  ...    476
Number of operators                      ...      1
Generation of IJK                        ... YES
Generation of IAK                        ... YES
Generation of ABK                        ... NO
Orbital Range Operator  0:    0-  26 to   27- 147

Aux basis identifier                     ...   AUXC
Contraction scheme used                  ... SEGMENTED
Do orthogonalization                     ... YES
All operator combinations                ... NO
Transpose (ia|K)                         ... NO
Integral generator used                  ... LIBINT
Starting integral generation + trafo... 
Half trafo (segmented) done. Total time =  0.1 sec. integrals=  0.0 sec trafo=  0.0 sec
Integral generation and half transformation done (  0.1 sec)

Reading or making V^(-1/2)          ... done (  0.0 sec)
Sorting IJK integrals               ... done (  0.0 sec)
Sorting IAK integrals               ... done (  0.0 sec)

SHARK RI integral transformation done. Total time =  0.1 sec.

Opening buffers                              ... done
Frozen core precalculation                   ... done

Starting loop over batches of integrals:

Operator 0  - window                       ... (  7- 26)x( 27-147)
Operator 0  - Memory available             ...  8000 MB
Operator 0  - Memory needed per MO         ...   0.4 MB
Operator 0  - Number of orbitals per batch ... 3
Operator 0  - Number of batches            ... 1

OPERATOR  0   PASS   0:  MOs     7 ...    9 +   10 ...   12 +   13 ...   15 +   16 ...   18
                            +   19 ...   21 +   22 ...   24 +   25 ...   26
  Reading integrals       ... ok
  Internal MO   9
Closing buffer GIPV ( 0.01 GB; CompressionRatio= 1.00)
Time spent in pair loops =     0.183 sec
Deleting buffers (Ka|jb) ...done

-----------------------------------------------
 RI-MP2 CORRELATION ENERGY:     -0.330539312 Eh
-----------------------------------------------


---------------------
MP2 DENSITY FORMATION
---------------------

Completing the external part of the density      ... done
Storing the unrelaxed density                    ... done

Re-sorting 3-index density container for op 0    ... done
Computing external part of the Lagrangian        ... done
Calculating the xc-kernel                        ... done
Calculating G(D)                                 ... done
Completing the Lagrangian                        ... done
Solving the Z-vector equations                   ... Using XC Grid                  ... (calc.grid_cpscf.tmp) 
Recalculating density on grid  ... (calc.grho_cpscf0.tmp) done
Calculating the xc-kernel      ... (calc.fxc_cpscf0.tmp) done

-------------------
SHARK CP-SCF DRIVER
-------------------

Dimension of the orbital basis          ...    148
Dimension of the CPSCF-problem          ...   3267
Number of operators                     ...      1
Max. number of iterations               ...    128
Convergence Tolerance                   ... 3.0e-05
Number of perturbations                 ...      1
Perturbation type                       ... REAL

----------------------------
POPLE LINEAR EQUATION SOLVER
----------------------------

  ITERATION   0:   ||err||_max =   3.0682e-02 (   0.5 sec)
  ITERATION   1:   ||err||_max =   5.6826e-03 (   0.5 sec)
  ITERATION   2:   ||err||_max =   2.1935e-03 (   0.5 sec)
  ITERATION   3:   ||err||_max =   3.8646e-04 (   0.5 sec)
  ITERATION   4:   ||err||_max =   1.4486e-04 (   0.5 sec)
  ITERATION   5:   ||err||_max =   5.6710e-05 (   0.5 sec)
  ITERATION   6:   ||err||_max =   1.3398e-05 (   0.5 sec)
done
Finalizing the relaxed density                   ... done
Transforming P to the AO basis                   ... done
Storing the relaxed density                      ... done

------------------------------------
ENERGY WEIGHTED DENSITY FINALIZATION
------------------------------------

Gathering the parts of the W-matrix              ... done
Forming the Z-density                            ... done
Transforming Z to the AO basis                   ... done
Calculating G(Z)                                 ... done
Finalizing the W-matrix                          ... done
Transforming W to the AO basis and storing       ... done

----------------------------------
MP2 DERIVATIVE INTEGRAL GENERATION
----------------------------------

Input SCF Electron Density              ... calc.scfp
Input Correlated Electron Density       ... calc.pmp2re
Input Energy Weighted Density           ... calc.wmp2.tmp

Nuclear repulsion gradient              ... done (  0.0 sec)
HCore & Overlap gradient  (SHARK)       ... done (  0.0 sec)
Two-electron RIJ gradient terms         ... done (  0.2 sec)

-----------------------------------------------------------
MP2 COSX Grid Generation
-----------------------------------------------------------

General Integration Accuracy     IntAcc      ... 4.871
Radial Grid Type                 RadialGrid  ... OptM3 with GC (2021)
Angular Grid (max. ang.)         AngularGrid ... 4 (Lebedev-302)
Angular grid pruning method      GridPruning ... 4 (adaptive)
Weight generation scheme         WeightScheme... mBecke (2022)
Basis function cutoff            BFCut       ... 1.0000e-12
Integration weight cutoff        WCut        ... 1.0000e-14
Partially contracted basis set               ... on
Rotationally invariant grid construction     ... off
Angular grids for H and He will be reduced by one unit

Total number of grid points                  ...    86088
Total number of batches                      ...      681
Average number of points per batch           ...      126
Average number of grid points per atom       ...     5064
UseSFitting                                  ... on
Two-electron COSX gradient terms        ... 
Integration Timings:
Total Time                  =     2.7 sec
Basis fcn evaluation        =     0.0 sec
Density evaluation          =     0.1 sec
A evaluation                =     2.1 sec
A derivative evaluation     =     0.0 sec
S-fit derivative evaluation =     0.0 sec
anal. over. der. evaluation =     0.0 sec
num. over. der. evaluation  =     0.2 sec
K(P) evaluation             =     0.0 sec
finalize                    =     0.0 sec

done (  3.2 sec)
CPCM gradient                           ... done (  0.3 sec)
DFT XC gradient                         ... Exchange-correlation gradient    ... done
done (  0.4 sec)
Empirical dispersion gradient           ... 
-------------------
DISPERSION GRADIENT
-------------------

   1   C   :   -0.000275666   -0.000112061    0.000030496
   2   C   :   -0.000047248   -0.000068680   -0.000049573
   3   C   :    0.000069036    0.000045112   -0.000022105
   4   C   :    0.000013884    0.000297754   -0.000006103
   5   C   :    0.000217467   -0.000048463    0.000017816
   6   C   :    0.000172627   -0.000089101    0.000002834
   7   O   :    0.000050896   -0.000114193   -0.000036954
   8   H   :   -0.000144520   -0.000022168    0.000016876
   9   H   :   -0.000142307   -0.000061089    0.000091562
  10   H   :   -0.000112229   -0.000057381    0.000007671
  11   H   :   -0.000035311    0.000137224   -0.000027263
  12   H   :    0.000007479    0.000128602   -0.000019820
  13   H   :   -0.000008332    0.000146618    0.000045331
  14   H   :   -0.000069458   -0.000035083   -0.000115261
  15   H   :    0.000118789    0.000021799    0.000040745
  16   H   :    0.000089795   -0.000092252    0.000044842
  17   H   :    0.000095098   -0.000076637   -0.000021095

Difference to translation invariance:
           :   -0.0000000000   -0.0000000000    0.0000000000

Difference to rotation invariance:
           :   -0.0000000000    0.0000000000   -0.0000000000

Norm of the Dispersion gradient    ...    0.0007076029
RMS gradient                       ...    0.0000990842
MAX gradient                       ...    0.0002977538
done (  0.0 sec)

-------
TIMINGS
-------

Total time                :    9.901 sec
Integral trafo            :    0.088 sec (  0.9%)
FC preparation            :    0.020 sec (  0.2%)
I/O of integrals          :    0.035 sec (  0.4%)
K(i,j) operators          :    0.025 sec (  0.3%)
T(i,j) pair energies      :    0.006 sec (  0.1%)
V**(-1/2)                 :    0.082 sec (  0.8%)
Gamma(ia|P)               :    0.024 sec (  0.2%)
Gamma-Trafo               :    0.012 sec (  0.1%)
D(virtual)                :    0.001 sec (  0.0%)
D(internal)               :    0.025 sec (  0.3%)
W(virtual)                :    0.003 sec (  0.0%)
W(internal)               :    0.033 sec (  0.3%)
L(virtual)                :    0.041 sec (  0.4%)
L(internal)               :    0.005 sec (  0.0%)
XC kernel                 :    0.015 sec (  0.1%)
G(D)                      :    0.796 sec (  8.0%)
G(Z)                      :    0.796 sec (  8.0%)
Z-vector solution         :    3.382 sec ( 34.2%)
3-index derivative        :    0.100 sec (  1.0%)
2-index derivative        :    0.028 sec (  0.3%)
Fock matrix gradient      :    4.236 sec ( 42.8%)


---------------------------------------
MP2 TOTAL ENERGY:     -309.287666634 Eh
---------------------------------------

The final MP2 gradient
  0:   0.00022670   0.00077231   0.00071576
  1:   0.00110332   0.00043451  -0.00107060
  2:   0.00423531  -0.00094904   0.00205204
  3:  -0.00036454  -0.00261598  -0.00032297
  4:  -0.00390700  -0.00037153  -0.00135357
  5:  -0.00207112   0.00399931   0.00026040
  6:  -0.00029001  -0.00147275  -0.00028709
  7:  -0.00032702  -0.00005337   0.00019719
  8:  -0.00018652   0.00004306   0.00024672
  9:   0.00020791  -0.00037258  -0.00022442
 10:  -0.00023810  -0.00018973   0.00026219
 11:  -0.00034968   0.00074496  -0.00029163
 12:   0.00040133   0.00110548  -0.00008427
 13:   0.00050463   0.00020901  -0.00020364
 14:   0.00022131  -0.00083308   0.00008352
 15:   0.00035469  -0.00041849   0.00013448
 16:   0.00053223  -0.00003458  -0.00011080

-----------------------------------
NORM OF THE MP2 GRADIENT:  0.008847
-----------------------------------

Maximum memory used throughout the entire MP2-calculation: 30.9 MB


-------------------------------------------------------------------------------
                          DFT DISPERSION CORRECTION                            
                                                                               
                              DFTD3 V3.1  Rev 1                                
                          USING Becke-Johnson damping                          
-------------------------------------------------------------------------------
-------------------------   ----------------
Dispersion correction           -0.010940988
-------------------------   ----------------


-------------------------   --------------------
FINAL SINGLE POINT ENERGY      -309.298607622477
-------------------------   --------------------

------------------------------------------------------------------------------
                         ORCA GEOMETRY RELAXATION STEP
------------------------------------------------------------------------------

Reading the OPT-File                    .... done
Getting information on internals        .... done
Copying old internal coords+grads       .... done
Making the new internal coordinates     .... (2022 redundants) done
Validating the new internal coordinates .... (2022 redundants) done
Calculating the B-matrix                .... done
Calculating the G,G- and P matrices     .... done
Transforming gradient to internals      .... done
Projecting the internal gradient        .... done
Number of atoms                         ....  17
Number of internal coordinates          ....  79
Current Energy                          ....  -309.298607622 Eh
Current gradient norm                   ....     0.008846625 Eh/bohr
Maximum allowed component of the step   ....  0.300
Current trust radius                    ....  0.300
Updating the Hessian (BFGS)             .... done
Forming the augmented Hessian           .... done
Diagonalizing the augmented Hessian     .... done
Last element of RFO vector              ....  0.710177149
Lowest eigenvalues of augmented Hessian:
 -0.000436908  0.000430305  0.011591679  0.018155504  0.022451651
Length of the computed step             ....  0.991334380
Warning: the length of the step is outside the trust region - taking restricted step instead
The input lambda is                     ....    -0.000999
   iter:   5  x=   -0.001445  g=  124.397368 f(x)=     0.000000
The output lambda is                    ....    -0.001445 (6 iterations)
The final length of the internal step   ....  0.300000000
Converting the step to Cartesian space:
 Initial RMS(Int)=    0.0337526370
Transforming coordinates:
 Iter   0:  RMS(Cart)=    0.0635500343 RMS(Int)=    0.0337226692
 Iter   5:  RMS(Cart)=    0.0000008676 RMS(Int)=    0.0000006410
done
Storing new coordinates                 .... done
The predicted energy change is          ....    -0.000133559
Previously predicted energy change      ....    -0.000067944
Actually observed energy change         ....    -0.000124032
Ratio of predicted to observed change   ....     1.825507513
New trust radius                        ....     0.200000000

                                .--------------------.
          ----------------------|Geometry convergence|-------------------------
          Item                value                   Tolerance       Converged
          ---------------------------------------------------------------------
          Energy change      -0.0001240322            0.0000010000      NO
          RMS gradient        0.0008039722            0.0000300000      NO
          MAX gradient        0.0041718389            0.0001000000      NO
          RMS step            0.0337526370            0.0006000000      NO
          MAX step            0.1356234297            0.0010000000      NO
          ........................................................
          Max(Bonds)      0.0040      Max(Angles)    0.91
          Max(Dihed)        7.77      Max(Improp)    0.00
          ---------------------------------------------------------------------

The optimization has not yet converged - more geometry cycles are needed


    ---------------------------------------------------------------------------
                         Redundant Internal Coordinates
                            (Angstroem and degrees)

        Definition                    Value    dE/dq     Step     New-Value
    ----------------------------------------------------------------------------
     1. B(C   1,C   0)                1.5243  0.000540  0.0017    1.5261   
     2. B(C   2,C   1)                1.5125 -0.000569 -0.0014    1.5111   
     3. B(C   3,C   2)                1.4994 -0.000741 -0.0015    1.4979   
     4. B(C   4,C   2)                1.3361 -0.004172 -0.0037    1.3324   
     5. B(C   5,C   4)                1.4955 -0.002313 -0.0040    1.4914   
     6. B(O   6,C   5)                1.4247 -0.000586 -0.0005    1.4242   
     7. B(O   6,C   1)                1.4312 -0.000512 -0.0000    1.4312   
     8. B(H   7,C   0)                1.0998  0.000136  0.0001    1.0999   
     9. B(H   8,C   0)                1.1000  0.000193  0.0001    1.1001   
    10. B(H   9,C   0)                1.0996  0.000266  0.0006    1.1002   
    11. B(H  10,C   3)                1.0989  0.000068  0.0004    1.0993   
    12. B(H  11,C   3)                1.1002  0.000357 -0.0000    1.1002   
    13. B(H  12,C   3)                1.1012  0.000251  0.0008    1.1020   
    14. B(H  13,C   1)                1.1090  0.000107 -0.0001    1.1088   
    15. B(H  14,C   4)                1.0910 -0.000212 -0.0002    1.0908   
    16. B(H  15,C   5)                1.1065  0.000398  0.0008    1.1073   
    17. B(H  16,C   5)                1.1079  0.000449  0.0007    1.1086   
    18. A(H   8,C   0,H   9)          108.62  0.000030   -0.06    108.56   
    19. A(H   7,C   0,H   8)          108.83 -0.000322   -0.04    108.79   
    20. A(H   7,C   0,H   9)          108.25  0.000049    0.00    108.25   
    21. A(C   1,C   0,H   9)          109.72 -0.000714   -0.35    109.37   
    22. A(C   1,C   0,H   8)          110.08  0.000332    0.13    110.20   
    23. A(C   1,C   0,H   7)          111.28  0.000611    0.32    111.60   
    24. A(C   2,C   1,O   6)          105.18  0.000552    0.20    105.38   
    25. A(O   6,C   1,H  13)          109.08 -0.000116    0.06    109.15   
    26. A(C   2,C   1,H  13)          109.63 -0.000385   -0.23    109.40   
    27. A(C   0,C   1,H  13)          109.06  0.000686    0.30    109.35   
    28. A(C   0,C   1,C   2)          114.05 -0.000571   -0.32    113.73   
    29. A(C   0,C   1,O   6)          109.70 -0.000177   -0.01    109.70   
    30. A(C   1,C   2,C   4)          108.86  0.000114   -0.04    108.83   
    31. A(C   3,C   2,C   4)          129.79  0.002045    0.91    130.69   
    32. A(C   1,C   2,C   3)          121.34 -0.002160   -0.87    120.48   
    33. A(H  11,C   3,H  12)          106.97 -0.001078   -0.32    106.65   
    34. A(H  10,C   3,H  12)          107.32 -0.000174   -0.22    107.11   
    35. A(C   2,C   3,H  12)          111.94  0.001191    0.46    112.40   
    36. A(H  10,C   3,H  11)          107.72 -0.000291    0.09    107.81   
    37. A(C   2,C   3,H  11)          111.66  0.000783    0.39    112.05   
    38. A(C   2,C   3,H  10)          110.99 -0.000530   -0.43    110.56   
    39. A(C   5,C   4,H  14)          122.70 -0.000969   -0.63    122.07   
    40. A(C   2,C   4,H  14)          127.00  0.000748    0.64    127.65   
    41. A(C   2,C   4,C   5)          110.29  0.000220   -0.02    110.27   
    42. A(O   6,C   5,H  16)          110.27 -0.000085    0.07    110.35   
    43. A(C   4,C   5,H  16)          111.83 -0.000503   -0.36    111.48   
    44. A(O   6,C   5,H  15)          110.04 -0.000391    0.17    110.21   
    45. A(C   4,C   5,H  15)          112.88 -0.000122   -0.18    112.70   
    46. A(C   4,C   5,O   6)          105.33  0.001283    0.33    105.66   
    47. A(H  15,C   5,H  16)          106.53 -0.000194   -0.03    106.50   
    48. A(C   1,O   6,C   5)          110.32 -0.002169   -0.45    109.86   
    49. D(O   6,C   1,C   0,H   8)     62.91  0.000048    0.58     63.49   
    50. D(C   2,C   1,C   0,H   7)     65.98  0.000054    0.78     66.77   
    51. D(C   2,C   1,C   0,H   8)    -54.76 -0.000165    0.54    -54.22   
    52. D(O   6,C   1,C   0,H   9)    -56.57  0.000250    0.80    -55.77   
    53. D(O   6,C   1,C   0,H   7)   -176.34  0.000267    0.82   -175.52   
    54. D(C   2,C   1,C   0,H   9)   -174.24  0.000037    0.76   -173.48   
    55. D(C   3,C   2,C   1,C   0)    -60.38 -0.000234   -0.28    -60.66   
    56. D(C   4,C   2,C   1,C   0)    120.21 -0.000135   -0.41    119.80   
    57. D(C   3,C   2,C   1,H  13)     62.22 -0.000035   -0.29     61.93   
    58. D(C   4,C   2,C   1,O   6)     -0.03  0.000039   -0.35     -0.39   
    59. D(C   3,C   2,C   1,O   6)    179.37 -0.000060   -0.22    179.16   
    60. D(H  11,C   3,C   2,C   4)     49.83  0.000537   -7.45     42.38   
    61. D(H  11,C   3,C   2,C   1)   -129.44  0.000680   -7.60   -137.04   
    62. D(H  10,C   3,C   2,C   4)    170.03  0.000334   -7.36    162.67   
    63. D(H  10,C   3,C   2,C   1)     -9.24  0.000478   -7.51    -16.75   
    64. D(H  12,C   3,C   2,C   1)    110.66  0.000696   -7.77    102.88   
    65. D(H  14,C   4,C   2,C   3)      0.54  0.000058   -0.19      0.35   
    66. D(H  14,C   4,C   2,C   1)    179.88 -0.000087   -0.06    179.82   
    67. D(C   5,C   4,C   2,C   3)   -178.35  0.000117   -0.16   -178.50   
    68. D(C   5,C   4,C   2,C   1)      1.00 -0.000028   -0.03      0.97   
    69. D(H  16,C   5,C   4,C   2)    118.21  0.000403    0.49    118.70   
    70. D(H  15,C   5,C   4,H  14)     59.38 -0.000263    0.09     59.47   
    71. D(H  15,C   5,C   4,C   2)   -121.67 -0.000297    0.07   -121.60   
    72. D(O   6,C   5,C   4,H  14)    179.47  0.000020    0.41    179.89   
    73. D(O   6,C   5,C   4,C   2)     -1.58 -0.000014    0.40     -1.19   
    74. D(C   1,O   6,C   5,H  15)    123.49  0.000409   -0.55    122.94   
    75. D(C   1,O   6,C   5,C   4)      1.54  0.000000   -0.63      0.91   
    76. D(C   5,O   6,C   1,H  13)    116.54 -0.000221    0.49    117.03   
    77. D(C   5,O   6,C   1,C   2)     -0.99 -0.000011    0.62     -0.37   
    78. D(C   1,O   6,C   5,H  16)   -119.28 -0.000115   -0.44   -119.72   
    79. D(C   5,O   6,C   1,C   0)   -124.06  0.000439    0.89   -123.18   
    ----------------------------------------------------------------------------

Geometry step timings:
Preparation and reading OPT file:      0.001 s ( 7.265 %)
Internal coordinates            :      0.000 s ( 0.270 %)
B/P matrices and projection     :      0.001 s ( 7.769 %)
Hessian update/contruction      :      0.000 s ( 2.632 %)
Making the step                 :      0.001 s (11.275 %)
Converting the step to Cartesian:      0.000 s ( 1.000 %)
Storing new data                :      0.000 s ( 0.297 %)
Checking convergence            :      0.000 s ( 0.117 %)
Final printing                  :      0.008 s (69.356 %)
Total time                      :      0.011 s

Time for energy+gradient        :     22.267 s
Time for complete geometry iter :     22.461 s

         *************************************************************
         *                GEOMETRY OPTIMIZATION CYCLE   8            *
         *************************************************************
---------------------------------
CARTESIAN COORDINATES (ANGSTROEM)
---------------------------------
  C      1.096155   -0.006946    0.169433
  C      2.367864    0.138599   -0.661495
  C      3.276999    1.250724   -0.192260
  C      2.796570    2.669408   -0.177248
  C      4.454847    0.728717    0.147533
  C      4.451718   -0.745230   -0.080125
  O      3.148411   -1.056880   -0.562350
  H      0.434384    0.863740    0.052574
  H      1.348858   -0.119653    1.234166
  H      0.547579   -0.902973   -0.157027
  H      1.897424    2.779170   -0.800026
  H      3.557135    3.366994   -0.558457
  H      2.532883    3.012761    0.836140
  H      2.095815    0.308294   -1.722964
  H      5.333407    1.254969    0.523182
  H      4.666431   -1.320415    0.841427
  H      5.218922   -1.042804   -0.822993

----------------------------
CARTESIAN COORDINATES (A.U.)
----------------------------
  NO LB      ZA    FRAG     MASS         X           Y           Z
   0 C     6.0000    0    12.011    2.071433   -0.013126    0.320181
   1 C     6.0000    0    12.011    4.474614    0.261915   -1.250044
   2 C     6.0000    0    12.011    6.192630    2.363525   -0.363318
   3 C     6.0000    0    12.011    5.284752    5.044450   -0.334951
   4 C     6.0000    0    12.011    8.418440    1.377075    0.278797
   5 C     6.0000    0    12.011    8.412528   -1.408280   -0.151415
   6 O     8.0000    0    15.999    5.949635   -1.997215   -1.062688
   7 H     1.0000    0     1.008    0.820866    1.632232    0.099351
   8 H     1.0000    0     1.008    2.548972   -0.226111    2.332236
   9 H     1.0000    0     1.008    1.034775   -1.706371   -0.296738
  10 H     1.0000    0     1.008    3.585612    5.251870   -1.511831
  11 H     1.0000    0     1.008    6.722011    6.362697   -1.055331
  12 H     1.0000    0     1.008    4.786454    5.693293    1.580075
  13 H     1.0000    0     1.008    3.960517    0.582591   -3.255930
  14 H     1.0000    0     1.008   10.078679    2.371547    0.988671
  15 H     1.0000    0     1.008    8.818277   -2.495223    1.590066
  16 H     1.0000    0     1.008    9.862332   -1.970614   -1.555231

--------------------------------
INTERNAL COORDINATES (ANGSTROEM)
--------------------------------
 C      0   0   0     0.000000000000     0.00000000     0.00000000
 C      1   0   0     1.526062388920     0.00000000     0.00000000
 C      2   1   0     1.511135072109   113.73235952     0.00000000
 C      3   2   1     1.497899171692   120.47638153   299.33545820
 C      3   2   1     1.332394962857   108.82615248   119.79699196
 C      5   3   2     1.491427900564   110.26767537     0.96709593
 O      6   5   3     1.424175588653   105.65646098   358.81438797
 H      1   2   3     1.099859552030   111.59541647    66.76802191
 H      1   2   3     1.100099552072   110.20227339   305.78130803
 H      1   2   3     1.100170550002   109.36749836   186.51610347
 H      4   3   2     1.099256182282   110.56322569   343.24857246
 H      4   3   2     1.100184409809   112.04488828   222.96161651
 H      4   3   2     1.101988037254   112.39939935   102.88102538
 H      2   1   3     1.108838583240   109.35216906   237.38012638
 H      5   3   2     1.090835496529   127.64713371   179.82100553
 H      6   5   3     1.107338117060   112.69969084   238.39981857
 H      6   5   3     1.108604194318   111.47593840   118.70070956

---------------------------
INTERNAL COORDINATES (A.U.)
---------------------------
 C      0   0   0     0.000000000000     0.00000000     0.00000000
 C      1   0   0     2.883839978336     0.00000000     0.00000000
 C      2   1   0     2.855631437650   113.73235952     0.00000000
 C      3   2   1     2.830619210725   120.47638153   299.33545820
 C      3   2   1     2.517861582016   108.82615248   119.79699196
 C      5   3   2     2.818390280555   110.26767537     0.96709593
 O      6   5   3     2.691301829170   105.65646098   358.81438797
 H      1   2   3     2.078433339115   111.59541647    66.76802191
 H      1   2   3     2.078886873465   110.20227339   305.78130803
 H      1   2   3     2.079021040109   109.36749836   186.51610347
 H      4   3   2     2.077293135533   110.56322569   343.24857246
 H      4   3   2     2.079047231349   112.04488828   222.96161651
 H      4   3   2     2.082455593267   112.39939935   102.88102538
 H      2   1   3     2.095401249049   109.35216906   237.38012638
 H      5   3   2     2.061380345600   127.64713371   179.82100553
 H      6   5   3     2.092565778895   112.69969084   238.39981857
 H      6   5   3     2.094958318178   111.47593840   118.70070956


           ************************************************************
           *        Program running with 8 parallel MPI-processes     *
           *              working on a common directory               *
           ************************************************************
------------------------------------------------------------------------------
                   ___                                                        
                  /   \      - P O W E R E D   B Y -                         
                 /     \                                                     
                 |  |  |   _    _      __       _____    __    __             
                 |  |  |  | |  | |    /  \     |  _  \  |  |  /  |          
                  \  \/   | |  | |   /    \    | | | |  |  | /  /          
                 / \  \   | |__| |  /  /\  \   | |_| |  |  |/  /          
                |  |  |   |  __  | /  /__\  \  |    /   |      \           
                |  |  |   | |  | | |   __   |  |    \   |  |\   \          
                \     /   | |  | | |  |  |  |  | |\  \  |  | \   \       
                 \___/    |_|  |_| |__|  |__|  |_| \__\ |__|  \__/        
                                                                              
                      - O R C A' S   B I G   F R I E N D -                    
                                      &                                       
                       - I N T E G R A L  F E E D E R -                       
                                                                              
 v1 FN, 2020, v2 2021, v3 2022-2024                                           
------------------------------------------------------------------------------


----------------------
SHARK INTEGRAL PACKAGE
----------------------

Number of atoms                             ...     17
Number of basis functions                   ...    148
Number of shells                            ...     72
Maximum angular momentum                    ...      2
Integral batch strategy                     ... SHARK/LIBINT Hybrid
RI-J (if used) integral strategy            ... SPLIT-RIJ (Revised 2003 algorithm where possible)
Printlevel                                  ...      1
Contraction scheme used                     ... SEGMENTED contraction
Prescreening option                         ... SCHWARTZ
   Thresh                                   ... 1.000e-12
   Tcut                                     ... 1.000e-14
   Tpresel                                  ... 1.000e-14 
Coulomb Range Separation                    ... NOT USED
Exchange Range Separation                   ... NOT USED
Multipole approximations                    ... NOT USED
Finite Nucleus Model                        ... NOT USED
CABS basis                                  ... NOT available
Auxiliary Coulomb fitting basis             ... AVAILABLE
   # of basis functions in Aux-J            ...    453
   # of shells in Aux-J                     ...    155
   Maximum angular momentum in Aux-J        ...      4
Auxiliary J/K fitting basis                 ... NOT available
Auxiliary Correlation fitting basis         ... AVAILABLE
   # of basis functions in Aux-C            ...    476
   # of shells in Aux-C                     ...    172
   Maximum angular momentum in Aux-C        ...      3
Auxiliary 'external' fitting basis          ... NOT available

Checking pre-screening integrals            ... done (  0.0 sec) Dimension = 72
Check shell pair data                       ... done (  0.0 sec)
Shell pair information
Shell pair cut-off parameter TPreSel        ...   1.0e-14
Total number of shell pairs                 ...      2628
Shell pairs after pre-screening             ...      2587
Total number of primitive shell pairs       ...      9166
Primitive shell pairs kept                  ...      7106
          la=0 lb=0:    846 shell pairs
          la=1 lb=0:    966 shell pairs
          la=1 lb=1:    294 shell pairs
          la=2 lb=0:    285 shell pairs
          la=2 lb=1:    168 shell pairs
          la=2 lb=2:     28 shell pairs

Calculating one electron integrals          ... done (  0.0 sec)
Calculating RI/J V-Matrix + Cholesky decomp.... done (  0.1 sec)
Calculating RI/C V-Matrix + Cholesky decomp.... done (  0.1 sec)
Calculating Nuclear repulsion               ... done (  0.0 sec) ENN=    311.738484150269 Eh

Diagonalization of the overlap matrix:
Smallest eigenvalue                        ... 8.205e-04
Time for diagonalization                   ...    0.003 sec
Threshold for overlap eigenvalues          ... 1.000e-07
Number of eigenvalues below threshold      ... 0
Time for construction of square roots      ...    0.028 sec
Total time needed                          ...    0.032 sec

-------------------
DFT GRID GENERATION
-------------------

General Integration Accuracy     IntAcc      ... 4.388
Radial Grid Type                 RadialGrid  ... OptM3 with GC (2021)
Angular Grid (max. ang.)         AngularGrid ... 4 (Lebedev-302)
Angular grid pruning method      GridPruning ... 4 (adaptive)
Weight generation scheme         WeightScheme... mBecke (2022)
Basis function cutoff            BFCut       ... 1.0000e-12
Integration weight cutoff        WCut        ... 1.0000e-14
Partially contracted basis set               ... off
Rotationally invariant grid construction     ... off
Angular grids for H and He will be reduced by one unit

Total number of grid points                  ...    74266
Total number of batches                      ...     1170
Average number of points per batch           ...       63
Average number of grid points per atom       ...     4369

--------------------
COSX GRID GENERATION
--------------------

GRIDX 1
-------
General Integration Accuracy     IntAcc      ... 3.816
Radial Grid Type                 RadialGrid  ... OptM3 with GC (2021)
Angular Grid (max. ang.)         AngularGrid ... 1 (Lebedev-50)
Angular grid pruning method      GridPruning ... 4 (adaptive)
Weight generation scheme         WeightScheme... mBecke (2022)
Basis function cutoff            BFCut       ... 1.0000e-12
Integration weight cutoff        WCut        ... 1.0000e-14
Partially contracted basis set               ... on
Rotationally invariant grid construction     ... off
Angular grids for H and He will be reduced by one unit

Total number of grid points                  ...     9521
Total number of batches                      ...       86
Average number of points per batch           ...      110
Average number of grid points per atom       ...      560
UseSFitting                                  ... on

GRIDX 2
-------
General Integration Accuracy     IntAcc      ... 4.020
Radial Grid Type                 RadialGrid  ... OptM3 with GC (2021)
Angular Grid (max. ang.)         AngularGrid ... 2 (Lebedev-110)
Angular grid pruning method      GridPruning ... 4 (adaptive)
Weight generation scheme         WeightScheme... mBecke (2022)
Basis function cutoff            BFCut       ... 1.0000e-12
Integration weight cutoff        WCut        ... 1.0000e-14
Partially contracted basis set               ... on
Rotationally invariant grid construction     ... off
Angular grids for H and He will be reduced by one unit

Total number of grid points                  ...    20167
Total number of batches                      ...      169
Average number of points per batch           ...      119
Average number of grid points per atom       ...     1186
UseSFitting                                  ... on

GRIDX 3
-------
General Integration Accuracy     IntAcc      ... 4.338
Radial Grid Type                 RadialGrid  ... OptM3 with GC (2021)
Angular Grid (max. ang.)         AngularGrid ... 3 (Lebedev-194)
Angular grid pruning method      GridPruning ... 4 (adaptive)
Weight generation scheme         WeightScheme... mBecke (2022)
Basis function cutoff            BFCut       ... 1.0000e-12
Integration weight cutoff        WCut        ... 1.0000e-14
Partially contracted basis set               ... on
Rotationally invariant grid construction     ... off
Angular grids for H and He will be reduced by one unit

Total number of grid points                  ...    44091
Total number of batches                      ...      354
Average number of points per batch           ...      124
Average number of grid points per atom       ...     2594
UseSFitting                                  ... on
Initializing property integral containers    ... done (  0.0 sec)

SHARK setup successfully completed in   1.1 seconds

Maximum memory used throughout the entire STARTUP-calculation: 21.1 MB


           ************************************************************
           *        Program running with 8 parallel MPI-processes     *
           *              working on a common directory               *
           ************************************************************
Occupation numbers will be reassigned to an Aufbau configuration
             **** ENERGY FILE WAS UPDATED (calc.en.tmp) ****
Finished Guess after   0.2 sec
Maximum memory used throughout the entire GUESS-calculation: 9.0 MB


           ************************************************************
           *        Program running with 8 parallel MPI-processes     *
           *              working on a common directory               *
           ************************************************************
--------------------
CPCM SOLVATION MODEL
--------------------
CPCM parameters:
  Epsilon                                         ...      16.7000
  Refrac                                          ...       1.2750
  Rsolv                                           ...       1.3000
  Surface type                                    ... GAUSSIAN VDW
  Discretization scheme                           ... Constant charge density
    Threshold for H atoms                         ...       5.0000 (charges/Ang^2)
    Threshold for non-H atoms                     ...       5.0000 (charges/Ang^2)
  Epsilon function type                           ...         CPCM
Solvent:                                          ... CUSTOM
Radii:
  Scheme                                          ... Element-dependent radii
  Radius for C  used is    3.8550 Bohr (=   2.0400 Ang.)
  Radius for O  used is    3.4469 Bohr (=   1.8240 Ang.)
  Radius for H  used is    2.4944 Bohr (=   1.3200 Ang.)
Calculating surface                               ...        done! (  0.0s)
Cavity surface points                             ...         1519
Cavity Volume                                     ...     926.2861
Cavity Surface-area                               ...     540.9260
Calculating surface distance matrix               ...        done! (  0.0s)
Performing Cholesky decomposition & store         ...        done! (  0.1s)
Overall time for CPCM initialization              ...                 0.2s

----------------------------------------D-I-I-S--------------------------------------------
Iteration    Energy (Eh)           Delta-E    RMSDP     MaxDP     DIISErr   Damp  Time(sec)
-------------------------------------------------------------------------------------------
               ***  Starting incremental Fock matrix formation  ***
    1    -308.9537659360873931     0.00e+00  1.86e-04  8.26e-03  3.86e-02  0.700   0.9
    2    -308.9545901736532869    -8.24e-04  1.76e-04  7.54e-03  3.12e-02  0.700   0.7
                               ***Turning on AO-DIIS***
    3    -308.9552660161826907    -6.76e-04  1.67e-04  6.87e-03  2.43e-02  0.700   0.6
    4    -308.9557900592059241    -5.24e-04  4.54e-04  1.78e-02  1.79e-02  0.000   0.6
                              *** Initializing SOSCF ***
---------------------------------------S-O-S-C-F--------------------------------------
Iteration    Energy (Eh)           Delta-E    RMSDP     MaxDP     MaxGrad    Time(sec)
--------------------------------------------------------------------------------------
    5    -308.9572405101528147    -1.45e-03  4.65e-05  1.17e-03  1.15e-03     0.7
               *** Restarting incremental Fock matrix formation ***
    6    -308.9572475821112221    -7.07e-06  2.76e-05  6.68e-04  1.31e-04     1.0
    7    -308.9572484848993099    -9.03e-07  1.01e-05  2.22e-04  4.01e-05     0.8
    8    -308.9572485467572278    -6.19e-08  1.95e-06  6.53e-05  1.59e-05     0.8
    9    -308.9572485526382479    -5.88e-09  1.05e-06  2.02e-05  9.37e-06     0.7
   10    -308.9572485546350435    -2.00e-09  2.54e-07  8.39e-06  1.30e-06     0.7
   11    -308.9572485548791292    -2.44e-10  1.16e-07  3.52e-06  8.74e-07     0.7
                 **** Energy Check signals convergence ****

               *****************************************************
               *                     SUCCESS                       *
               *           SCF CONVERGED AFTER  11 CYCLES          *
               *****************************************************

Recomputing exchange energy using gridx3       ... done (    0.909 sec)
Old exchange energy                            :    -22.722979055 Eh
New exchange energy                            :    -22.722997403 Eh
Exchange energy change after final integration :     -0.000018348 Eh
Total energy after final integration           :   -308.957266903 Eh
             **** ENERGY FILE WAS UPDATED (calc.en.tmp) ****

----------------
TOTAL SCF ENERGY
----------------

Total Energy       :       -308.95726690283550 Eh           -8407.15464 eV

Components:
Nuclear Repulsion  :        311.73848415026941 Eh            8482.83541 eV
Electronic Energy  :       -620.68944919469845 Eh          -16889.81857 eV
One Electron Energy:      -1035.89204676968120 Eh          -28188.05565 eV
Two Electron Energy:        415.20259757498280 Eh           11298.23707 eV
CPCM Dielectric    :         -0.00628351045007 Eh              -0.17098 eV

Virial components:
Potential Energy   :       -615.22388846116598 Eh          -16741.09311 eV
Kinetic Energy     :        306.26662155833048 Eh            8333.93846 eV
Virial Ratio       :          2.00878530389898

DFT components:
N(Alpha)           :       26.999988513169 electrons
N(Beta)            :       26.999988513169 electrons
N(Total)           :       53.999977026339 electrons
E(X)               :      -20.167507185487 Eh       
E(C)               :       -1.307458370120 Eh       
E(XC)              :      -21.474965555606 Eh       

CPCM Solvation Model Properties:
Surface-charge          :         -0.02132716003717
Corrected charge        :         -0.00000000000000
Outlying charge corr.   :          0.00003366734636 Eh               0.00092 eV
Free-energy (cav+disp)  :  This term is not implemented in the current solvation scheme

---------------
SCF CONVERGENCE
---------------

  Last Energy change         ...    2.4409e-10  Tolerance :   1.0000e-09
  Last MAX-Density change    ...    3.5152e-06  Tolerance :   1.0000e-08
  Last RMS-Density change    ...    1.1558e-07  Tolerance :   1.0000e-09
  Last DIIS Error            ...    1.1475e-03  Tolerance :   1.0000e-08
  Last Orbital Gradient      ...    8.7368e-07  Tolerance :   2.0000e-06
  Last Orbital Rotation      ...    1.0069e-06  Tolerance :   2.0000e-06


Total SCF time: 0 days 0 hours 0 min 9 sec 
Finished LeanSCF after   9.7 sec

Maximum memory used throughout the entire LEANSCF-calculation: 17.2 MB


           ************************************************************
           *        Program running with 8 parallel MPI-processes     *
           *              working on a common directory               *
           ************************************************************

------------------------------------------------------------------------------
                                ORCA  MP2 
------------------------------------------------------------------------------

Freezing NCore=14 chemical core electrons

----------------------
RI-MP2 ENERGY+GRADIENT
----------------------
Dimension of the orbital basis            ...  148
Dimension of the AuxC basis               ...  476
Memory devoted to MP2                     ... 8000 MB   
Data format for matrix containers         ... DOUBLE
Compression type for matrix containers    ... UNCOMPRESSED
Overall scaling of the MP2 energy         ...   2.700e-01

-----------------------
SHARK RI TRANSFORMATION
-----------------------

Number of basis functions                ...    148
Number of aux functions                  ...    476
Number of operators                      ...      1
Generation of IJK                        ... YES
Generation of IAK                        ... YES
Generation of ABK                        ... NO
Orbital Range Operator  0:    0-  26 to   27- 147

Aux basis identifier                     ...   AUXC
Contraction scheme used                  ... SEGMENTED
Do orthogonalization                     ... YES
All operator combinations                ... NO
Transpose (ia|K)                         ... NO
Integral generator used                  ... LIBINT
Starting integral generation + trafo... 
Half trafo (segmented) done. Total time =  0.1 sec. integrals=  0.0 sec trafo=  0.0 sec
Integral generation and half transformation done (  0.1 sec)

Reading or making V^(-1/2)          ... done (  0.0 sec)
Sorting IJK integrals               ... done (  0.0 sec)
Sorting IAK integrals               ... done (  0.0 sec)

SHARK RI integral transformation done. Total time =  0.1 sec.

Opening buffers                              ... done
Frozen core precalculation                   ... done

Starting loop over batches of integrals:

Operator 0  - window                       ... (  7- 26)x( 27-147)
Operator 0  - Memory available             ...  8000 MB
Operator 0  - Memory needed per MO         ...   0.4 MB
Operator 0  - Number of orbitals per batch ... 3
Operator 0  - Number of batches            ... 1

OPERATOR  0   PASS   0:  MOs     7 ...    9 +   10 ...   12 +   13 ...   15 +   16 ...   18
                            +   19 ...   21 +   22 ...   24 +   25 ...   26
  Reading integrals       ... ok
  Internal MO   9
Closing buffer GIPV ( 0.01 GB; CompressionRatio= 1.00)
Time spent in pair loops =     0.188 sec
Deleting buffers (Ka|jb) ...done

-----------------------------------------------
 RI-MP2 CORRELATION ENERGY:     -0.330486012 Eh
-----------------------------------------------


---------------------
MP2 DENSITY FORMATION
---------------------

Completing the external part of the density      ... done
Storing the unrelaxed density                    ... done

Re-sorting 3-index density container for op 0    ... done
Computing external part of the Lagrangian        ... done
Calculating the xc-kernel                        ... done
Calculating G(D)                                 ... done
Completing the Lagrangian                        ... done
Solving the Z-vector equations                   ... Using XC Grid                  ... (calc.grid_cpscf.tmp) 
Recalculating density on grid  ... (calc.grho_cpscf0.tmp) done
Calculating the xc-kernel      ... (calc.fxc_cpscf0.tmp) done

-------------------
SHARK CP-SCF DRIVER
-------------------

Dimension of the orbital basis          ...    148
Dimension of the CPSCF-problem          ...   3267
Number of operators                     ...      1
Max. number of iterations               ...    128
Convergence Tolerance                   ... 3.0e-05
Number of perturbations                 ...      1
Perturbation type                       ... REAL

----------------------------
POPLE LINEAR EQUATION SOLVER
----------------------------

  ITERATION   0:   ||err||_max =   3.0664e-02 (   0.5 sec)
  ITERATION   1:   ||err||_max =   5.6184e-03 (   0.5 sec)
  ITERATION   2:   ||err||_max =   2.1750e-03 (   0.5 sec)
  ITERATION   3:   ||err||_max =   3.7217e-04 (   0.5 sec)
  ITERATION   4:   ||err||_max =   1.3823e-04 (   0.5 sec)
  ITERATION   5:   ||err||_max =   5.4529e-05 (   0.5 sec)
  ITERATION   6:   ||err||_max =   1.2879e-05 (   0.5 sec)
done
Finalizing the relaxed density                   ... done
Transforming P to the AO basis                   ... done
Storing the relaxed density                      ... done

------------------------------------
ENERGY WEIGHTED DENSITY FINALIZATION
------------------------------------

Gathering the parts of the W-matrix              ... done
Forming the Z-density                            ... done
Transforming Z to the AO basis                   ... done
Calculating G(Z)                                 ... done
Finalizing the W-matrix                          ... done
Transforming W to the AO basis and storing       ... done

----------------------------------
MP2 DERIVATIVE INTEGRAL GENERATION
----------------------------------

Input SCF Electron Density              ... calc.scfp
Input Correlated Electron Density       ... calc.pmp2re
Input Energy Weighted Density           ... calc.wmp2.tmp

Nuclear repulsion gradient              ... done (  0.0 sec)
HCore & Overlap gradient  (SHARK)       ... done (  0.0 sec)
Two-electron RIJ gradient terms         ... done (  0.2 sec)

-----------------------------------------------------------
MP2 COSX Grid Generation
-----------------------------------------------------------

General Integration Accuracy     IntAcc      ... 4.871
Radial Grid Type                 RadialGrid  ... OptM3 with GC (2021)
Angular Grid (max. ang.)         AngularGrid ... 4 (Lebedev-302)
Angular grid pruning method      GridPruning ... 4 (adaptive)
Weight generation scheme         WeightScheme... mBecke (2022)
Basis function cutoff            BFCut       ... 1.0000e-12
Integration weight cutoff        WCut        ... 1.0000e-14
Partially contracted basis set               ... on
Rotationally invariant grid construction     ... off
Angular grids for H and He will be reduced by one unit

Total number of grid points                  ...    86052
Total number of batches                      ...      680
Average number of points per batch           ...      126
Average number of grid points per atom       ...     5062
UseSFitting                                  ... on
Two-electron COSX gradient terms        ... 
Integration Timings:
Total Time                  =     2.7 sec
Basis fcn evaluation        =     0.0 sec
Density evaluation          =     0.1 sec
A evaluation                =     2.3 sec
A derivative evaluation     =     0.0 sec
S-fit derivative evaluation =     0.0 sec
anal. over. der. evaluation =     0.0 sec
num. over. der. evaluation  =     0.2 sec
K(P) evaluation             =     0.0 sec
finalize                    =     0.0 sec

done (  3.2 sec)
CPCM gradient                           ... done (  0.3 sec)
DFT XC gradient                         ... Exchange-correlation gradient    ... done
done (  0.4 sec)
Empirical dispersion gradient           ... 
-------------------
DISPERSION GRADIENT
-------------------

   1   C   :   -0.000274929   -0.000111835    0.000034046
   2   C   :   -0.000044009   -0.000066525   -0.000048533
   3   C   :    0.000069942    0.000039721   -0.000023031
   4   C   :    0.000011948    0.000297281   -0.000007923
   5   C   :    0.000217629   -0.000050468    0.000015203
   6   C   :    0.000171103   -0.000085664    0.000001318
   7   O   :    0.000050402   -0.000114639   -0.000037994
   8   H   :   -0.000145007   -0.000022606    0.000018870
   9   H   :   -0.000141949   -0.000060579    0.000093826
  10   H   :   -0.000113182   -0.000057891    0.000009215
  11   H   :   -0.000032674    0.000136437   -0.000033376
  12   H   :    0.000008088    0.000127557   -0.000015533
  13   H   :   -0.000011995    0.000150117    0.000045650
  14   H   :   -0.000069633   -0.000033383   -0.000114738
  15   H   :    0.000119262    0.000021035    0.000039774
  16   H   :    0.000090246   -0.000092284    0.000044480
  17   H   :    0.000094758   -0.000076274   -0.000021253

Difference to translation invariance:
           :    0.0000000000    0.0000000000   -0.0000000000

Difference to rotation invariance:
           :    0.0000000000    0.0000000000   -0.0000000000

Norm of the Dispersion gradient    ...    0.0007068223
RMS gradient                       ...    0.0000989749
MAX gradient                       ...    0.0002972806
done (  0.0 sec)

-------
TIMINGS
-------

Total time                :   10.124 sec
Integral trafo            :    0.088 sec (  0.9%)
FC preparation            :    0.020 sec (  0.2%)
I/O of integrals          :    0.036 sec (  0.4%)
K(i,j) operators          :    0.025 sec (  0.2%)
T(i,j) pair energies      :    0.006 sec (  0.1%)
V**(-1/2)                 :    0.072 sec (  0.7%)
Gamma(ia|P)               :    0.024 sec (  0.2%)
Gamma-Trafo               :    0.012 sec (  0.1%)
D(virtual)                :    0.001 sec (  0.0%)
D(internal)               :    0.025 sec (  0.3%)
W(virtual)                :    0.003 sec (  0.0%)
W(internal)               :    0.033 sec (  0.3%)
L(virtual)                :    0.041 sec (  0.4%)
L(internal)               :    0.005 sec (  0.0%)
XC kernel                 :    0.015 sec (  0.1%)
G(D)                      :    0.824 sec (  8.1%)
G(Z)                      :    0.819 sec (  8.1%)
Z-vector solution         :    3.499 sec ( 34.6%)
3-index derivative        :    0.100 sec (  1.0%)
2-index derivative        :    0.028 sec (  0.3%)
Fock matrix gradient      :    4.288 sec ( 42.3%)


---------------------------------------
MP2 TOTAL ENERGY:     -309.287752914 Eh
---------------------------------------

The final MP2 gradient
  0:   0.00037459   0.00189497   0.00181486
  1:   0.00268874   0.00047601  -0.00191441
  2:   0.00788159  -0.00286337   0.00313049
  3:  -0.00095653  -0.00405602  -0.00048894
  4:  -0.00742466  -0.00067516  -0.00267203
  5:  -0.00402885   0.00706098   0.00054424
  6:  -0.00060519  -0.00284217  -0.00069306
  7:  -0.00064247  -0.00018869   0.00040680
  8:  -0.00044870   0.00004001   0.00040721
  9:   0.00041059  -0.00070461  -0.00053428
 10:  -0.00029002  -0.00047749   0.00037106
 11:  -0.00059126   0.00122319  -0.00021549
 12:   0.00056948   0.00207629  -0.00006740
 13:   0.00098977   0.00062666  -0.00033967
 14:   0.00053608  -0.00170506   0.00007060
 15:   0.00059083  -0.00031528   0.00055775
 16:   0.00098569   0.00041897  -0.00036175

-----------------------------------
NORM OF THE MP2 GRADIENT:  0.016418
-----------------------------------

Maximum memory used throughout the entire MP2-calculation: 31.1 MB


-------------------------------------------------------------------------------
                          DFT DISPERSION CORRECTION                            
                                                                               
                              DFTD3 V3.1  Rev 1                                
                          USING Becke-Johnson damping                          
-------------------------------------------------------------------------------
-------------------------   ----------------
Dispersion correction           -0.010965185
-------------------------   ----------------


-------------------------   --------------------
FINAL SINGLE POINT ENERGY      -309.298718099090
-------------------------   --------------------

------------------------------------------------------------------------------
                         ORCA GEOMETRY RELAXATION STEP
------------------------------------------------------------------------------

Reading the OPT-File                    .... done
Getting information on internals        .... done
Copying old internal coords+grads       .... done
Making the new internal coordinates     .... (2022 redundants) done
Validating the new internal coordinates .... (2022 redundants) done
Calculating the B-matrix                .... done
Calculating the G,G- and P matrices     .... done
Transforming gradient to internals      .... done
Projecting the internal gradient        .... done
Number of atoms                         ....  17
Number of internal coordinates          ....  79
Current Energy                          ....  -309.298718099 Eh
Current gradient norm                   ....     0.016417680 Eh/bohr
Maximum allowed component of the step   ....  0.300
Current trust radius                    ....  0.200
Updating the Hessian (BFGS)             .... done
Forming the augmented Hessian           .... done
Diagonalizing the augmented Hessian     .... done
Last element of RFO vector              ....  0.936827827
Lowest eigenvalues of augmented Hessian:
 -0.000242951  0.000252687  0.001948671  0.017853982  0.021114731
Length of the computed step             ....  0.373377922
Warning: the length of the step is outside the trust region - taking restricted step instead
The input lambda is                     ....    -0.000765
   iter:   5  x=   -0.001510  g=   25.895006 f(x)=     0.000000
The output lambda is                    ....    -0.001510 (6 iterations)
The final length of the internal step   ....  0.200000000
Converting the step to Cartesian space:
 Initial RMS(Int)=    0.0225017580
Transforming coordinates:
 Iter   0:  RMS(Cart)=    0.0368803475 RMS(Int)=    0.9980468837
 Iter   5:  RMS(Cart)=    0.0000000079 RMS(Int)=    0.0000000066
done
Storing new coordinates                 .... done
The predicted energy change is          ....    -0.000106450
Previously predicted energy change      ....    -0.000133559
Actually observed energy change         ....    -0.000110477
Ratio of predicted to observed change   ....     0.827171676
New trust radius                        ....     0.300000000

                                .--------------------.
          ----------------------|Geometry convergence|-------------------------
          Item                value                   Tolerance       Converged
          ---------------------------------------------------------------------
          Energy change      -0.0001104766            0.0000010000      NO
          RMS gradient        0.0015649761            0.0000300000      NO
          MAX gradient        0.0081319097            0.0001000000      NO
          RMS step            0.0225017580            0.0006000000      NO
          MAX step            0.0618471514            0.0010000000      NO
          ........................................................
          Max(Bonds)      0.0111      Max(Angles)    2.82
          Max(Dihed)        3.54      Max(Improp)    0.00
          ---------------------------------------------------------------------

The optimization has not yet converged - more geometry cycles are needed


    ---------------------------------------------------------------------------
                         Redundant Internal Coordinates
                            (Angstroem and degrees)

        Definition                    Value    dE/dq     Step     New-Value
    ----------------------------------------------------------------------------
     1. B(C   1,C   0)                1.5261  0.001308  0.0073    1.5333   
     2. B(C   2,C   1)                1.5111 -0.001597 -0.0111    1.5000   
     3. B(C   3,C   2)                1.4979 -0.000764  0.0084    1.5063   
     4. B(C   4,C   2)                1.3324 -0.008132 -0.0019    1.3305   
     5. B(C   5,C   4)                1.4914 -0.004817 -0.0056    1.4858   
     6. B(O   6,C   5)                1.4242 -0.001078  0.0008    1.4250   
     7. B(O   6,C   1)                1.4312 -0.000966 -0.0006    1.4306   
     8. B(H   7,C   0)                1.0999  0.000198 -0.0011    1.0988   
     9. B(H   8,C   0)                1.1001  0.000287 -0.0016    1.0985
[truncated: 953,359 more chars]
