# Supplementary material for: Bro̷nsted Acid-Catalyzed Reduction of Furans
Source: J Am Chem Soc. 2025 Feb 19;147(9):7932–8. doi: 10.1021/jacs.4c18485 (PMC11887439; doi:10.1021/jacs.4c18485)
Supplement: Supplementary file 2 — ja4c18485_si_002.zip [file ja4c18485_si_002.zip › AllCoordinates/23-Dimethyl-Furan/IM/calc.xyz]

17
Coordinates from ORCA-job calc E -309.301333659914
  C           1.08103529474074     -0.00212453329556      0.24192928123500
  C           2.33865664348892      0.11346213967273     -0.60708885368631
  C           3.26119552404849      1.24609741428879     -0.21366810499487
  C           2.80735498111152      2.66933636734192     -0.18820920798408
  C           4.47249602549202      0.74515296218860      0.06395625177652
  C           4.47370061911932     -0.74276078375163     -0.12443373101314
  O           3.12964052505059     -1.07173678957438     -0.46579904573095
  H           0.42732047058220      0.86952401909393      0.09287753206879
  H           1.34894423715606     -0.06853958791654      1.30653185793988
  H           0.51986038620007     -0.90491788558847     -0.03696070206875
  H           2.38890600452690      2.96193425545107     -1.16477940324716
  H           3.63605408687412      3.34818935666448      0.05298115714277
  H           2.01016095067664      2.81843902718651      0.55701605736145
  H           2.04075540005903      0.22842206149963     -1.66963896629053
  H           5.35167601994494      1.31554240862341      0.36736933903905
  H           4.77255204923494     -1.29055904870831      0.78754813658097
  H           5.16509175619344     -1.05698556517619     -0.93012212212865
