# Supplementary material for: Bro̷nsted Acid-Catalyzed Reduction of Furans
Source: J Am Chem Soc. 2025 Feb 19;147(9):7932–8. doi: 10.1021/jacs.4c18485 (PMC11887439; doi:10.1021/jacs.4c18485)
Supplement: Supplementary file 2 — ja4c18485_si_002.zip [file ja4c18485_si_002.zip › AllCoordinates/23-Dimethyl-Furan/IM/SP/calc.mpi8.out]

! Job execution by suborca V 10.00 !
Job started from head1.mpi-muelheim.mpg.de, running /hsnfs/software/orca/orca_stable_directory/orca_stable_20240817/orca on xe31th19.mpi-muelheim.mpg.de in /usr/scratch/frank/calc__9282467 (/bin/ksh)
Job execution start: Sat Aug 17 15:55:49 CEST 2024
Shared library path: /hsnfs/software/openmpi-4.1.0/lib:/hsnfs/software/orca/orca_stable_directory/orca_stable_20240817:/hsnfs/software/themis/llvm-14.0.1/lib::/hsnfs/software/cfour-2.1/lib:/hsnfs/software/orca/orca_stable:/usr/users/openmpi-2.0.4/lib:/opt/intel/lib/intel64:/opt/intel/mkl/lib/intel64
SLURM Job ID is: 9282467
SLURM_JOB_NODELIST: xe31th19
Maxcore enforced by SLURM: 9600 MB per core
Expanded nodelist (1 nodes):
xe31th19

                                 *****************
                                 * O   R   C   A *
                                 *****************

                                            #,                                       
                                            ###                                      
                                            ####                                     
                                            #####                                    
                                            ######                                   
                                           ########,                                 
                                     ,,################,,,,,                         
                               ,,#################################,,                 
                          ,,##########################################,,             
                       ,#########################################, ''#####,          
                    ,#############################################,,   '####,        
                  ,##################################################,,,,####,       
                ,###########''''           ''''###############################       
              ,#####''   ,,,,##########,,,,          '''####'''          '####       
            ,##' ,,,,###########################,,,                        '##       
           ' ,,###''''                  '''############,,,                           
         ,,##''                                '''############,,,,        ,,,,,,###''
      ,#''                                            '''#######################'''  
     '                                                          ''''####''''         
             ,#######,   #######,   ,#######,      ##                                
            ,#'     '#,  ##    ##  ,#'     '#,    #''#        ,####,   ,####,        
            ##       ##  ##   ,#'  ##            #'  '#       #'       #'  '#        
            ##       ##  #######   ##           ,######,      #####,   #    #        
            '#,     ,#'  ##    ##  '#,     ,#' ,#      #,     #,   #   #,  ,#        
             '#######'   ##     ##  '#######'  #'      '#     '####' # '####'        


                #########################################################
                #                        -***-                          #
                #          Department of theory and spectroscopy        #
                #                                                       #
                #                      Frank Neese                      #
                #                                                       #
                #     Directorship, Architecture, Infrastructure        #
                #                    SHARK, DRIVERS                     #
                #        Core code/Algorithms in most modules           #
                #                                                       #
                #        Max Planck Institute fuer Kohlenforschung      #
                #                Kaiser Wilhelm Platz 1                 #
                #                 D-45470 Muelheim/Ruhr                 #
                #                      Germany                          #
                #                                                       #
                #                  All rights reserved                  #
                #                        -***-                          #
                #########################################################


                         Program Version 6.0.x  -   STABLE   -
                                (GIT: $c601ac21$)
                ($2024-08-14 11:52:48 +0200 $)

                         (BUILD: $Sat 17 Aug 2024 01:11:30 AM CEST$)


 With contributions from (in alphabetic order):
   Daniel Aravena         : Magnetic Suceptibility
   Michael Atanasov       : Ab Initio Ligand Field Theory (pilot matlab implementation)
   Alexander A. Auer      : GIAO ZORA, VPT2 properties, NMR spectrum
   Ute Becker             : All parallelization in ORCA, NUMFREQ, NUMCALC
   Giovanni Bistoni       : ED, misc. LED, open-shell LED, HFLD
   Martin Brehm           : Molecular dynamics
   Dmytro Bykov           : pre 5.0 version of the SCF Hessian
   Marcos Casanova-Páez   : Triplet and SCS-CIS(D). UHF-(DLPNO)-IP/EA/STEOM-CCSD. UHF-CVS-IP/STEOM-CCSD
   Vijay G. Chilkuri      : MRCI spin determinant printing, contributions to CSF-ICE
   Pauline Colinet        : FMM embedding
   Dipayan Datta          : RHF DLPNO-CCSD density
   Achintya Kumar Dutta   : EOM-CC, STEOM-CC
   Nicolas Foglia         : Exact transition moments, OPA infrastructure, MCD improvements
   Dmitry Ganyushin       : Spin-Orbit,Spin-Spin,Magnetic field MRCI
   Miquel Garcia          : C-PCM and meta-GGA Hessian, CCSD/C-PCM, Gaussian charge scheme
   Tiago L. C. Gouveia    : GS-ROHF, GS-ROCIS
   Yang Guo               : DLPNO-NEVPT2, F12-NEVPT2, CIM, IAO-localization
   Andreas Hansen         : Spin unrestricted coupled pair/coupled cluster methods
   Ingolf Harden          : AUTO-CI MPn and infrastructure 
   Benjamin Helmich-Paris : MC-RPA, TRAH-(SCF,CASSCF), AVAS, COSX integrals, SCF dyn. polar.
   Lee Huntington         : MR-EOM, pCC
   Robert Izsak           : Overlap fitted RIJCOSX, COSX-SCS-MP3, EOM
   Riya Kayal             : Wick's Theorem for AUTO-CI, AUTO-CI UHF-CCSDT
   Emily Kempfer          : AUTO-CI, RHF CISDT and CCSDT
   Christian Kollmar      : KDIIS, OOCD, Brueckner-CCSD(T), CCSD density, CASPT2, CASPT2-K, improved NEVPT2
   Axel Koslowski         : Symmetry handling
   Simone Kossmann        : Meta GGA functionals, TD-DFT gradient, OOMP2, (MP2 Hessian; deprecated post 5.0)
   Lucas Lang             : DCDCAS
   Marvin Lechner         : AUTO-CI (C++ implementation), FIC-MRCC
   Spencer Leger          : CASSCF response
   Dagmar Lenk            : GEPOL surface, SMD, ORCA-2-JSON
   Dimitrios Liakos       : Extrapolation schemes; Compound Job, initial MDCI parallelization
   Dimitrios Manganas     : Further ROCIS development; embedding schemes. LFT, Crystal Embedding
   Dimitrios Pantazis     : SARC Basis sets
   Anastasios Papadopoulos: AUTO-CI, single reference methods and gradients
   Taras Petrenko         : pre 6.0 DFT Hessian and TD-DFT gradient, (ASA, deprecated), ECA, 1-Electron XAS/XES, NRVS
   Peter Pinski           : DLPNO-MP2, DLPNO-MP2 Gradient
   Christoph Reimann      : Effective Core Potentials
   Marius Retegan         : Local ZFS, SOC
   Christoph Riplinger    : Optimizer, TS searches, QM/MM, DLPNO-CCSD(T), (RO)-DLPNO pert. Triples
   Michael Roemelt        : Original ROCIS implementation
   Masaaki Saitow         : Open-shell DLPNO-CCSD energy and density
   Barbara Sandhoefer     : DKH picture change effects
   Kantharuban Sivalingam : CASSCF convergence/infrastructure, NEVPT2 and variants, FIC-MRCI
   Bernardo de Souza      : ESD, SOC TD-DFT
   Georgi Stoychev        : AutoAux, RI-MP2 NMR, DLPNO-MP2 response, X2C
   Van Anh Tran           : RI-MP2 g-tensors
   Willem Van den Heuvel  : Paramagnetic NMR
   Zikuan Wang            : NOTCH, Electric field optimization 
   Frank Wennmohs         : Technical directorship and infrastructure
   Hang Xu                : AUTO-CI-Response properties 


 We gratefully acknowledge several colleagues who have allowed us to
 interface, adapt or use parts of their codes:
   Stefan Grimme, W. Hujo, H. Kruse, P. Pracht,  : VdW corrections, initial TS optimization,
                  C. Bannwarth, S. Ehlert,         DFT functionals, gCP, sTDA/sTD-DF
                  L. Wittmann, M. Mueller
   Ed Valeev, F. Pavosevic, A. Kumar             : LibInt (2-el integral package), F12 methods
   Garnet Chan, S. Sharma, J. Yang, R. Olivares  : DMRG
   Ulf Ekstrom                                   : XCFun DFT Library
   Mihaly Kallay                                 : mrcc  (arbitrary order and MRCC methods)
   Frank Weinhold                                : gennbo (NPA and NBO analysis)
   Simon Mueller                                 : openCOSMO-RS
   Christopher J. Cramer and Donald G. Truhlar   : smd solvation model
   Lars Goerigk                                  : TD-DFT with DH, B97 family of functionals
   V. Asgeirsson, H. Jonsson                     : NEB implementation
   FAccTs GmbH                                   : IRC, NEB, NEB-TS, DLPNO-Multilevel, CI-OPT
                                                   MM, QMMM, 2- and 3-layer-ONIOM, Crystal-QMMM,
                                                   LR-CPCM, SF, NACMEs, symmetry and pop. for TD-DFT,
                                                   nearIR, NL-DFT gradient (VV10), updates on ESD,
                                                   ML-optimized integration grids, MBIS, APM,
                                                   GOAT, DOCKER, SOLVATOR, interface openCOSMO-RS
   S Lehtola, MJT Oliveira, MAL Marques          : LibXC Library
   Liviu Ungur et al                             : ANISO software


 Your calculation uses the libint2 library for the computation of 2-el integrals
 For citations please refer to: http://libint.valeyev.net

 Your ORCA version has been built with support for libXC version: 6.2.2
 For citations please refer to: https://libxc.gitlab.io

 This ORCA versions uses:
   CBLAS   interface :  Fast vector & matrix operations
   LAPACKE interface :  Fast linear algebra routines
   SCALAPACK package :  Parallel linear algebra routines
   Shared memory     :  Shared parallel matrices
   BLAS/LAPACK       :  OpenBLAS 0.3.26  USE64BITINT DYNAMIC_ARCH NO_AFFINITY Haswell SINGLE_THREADED
        Core in use  :  Haswell
   Copyright (c) 2011-2014, The OpenBLAS Project


NOTE: MaxCore=8000 MB was set to SCF,MP2,MDCI,CIPSI,MRCI and CIS
      => If you want to overwrite this, your respective input block should be placed after the MaxCore statement


***************************************
The coordinates will be read from file: calc.xyz
***************************************


================================================================================

----- Orbital basis set information -----
Your calculation utilizes the basis: def2-TZVPP
   F. Weigend and R. Ahlrichs, Phys. Chem. Chem. Phys. 7, 3297 (2005).

----- AuxC basis set information -----
Your calculation utilizes the auxiliary basis: def2-TZVPP/C
  H-La, Hf-Rn : A. Hellweg, C. Hattig, S. Hofener and W. Klopper, Theor. Chem. Acc. 117, 587 (2007).
        Ce-Lu : J. Chmela and M. E. Harding, Mol. Phys. (2018).

================================================================================
                                        WARNINGS
                       Please study these warnings very carefully!
================================================================================

WARNING: Old DensityContainer found on disk!
         Will remove this file - 
         If you want to keep old densities, please start your calculation with a different basename. 


WARNING: Post HF methods need fully converged wavefunctions
  ===> : Setting SCFConvForced true
         You can overwrite this default with %scf ConvForced false 


WARNING: MDCI localization with Augmented Hessian Foster-Boys
  ===> : Switching off randomization!

================================================================================
                                       INPUT FILE
================================================================================
NAME = calc.inp
|  1> ! DLPNO-CCSD(T) def2-TZVPP def2-TZVPP/C
|  2> 
|  3> %cpcm
|  4> epsilon 16.7                    # Dielectric constant
|  5> refrac 1.275
|  6> SURFACETYPE VDW_GAUSSIAN
|  7> end
|  8> 
|  9> 
| 10> %PAL NPROCS 8 END
| 11> 
| 12> %maxcore 8000
| 13> 
| 14> * xyzfile 0 1 calc.xyz 
| 15> 
| 16>                          ****END OF INPUT****
================================================================================

                       ****************************
                       * Single Point Calculation *
                       ****************************

---------------------------------
CARTESIAN COORDINATES (ANGSTROEM)
---------------------------------
  C      1.081035   -0.002125    0.241929
  C      2.338657    0.113462   -0.607089
  C      3.261196    1.246097   -0.213668
  C      2.807355    2.669336   -0.188209
  C      4.472496    0.745153    0.063956
  C      4.473701   -0.742761   -0.124434
  O      3.129641   -1.071737   -0.465799
  H      0.427320    0.869524    0.092878
  H      1.348944   -0.068540    1.306532
  H      0.519860   -0.904918   -0.036961
  H      2.388906    2.961934   -1.164779
  H      3.636054    3.348189    0.052981
  H      2.010161    2.818439    0.557016
  H      2.040755    0.228422   -1.669639
  H      5.351676    1.315542    0.367369
  H      4.772552   -1.290559    0.787548
  H      5.165092   -1.056986   -0.930122

----------------------------
CARTESIAN COORDINATES (A.U.)
----------------------------
  NO LB      ZA    FRAG     MASS         X           Y           Z
   0 C     6.0000    0    12.011    2.042861   -0.004015    0.457180
   1 C     6.0000    0    12.011    4.419421    0.214412   -1.147232
   2 C     6.0000    0    12.011    6.162766    2.354783   -0.403774
   3 C     6.0000    0    12.011    5.305132    5.044315   -0.355664
   4 C     6.0000    0    12.011    8.451793    1.408135    0.120860
   5 C     6.0000    0    12.011    8.454069   -1.403614   -0.235146
   6 O     8.0000    0    15.999    5.914163   -2.025289   -0.880233
   7 H     1.0000    0     1.008    0.807519    1.643162    0.175513
   8 H     1.0000    0     1.008    2.549135   -0.129521    2.468987
   9 H     1.0000    0     1.008    0.982394   -1.710047   -0.069846
  10 H     1.0000    0     1.008    4.514378    5.597245   -2.201114
  11 H     1.0000    0     1.008    6.871146    6.327161    0.100120
  12 H     1.0000    0     1.008    3.798654    5.326078    1.052608
  13 H     1.0000    0     1.008    3.856469    0.431655   -3.155160
  14 H     1.0000    0     1.008   10.113202    2.486015    0.694227
  15 H     1.0000    0     1.008    9.018816   -2.438803    1.488250
  16 H     1.0000    0     1.008    9.760609   -1.997413   -1.757676

--------------------------------
INTERNAL COORDINATES (ANGSTROEM)
--------------------------------
 C      0   0   0     0.000000000000     0.00000000     0.00000000
 C      1   0   0     1.521776438647     0.00000000     0.00000000
 C      2   1   0     1.512851789486   114.56524025     0.00000000
 C      3   2   1     1.494064426770   122.16651361   302.13486766
 C      3   2   1     1.339876685505   108.98115681   122.95925787
 C      5   3   2     1.499793169747   110.21913469     0.38569528
 O      6   5   3     1.425220343304   104.97069014   356.86058427
 H      1   2   3     1.099695727980   110.82046708    66.17121568
 H      1   2   3     1.099802167316   110.07989664   305.64490019
 H      1   2   3     1.098968943013   110.04829322   185.87106963
 H      4   3   2     1.101999281491   110.68147375   304.73520802
 H      4   3   2     1.098069388169   111.31005270   184.00214688
 H      4   3   2     1.101413011292   111.12149911    63.20992792
 H      2   1   3     1.109492530961   108.68002246   237.07051941
 H      5   3   2     1.091036701845   126.20354408   179.35600288
 H      6   5   3     1.105036670519   112.85208009   237.34281243
 H      6   5   3     1.107200388938   111.92911787   116.67494185

---------------------------
INTERNAL COORDINATES (A.U.)
---------------------------
 C      0   0   0     0.000000000000     0.00000000     0.00000000
 C      1   0   0     2.875740706096     0.00000000     0.00000000
 C      2   1   0     2.858875563340   114.56524025     0.00000000
 C      3   2   1     2.823372593028   122.16651361   302.13486766
 C      3   2   1     2.531999988831   108.98115681   122.95925787
 C      5   3   2     2.834198348347   110.21913469     0.38569528
 O      6   5   3     2.693276129338   104.97069014   356.86058427
 H      1   2   3     2.078123756525   110.82046708    66.17121568
 H      1   2   3     2.078324897720   110.07989664   305.64490019
 H      1   2   3     2.076750331979   110.04829322   185.87106963
 H      4   3   2     2.082476841796   110.68147375   304.73520802
 H      4   3   2     2.075050419682   111.31005270   184.00214688
 H      4   3   2     2.081368951679   111.12149911    63.20992792
 H      2   1   3     2.096637031148   108.68002246   237.07051941
 H      5   3   2     2.061760568544   126.20354408   179.35600288
 H      6   5   3     2.088216675221   112.85208009   237.34281243
 H      6   5   3     2.092305510464   111.92911787   116.67494185

---------------------
BASIS SET INFORMATION
---------------------
There are 3 groups of distinct atoms

 Group   1 Type C   : 11s6p2d1f contracted to 5s3p2d1f pattern {62111/411/11/1}
 Group   2 Type O   : 11s6p2d1f contracted to 5s3p2d1f pattern {62111/411/11/1}
 Group   3 Type H   : 5s2p1d contracted to 3s2p1d pattern {311/11/1}

Atom   0C    basis set group =>   1
Atom   1C    basis set group =>   1
Atom   2C    basis set group =>   1
Atom   3C    basis set group =>   1
Atom   4C    basis set group =>   1
Atom   5C    basis set group =>   1
Atom   6O    basis set group =>   2
Atom   7H    basis set group =>   3
Atom   8H    basis set group =>   3
Atom   9H    basis set group =>   3
Atom  10H    basis set group =>   3
Atom  11H    basis set group =>   3
Atom  12H    basis set group =>   3
Atom  13H    basis set group =>   3
Atom  14H    basis set group =>   3
Atom  15H    basis set group =>   3
Atom  16H    basis set group =>   3
---------------------------------
AUXILIARY/C BASIS SET INFORMATION
---------------------------------
There are 3 groups of distinct atoms

 Group   1 Type C   : 8s6p5d3f1g contracted to 8s6p4d3f1g pattern {11111111/111111/2111/111/1}
 Group   2 Type O   : 8s6p5d3f1g contracted to 8s6p4d3f1g pattern {11111111/111111/2111/111/1}
 Group   3 Type H   : 4s3p2d1f contracted to 4s3p2d1f pattern {1111/111/11/1}

Atom   0C    basis set group =>   1
Atom   1C    basis set group =>   1
Atom   2C    basis set group =>   1
Atom   3C    basis set group =>   1
Atom   4C    basis set group =>   1
Atom   5C    basis set group =>   1
Atom   6O    basis set group =>   2
Atom   7H    basis set group =>   3
Atom   8H    basis set group =>   3
Atom   9H    basis set group =>   3
Atom  10H    basis set group =>   3
Atom  11H    basis set group =>   3
Atom  12H    basis set group =>   3
Atom  13H    basis set group =>   3
Atom  14H    basis set group =>   3
Atom  15H    basis set group =>   3
Atom  16H    basis set group =>   3

Checking for AutoStart:
The File: calc.gbw exists
Trying to determine its content:
     ... Fine, the file contains calculation information
     ... Fine, the calculation information was read
     ... Fine, the file contains a basis set
     ... Fine, the basis set was read
     ... Fine, the file contains a geometry
     ... Fine, the geometry was read
     ... Fine, the file contains a set of orbitals
     ... Fine, the orbitals can be read
     => possible old guess file was deleted
     => GBW file was renamed to GES file
     => GES file is set as startup file
     => Guess is set to MORead
     ... now leaving AutoStart


           ************************************************************
           *        Program running with 8 parallel MPI-processes     *
           *              working on a common directory               *
           ************************************************************
------------------------------------------------------------------------------
                             ORCA STARTUP CALCULATIONS
------------------------------------------------------------------------------
------------------------------------------------------------------------------
                   ___                                                        
                  /   \      - P O W E R E D   B Y -                         
                 /     \                                                     
                 |  |  |   _    _      __       _____    __    __             
                 |  |  |  | |  | |    /  \     |  _  \  |  |  /  |          
                  \  \/   | |  | |   /    \    | | | |  |  | /  /          
                 / \  \   | |__| |  /  /\  \   | |_| |  |  |/  /          
                |  |  |   |  __  | /  /__\  \  |    /   |      \           
                |  |  |   | |  | | |   __   |  |    \   |  |\   \          
                \     /   | |  | | |  |  |  |  | |\  \  |  | \   \       
                 \___/    |_|  |_| |__|  |__|  |_| \__\ |__|  \__/        
                                                                              
                      - O R C A' S   B I G   F R I E N D -                    
                                      &                                       
                       - I N T E G R A L  F E E D E R -                       
                                                                              
 v1 FN, 2020, v2 2021, v3 2022-2024                                           
------------------------------------------------------------------------------


----------------------
SHARK INTEGRAL PACKAGE
----------------------

Number of atoms                             ...     17
Number of basis functions                   ...    357
Number of shells                            ...    137
Maximum angular momentum                    ...      3
Integral batch strategy                     ... SHARK/LIBINT Hybrid
RI-J (if used) integral strategy            ... SPLIT-RIJ (Revised 2003 algorithm where possible)
Printlevel                                  ...      1
Contraction scheme used                     ... SEGMENTED contraction
Prescreening option                         ... SCHWARTZ
   Thresh                                   ... 1.000e-10
   Tcut                                     ... 1.000e-11
   Tpresel                                  ... 1.000e-11 
Coulomb Range Separation                    ... NOT USED
Exchange Range Separation                   ... NOT USED
Multipole approximations                    ... NOT USED
Finite Nucleus Model                        ... NOT USED
CABS basis                                  ... NOT available
Auxiliary Coulomb fitting basis             ... NOT available
Auxiliary J/K fitting basis                 ... NOT available
Auxiliary Correlation fitting basis         ... AVAILABLE
   # of basis functions in Aux-C            ...    832
   # of shells in Aux-C                     ...    254
   Maximum angular momentum in Aux-C        ...      4
Auxiliary 'external' fitting basis          ... NOT available

Checking pre-screening integrals            ... done (  0.0 sec) Dimension = 137
Check shell pair data                       ... done (  0.0 sec)
Shell pair information
Shell pair cut-off parameter TPreSel        ...   1.0e-11
Total number of shell pairs                 ...      9453
Shell pairs after pre-screening             ...      8677
Total number of primitive shell pairs       ...     24494
Primitive shell pairs kept                  ...     17688
          la=0 lb=0:   1942 shell pairs
          la=1 lb=0:   2457 shell pairs
          la=1 lb=1:    806 shell pairs
          la=2 lb=0:   1398 shell pairs
          la=2 lb=1:    905 shell pairs
          la=2 lb=2:    268 shell pairs
          la=3 lb=0:    432 shell pairs
          la=3 lb=1:    276 shell pairs
          la=3 lb=2:    165 shell pairs
          la=3 lb=3:     28 shell pairs

Calculating one electron integrals          ... done (  0.0 sec)
Calculating RI/C V-Matrix + Cholesky decomp.... done (  0.0 sec)
Calculating Nuclear repulsion               ... done (  0.0 sec) ENN=    311.248787930877 Eh

Diagonalization of the overlap matrix:
Smallest eigenvalue                        ... 4.513e-05
Time for diagonalization                   ...    0.021 sec
Threshold for overlap eigenvalues          ... 1.000e-07
Number of eigenvalues below threshold      ... 0
Time for construction of square roots      ...    0.007 sec
Total time needed                          ...    0.030 sec

-------------------
DFT GRID GENERATION
-------------------

General Integration Accuracy     IntAcc      ... 4.388
Radial Grid Type                 RadialGrid  ... OptM3 with GC (2021)
Angular Grid (max. ang.)         AngularGrid ... 4 (Lebedev-302)
Angular grid pruning method      GridPruning ... 4 (adaptive)
Weight generation scheme         WeightScheme... mBecke (2022)
Basis function cutoff            BFCut       ... 1.0000e-10
Integration weight cutoff        WCut        ... 1.0000e-14
Partially contracted basis set               ... off
Rotationally invariant grid construction     ... off
Angular grids for H and He will be reduced by one unit

Total number of grid points                  ...    74254
Total number of batches                      ...     1169
Average number of points per batch           ...       63
Average number of grid points per atom       ...     4368
Initializing property integral containers    ... done (  0.0 sec)

SHARK setup successfully completed in   0.7 seconds

Maximum memory used throughout the entire STARTUP-calculation: 28.6 MB


           ************************************************************
           *        Program running with 8 parallel MPI-processes     *
           *              working on a common directory               *
           ************************************************************
-------------------------------------------------------------------------------
                                 ORCA GUESS
                   Start orbitals & Density for SCF / CASSCF
-------------------------------------------------------------------------------

------------
SCF SETTINGS
------------
Hamiltonian:
 Ab initio Hamiltonian  Method          .... Hartree-Fock(GTOs)


General Settings:
 Integral files         IntName         .... calc
 Hartree-Fock type      HFTyp           .... RHF
 Total Charge           Charge          ....    0
 Multiplicity           Mult            ....    1
 Number of Electrons    NEL             ....   54
 Basis Dimension        Dim             ....  357
 Nuclear Repulsion      ENuc            ....    311.2487879309 Eh

Convergence Acceleration:
 AO-DIIS                CNVDIIS         .... on
   Start iteration      DIISMaxIt       ....    12
   Startup error        DIISStart       ....  0.200000
   # of expansion vecs  DIISMaxEq       ....     5
   Bias factor          DIISBfac        ....   1.050
   Max. coefficient     DIISMaxC        ....  10.000
 MO-DIIS                CNVKDIIS        .... off
 Trust-Rad. Augm. Hess. CNVTRAH         .... auto
   Auto Start mean grad. ratio tolernc. ....  1.125000
   Auto Start start iteration           ....     1
   Auto Start num. interpolation iter.  ....    10
   Max. Number of Micro iterations      ....    24
   Max. Number of Macro iterations      .... Maxiter - #DIIS iter
   Number of Davidson start vectors     ....     2
   Converg. threshold    (grad. norm)   ....   5.000e-05
   Grad. Scal. Fac. for Micro threshold ....   0.100
   Minimum threshold for Micro iter.    ....   1.000e-02
   NR start threshold (gradient norm)   ....   1.000e-04
   Initial trust radius                 ....   0.400
   Minimum AH scaling param. (alpha)    ....   1.000
   Maximum AH scaling param. (alpha)    .... 1000.000
   Quad. conv. algorithm                .... NR
   White noise on init. David. guess    .... on
   Maximum white noise                  ....   0.010
   Pseudo random numbers                .... off
   Inactive MOs                         .... canonical
   Orbital update algorithm             .... Taylor
   Preconditioner                       .... Diag
   Full preconditioner red. dimension   ....   250
 SOSCF                  CNVSOSCF        .... on
   Start iteration      SOSCFMaxIt      ....   150
   Startup grad/error   SOSCFStart      ....  0.003300
   Hessian update       SOSCFHessUp     .... L-BFGS
 Level Shifting         CNVShift        .... on
   Level shift para.    LevelShift      ....    0.2500
   Turn off err/grad.   ShiftErr        ....    0.0010
 Zerner damping         CNVZerner       .... off
 Static damping         CNVDamp         .... on
   Fraction old density DampFac         ....    0.7000
   Max. Damping (<1)    DampMax         ....    0.9800
   Min. Damping (>=0)   DampMin         ....    0.0000
   Turn off err/grad.   DampErr         ....    0.1000

SCF Procedure:
 Maximum # iterations   MaxIter         ....   125
 SCF integral mode      SCFMode         .... Direct
   Integral package                     .... SHARK and LIBINT hybrid scheme
 Reset frequency        DirectResetFreq ....    20
 Integral Threshold     Thresh          ....  1.000e-10 Eh
 Primitive CutOff       TCut            ....  1.000e-11 Eh

Convergence Tolerance:
 Convergence Check Mode ConvCheckMode   .... Total+1el-Energy
 Convergence forced     ConvForced      .... 1
 Energy Change          TolE            ....  1.000e-06 Eh
 1-El. energy change                    ....  1.000e-03 Eh
 Orbital Gradient       TolG            ....  5.000e-05
 Orbital Rotation angle TolX            ....  5.000e-05
 DIIS Error             TolErr          ....  1.000e-06

---------------------
INITIAL GUESS: MOREAD
---------------------
Guess MOs are being read from file: calc.ges
Input Geometry matches current geometry (good)
Input basis set matches current basis set (good)
Occupation numbers will be reassigned to an Aufbau configuration
MOs were renormalized
MOs were reorthogonalized (Cholesky)
                      ------------------
                      INITIAL GUESS DONE (   0.0 sec)
                      ------------------
             **** ENERGY FILE WAS UPDATED (calc.en.tmp) ****
Finished Guess after   0.2 sec
Maximum memory used throughout the entire GUESS-calculation: 19.8 MB


           ************************************************************
           *        Program running with 8 parallel MPI-processes     *
           *              working on a common directory               *
           ************************************************************

-------------------------------------------------------------------------------------------
                                      ORCA LEAN-SCF
                              memory conserving SCF solver
-------------------------------------------------------------------------------------------

--------------------
CPCM SOLVATION MODEL
--------------------
CPCM parameters:
  Epsilon                                         ...      16.7000
  Refrac                                          ...       1.2750
  Rsolv                                           ...       1.3000
  Surface type                                    ... GAUSSIAN VDW
  Discretization scheme                           ... Constant charge density
    Threshold for H atoms                         ...       5.0000 (charges/Ang^2)
    Threshold for non-H atoms                     ...       5.0000 (charges/Ang^2)
  Epsilon function type                           ...         CPCM
Solvent:                                          ... CUSTOM
Radii:
  Scheme                                          ... Element-dependent radii
  Radius for C  used is    3.8550 Bohr (=   2.0400 Ang.)
  Radius for O  used is    3.4469 Bohr (=   1.8240 Ang.)
  Radius for H  used is    2.4944 Bohr (=   1.3200 Ang.)
Calculating surface                               ...        done! (  0.0s)
Cavity surface points                             ...         1526
Cavity Volume                                     ...     927.8156
Cavity Surface-area                               ...     541.2222
Calculating surface distance matrix               ...        done! (  0.0s)
Performing Cholesky decomposition & store         ...        done! (  0.1s)
Overall time for CPCM initialization              ...                 0.1s

----------------------------------------D-I-I-S--------------------------------------------
Iteration    Energy (Eh)           Delta-E    RMSDP     MaxDP     DIISErr   Damp  Time(sec)
-------------------------------------------------------------------------------------------
               ***  Starting incremental Fock matrix formation  ***
                              *** Initializing SOSCF ***
---------------------------------------S-O-S-C-F--------------------------------------
Iteration    Energy (Eh)           Delta-E    RMSDP     MaxDP     MaxGrad    Time(sec)
--------------------------------------------------------------------------------------
    1    -307.9908768338002005     0.00e+00  2.40e-05  8.11e-04  3.29e-05     6.1
               *** Restarting incremental Fock matrix formation ***
    2    -307.9908807417434105    -3.91e-06  1.56e-05  6.04e-04  5.63e-05     6.0
    3    -307.9908815763697589    -8.35e-07  9.30e-06  3.63e-04  2.88e-05     4.3
                 **** Energy Check signals convergence ****

               *****************************************************
               *                     SUCCESS                       *
               *           SCF CONVERGED AFTER   3 CYCLES          *
               *****************************************************

             **** ENERGY FILE WAS UPDATED (calc.en.tmp) ****

----------------
TOTAL SCF ENERGY
----------------

Total Energy       :       -307.99088157636976 Eh           -8380.85796 eV

Components:
Nuclear Repulsion  :        311.24878793087743 Eh            8469.51010 eV
Electronic Energy  :       -619.23245991827173 Eh          -16850.17188 eV
One Electron Energy:      -1035.00379747716011 Eh          -28163.88515 eV
Two Electron Energy:        415.77133755888838 Eh           11313.71327 eV
CPCM Dielectric    :         -0.00720958897544 Eh              -0.19618 eV

Virial components:
Potential Energy   :       -615.48647491094152 Eh          -16748.23845 eV
Kinetic Energy     :        307.49559333457177 Eh            8367.38048 eV
Virial Ratio       :          2.00161071655183

CPCM Solvation Model Properties:
Surface-charge          :         -0.02495663330658
Corrected charge        :         -0.00000000000000
Outlying charge corr.   :          0.00004608151579 Eh               0.00125 eV
Free-energy (cav+disp)  :  This term is not implemented in the current solvation scheme

---------------
SCF CONVERGENCE
---------------

  Last Energy change         ...    8.3463e-07  Tolerance :   1.0000e-06
  Last MAX-Density change    ...    3.6343e-04  Tolerance :   1.0000e-05
  Last RMS-Density change    ...    9.3037e-06  Tolerance :   1.0000e-06
  Last DIIS Error            ...    5.9684e-04  Tolerance :   1.0000e-06
  Last Orbital Gradient      ...    2.8843e-05  Tolerance :   5.0000e-05
  Last Orbital Rotation      ...    6.8049e-05  Tolerance :   5.0000e-05


----------------
ORBITAL ENERGIES
----------------

  NO   OCC          E(Eh)            E(eV) 
   0   2.0000     -20.551236      -559.2276 
   1   2.0000     -11.279199      -306.9226 
   2   2.0000     -11.273846      -306.7769 
   3   2.0000     -11.233302      -305.6737 
   4   2.0000     -11.222581      -305.3819 
   5   2.0000     -11.220058      -305.3133 
   6   2.0000     -11.212155      -305.0982 
   7   2.0000      -1.376179       -37.4477 
   8   2.0000      -1.087657       -29.5966 
   9   2.0000      -1.027153       -27.9503 
  10   2.0000      -0.956510       -26.0279 
  11   2.0000      -0.895299       -24.3623 
  12   2.0000      -0.796908       -21.6850 
  13   2.0000      -0.732257       -19.9257 
  14   2.0000      -0.670224       -18.2377 
  15   2.0000      -0.649644       -17.6777 
  16   2.0000      -0.599862       -16.3231 
  17   2.0000      -0.589463       -16.0401 
  18   2.0000      -0.566240       -15.4082 
  19   2.0000      -0.551080       -14.9956 
  20   2.0000      -0.530768       -14.4429 
  21   2.0000      -0.529900       -14.4193 
  22   2.0000      -0.517069       -14.0702 
  23   2.0000      -0.485929       -13.2228 
  24   2.0000      -0.463184       -12.6039 
  25   2.0000      -0.428303       -11.6547 
  26   2.0000      -0.336701        -9.1621 
  27   0.0000       0.141844         3.8598 
  28   0.0000       0.162667         4.4264 
  29   0.0000       0.169873         4.6225 
  30   0.0000       0.180689         4.9168 
  31   0.0000       0.192467         5.2373 
  32   0.0000       0.209580         5.7030 
  33   0.0000       0.220779         6.0077 
  34   0.0000       0.228298         6.2123 
  35   0.0000       0.234988         6.3943 
  36   0.0000       0.242305         6.5934 
  37   0.0000       0.247188         6.7263 
*Only the first 10 virtual orbitals were printed.

                    ********************************
                    * MULLIKEN POPULATION ANALYSIS *
                    ********************************

-----------------------
MULLIKEN ATOMIC CHARGES
-----------------------
   0 C :   -0.227230
   1 C :    0.311196
   2 C :   -0.096328
   3 C :   -0.210321
   4 C :   -0.173016
   5 C :    0.185605
   6 O :   -0.492874
   7 H :    0.063366
   8 H :    0.057850
   9 H :    0.072924
  10 H :    0.080018
  11 H :    0.087520
  12 H :    0.083609
  13 H :    0.044161
  14 H :    0.115712
  15 H :    0.050967
  16 H :    0.046839
Sum of atomic charges:    0.0000000

--------------------------------
MULLIKEN REDUCED ORBITAL CHARGES
--------------------------------
  0 C s       :     3.133497  s :     3.133497
      pz      :     0.994557  p :     3.006174
      px      :     0.961138
      py      :     1.050479
      dz2     :     0.029024  d :     0.083390
      dxz     :     0.014198
      dyz     :     0.004673
      dx2y2   :     0.010081
      dxy     :     0.025414
      f0      :     0.000745  f :     0.004169
      f+1     :     0.000932
      f-1     :     0.000131
      f+2     :     0.000691
      f-2     :     0.000361
      f+3     :     0.000854
      f-3     :     0.000455

  1 C s       :     2.979465  s :     2.979465
      pz      :     0.968384  p :     2.506456
      px      :     0.854553
      py      :     0.683519
      dz2     :     0.040847  d :     0.189238
      dxz     :     0.038950
      dyz     :     0.031417
      dx2y2   :     0.035153
      dxy     :     0.042871
      f0      :     0.001951  f :     0.013645
      f+1     :     0.001591
      f-1     :     0.001127
      f+2     :     0.001184
      f-2     :     0.002355
      f+3     :     0.002511
      f-3     :     0.002928

  2 C s       :     3.204930  s :     3.204930
      pz      :     0.906126  p :     2.727167
      px      :     0.968569
      py      :     0.852473
      dz2     :     0.011784  d :     0.153535
      dxz     :     0.028016
      dyz     :     0.021524
      dx2y2   :     0.039040
      dxy     :     0.053172
      f0      :     0.001340  f :     0.010695
      f+1     :     0.001181
      f-1     :     0.001176
      f+2     :     0.000763
      f-2     :     0.001351
      f+3     :     0.002638
      f-3     :     0.002247

  3 C s       :     3.169626  s :     3.169626
      pz      :     1.043826  p :     2.952180
      px      :     1.040558
      py      :     0.867797
      dz2     :     0.013702  d :     0.084443
      dxz     :     0.020732
      dyz     :     0.013927
      dx2y2   :     0.014992
      dxy     :     0.021090
      f0      :     0.000416  f :     0.004072
      f+1     :     0.000599
      f-1     :     0.000507
      f+2     :     0.000386
      f-2     :     0.000374
      f+3     :     0.000798
      f-3     :     0.000992

  4 C s       :     3.094523  s :     3.094523
      pz      :     1.005130  p :     2.953042
      px      :     0.994503
      py      :     0.953409
      dz2     :     0.005154  d :     0.116940
      dxz     :     0.020199
      dyz     :     0.015579
      dx2y2   :     0.040052
      dxy     :     0.035955
      f0      :     0.001159  f :     0.008512
      f+1     :     0.001054
      f-1     :     0.000819
      f+2     :     0.001113
      f-2     :     0.000646
      f+3     :     0.002109
      f-3     :     0.001612

  5 C s       :     3.056254  s :     3.056254
      pz      :     0.983018  p :     2.595531
      px      :     0.696191
      py      :     0.916322
      dz2     :     0.017597  d :     0.150933
      dxz     :     0.042889
      dyz     :     0.029879
      dx2y2   :     0.033559
      dxy     :     0.027010
      f0      :     0.001286  f :     0.011678
      f+1     :     0.001875
      f-1     :     0.000973
      f+2     :     0.002078
      f-2     :     0.000853
      f+3     :     0.002324
      f-3     :     0.002289

  6 O s       :     3.780260  s :     3.780260
      pz      :     1.843012  p :     4.673361
      px      :     1.293591
      py      :     1.536759
      dz2     :     0.004626  d :     0.037276
      dxz     :     0.004937
      dyz     :     0.003569
      dx2y2   :     0.011476
      dxy     :     0.012668
      f0      :     0.000255  f :     0.001977
      f+1     :     0.000345
      f-1     :     0.000231
      f+2     :     0.000187
      f-2     :     0.000167
      f+3     :     0.000465
      f-3     :     0.000327

  7 H s       :     0.895215  s :     0.895215
      pz      :     0.007865  p :     0.039385
      px      :     0.013933
      py      :     0.017587
      dz2     :     0.000236  d :     0.002034
      dxz     :     0.000242
      dyz     :     0.000358
      dx2y2   :     0.000610
      dxy     :     0.000589

  8 H s       :     0.902089  s :     0.902089
      pz      :     0.022249  p :     0.038002
      px      :     0.008596
      py      :     0.007157
      dz2     :     0.000781  d :     0.002058
      dxz     :     0.000668
      dyz     :     0.000525
      dx2y2   :     0.000020
      dxy     :     0.000064

  9 H s       :     0.887440  s :     0.887440
      pz      :     0.008609  p :     0.037590
      px      :     0.011096
      py      :     0.017886
      dz2     :     0.000257  d :     0.002045
      dxz     :     0.000206
      dyz     :     0.000419
      dx2y2   :     0.000567
      dxy     :     0.000595

 10 H s       :     0.879993  s :     0.879993
      pz      :     0.019723  p :     0.037929
      px      :     0.009544
      py      :     0.008662
      dz2     :     0.000695  d :     0.002060
      dxz     :     0.000558
      dyz     :     0.000512
      dx2y2   :     0.000131
      dxy     :     0.000163

 11 H s       :     0.874760  s :     0.874760
      pz      :     0.008395  p :     0.035690
      px      :     0.016167
      py      :     0.011128
      dz2     :     0.000221  d :     0.002030
      dxz     :     0.000379
      dyz     :     0.000232
      dx2y2   :     0.000642
      dxy     :     0.000555

 12 H s       :     0.876099  s :     0.876099
      pz      :     0.014967  p :     0.038220
      px      :     0.015293
      py      :     0.007960
      dz2     :     0.000517  d :     0.002072
      dxz     :     0.000569
      dyz     :     0.000277
      dx2y2   :     0.000314
      dxy     :     0.000396

 13 H s       :     0.915884  s :     0.915884
      pz      :     0.023668  p :     0.037498
      px      :     0.008640
      py      :     0.005190
      dz2     :     0.000803  d :     0.002457
      dxz     :     0.000833
      dyz     :     0.000626
      dx2y2   :     0.000058
      dxy     :     0.000137

 14 H s       :     0.840924  s :     0.840924
      pz      :     0.010416  p :     0.041284
      px      :     0.017282
      py      :     0.013586
      dz2     :     0.000240  d :     0.002080
      dxz     :     0.000446
      dyz     :     0.000152
      dx2y2   :     0.000671
      dxy     :     0.000571

 15 H s       :     0.911689  s :     0.911689
      pz      :     0.016864  p :     0.035091
      px      :     0.005696
      py      :     0.012531
      dz2     :     0.000627  d :     0.002253
      dxz     :     0.000556
      dyz     :     0.000574
      dx2y2   :     0.000311
      dxy     :     0.000184

 16 H s       :     0.916148  s :     0.916148
      pz      :     0.014474  p :     0.034762
      px      :     0.010921
      py      :     0.009367
      dz2     :     0.000553  d :     0.002252
      dxz     :     0.000559
      dyz     :     0.000393
      dx2y2   :     0.000436
      dxy     :     0.000311


                     *******************************
                     * LOEWDIN POPULATION ANALYSIS *
                     *******************************

----------------------
LOEWDIN ATOMIC CHARGES
----------------------
   0 C :    0.015058
   1 C :   -0.144425
   2 C :   -0.083519
   3 C :    0.019286
   4 C :   -0.018882
   5 C :   -0.089457
   6 O :    0.139871
   7 H :    0.014792
   8 H :    0.013218
   9 H :    0.011951
  10 H :    0.022433
  11 H :    0.021816
  12 H :    0.020690
  13 H :    0.021706
  14 H :    0.014090
  15 H :    0.010953
  16 H :    0.010419

-------------------------------
LOEWDIN REDUCED ORBITAL CHARGES
-------------------------------
  0 C s       :     2.708801  s :     2.708801
      pz      :     0.982942  p :     2.944695
      px      :     0.958774
      py      :     1.002979
      dz2     :     0.100910  d :     0.302383
      dxz     :     0.056673
      dyz     :     0.014976
      dx2y2   :     0.036648
      dxy     :     0.093177
      f0      :     0.004137  f :     0.029064
      f+1     :     0.005695
      f-1     :     0.002169
      f+2     :     0.005749
      f-2     :     0.003277
      f+3     :     0.005427
      f-3     :     0.002608

  1 C s       :     2.695464  s :     2.695464
      pz      :     0.995195  p :     2.709279
      px      :     0.900764
      py      :     0.813320
      dz2     :     0.138829  d :     0.650785
      dxz     :     0.117568
      dyz     :     0.091623
      dx2y2   :     0.134549
      dxy     :     0.168217
      f0      :     0.010203  f :     0.088896
      f+1     :     0.009055
      f-1     :     0.008638
      f+2     :     0.007989
      f-2     :     0.015870
      f+3     :     0.017209
      f-3     :     0.019931

  2 C s       :     2.716871  s :     2.716871
      pz      :     0.822561  p :     2.803725
      px      :     1.017857
      py      :     0.963307
      dz2     :     0.044891  d :     0.508269
      dxz     :     0.082550
      dyz     :     0.074764
      dx2y2   :     0.133677
      dxy     :     0.172387
      f0      :     0.004047  f :     0.054653
      f+1     :     0.004119
      f-1     :     0.004667
      f+2     :     0.006139
      f-2     :     0.006921
      f+3     :     0.015606
      f-3     :     0.013155

  3 C s       :     2.695554  s :     2.695554
      pz      :     1.003240  p :     2.946938
      px      :     0.995549
      py      :     0.948149
      dz2     :     0.050367  d :     0.308264
      dxz     :     0.067535
      dyz     :     0.048169
      dx2y2   :     0.059445
      dxy     :     0.082748
      f0      :     0.003033  f :     0.029958
      f+1     :     0.003471
      f-1     :     0.004550
      f+2     :     0.004351
      f-2     :     0.003183
      f+3     :     0.004912
      f-3     :     0.006458

  4 C s       :     2.731912  s :     2.731912
      pz      :     0.885510  p :     2.861085
      px      :     1.013438
      py      :     0.962138
      dz2     :     0.025821  d :     0.382832
      dxz     :     0.050550
      dyz     :     0.059327
      dx2y2   :     0.128269
      dxy     :     0.118865
      f0      :     0.003219  f :     0.043053
      f+1     :     0.002744
      f-1     :     0.003368
      f+2     :     0.007528
      f-2     :     0.003261
      f+3     :     0.013882
      f-3     :     0.009052

  5 C s       :     2.707860  s :     2.707860
      pz      :     1.001944  p :     2.742171
      px      :     0.776489
      py      :     0.963738
      dz2     :     0.068645  d :     0.561125
      dxz     :     0.146631
      dyz     :     0.097333
      dx2y2   :     0.134115
      dxy     :     0.114401
      f0      :     0.007590  f :     0.078301
      f+1     :     0.011559
      f-1     :     0.006120
      f+2     :     0.012117
      f-2     :     0.007435
      f+3     :     0.017004
      f-3     :     0.016476

  6 O s       :     3.277359  s :     3.277359
      pz      :     1.700779  p :     4.485877
      px      :     1.285258
      py      :     1.499840
      dz2     :     0.008874  d :     0.090984
      dxz     :     0.014859
      dyz     :     0.008995
      dx2y2   :     0.028169
      dxy     :     0.030086
      f0      :     0.000600  f :     0.005909
      f+1     :     0.000727
      f-1     :     0.000341
      f+2     :     0.000550
      f-2     :     0.000643
      f+3     :     0.001349
      f-3     :     0.001698

  7 H s       :     0.815617  s :     0.815617
      pz      :     0.036992  p :     0.142393
      px      :     0.048118
      py      :     0.057284
      dz2     :     0.002819  d :     0.027197
      dxz     :     0.003446
      dyz     :     0.005236
      dx2y2   :     0.008654
      dxy     :     0.007042

  8 H s       :     0.818550  s :     0.818550
      pz      :     0.067750  p :     0.140785
      px      :     0.036484
      py      :     0.036550
      dz2     :     0.009445  d :     0.027447
      dxz     :     0.008434
      dyz     :     0.008251
      dx2y2   :     0.000341
      dxy     :     0.000976

  9 H s       :     0.818591  s :     0.818591
      pz      :     0.038595  p :     0.142081
      px      :     0.044895
      py      :     0.058592
      dz2     :     0.003512  d :     0.027376
      dxz     :     0.002913
      dyz     :     0.005624
      dx2y2   :     0.007954
      dxy     :     0.007373

 10 H s       :     0.809052  s :     0.809052
      pz      :     0.062649  p :     0.141417
      px      :     0.042144
      py      :     0.036624
      dz2     :     0.008650  d :     0.027098
      dxz     :     0.007808
      dyz     :     0.006791
      dx2y2   :     0.001866
      dxy     :     0.001983

 11 H s       :     0.811090  s :     0.811090
      pz      :     0.038779  p :     0.139726
      px      :     0.054729
      py      :     0.046218
      dz2     :     0.003015  d :     0.027368
      dxz     :     0.005909
      dyz     :     0.003255
      dx2y2   :     0.008450
      dxy     :     0.006738

 12 H s       :     0.809725  s :     0.809725
      pz      :     0.052540  p :     0.142419
      px      :     0.054371
      py      :     0.035509
      dz2     :     0.007683  d :     0.027166
      dxz     :     0.006511
      dyz     :     0.003708
      dx2y2   :     0.004262
      dxy     :     0.005003

 13 H s       :     0.815982  s :     0.815982
      pz      :     0.072538  p :     0.135700
      px      :     0.036065
      py      :     0.027097
      dz2     :     0.009733  d :     0.026612
      dxz     :     0.008748
      dyz     :     0.006551
      dx2y2   :     0.000532
      dxy     :     0.001048

 14 H s       :     0.811795  s :     0.811795
      pz      :     0.044047  p :     0.147918
      px      :     0.057998
      py      :     0.045874
      dz2     :     0.003142  d :     0.026197
      dxz     :     0.005951
      dyz     :     0.002425
      dx2y2   :     0.007414
      dxy     :     0.007264

 15 H s       :     0.828579  s :     0.828579
      pz      :     0.063137  p :     0.134308
      px      :     0.027510
      py      :     0.043660
      dz2     :     0.008781  d :     0.026160
      dxz     :     0.005568
      dyz     :     0.006633
      dx2y2   :     0.002971
      dxy     :     0.002206

 16 H s       :     0.829199  s :     0.829199
      pz      :     0.055226  p :     0.134364
      px      :     0.041130
      py      :     0.038008
      dz2     :     0.006847  d :     0.026018
      dxz     :     0.006746
      dyz     :     0.004755
      dx2y2   :     0.003944
      dxy     :     0.003725


                      *****************************
                      * MAYER POPULATION ANALYSIS *
                      *****************************

  NA   - Mulliken gross atomic population
  ZA   - Total nuclear charge
  QA   - Mulliken gross atomic charge
  VA   - Mayer's total valence
  BVA  - Mayer's bonded valence
  FA   - Mayer's free valence

  ATOM       NA         ZA         QA         VA         BVA        FA
  0 C      6.2272     6.0000    -0.2272     3.9523     3.9523     0.0000
  1 C      5.6888     6.0000     0.3112     3.8557     3.8557     0.0000
  2 C      6.0963     6.0000    -0.0963     3.7532     3.7532     0.0000
  3 C      6.2103     6.0000    -0.2103     3.9529     3.9529    -0.0000
  4 C      6.1730     6.0000    -0.1730     3.9345     3.9345     0.0000
  5 C      5.8144     6.0000     0.1856     3.9592     3.9592    -0.0000
  6 O      8.4929     8.0000    -0.4929     1.8361     1.8361     0.0000
  7 H      0.9366     1.0000     0.0634     1.0107     1.0107     0.0000
  8 H      0.9421     1.0000     0.0579     1.0157     1.0157    -0.0000
  9 H      0.9271     1.0000     0.0729     1.0074     1.0074     0.0000
 10 H      0.9200     1.0000     0.0800     0.9971     0.9971    -0.0000
 11 H      0.9125     1.0000     0.0875     0.9979     0.9979     0.0000
 12 H      0.9164     1.0000     0.0836     0.9923     0.9923    -0.0000
 13 H      0.9558     1.0000     0.0442     1.0067     1.0067     0.0000
 14 H      0.8843     1.0000     0.1157     1.0071     1.0071     0.0000
 15 H      0.9490     1.0000     0.0510     0.9897     0.9897     0.0000
 16 H      0.9532     1.0000     0.0468     0.9913     0.9913    -0.0000

  Mayer bond orders larger than 0.100000
B(  0-C ,  1-C ) :   0.9373 B(  0-C ,  7-H ) :   1.0019 B(  0-C ,  8-H ) :   1.0022 
B(  0-C ,  9-H ) :   1.0060 B(  1-C ,  2-C ) :   0.9827 B(  1-C ,  6-O ) :   0.9330 
B(  1-C , 13-H ) :   1.0023 B(  2-C ,  3-C ) :   0.9300 B(  2-C ,  4-C ) :   1.9133 
B(  3-C , 10-H ) :   1.0013 B(  3-C , 11-H ) :   1.0092 B(  3-C , 12-H ) :   1.0028 
B(  4-C ,  5-C ) :   1.0237 B(  4-C , 14-H ) :   0.9757 B(  5-C ,  6-O ) :   0.9153 
B(  5-C , 15-H ) :   0.9973 B(  5-C , 16-H ) :   1.0034 

-------
TIMINGS
-------

Total SCF time: 0 days 0 hours 0 min 16 sec 

Total time                  ....      16.742 sec
Sum of individual times     ....      16.729 sec  ( 99.9%)

SCF preparation             ....       0.242 sec  (  1.4%)
Fock matrix formation       ....      16.233 sec  ( 97.0%)
  Startup                   ....       0.009 sec  (  0.1% of F)
  Coulomb+Exchange Fock     ....      15.656 sec  ( 96.4% of F)
  CPCM terms                ....       0.557 sec  (  3.4% of F)
Diagonalization             ....       0.000 sec  (  0.0%)
Density matrix formation    ....       0.014 sec  (  0.1%)
Total Energy calculation    ....       0.010 sec  (  0.1%)
Population analysis         ....       0.034 sec  (  0.2%)
Orbital Transformation      ....       0.044 sec  (  0.3%)
Orbital Orthonormalization  ....       0.000 sec  (  0.0%)
DIIS solution               ....       0.056 sec  (  0.3%)
SOSCF solution              ....       0.093 sec  (  0.6%)
Finished LeanSCF after  16.8 sec

Maximum memory used throughout the entire LEANSCF-calculation: 26.8 MB


           ************************************************************
           *        Program running with 8 parallel MPI-processes     *
           *              working on a common directory               *
           ************************************************************

------------------------------------------------------------------------------
                         ORCA PROPERTY INTEGRAL CALCULATIONS
------------------------------------------------------------------------------

GBWName                                   ... calc.gbw
Number of atoms                           ...     17
Number of basis functions                 ...    357
Max core memory                           ...   8000 MB

Dipole integrals                          ... YES
Quadrupole integrals                      ...  NO
Linear momentum integrals                 ... YES
Angular momentum integrals                ... YES
Higher moments length integrals           ...  NO
Higher moments velocity integrals         ...  NO
Kinetic energy integrals                  ...  NO
GIAO right hand sides                     ...  NO
GIAO dipole derivative integrals          ...  NO
SOC integrals                             ...  NO
EPR diamagnetic integrals (GIAO)          ...  NO
EPR gauge integrals                       ...  NO
Field gradient integrals                  ...  NO (   0 nuclei)
Spin-dipole/Fermi contact integrals       ...  NO (   0 nuclei)
Contact density integrals                 ...  NO (   0 nuclei)
Nucleus-orbit integrals                   ...  NO (   0 nuclei)
Geometric perturbations                   ...  NO (  17 nuclei)

Choice of electric origin   ... Center of mass
Position of electric origin ... (  5.7642,  0.7612, -0.3472) 
Choice of magnetic origin   ... GIAO
Position of magnetic origin ... (  0.0000,  0.0000,  0.0000) 

Calculating integrals                     ... Electric Dipole (Length)     done (  0.0 sec)
Calculating integrals                     ... Linear Momentum              done (  0.0 sec)
Calculating integrals                     ... Angular Momentum  (ElOri)    done (  0.0 sec)

Property integrals calculated in   0.1 sec

Maximum memory used throughout the entire PROPINT-calculation: 21.1 MB


           ************************************************************
           *        Program running with 8 parallel MPI-processes     *
           *              working on a common directory               *
           ************************************************************


--------------------------------------------------------------------------------
                             ORCA-MATRIX DRIVEN CI
--------------------------------------------------------------------------------


Wavefunction type
-----------------
Correlation treatment                      ...      CCSD     
Single excitations                         ... ON
Orbital optimization                       ... OFF
Calculation of Z vector                    ... OFF
Calculation of Brueckner orbitals          ... OFF
Perturbative triple excitations            ... ON
CPCM scheme                                ... PTES
Calculation of F12 correction              ... OFF
Frozen core treatment                      ... chemical core (14 el)
Reference Wavefunction                     ... RHF
  Internal Orbitals:     7 ...   26 ( 20 MO's/ 40 electrons)
  Virtual  Orbitals:    27 ...  356 (330 MO's              )
Number of AO's                             ...    357
Number of electrons                        ...     54
Number of correlated electrons             ...     40

Algorithmic settings
--------------------
Integral transformation                    ... All integrals via the RI transformation
K(C) Formation                             ... RI-DLPNO
   PNO-Integral Storage                    ... ON DISK
   PNO occupation number cut-off           ... 3.330e-07
   Singles PNO occupation number cut-off   ... 9.990e-09
   PNO Mulliken prescreening cut-off       ... 1.000e-03
   Domain cut-off (Mulliken population)    ... 1.000e-03
   PNO Normalization                       ...    1
Maximum number of iterations               ...        50
Convergence tolerance (max. residuum)      ... 2.500e-05
Level shift for amplitude update           ... 2.000e-01
Maximum number of DIIS vectors             ...         7
DIIS turned on at iteration                ...         0
Damping before turning on DIIS             ...     0.500
Damping after turning on DIIS              ...     0.000
Pair specific amplitude update             ... OFF
Natural orbital iterations                 ... OFF
Perturbative natural orbital generation    ... OFF
Printlevel                                 ... 2

Singles Fock matrix elements calculated using PNOs.

Memory handling:
----------------
Maximum memory for working arrays          ...   8000 MB
Data storage in matrix containers          ... UNCOMPRESSED
Data type for integral storage             ... DOUBLE
In-Core Storage of quantities:
   Amplitudes+Sigma Vector      ... NO
   J+K operators                ... NO
   DIIS vectors                 ... NO
   3-external integrals         ... NO
   4-external integrals         ... NO

Localization treatment:
-----------------------
Localization option                        ...    6
Localization threshhold                    ... -1.0e+00
Using relative localization threshhold     ... 1.0e-08
Neglect threshold for strong pairs         ... 1.000e-04 Eh
Prescreening threshold for very weak pairs ... 1.000e-06 Eh

Initializing the integral package          ... done
Localizing the valence orbitals
Localizing the valence orbitals
------------------------------------------------------------------------------
                           ORCA ORBITAL LOCALIZATION
------------------------------------------------------------------------------

Input orbitals are from                  ... calc.gbw
Output orbitals are to                   ... calc.loc
Max. number of iterations                ... 128
Localizations seeded randomly            ... off
Convergence tolerance                    ... 1.000e-06
Using relative localization threshhold   ... 1.000e-08
Threshold for strong local MOs           ... 9.500e-01
Threshold for bond MOs                   ... 8.500e-01
Operator                                 ... 0
Orbital range for localization           ... 7 to 26
Localization criterion                   ... FOSTER-BOYS (AUGMENTED HESSIAN)
Doing the dipole integrals     ... o.k.
Initial value of the localization sum :   219.061369
ITERATION   0 : L=  256.2514195491 DL=  3.72e+01 (AVERGE_DL)=    0.4424218682 
ITERATION   1 : L=  263.6120501845 DL=  7.36e+00 (AVERGE_DL)=    0.1968252048 
ITERATION   2 : L=  263.8135205448 DL=  2.01e-01 (AVERGE_DL)=    0.0325633278 
ITERATION   3 : L=  263.8156129704 DL=  2.09e-03 (AVERGE_DL)=    0.0033185489 
ITERATION   4 : L=  263.8158573844 DL=  2.44e-04 (AVERGE_DL)=    0.0011341909 
ITERATION   5 : L=  263.8158902229 DL=  3.28e-05 (AVERGE_DL)=    0.0004157339 
ITERATION   6 : L=  263.8158944123 DL=  4.19e-06 (AVERGE_DL)=    0.0001484902 
ITERATION   7 : L=  263.8158949336 DL=  5.21e-07 (AVERGE_DL)=    0.0000523816 
LOCALIZATION SUM CONVERGED

------------------------------------------------------
AUGMENTED HESSIAN OPTIMIZATION OF FOSTER-BOYS ORBITALS
------------------------------------------------------

Spin operator:           0
Orbital window:          7 to 26
Number of iterations:    128
Gradient tolerance:      1.000e-06
Number of pairs:         190
Davidson threshold:      2000
Diagonalization method:  LAPACK
Iter:    0   L: 263.8158949336   Grad. norm: 1.119036e-03
   *** Likely close to a maximum now. ***
       Augmented Hessian eigenvalues:  1.53e-07 -1.17e+00 -3.62e+00 -5.45e+00 ... 
Iter:    1   L: 263.8158950100   Grad. norm: 9.331938e-08
LOCALIZATION HAS CONVERGED.

Eigenvalues of the Hessian:
  0 -1.170e+00
  1 -3.616e+00
  2 -5.447e+00
  3 -5.472e+00
  4 -5.638e+00
  5 -7.639e+00
  6 -1.079e+01
  7 -1.661e+01
  8 -1.720e+01
  9 -1.722e+01
    ...


--------------------------------------------------------------------------------
                    LOCALIZED MOLECULAR ORBITAL COMPOSITIONS
--------------------------------------------------------------------------------

The Mulliken populations for each LMO on each atom are computed
The LMO`s will be ordered according to atom index and type
  (A) Strongly localized MO`s have populations of >=0.950 on one atom
  (B) Two center bond orbitals have populations of >=0.850 on two atoms
  (C) Other MO`s are considered to be `delocalized`

FOUND  -   2 strongly local MO`s
       -  18 two center bond MO`s
       -   0 significantly delocalized MO`s

Rather strongly localized orbitals:
MO   8:   6O  -   0.986376
MO   7:   6O  -   0.976428
Bond-like localized orbitals:
MO  26:  16H  -   0.489973  and   5C  -   0.546142
MO  25:  15H  -   0.488556  and   5C  -   0.541129
MO  24:  14H  -   0.441262  and   4C  -   0.558810
MO  23:  13H  -   0.484647  and   1C  -   0.547269
MO  22:  12H  -   0.469202  and   3C  -   0.556096
MO  21:  11H  -   0.465715  and   3C  -   0.560757
MO  20:  10H  -   0.469278  and   3C  -   0.554081
MO  19:   9H  -   0.470277  and   0C  -   0.549692
MO  18:   8H  -   0.476280  and   0C  -   0.541327
MO  17:   7H  -   0.475121  and   0C  -   0.541011
MO  16:   6O  -   0.675592  and   5C  -   0.323218
MO  15:   6O  -   0.682335  and   1C  -   0.323888
MO  14:   5C  -   0.479572  and   4C  -   0.551426
MO  13:   4C  -   0.508825  and   2C  -   0.509195
MO  12:   4C  -   0.500775  and   2C  -   0.516956
MO  11:   3C  -   0.443246  and   2C  -   0.572219
MO  10:   2C  -   0.546372  and   1C  -   0.479871
MO   9:   1C  -   0.518115  and   0C  -   0.501932
Localized MO's were stored in: calc.loc

Localizing the core orbitals
------------------------------------------------------------------------------
                           ORCA ORBITAL LOCALIZATION
------------------------------------------------------------------------------

Input orbitals are from                  ... calc.loc
Output orbitals are to                   ... calc.loc
Max. number of iterations                ... 128
Localizations seeded randomly            ... off
Convergence tolerance                    ... 1.000e-06
Using relative localization threshhold   ... 1.000e-08
Threshold for strong local MOs           ... 9.500e-01
Threshold for bond MOs                   ... 8.500e-01
Operator                                 ... 0
Orbital range for localization           ... 0 to 6
Localization criterion                   ... FOSTER-BOYS (AUGMENTED HESSIAN)
Doing the dipole integrals     ... o.k.
Initial value of the localization sum :    66.949275
ITERATION   0 : L=   66.9492770028 DL=  2.06e-06 (AVERGE_DL)=    0.0003134185 
ITERATION   1 : L=   66.9492770028 DL=  0.00e+00 (AVERGE_DL)=    0.0000000000 
LOCALIZATION SUM CONVERGED

------------------------------------------------------
AUGMENTED HESSIAN OPTIMIZATION OF FOSTER-BOYS ORBITALS
------------------------------------------------------

Spin operator:           0
Orbital window:          0 to 6
Number of iterations:    128
Gradient tolerance:      1.000e-06
Number of pairs:         21
Davidson threshold:      2000
Diagonalization method:  LAPACK
Iter:    0   L: 66.9492770028   Grad. norm: 1.292104e-04
   *** Likely close to a maximum now. ***
       Augmented Hessian eigenvalues:  1.07e-10 -2.56e+01 -2.90e+01 -2.93e+01 ... 
Iter:    1   L: 66.9492770029   Grad. norm: 2.685450e-16
LOCALIZATION HAS CONVERGED.

Eigenvalues of the Hessian:
  0 -2.565e+01
  1 -2.901e+01
  2 -2.928e+01
  3 -3.188e+01
  4 -3.213e+01
  5 -3.269e+01
  6 -3.308e+01
  7 -7.691e+01
  8 -7.717e+01
  9 -7.761e+01
    ...


--------------------------------------------------------------------------------
                    LOCALIZED MOLECULAR ORBITAL COMPOSITIONS
--------------------------------------------------------------------------------

The Mulliken populations for each LMO on each atom are computed
The LMO`s will be ordered according to atom index and type
  (A) Strongly localized MO`s have populations of >=0.950 on one atom
  (B) Two center bond orbitals have populations of >=0.850 on two atoms
  (C) Other MO`s are considered to be `delocalized`

FOUND  -   7 strongly local MO`s
       -   0 two center bond MO`s
       -   0 significantly delocalized MO`s

Rather strongly localized orbitals:
MO   6:   6O  -   0.999306
MO   5:   5C  -   1.001312
MO   4:   4C  -   1.001814
MO   3:   3C  -   1.001601
MO   2:   2C  -   1.000819
MO   1:   1C  -   1.001844
MO   0:   0C  -   1.001511
Localized MO's were stored in: calc.loc

Warning: reference  - re-canonicalizations have been set to INT 1 VIRT 1
Warning: internal orbitals are localized - no re-canonicalization of internal orbitals
Warning: UsePNO is turned on - no re-canonicalization of internal and virtual orbitals
Fock densities were made 
Making Fock matrix and reference energy:

--------------------------
CLOSED-SHELL FOCK OPERATOR
--------------------------

MDCI_FockCPCM: ediel   =  -0.007209589000
MDCI_FockCPCM: <VCPCM> =  -0.052131197942
Time needed for Fock operator              ...            7.876 sec
Reference energy                           ...   -307.990908767

--------------
DLPNO SETTINGS (2015 fully linear scaling implementation)
--------------

TCutMKN:           1.000e-03
TCutPAO:           1.000e-03
TCutPNO:           3.330e-07
TCutPNOSingles:    9.990e-09
TCutEN:            9.700e-01
TCutPAOExt:        1.000e-01
TCutPairs:         1.000e-04
TCutPre:           1.000e-06
TCutOSV:           1.000e-06
TCutDOij:          1.000e-05
TCutDO:            1.000e-02
TCutC:             1.000e-04
TCutCPAO:          1.000e-03
TCutCMO:           1.000e-03
TScaleDOMP2PreScr: 2.000e+00
TScaleMKNMP2PreScr:1.000e+01
TScalePNOMP2PreScr:1.000e+00
PAO overlap thresh 1.000e-08
Using PNOs for Singles Fock computation
Use new domains
Use fully linear algorithm
TCutTNO:           1.000e-09
TCutMP2Pairs:      1.000e-05
TCutDOStrong:      2.000e-02
TCutDOWeak:        4.000e-02
TCutMKNStrong:     1.000e-02
TCutMKNWeak:       1.000e-01
NTCutTNO:          1

--------------------------
Creating C-PCM containers                  ... ok
Mulliken population of the LMOs            ... ok
Performing proximity check                 ... No problems found
Calculating differential overlap integrals ... ok

--------------------------
ELECTRON PAIR PRESCREENING
--------------------------

Dipole-based pair screening          .... used

   TCutDOij = 1.000000e-05
   TCutPre  = 1.000000e-06
   .... Finished loop over pairs
Total time spent in the prescreening                  ...     0.000 sec
sum of pair energies estimated for screened out pairs ...       0.000000000000 Eh
Thresholds for map construction and integral transformation for crude MP2:
   TCutMKN                    ...     1.0e-02
   TCutDO                     ...     2.0e-02
   TCutPairs                  ...     1.0e-04
   TCutPNO_CrudeMP2           ...     3.3e-07
   TCutPNOSingles_CrudeMP2    ...     1.0e-08
--------------------------------
LOCAL RI TRANSFORMATION (IAVPAO)
--------------------------------

Orbital window:       7 to 26
Number of PAOs:     357
Basis functions:    357 (137 shells)
Aux. functions:     832 (254 shells)
Use SHARK:           on
Have SHARK:         yes

Processing maps (0.0 sec)
Average map sizes:
   Aux shells -> MOs              20.0
   Aux shells -> PAOs            357.0
   MOs        -> AO shells       136.4
   PAOs       -> AO shells       137.0

Calculating integrals (0.7 sec, 45.332 MB)
Sorting integrals (0.1 sec, 45.322 MB)
Total time for the integral transformation: 0.7 sec
--------------------------------
INITIAL GUESS AND PNO GENERATION
--------------------------------

PNO truncation parameters                   .... 
    PAOOverlapThresh   =        1.000e-08

    TCutPairs          =        1.000e-04
    TCutPNO            =        3.330e-07
    TCutPNOSingles     =        9.990e-09
    TCutMP2Pairs       =        1.000e-05
    TCutMKN            =        1.000e-02
    TCutDO             =        2.000e-02

Pair selection                          .... not used
Type of local MP2 treatment                 .... semi-local MP2
Strategy for PNO selection                  .... occupation number selection
Pair density normalization                  .... MP2 norm
Spin component scaling                      .... not used

   .... Finished loop over pairs
Making pair pair interaction lists          ... done

                       ===========================
                        178 OF  210 PAIRS ARE KEPT CCSD PAIRS
                         32 OF  210 PAIRS ARE KEPT MP2 PAIRS FOR (T)
                          0 OF  210 PAIRS ARE SKIPPED
                       ===========================

Total time spent in the initial guess                 ...     1.846 sec
SL-MP2 correlation energy (all non-screened pairs)    ...      -1.192962583371 Eh

Initial PNO correlation energy                        ...      -1.188172495117 Eh
sum of pair energies prescreened and skipped MP2 pairs...       0.000000000000 Eh
sum of pair energies of crude MP2 skipped pairs only  ...       0.000000000000 Eh
sum of MP2 pair energies for pairs that were not kept ...      -0.001601289849 Eh
sum of PNO error estimates for the kept pairs         ...      -0.003188798406 Eh
                                                          --------------------
sum of all corrections                                         -0.004790088255
Initial total correlation energy                               -1.192962583371
Thresholds for map construction and integral transformation for fine MP2 and CCSD(T) calculation:
   TCutMKN   ...     1.0e-03
   TCutDO    ...     1.0e-02
   TCutPairs ...     1.0e-04
   TCutCMO   ...     1.0e-03
   TCutCPAO  ...     1.0e-03

Thresholds for map construction and integral transformation for strong Triples:
   TCutMKN   ...     1.0e-02
   TCutDO    ...     2.0e-02
   TCutCMO   ...     1.0e-03
   TCutCPAO  ...     1.0e-03

Thresholds for map construction and integral transformation for weak Triples:
   TCutMKN   ...     1.0e-01
   TCutDO    ...     4.0e-02
   TCutCMO   ...     1.0e-03
   TCutCPAO  ...     1.0e-03

--------------------------------
LOCAL RI TRANSFORMATION (IAVPAO)
--------------------------------

Orbital window:       7 to 26
Number of PAOs:     357
Basis functions:    357 (137 shells)
Aux. functions:     832 (254 shells)
Use SHARK:           on
Have SHARK:         yes

Processing maps (0.0 sec)
Average map sizes:
   Aux shells -> MOs              20.0
   Aux shells -> PAOs            357.0
   MOs        -> AO shells       136.4
   PAOs       -> AO shells       137.0

Calculating integrals (0.6 sec, 45.332 MB)
Sorting integrals (0.1 sec, 45.322 MB)
Total time for the integral transformation: 0.7 sec
--------------------------------
INITIAL GUESS AND PNO GENERATION
--------------------------------

PNO truncation parameters                   .... 
    PAOOverlapThresh   =        1.000e-08

    TCutPairs          =        1.000e-04
    TCutPNO            =        3.330e-07
    TCutPNOSingles     =        9.990e-09
    TCutMP2Pairs       =        1.000e-05
    TCutMKN            =        1.000e-03
    TCutDO             =        1.000e-02

Pair selection                          .... not used
Type of local MP2 treatment                 .... semi-local MP2
Strategy for PNO selection                  .... occupation number selection
Pair density normalization                  .... MP2 norm
Spin component scaling                      .... not used

   .... Finished loop over pairs

 PNO Occupation Number Statistics: 
  | Av. % of trace(Dij) retained        ...  98.498472446705
  | sigma^2 in % of trace(Dij) retained ...   3.05e+00
  | Av. % of trace(Di) retained         ...  99.999133965622
  | sigma^2 in % of trace(Di) retained  ...   9.71e-08
 Distributions of % trace(Dij) recovered:
  |       >= 99.9  ...    58 ( 27.6 % of all pairs)
  |   [90.0, 99.0) ...    91 ( 43.3 % of all pairs)
  |   [99.0, 99.9) ...    61 ( 29.0 % of all pairs)
 Distributions of % trace(Di) recovered :
  |       >= 99.9  ...    20 (100.0 % of all I-pairs )

Making pair pair interaction lists          ... done

                       ===========================
                        178 OF  210 PAIRS ARE KEPT
                       ===========================

Total time spent in the initial guess                 ...     3.114 sec
SL-MP2 correlation energy (all non-screened pairs)    ...      -1.193697679662 Eh

Initial PNO correlation energy                        ...      -1.188901107664 Eh
sum of pair energies estimated for screened out pairs ...       0.000000000000 Eh
sum of MP2 pair energies for pairs that were not kept ...      -0.001601568823 Eh
sum of PNO error estimates for the kept pairs         ...      -0.003195003175 Eh
                                                          --------------------
sum of all corrections                                         -0.004796571998
Initial total correlation energy                               -1.193697679662
Thresholds for map construction and integral transformation for fine MP2 and CCSD(T) calculation:
   TCutMKN   ...     1.0e-03
   TCutDO    ...     1.0e-02
   TCutPairs ...     1.0e-04
   TCutCMO   ...     1.0e-03
   TCutCPAO  ...     1.0e-03

Time for aux screen maps:            0.002
Time for maps after fine MP2:            0.008
-----------------------------
LOCAL RI TRANSFORMATION (IJV)
-----------------------------

Orbital window:       7 to 26
Basis functions:    357 (137 shells)
Aux. functions:     832 (254 shells)
Use SHARK:           on

Processing maps (0.0 sec)
Average map sizes:
   Aux shells -> MOs(i)           20.0
   Aux shells -> MOs(j)           20.0
   MOs        -> AO shells       136.4

Calculating integrals (0.7 sec, 2.549 MB)
Sorting integrals (0.0 sec, 2.539 MB)
Total time for the integral transformation: 0.7 sec
--------------------------------
LOCAL RI TRANSFORMATION (VABPAO)
--------------------------------

Number of PAOs:     357
Basis functions:    357 (137 shells)
Aux. functions:     832 (254 shells)
Use SHARK:           on

Processing maps (0.0 sec)
Average map sizes:
   Aux shells -> PAOs            357.0
   PAOs       -> AO shells       137.0

Calculating integrals (1.2 sec, 809.012 MB)
Finished


-------------------------------------
Pair Pair Term precalculation with     
RI-(ij|mn) and (im|jn) transformation  
ON THE FLY                             
-------------------------------------

   IBatch   1 (of   1)              ... done (   42.662 sec)
Total EXT                           ...          42.662 sec

IAVPA Available = YES
VABPAO Available= YES
IJV Available   = YES
IJK Available   = NO
PNO3i Available = YES
PNO3j Available = YES
PNO4 Available  = YES
---------------------
RI-PNO TRANSFORMATION
---------------------

Total Number of PNOs                   ...  5767
Average number of PNOs per pair        ...    32
Maximal number of PNOs per pair        ...    63
   #pairs with  1 -  5 PNOs   :    0
   #pairs with  6 - 10 PNOs   :    5
   #pairs with 11 - 15 PNOs   :   15
   #pairs with 16 - 20 PNOs   :   27
   #pairs with 21 - 25 PNOs   :   15
   #pairs with 26 - 30 PNOs   :   17
   #pairs with 31 - 35 PNOs   :   28
   #pairs with 36 - 40 PNOs   :   13
   #pairs with 41 - 45 PNOs   :   21
   #pairs with 46 - 50 PNOs   :   17
   #pairs with 51 - 55 PNOs   :   19
   #pairs with 61 - 65 PNOs   :    1

Generation of (ij|ab)[P] integrals            ... on
Generation of (ia|bc)[P],(ja|bc)[P] integrals ... on
Storage of 3 and 4 external integrals         ... on
Generation of ALL (ka|bc)[P] integrals        ... on
Keep RI integrals in memory                   ... off

Ibatch:  1 (of  1)
Starting 2-4 index PNO integral generation ... done

Timings:
Total PNO integral transformation time     ...         14.519 sec
Size of the 3-external file                ...        70 MB
Size of the 4-external file                ...       398 MB
Size of the IKJL file                      ...         0 MB
Size of the all 3-external file            ...       705 MB
Size of the 1-external file                ...         2 MB

Making pair/pair overlap matrices          ... done (    1.480 sec)
Size of the pair overlap file              ... 202 MB
Redoing the guess amplitudes               ... done (    0.002 sec)

-------------------------
FINAL STARTUP INFORMATION
-------------------------

E(0)                                       ...   -307.990908767
E(SL-MP2)                                  ...     -1.193697680
E(SL-MP2) including corrections            ...     -1.193697680
Initial E(tot)                             ...   -309.184606446
<T|T>                                      ...      0.338085768
Number of pairs included                   ... 178
Total number of pairs                      ... 210

------------------------------------------------
                  RHF COUPLED CLUSTER ITERATIONS
------------------------------------------------

Number of PNO amplitudes to be optimized   ...       217367
Number of non-PNO amplitudes               ...     19384200
Untruncated number of regular amplitudes   ...     22869000

Iter       E(tot)           E(Corr)          Delta-E          Residual     Time
  0   -309.184654909     -1.188949570      0.004748109      0.015815470    4.30
                           *** Turning on DIIS ***
  1   -309.237138736     -1.241433398     -0.052483828      0.011010598    4.52
  2   -309.269552791     -1.273847453     -0.032414055      0.006032014    4.52
  3   -309.275187118     -1.279481780     -0.005634327      0.003200599    4.51
  4   -309.276678495     -1.280973157     -0.001491377      0.001673628    4.51
  5   -309.277052225     -1.281346887     -0.000373730      0.000715751    4.51
  6   -309.277142015     -1.281436676     -0.000089789      0.000188192    4.50
  7   -309.277143249     -1.281437910     -0.000001234      0.000039781    4.51
  8   -309.277144450     -1.281439111     -0.000001201      0.000020994    4.52
               --- The Coupled-Cluster iterations have converged ---

----------------------
COUPLED CLUSTER ENERGY
----------------------

E(0)                                       ...   -307.990908767
E(CORR)(strong-pairs)                      ...     -1.281446708
E(CORR)(weak-pairs)                        ...     -0.004796572
E(CORR)(corrected)                         ...     -1.286243280
C-PCM corr. term (included in E(CORR))     ...     -0.000007597
E(TOT)                                     ...   -309.277152047
Singles Norm <S|S>**1/2                    ...      0.061859766  
T1 diagnostic                              ...      0.009780888  

------------------
LARGEST AMPLITUDES
------------------
  13-> 27  13-> 27       0.061274
  12-> 27  12-> 27       0.060126
  13-> 27  12-> 27       0.050698
  16-> 27  16-> 27       0.048641
  15-> 27  15-> 27       0.048377
  11-> 30  11-> 30       0.039174
  14-> 29  14-> 29       0.036261
  20-> 35  20-> 35       0.034631
  26-> 34  26-> 34       0.033823
  22-> 35  22-> 35       0.033810
  22-> 27  22-> 27       0.033280
  20-> 27  20-> 27       0.033013
  25-> 34  25-> 34       0.033005
  18-> 27  18-> 27       0.032646
  17-> 27  17-> 27       0.032577
  21-> 27  21-> 27       0.032273


-------------------------------------------
DLPNO BASED TRIPLES CORRECTION
-------------------------------------------

Singles multiplier          ...  1.000000
TCutTNO                     ... 1.000e-09
TCutMP2Pairs                ... 1.000e-05
TCutDOStrong                ... 2.000e-02
TCutMKNStrong               ... 1.000e-02
TCutDOWeak                  ... 4.000e-02
TCutMKNWeak                 ... 1.000e-01

Fragment selection                          .... not used
Number of Triples that are to be computed   ...      1334

 . . . . . . . . .
10% done  
20% done  
30% done  
40% done  
50% done  
60% done  
70% done  
80% done  
90% done               (     85.727 sec)
Triples timings:
Total time for T0               ...    94.491 sec
Total time for Iterative (T)    ...     0.000 sec
Total time of overall (T)       ...    96.691 sec

Triples List generation         ...     0.000 sec
TNO generation                  ...     8.758 sec
Pair density generation         ...     0.003 sec
Look up tables                  ...     0.000 sec
Generating 3-index integrals    ...    58.643 sec
  Make 4-ind.int. from 3-ind.int...     9.187 sec
  Projecting amplitudes (D + S) ...     8.014 sec
  Downprojecting integrals      ...     0.001 sec
  Energy contr. (sum over a,b,c)...     2.953 sec
Fitting ET(->0)                 ...     0.000 sec

Everything after 3-index        ...    27.084 sec

Timing details:
 TNO integrals                  ...    67.106 sec
   Reading 3-index integrals    ...     0.280 sec
   Sorting integrals            ...     9.572 sec
       Sorting integrals 1      ...     0.001 sec
       Sorting integrals 2      ...     6.010 sec
       Sorting integrals 3      ...     0.242 sec
       Sorting integrals 4      ...     0.018 sec
       Sorting integrals 5      ...     0.073 sec
       Sorting integrals 6      ...     3.228 sec
   Calculating local VM**-1/2   ...     0.449 sec
   Orthogonal. integrals        ...     0.679 sec
   Multipl. 3-index integrals   ...    56.127 sec
   All concerning IRIab (w/TNO) ...     4.452 sec

 Calculate W0/W1                ...     6.919 sec
 W 3-ext contribution           ...     3.894 sec
 W 3-int contribution           ...     1.032 sec
 Sorting W                      ...     1.735 sec

 V exchange contribution        ...     1.171 sec

 Timings for Triples without generation
     of 3-index integrals       ...    27.082 sec
       0 weak pairs             ...    23.917 sec
       1 weak pair              ...     3.165 sec
       2 weak pairs             ...     0.000 sec
       3 weak pairs             ...     0.000 sec
  Extra time for extrapolation  ...     0.000 sec

Number of Triples   (0, 1, 2, 3 weak pairs; overall):   1010     324       0       0  (  1334)
Number of Atoms     (0, 1, 2, 3 weak pairs; overall):   13.5    12.6     0.0     0.0  (    17)
Number of PAOs      (0, 1, 2, 3 weak pairs; overall):  303.8   284.8     0.0     0.0  (   357)
Number of AuxFcns   (0, 1, 2, 3 weak pairs; overall):  366.3   331.7     0.0     0.0  (   832)
Number of TNOs      (0, 1, 2, 3 weak pairs         ):   85.0    61.4     0.0     0.0
Aver. Number of NTNO, Atoms, PAOs, AuxFcns / Triples:   1334    79.3    13.3   299.2   357.9

Triples Correction (T)                     ...     -0.052432810
Final correlation energy                   ...     -1.338676090
E(CCSD)                                    ...   -309.277152047
E(CCSD(T))                                 ...   -309.329584857


--------------------------------------------------------------------------------
                                    TIMINGS
--------------------------------------------------------------------------------


Total execution time                   ...      227.681 sec

Localization of occupied MO's          ...        0.130 sec (  0.1%)
Fock Matrix Formation                  ...        7.876 sec (  3.5%)
Global overlap, Fock, MKN matrices     ...       14.421 sec (  6.3%)
Differential overlap integrals         ...        0.535 sec (  0.2%)
Organizing maps                        ...        0.025 sec (  0.0%)
RI 3-index integral generations        ...        3.349 sec (  1.5%)
RI-PNO integral transformation         ...       58.740 sec ( 25.8%)
Initial Guess                          ...        5.020 sec (  2.2%)
DIIS Solver                            ...        0.141 sec (  0.1%)
State Vector Update                    ...        0.011 sec (  0.0%)
Sigma-vector construction              ...       40.248 sec ( 17.7%)
  <D|H|D>(0-ext)                       ...        1.605 sec (  4.0% of sigma)
  <D|H|D>(2-ext Fock)                  ...        0.009 sec (  0.0% of sigma)
  <D|H|D>(2-ext)                       ...        7.657 sec ( 19.0% of sigma)
  <D|H|D>(4-ext)                       ...        4.063 sec ( 10.1% of sigma)
  <D|H|D>(4-ext-corr)                  ...       17.306 sec ( 43.0% of sigma)
  CCSD doubles correction              ...        0.128 sec (  0.3% of sigma)
  <S|H|S>                              ...        0.480 sec (  1.2% of sigma)
  <S|H|D>(1-ext)                       ...        0.216 sec (  0.5% of sigma)
  <D|H|S>(1-ext)                       ...        0.006 sec (  0.0% of sigma)
  <S|H|D>(3-ext)                       ...        0.133 sec (  0.3% of sigma)
  Fock-dressing                        ...        4.488 sec ( 11.1% of sigma)
  Singles amplitudes                   ...        0.346 sec (  0.9% of sigma)
  (ik|jl)-dressing                     ...        1.137 sec (  2.8% of sigma)
  (ij|ab),(ia|jb)-dressing             ...        1.172 sec (  2.9% of sigma)
  C-PCM terms                          ...        1.423 sec (  3.5% of sigma)
  Pair energies                        ...        0.004 sec (  0.0% of sigma)
Total Time for computing (T)           ...       96.694 sec ( 42.5% of ALL)
C-PCM correction to E(CORR)            ...        0.128 sec (  0.1%)


Maximum memory used throughout the entire MDCI-calculation: 4068.0 MB

-------------------------   --------------------
FINAL SINGLE POINT ENERGY      -309.329584856786
-------------------------   --------------------


           ************************************************************
           *        Program running with 8 parallel MPI-processes     *
           *              working on a common directory               *
           ************************************************************

------------------------------------------------------------------------------
                              ORCA PROPERTY CALCULATIONS
------------------------------------------------------------------------------

GBWName                                 ... calc.gbw
Number of atoms                         ...     17
Number of basis functions               ...    357
Max core memory                         ...   8000 MB

Electric properties:
Dipole moment                           ... YES
Quadrupole moment                       ...  NO
Static polarizability (Dipole/Dipole)   ...  NO
Static polarizability (Dipole/Quad.)    ...  NO
Static polarizability (Quad./Quad.)     ...  NO
Static polarizability (Velocity)        ...  NO

Atomic electric properties:
Dipole moment                           ...  NO
Quadrupole moment                       ...  NO
Static polarizability                   ...  NO

Choice of electric origin               ... Center of mass
Position of electric origin             ...     5.764195     0.761212    -0.347232

General magnetic properties:
Magnetizability                         ...  NO

EPR properties:
g-Tensor (aka g-matrix)                 ...  NO
Zero-Field splitting spin-orbit         ...  NO
Zero-field splitting spin-spin          ...  NO
Hyperfine couplings                     ...  NO (   0 nuclei)
Quadrupole couplings                    ...  NO (   0 nuclei)
Contact density                         ...  NO (   0 nuclei)

NMR properties:
Chemical shifts                         ...  NO (   0 nuclei)
Spin-rotation constants                 ...  NO (   0 nuclei)
Spin-spin couplings                     ...  NO (   0 nuclei,    0 pairs)

Choice of magnetic origin               ... GIAO
Position of magnetic origin             ...     0.000000     0.000000     0.000000

Properties with geometric perturbations:
SCF Hessian                             ...  NO
IR spectrum                             ...  NO
VCD spectrum                            ...  NO
X-ray spectroscopy properties:
SCF XES/XAS/RIXS spectra                ...  NO


-------------
DIPOLE MOMENT
-------------

Method             : SCF
Type of density    : Electron Density
Multiplicity       :   1
Irrep              :   0
Energy             :  -307.9908815763697589 Eh
Relativity type    : 
Basis              : AO
                                X                 Y                 Z
Electronic contribution:      2.790018743      -2.950842237      -1.029241056
Nuclear contribution   :     -2.664639153       3.911861266       1.121916964
                        -----------------------------------------
Total Dipole Moment    :      0.125379590       0.961019029       0.092675907
                        -----------------------------------------
Magnitude (a.u.)       :      0.973584326
Magnitude (Debye)      :      2.474654692


--------------------
Rotational spectrum 
--------------------
 
Rotational constants in cm-1:             0.117375             0.096873             0.058252 
Rotational constants in MHz :          3518.805624          2904.165138          1746.357107 

Dipole components along the rotational axes: 
x,y,z [a.u.] :     0.825572     0.512535     0.060039 
x,y,z [Debye]:     2.098437     1.302762     0.152607 

 

Dipole moment calculation done in   0.0 sec 

Maximum memory used throughout the entire PROP-calculation: 18.1 MB

--------------------------------
SUGGESTED CITATIONS FOR THIS RUN
--------------------------------

Below you find a list of papers that are relevant to this ORCA run
We neither can nor want to force you to cite these papers, but we appreciate if you do
You receive ORCA, which is the product of decades of hard work by many enthusiastic individuals, for free
The only thing we kindly ask in return is that you cite our papers,
We deeply appreciate it, if you show your appreciation for ORCA by not just citing the generic ORCA reference.

Please note that relegating all ORCA citations to the supporting information does *not* help us.
SI sections are not indexed - citations you put there will not count into any citation statistics
But we need these citations in order to attract the funding resources that allow us to do what we are doing

Therefore, if you are a happy ORCA user, please consider citing a few of the papers listed below in the main body of your paper

In addition to the list printed below, the program has created the file calc.bibtex that contains the list in bibtex format
You can import this file easily into all common literature databanks and citation aid programs


List of essential papers. We consider these as the minimum necessary citations

  1. Neese,F.
     Software update: the ORCA program system, version 5.0
     WIRES Comput. Molec. Sci., 2022 12(1)e1606
     doi.org/10.1002/wcms.1606

List of papers to cite with high priority. The work reported in these papers was absolutely
necessary for this run to complete.
Our perspective: the developers of density functionals and basis sets usually get cited in chemistry papers
Good! But without the algorithms to do something with them, the functionals or basis sets would not do anything.
Hence, in our opinion, the algorithm design and method developments papers are equally worthy of getting cited

  1. Neese,F.; Hansen,A.; Liakos,D.G.
     Efficient and accurate approximations to the local coupled cluster singles doubles method using a truncated pair natural orbital basis
     J. Chem. Phys., 2009 131 064103
     doi.org/10.1063/1.3173827
  2. Neese,F.; Wennmohs,F.; Hansen,A.
     Efficient and accurate local approximations to coupled-electron pair approaches: An attempt to revive the pair natural orbital method
     J. Chem. Phys., 2009 130 114108
     doi.org/10.1063/1.3086717
  3. Riplinger,C.; Neese,F.
     An efficient and near linear scaling pair natural orbital based local coupled cluster method
     J. Chem. Phys., 2013 138(3)Art. No. 034106
     doi.org/10.1063/1.4773581
  4. Riplinger,C.; Sandhoefer,B.; Hansen,A.; Neese,F.
     Natural triple excitations in local coupled cluster calculations with pair natural orbitals
     J. Chem. Phys., 2013 139(13)Art. No. 134101
     doi.org/10.1063/1.4821834
  5. Riplinger,C.; Pinski,P.; Becker,U.; Valeev,E.F.; Neese,F.
     Sparse maps-A systematic infrastructure for reduced-scaling electronic structure methods. II. Linear scaling domain based pair natural orbital coupled cluster theory
     J. Chem. Phys., 2016 144 
     doi.org/10.1063/1.4939030
  6. Bistoni,G.; Riplinger,C.; Minenkov,Y.; Cavallo,L.; Auer,A.A.; Neese,F.
     Treating Subvalence Correlation Effects in Domain Based Pair Natural Orbital Coupled Cluster Calculations: An Out-of-the-Box Approach
     J. Theo. Comp. Chem., 2017 13 3220-3227
     doi.org/10.1021/acs.jctc.7b00352
  7. Garcia-Rates,M.; Neese,F.
     Effect of the Solute Cavity on the Solvation Energy and its Derivatives within the Framework of the Gaussian Charge Scheme
     J. Comput. Chem., 2020 41 922-939
     doi.org/10.1002/jcc.26139
  8. Garcia-Rates,M.; Becker,U.; Neese,F.
     Implicit solvation in domain based pair natural orbital coupled cluster (DLPNO-CCSD) theory
     J. Comput. Chem., 2021 42 1959-1973
     doi.org/10.1002/jcc.26726
  9. Neese,F.
     The SHARK Integral Generation and Digestion System
     J. Comp. Chem., 2022  1-16
     doi.org/10.1002/jcc.26942

List of suggested additional citations. These are papers that are important in the 'surrounding' of 
of this run, or papers that preceded the highly important papers. If you like your results we are grateful for a citation.

  1. Neese,F.
     The ORCA program system
     WIRES Comput. Molec. Sci., 2012 2(1)73-78
     doi.org/10.1002/wcms.81
  2. Neese,F.
     Software update: the ORCA program system, version 4.0
     WIRES Comput. Molec. Sci., 2018 8(1)1-6
     doi.org/10.1002/wcms.1327
  3. Neese,F.; Wennmohs,F.; Becker,U.; Riplinger,C.
     The ORCA quantum chemistry program package
     J. Chem. Phys., 2020 152 Art. No. L224108
     doi.org/10.1063/5.0004608

List of optional additional citations

  1. Neese,F.
     Approximate second-order SCF convergence for spin unrestricted wavefunctions
     Chem. Phys. Lett., 2000 325(1-3)93-98
     doi.org/10.1016/s0009-2614(00)00662-x

Timings for individual modules:

Sum of individual times          ...      246.792 sec (=   4.113 min)
Startup calculation              ...        0.881 sec (=   0.015 min)   0.4 %
SCF iterations                   ...       17.226 sec (=   0.287 min)   7.0 %
Property integrals               ...        0.301 sec (=   0.005 min)   0.1 %
Property calculations            ...        0.271 sec (=   0.005 min)   0.1 %
MDCI module                      ...      228.113 sec (=   3.802 min)  92.4 %
                             ****ORCA TERMINATED NORMALLY****
TOTAL RUN TIME: 0 days 0 hours 4 minutes 7 seconds 2 msec
'calc.bibtex' -> '/hsnfs/users/frank/ThermodynamicMap/23Dimethyl/IM/SP/calc.bibtex'
'calc.cpcm' -> '/hsnfs/users/frank/ThermodynamicMap/23Dimethyl/IM/SP/calc.cpcm'
'calc.cpcm_corr' -> '/hsnfs/users/frank/ThermodynamicMap/23Dimethyl/IM/SP/calc.cpcm_corr'
'calc.densities' -> '/hsnfs/users/frank/ThermodynamicMap/23Dimethyl/IM/SP/calc.densities'
'calc.densitiesinfo' -> '/hsnfs/users/frank/ThermodynamicMap/23Dimethyl/IM/SP/calc.densitiesinfo'
'calc.err' -> '/hsnfs/users/frank/ThermodynamicMap/23Dimethyl/IM/SP/calc.err'
'calc.gbw' -> '/hsnfs/users/frank/ThermodynamicMap/23Dimethyl/IM/SP/calc.gbw'
'calc.ges' -> '/hsnfs/users/frank/ThermodynamicMap/23Dimethyl/IM/SP/calc.ges'
'calc.job' -> '/hsnfs/users/frank/ThermodynamicMap/23Dimethyl/IM/SP/calc.job'
'calc.loc' -> '/hsnfs/users/frank/ThermodynamicMap/23Dimethyl/IM/SP/calc.loc'
'calc.property.txt' -> '/hsnfs/users/frank/ThermodynamicMap/23Dimethyl/IM/SP/calc.property.txt'
'calc.xyz' -> '/hsnfs/users/frank/ThermodynamicMap/23Dimethyl/IM/SP/calc.xyz'
cp: cannot stat 'calc.asa.inp': No such file or directory
cp: missing destination file operand after '/hsnfs/users/frank/ThermodynamicMap/23Dimethyl/IM/SP/'
Try 'cp --help' for more information.
cp: cannot stat 'calc.pc.tmp': No such file or directory
cp: cannot stat 'calc.QM2.pc.tmp': No such file or directory
