# Supplementary material for: Bro̷nsted Acid-Catalyzed Reduction of Furans
Source: J Am Chem Soc. 2025 Feb 19;147(9):7932–8. doi: 10.1021/jacs.4c18485 (PMC11887439; doi:10.1021/jacs.4c18485)
Supplement: Supplementary file 2 — ja4c18485_si_002.zip [file ja4c18485_si_002.zip › AllCoordinates/23-Dimethyl-Furan/IM_2/calc.mpi8.out]

! Job execution by suborca V 10.00 !
Job started from head1.mpi-muelheim.mpg.de, running /hsnfs/software/orca/orca_stable_directory/orca_stable_20240818/orca on xe30th102.mpi-muelheim.mpg.de in /usr/scratch/frank/calc__9296012 (/bin/ksh)
Job execution start: Sun Aug 18 22:44:49 CEST 2024
Shared library path: /hsnfs/software/openmpi-4.1.0/lib:/hsnfs/software/orca/orca_stable_directory/orca_stable_20240818:/hsnfs/software/themis/llvm-14.0.1/lib::/hsnfs/software/cfour-2.1/lib:/hsnfs/software/orca/orca_stable:/usr/users/openmpi-2.0.4/lib:/opt/intel/lib/intel64:/opt/intel/mkl/lib/intel64
SLURM Job ID is: 9296012
SLURM_JOB_NODELIST: xe30th102
Maxcore enforced by SLURM: 9600 MB per core
Expanded nodelist (1 nodes):
xe30th102

                                 *****************
                                 * O   R   C   A *
                                 *****************

                                            #,                                       
                                            ###                                      
                                            ####                                     
                                            #####                                    
                                            ######                                   
                                           ########,                                 
                                     ,,################,,,,,                         
                               ,,#################################,,                 
                          ,,##########################################,,             
                       ,#########################################, ''#####,          
                    ,#############################################,,   '####,        
                  ,##################################################,,,,####,       
                ,###########''''           ''''###############################       
              ,#####''   ,,,,##########,,,,          '''####'''          '####       
            ,##' ,,,,###########################,,,                        '##       
           ' ,,###''''                  '''############,,,                           
         ,,##''                                '''############,,,,        ,,,,,,###''
      ,#''                                            '''#######################'''  
     '                                                          ''''####''''         
             ,#######,   #######,   ,#######,      ##                                
            ,#'     '#,  ##    ##  ,#'     '#,    #''#        ,####,   ,####,        
            ##       ##  ##   ,#'  ##            #'  '#       #'       #'  '#        
            ##       ##  #######   ##           ,######,      #####,   #    #        
            '#,     ,#'  ##    ##  '#,     ,#' ,#      #,     #,   #   #,  ,#        
             '#######'   ##     ##  '#######'  #'      '#     '####' # '####'        


                #########################################################
                #                        -***-                          #
                #          Department of theory and spectroscopy        #
                #                                                       #
                #                      Frank Neese                      #
                #                                                       #
                #     Directorship, Architecture, Infrastructure        #
                #                    SHARK, DRIVERS                     #
                #        Core code/Algorithms in most modules           #
                #                                                       #
                #        Max Planck Institute fuer Kohlenforschung      #
                #                Kaiser Wilhelm Platz 1                 #
                #                 D-45470 Muelheim/Ruhr                 #
                #                      Germany                          #
                #                                                       #
                #                  All rights reserved                  #
                #                        -***-                          #
                #########################################################


                         Program Version 6.0.x  -   STABLE   -
                                (GIT: $c601ac21$)
                ($2024-08-14 11:52:48 +0200 $)

                         (BUILD: $Sun 18 Aug 2024 01:04:00 AM CEST$)


 With contributions from (in alphabetic order):
   Daniel Aravena         : Magnetic Suceptibility
   Michael Atanasov       : Ab Initio Ligand Field Theory (pilot matlab implementation)
   Alexander A. Auer      : GIAO ZORA, VPT2 properties, NMR spectrum
   Ute Becker             : All parallelization in ORCA, NUMFREQ, NUMCALC
   Giovanni Bistoni       : ED, misc. LED, open-shell LED, HFLD
   Martin Brehm           : Molecular dynamics
   Dmytro Bykov           : pre 5.0 version of the SCF Hessian
   Marcos Casanova-Páez   : Triplet and SCS-CIS(D). UHF-(DLPNO)-IP/EA/STEOM-CCSD. UHF-CVS-IP/STEOM-CCSD
   Vijay G. Chilkuri      : MRCI spin determinant printing, contributions to CSF-ICE
   Pauline Colinet        : FMM embedding
   Dipayan Datta          : RHF DLPNO-CCSD density
   Achintya Kumar Dutta   : EOM-CC, STEOM-CC
   Nicolas Foglia         : Exact transition moments, OPA infrastructure, MCD improvements
   Dmitry Ganyushin       : Spin-Orbit,Spin-Spin,Magnetic field MRCI
   Miquel Garcia          : C-PCM and meta-GGA Hessian, CCSD/C-PCM, Gaussian charge scheme
   Tiago L. C. Gouveia    : GS-ROHF, GS-ROCIS
   Yang Guo               : DLPNO-NEVPT2, F12-NEVPT2, CIM, IAO-localization
   Andreas Hansen         : Spin unrestricted coupled pair/coupled cluster methods
   Ingolf Harden          : AUTO-CI MPn and infrastructure 
   Benjamin Helmich-Paris : MC-RPA, TRAH-(SCF,CASSCF), AVAS, COSX integrals, SCF dyn. polar.
   Lee Huntington         : MR-EOM, pCC
   Robert Izsak           : Overlap fitted RIJCOSX, COSX-SCS-MP3, EOM
   Riya Kayal             : Wick's Theorem for AUTO-CI, AUTO-CI UHF-CCSDT
   Emily Kempfer          : AUTO-CI, RHF CISDT and CCSDT
   Christian Kollmar      : KDIIS, OOCD, Brueckner-CCSD(T), CCSD density, CASPT2, CASPT2-K, improved NEVPT2
   Axel Koslowski         : Symmetry handling
   Simone Kossmann        : Meta GGA functionals, TD-DFT gradient, OOMP2, (MP2 Hessian; deprecated post 5.0)
   Lucas Lang             : DCDCAS
   Marvin Lechner         : AUTO-CI (C++ implementation), FIC-MRCC
   Spencer Leger          : CASSCF response
   Dagmar Lenk            : GEPOL surface, SMD, ORCA-2-JSON
   Dimitrios Liakos       : Extrapolation schemes; Compound Job, initial MDCI parallelization
   Dimitrios Manganas     : Further ROCIS development; embedding schemes. LFT, Crystal Embedding
   Dimitrios Pantazis     : SARC Basis sets
   Anastasios Papadopoulos: AUTO-CI, single reference methods and gradients
   Taras Petrenko         : pre 6.0 DFT Hessian and TD-DFT gradient, (ASA, deprecated), ECA, 1-Electron XAS/XES, NRVS
   Peter Pinski           : DLPNO-MP2, DLPNO-MP2 Gradient
   Christoph Reimann      : Effective Core Potentials
   Marius Retegan         : Local ZFS, SOC
   Christoph Riplinger    : Optimizer, TS searches, QM/MM, DLPNO-CCSD(T), (RO)-DLPNO pert. Triples
   Michael Roemelt        : Original ROCIS implementation
   Masaaki Saitow         : Open-shell DLPNO-CCSD energy and density
   Barbara Sandhoefer     : DKH picture change effects
   Kantharuban Sivalingam : CASSCF convergence/infrastructure, NEVPT2 and variants, FIC-MRCI
   Bernardo de Souza      : ESD, SOC TD-DFT
   Georgi Stoychev        : AutoAux, RI-MP2 NMR, DLPNO-MP2 response, X2C
   Van Anh Tran           : RI-MP2 g-tensors
   Willem Van den Heuvel  : Paramagnetic NMR
   Zikuan Wang            : NOTCH, Electric field optimization 
   Frank Wennmohs         : Technical directorship and infrastructure
   Hang Xu                : AUTO-CI-Response properties 


 We gratefully acknowledge several colleagues who have allowed us to
 interface, adapt or use parts of their codes:
   Stefan Grimme, W. Hujo, H. Kruse, P. Pracht,  : VdW corrections, initial TS optimization,
                  C. Bannwarth, S. Ehlert,         DFT functionals, gCP, sTDA/sTD-DF
                  L. Wittmann, M. Mueller
   Ed Valeev, F. Pavosevic, A. Kumar             : LibInt (2-el integral package), F12 methods
   Garnet Chan, S. Sharma, J. Yang, R. Olivares  : DMRG
   Ulf Ekstrom                                   : XCFun DFT Library
   Mihaly Kallay                                 : mrcc  (arbitrary order and MRCC methods)
   Frank Weinhold                                : gennbo (NPA and NBO analysis)
   Simon Mueller                                 : openCOSMO-RS
   Christopher J. Cramer and Donald G. Truhlar   : smd solvation model
   Lars Goerigk                                  : TD-DFT with DH, B97 family of functionals
   V. Asgeirsson, H. Jonsson                     : NEB implementation
   FAccTs GmbH                                   : IRC, NEB, NEB-TS, DLPNO-Multilevel, CI-OPT
                                                   MM, QMMM, 2- and 3-layer-ONIOM, Crystal-QMMM,
                                                   LR-CPCM, SF, NACMEs, symmetry and pop. for TD-DFT,
                                                   nearIR, NL-DFT gradient (VV10), updates on ESD,
                                                   ML-optimized integration grids, MBIS, APM,
                                                   GOAT, DOCKER, SOLVATOR, interface openCOSMO-RS
   S Lehtola, MJT Oliveira, MAL Marques          : LibXC Library
   Liviu Ungur et al                             : ANISO software


 Your calculation uses the libint2 library for the computation of 2-el integrals
 For citations please refer to: http://libint.valeyev.net

 Your ORCA version has been built with support for libXC version: 6.2.2
 For citations please refer to: https://libxc.gitlab.io

 This ORCA versions uses:
   CBLAS   interface :  Fast vector & matrix operations
   LAPACKE interface :  Fast linear algebra routines
   SCALAPACK package :  Parallel linear algebra routines
   Shared memory     :  Shared parallel matrices
   BLAS/LAPACK       :  OpenBLAS 0.3.26  USE64BITINT DYNAMIC_ARCH NO_AFFINITY Haswell SINGLE_THREADED
        Core in use  :  Haswell
   Copyright (c) 2011-2014, The OpenBLAS Project


NOTE: MaxCore=8000 MB was set to SCF,MP2,MDCI,CIPSI,MRCI and CIS
      => If you want to overwrite this, your respective input block should be placed after the MaxCore statement
Your calculation utilizes the atom-pairwise dispersion correction
with the Becke-Johnson damping scheme (D3BJ)


================================================================================

----- Orbital basis set information -----
Your calculation utilizes the basis: def2-SVP
   F. Weigend and R. Ahlrichs, Phys. Chem. Chem. Phys. 7, 3297 (2005).

----- AuxJ basis set information -----
Your calculation utilizes the auxiliary basis: def2/J
   F. Weigend, Phys. Chem. Chem. Phys. 8, 1057 (2006).

----- AuxC basis set information -----
Your calculation utilizes the auxiliary basis: def2-SVP/C
  H-La, Hf-Rn : A. Hellweg, C. Hattig, S. Hofener and W. Klopper, Theor. Chem. Acc. 117, 587 (2007).
        Ce-Lu : J. Chmela and M. E. Harding, Mol. Phys. (2018).

================================================================================
                                        WARNINGS
                       Please study these warnings very carefully!
================================================================================


WARNING: The frozen-core approximation for MP2-gradient calculations is turned on by default.

WARNING: Geometry Optimization
  ===> : Switching off AutoStart
         For restart on a previous wavefunction, please use MOREAD

WARNING: The frozen-core approximation is turned on by default for 
         the MP2 part of double-hybrid DFT.

================================================================================
                                       INPUT FILE
================================================================================
NAME = calc.inp
|  1> ! RI-B2PLYP D3BJ  def2-SVP def2-SVP/C RIJCOSX def2/J  TightOpt NumFreq
|  2> 
|  3> %cpcm
|  4> epsilon 16.7                    # Dielectric constant
|  5> refrac 1.275   
|  6> SURFACETYPE VDW_GAUSSIAN
|  7> end
|  8> 
|  9> %geom
| 10> MaxIter 100
| 11> end
| 12> 
| 13> %PAL NPROCS 8 END
| 14> 
| 15> %maxcore 8000
| 16> 
| 17> 
| 18> 
| 19> * xyz 0 1
| 20> C        0.9646865717      0.0550973856      0.1223296519                 
| 21> C        2.4636910217      0.0906922558      0.0561462014                 
| 22> C        3.2221440060      1.1768317001     -0.0417589475                 
| 23> C        2.7405030694      2.5967045113     -0.1006619265                 
| 24> C        4.6533661932      0.7716834122     -0.0548231947                 
| 25> C        4.5482444508     -0.7584399349     -0.0287446566                 
| 26> O        3.2026628007     -1.0308301438      0.0921362866                 
| 27> H        0.5194600167      1.0700380618      0.0745254060                 
| 28> H        0.6521868256     -0.4230242942      1.0737788659                 
| 29> H        0.5751216616     -0.5419315297     -0.7279775478                 
| 30> H        2.0988253493      2.7386837389     -0.9954943782                 
| 31> H        3.6038724698      3.2913351387     -0.1684623564                 
| 32> H        2.1598916796      2.8374498709      0.8142381047                 
| 33> H        5.1200421402     -1.1854178509      0.8225289011                 
| 34> H        4.9071870674     -1.1944839018     -0.9860937066                 
| 35> H        5.1360170250      1.1664751408      0.8653712044                 
| 36> H        5.1809236536      1.1281075223     -0.9652975171                 
| 37> *
| 38> 
| 39>                          ****END OF INPUT****
================================================================================

                       *****************************
                       * Geometry Optimization Run *
                       *****************************

Geometry optimization settings:
Update method            Update   .... BFGS
Choice of coordinates    CoordSys .... (2022) Redundant Internals
Initial Hessian          InHess   .... Almloef's Model
Max. no of cycles        MaxIter  .... 100

Convergence Tolerances:
Energy Change            TolE     ....  1.0000e-06 Eh
Max. Gradient            TolMAXG  ....  1.0000e-04 Eh/bohr
RMS Gradient             TolRMSG  ....  3.0000e-05 Eh/bohr
Max. Displacement        TolMAXD  ....  1.0000e-03 bohr
RMS Displacement         TolRMSD  ....  6.0000e-04 bohr
Strict Convergence                .... False

------------------------------------------------------------------------------
                        ORCA OPTIMIZATION COORDINATE SETUP
------------------------------------------------------------------------------

The optimization will be done in redundant internal coordinates (2022)
Making redundant internal coordinates   ...  (2022 redundants) done
Evaluating the initial hessian          ...  (Almloef) done
Evaluating the coordinates              ...  done
Calculating the B-matrix                .... done
Calculating the G-matrix                .... done
Diagonalizing the G-matrix              .... done
The first mode is                       ....   33
The number of degrees of freedom        ....   45

    -----------------------------------------------------------------
                    Redundant Internal Coordinates


    -----------------------------------------------------------------
         Definition                    Initial Value    Approx d2E/dq
    -----------------------------------------------------------------
      1. B(C   1,C   0)                  1.5009         0.415744   
      2. B(C   2,C   1)                  1.3284         0.783582   
      3. B(C   3,C   2)                  1.5005         0.416342   
      4. B(C   4,C   2)                  1.4875         0.436670   
      5. B(C   5,C   4)                  1.5340         0.368191   
      6. B(O   6,C   5)                  1.3782         0.584417   
      7. B(O   6,C   1)                  1.3436         0.663663   
      8. B(H   7,C   0)                  1.1093         0.335414   
      9. B(H   8,C   0)                  1.1097         0.334917   
     10. B(H   9,C   0)                  1.1096         0.335075   
     11. B(H  10,C   3)                  1.1102         0.334296   
     12. B(H  11,C   3)                  1.1102         0.334361   
     13. B(H  12,C   3)                  1.1100         0.334586   
     14. B(H  13,C   5)                  1.1108         0.333580   
     15. B(H  14,C   5)                  1.1115         0.332720   
     16. B(H  15,C   4)                  1.1116         0.332677   
     17. B(H  16,C   4)                  1.1110         0.333366   
     18. A(H   8,C   0,H   9)          109.0462         0.284344   
     19. A(H   7,C   0,H   9)          108.5628         0.284409   
     20. A(C   1,C   0,H   7)          112.1631         0.326240   
     21. A(H   7,C   0,H   8)          108.5487         0.284388   
     22. A(C   1,C   0,H   8)          109.2245         0.326161   
     23. A(C   1,C   0,H   9)          109.2452         0.326186   
     24. A(C   0,C   1,O   6)          121.8932         0.406482   
     25. A(C   2,C   1,O   6)          111.7440         0.455455   
     26. A(C   0,C   1,C   2)          126.3628         0.421380   
     27. A(C   1,C   2,C   4)          109.1054         0.425095   
     28. A(C   3,C   2,C   4)          124.4875         0.380274   
     29. A(C   1,C   2,C   3)          126.3945         0.421488   
     30. A(H  11,C   3,H  12)          108.7485         0.284206   
     31. A(H  10,C   3,H  12)          109.5277         0.284197   
     32. A(H  10,C   3,H  11)          108.6771         0.284167   
     33. A(C   2,C   3,H  11)          110.1721         0.326149   
     34. A(C   2,C   3,H  10)          109.7653         0.326138   
     35. A(C   2,C   3,H  12)          109.9242         0.326185   
     36. A(C   5,C   4,H  16)          111.4991         0.319487   
     37. A(C   2,C   4,H  16)          112.1293         0.328560   
     38. A(C   5,C   4,H  15)          111.7134         0.319379   
     39. A(C   2,C   4,H  15)          108.2866         0.328448   
     40. A(C   2,C   4,C   5)          101.8646         0.372283   
     41. A(H  15,C   4,H  16)          110.9955         0.283822   
     42. A(H  13,C   5,H  14)          110.0616         0.283856   
     43. A(O   6,C   5,H  14)          108.2581         0.342678   
     44. A(C   4,C   5,H  14)          110.7653         0.319386   
     45. A(O   6,C   5,H  13)          111.0625         0.342826   
     46. A(C   4,C   5,H  13)          111.1722         0.319521   
     47. A(C   4,C   5,O   6)          105.3997         0.389109   
     48. A(C   1,O   6,C   5)          111.6949         0.429099   
     49. D(C   2,C   1,C   0,H   7)      0.3122         0.012789   
     50. D(O   6,C   1,C   0,H   7)   -179.6838         0.012789   
     51. D(O   6,C   1,C   0,H   8)     59.9302         0.012789   
     52. D(C   2,C   1,C   0,H   8)   -120.0738         0.012789   
     53. D(C   2,C   1,C   0,H   9)    120.7299         0.012789   
     54. D(C   3,C   2,C   1,O   6)   -179.7126         0.044174   
     55. D(C   4,C   2,C   1,O   6)     -0.9648         0.044174   
     56. D(C   4,C   2,C   1,C   0)    179.0388         0.044174   
     57. D(C   3,C   2,C   1,C   0)      0.2911         0.044174   
     58. D(H  12,C   3,C   2,C   1)     59.4846         0.012825   
     59. D(H  11,C   3,C   2,C   4)      0.7472         0.012825   
     60. D(H  11,C   3,C   2,C   1)    179.3116         0.012825   
     61. D(H  10,C   3,C   2,C   4)    120.3860         0.012825   
     62. D(H  10,C   3,C   2,C   1)    -61.0497         0.012825   
     63. D(C   5,C   4,C   2,C   1)      3.1978         0.014074   
     64. D(H  16,C   4,C   2,C   1)    122.5187         0.014074   
     65. D(H  15,C   4,C   2,C   3)     64.0980         0.014074   
     66. D(H  15,C   4,C   2,C   1)   -114.6791         0.014074   
     67. D(C   5,C   4,C   2,C   3)   -178.0251         0.014074   
     68. D(H  13,C   5,C   4,H  16)    115.5752         0.010844   
     69. D(H  13,C   5,C   4,H  15)     -9.2696         0.010844   
     70. D(H  13,C   5,C   4,C   2)   -124.6590         0.010844   
     71. D(O   6,C   5,C   4,H  16)   -123.9981         0.010844   
     72. D(O   6,C   5,C   4,H  15)    111.1572         0.010844   
     73. D(O   6,C   5,C   4,C   2)     -4.2322         0.010844   
     74. D(C   1,O   6,C   5,H  14)   -114.5189         0.027421   
     75. D(C   1,O   6,C   5,H  13)    124.5418         0.027421   
     76. D(C   1,O   6,C   5,C   4)      4.0430         0.027421   
     77. D(C   5,O   6,C   1,C   2)     -2.0936         0.032665   
     78. D(C   5,O   6,C   1,C   0)    177.9029         0.032665   
    -----------------------------------------------------------------

Number of atoms                         .... 17
Number of degrees of freedom            .... 78


         *************************************************************
         *                GEOMETRY OPTIMIZATION CYCLE   1            *
         *************************************************************
---------------------------------
CARTESIAN COORDINATES (ANGSTROEM)
---------------------------------
  C      0.964687    0.055097    0.122330
  C      2.463691    0.090692    0.056146
  C      3.222144    1.176832   -0.041759
  C      2.740503    2.596705   -0.100662
  C      4.653366    0.771683   -0.054823
  C      4.548244   -0.758440   -0.028745
  O      3.202663   -1.030830    0.092136
  H      0.519460    1.070038    0.074525
  H      0.652187   -0.423024    1.073779
  H      0.575122   -0.541932   -0.727978
  H      2.098825    2.738684   -0.995494
  H      3.603872    3.291335   -0.168462
  H      2.159892    2.837450    0.814238
  H      5.120042   -1.185418    0.822529
  H      4.907187   -1.194484   -0.986094
  H      5.136017    1.166475    0.865371
  H      5.180924    1.128108   -0.965298

----------------------------
CARTESIAN COORDINATES (A.U.)
----------------------------
  NO LB      ZA    FRAG     MASS         X           Y           Z
   0 C     6.0000    0    12.011    1.822993    0.104119    0.231170
   1 C     6.0000    0    12.011    4.655701    0.171384    0.106101
   2 C     6.0000    0    12.011    6.088970    2.223890   -0.078913
   3 C     6.0000    0    12.011    5.178800    4.907060   -0.190223
   4 C     6.0000    0    12.011    8.793588    1.458270   -0.103601
   5 C     6.0000    0    12.011    8.594936   -1.433244   -0.054320
   6 O     8.0000    0    15.999    6.052156   -1.947987    0.174112
   7 H     1.0000    0     1.008    0.981637    2.022079    0.140833
   8 H     1.0000    0     1.008    1.232454   -0.799400    2.029148
   9 H     1.0000    0     1.008    1.086822   -1.024102   -1.375678
  10 H     1.0000    0     1.008    3.966205    5.175362   -1.881212
  11 H     1.0000    0     1.008    6.810332    6.219722   -0.318348
  12 H     1.0000    0     1.008    4.081604    5.362003    1.538687
  13 H     1.0000    0     1.008    9.675477   -2.240115    1.554354
  14 H     1.0000    0     1.008    9.273240   -2.257247   -1.863447
  15 H     1.0000    0     1.008    9.705666    2.204319    1.635315
  16 H     1.0000    0     1.008    9.790527    2.131814   -1.824148

--------------------------------
INTERNAL COORDINATES (ANGSTROEM)
--------------------------------
 C      0   0   0     0.000000000000     0.00000000     0.00000000
 C      1   0   0     1.500886932792     0.00000000     0.00000000
 C      2   1   0     1.328358099324   126.36276110     0.00000000
 C      3   2   1     1.500495369113   126.39446826     0.29109807
 C      3   2   1     1.487518994459   109.10544576   179.03883194
 C      5   3   2     1.533951801138   101.86460209     3.19781233
 O      2   1   3     1.343572502396   121.89320811   180.00399349
 H      1   2   3     1.109331558827   112.16314339     0.31222121
 H      1   2   3     1.109735121021   109.22445775   239.92623974
 H      1   2   3     1.109606542315   109.24524911   120.72993633
 H      4   3   2     1.110240295683   109.76534931   298.95032409
 H      4   3   2     1.110187069085   110.17209260   179.31156583
 H      4   3   2     1.110004496038   109.92423053    59.48455956
 H      6   5   3     1.110823752174   111.17224102   235.34104976
 H      6   5   3     1.111526583855   110.76530562   112.63858539
 H      5   3   2     1.111561994017   108.28659728   245.32093709
 H      5   3   2     1.110998880303   112.12925515   122.51870198

---------------------------
INTERNAL COORDINATES (A.U.)
---------------------------
 C      0   0   0     0.000000000000     0.00000000     0.00000000
 C      1   0   0     2.836265260957     0.00000000     0.00000000
 C      2   1   0     2.510233015498   126.36276110     0.00000000
 C      3   2   1     2.835525312840   126.39446826     0.29109807
 C      3   2   1     2.811003518534   109.10544576   179.03883194
 C      5   3   2     2.898748806786   101.86460209     3.19781233
 O      2   1   3     2.538984070596   121.89320811   180.00399349
 H      1   2   3     2.096332837898   112.16314339     0.31222121
 H      1   2   3     2.097095459925   109.22445775   239.92623974
 H      1   2   3     2.096852481382   109.24524911   120.72993633
 H      4   3   2     2.098050101684   109.76534931   298.95032409
 H      4   3   2     2.097949517992   110.17209260   179.31156583
 H      4   3   2     2.097604504933   109.92423053    59.48455956
 H      6   5   3     2.099152674664   111.17224102   235.34104976
 H      6   5   3     2.100480834060   110.76530562   112.63858539
 H      5   3   2     2.100547749568   108.28659728   245.32093709
 H      5   3   2     2.099483618865   112.12925515   122.51870198

---------------------
BASIS SET INFORMATION
---------------------
There are 3 groups of distinct atoms

 Group   1 Type C   : 7s4p1d contracted to 3s2p1d pattern {511/31/1}
 Group   2 Type O   : 7s4p1d contracted to 3s2p1d pattern {511/31/1}
 Group   3 Type H   : 4s1p contracted to 2s1p pattern {31/1}

Atom   0C    basis set group =>   1
Atom   1C    basis set group =>   1
Atom   2C    basis set group =>   1
Atom   3C    basis set group =>   1
Atom   4C    basis set group =>   1
Atom   5C    basis set group =>   1
Atom   6O    basis set group =>   2
Atom   7H    basis set group =>   3
Atom   8H    basis set group =>   3
Atom   9H    basis set group =>   3
Atom  10H    basis set group =>   3
Atom  11H    basis set group =>   3
Atom  12H    basis set group =>   3
Atom  13H    basis set group =>   3
Atom  14H    basis set group =>   3
Atom  15H    basis set group =>   3
Atom  16H    basis set group =>   3
---------------------------------
AUXILIARY/J BASIS SET INFORMATION
---------------------------------
There are 3 groups of distinct atoms

 Group   1 Type C   : 12s5p4d2f1g contracted to 6s4p3d1f1g pattern {711111/2111/211/2/1}
 Group   2 Type O   : 12s5p4d2f1g contracted to 6s4p3d1f1g pattern {711111/2111/211/2/1}
 Group   3 Type H   : 5s2p1d contracted to 3s1p1d pattern {311/2/1}

Atom   0C    basis set group =>   1
Atom   1C    basis set group =>   1
Atom   2C    basis set group =>   1
Atom   3C    basis set group =>   1
Atom   4C    basis set group =>   1
Atom   5C    basis set group =>   1
Atom   6O    basis set group =>   2
Atom   7H    basis set group =>   3
Atom   8H    basis set group =>   3
Atom   9H    basis set group =>   3
Atom  10H    basis set group =>   3
Atom  11H    basis set group =>   3
Atom  12H    basis set group =>   3
Atom  13H    basis set group =>   3
Atom  14H    basis set group =>   3
Atom  15H    basis set group =>   3
Atom  16H    basis set group =>   3
---------------------------------
AUXILIARY/C BASIS SET INFORMATION
---------------------------------
There are 3 groups of distinct atoms

 Group   1 Type C   : 8s6p5d3f contracted to 6s5p4d1f pattern {311111/21111/2111/3}
 Group   2 Type O   : 8s6p5d3f contracted to 6s5p4d1f pattern {311111/21111/2111/3}
 Group   3 Type H   : 4s3p2d contracted to 3s2p1d pattern {211/21/2}

Atom   0C    basis set group =>   1
Atom   1C    basis set group =>   1
Atom   2C    basis set group =>   1
Atom   3C    basis set group =>   1
Atom   4C    basis set group =>   1
Atom   5C    basis set group =>   1
Atom   6O    basis set group =>   2
Atom   7H    basis set group =>   3
Atom   8H    basis set group =>   3
Atom   9H    basis set group =>   3
Atom  10H    basis set group =>   3
Atom  11H    basis set group =>   3
Atom  12H    basis set group =>   3
Atom  13H    basis set group =>   3
Atom  14H    basis set group =>   3
Atom  15H    basis set group =>   3
Atom  16H    basis set group =>   3


           ************************************************************
           *        Program running with 8 parallel MPI-processes     *
           *              working on a common directory               *
           ************************************************************
------------------------------------------------------------------------------
                             ORCA STARTUP CALCULATIONS
                           -- RI-GTO INTEGRALS CHOSEN --
------------------------------------------------------------------------------
------------------------------------------------------------------------------
                   ___                                                        
                  /   \      - P O W E R E D   B Y -                         
                 /     \                                                     
                 |  |  |   _    _      __       _____    __    __             
                 |  |  |  | |  | |    /  \     |  _  \  |  |  /  |          
                  \  \/   | |  | |   /    \    | | | |  |  | /  /          
                 / \  \   | |__| |  /  /\  \   | |_| |  |  |/  /          
                |  |  |   |  __  | /  /__\  \  |    /   |      \           
                |  |  |   | |  | | |   __   |  |    \   |  |\   \          
                \     /   | |  | | |  |  |  |  | |\  \  |  | \   \       
                 \___/    |_|  |_| |__|  |__|  |_| \__\ |__|  \__/        
                                                                              
                      - O R C A' S   B I G   F R I E N D -                    
                                      &                                       
                       - I N T E G R A L  F E E D E R -                       
                                                                              
 v1 FN, 2020, v2 2021, v3 2022-2024                                           
------------------------------------------------------------------------------


----------------------
SHARK INTEGRAL PACKAGE
----------------------

Number of atoms                             ...     17
Number of basis functions                   ...    148
Number of shells                            ...     72
Maximum angular momentum                    ...      2
Integral batch strategy                     ... SHARK/LIBINT Hybrid
RI-J (if used) integral strategy            ... SPLIT-RIJ (Revised 2003 algorithm where possible)
Printlevel                                  ...      1
Contraction scheme used                     ... SEGMENTED contraction
Prescreening option                         ... SCHWARTZ
   Thresh                                   ... 1.000e-12
   Tcut                                     ... 1.000e-14
   Tpresel                                  ... 1.000e-14 
Coulomb Range Separation                    ... NOT USED
Exchange Range Separation                   ... NOT USED
Multipole approximations                    ... NOT USED
Finite Nucleus Model                        ... NOT USED
CABS basis                                  ... NOT available
Auxiliary Coulomb fitting basis             ... AVAILABLE
   # of basis functions in Aux-J            ...    453
   # of shells in Aux-J                     ...    155
   Maximum angular momentum in Aux-J        ...      4
Auxiliary J/K fitting basis                 ... NOT available
Auxiliary Correlation fitting basis         ... AVAILABLE
   # of basis functions in Aux-C            ...    476
   # of shells in Aux-C                     ...    172
   Maximum angular momentum in Aux-C        ...      3
Auxiliary 'external' fitting basis          ... NOT available

Checking pre-screening integrals            ... done (  0.0 sec) Dimension = 72
Check shell pair data                       ... done (  0.0 sec)
Shell pair information
Shell pair cut-off parameter TPreSel        ...   1.0e-14
Total number of shell pairs                 ...      2628
Shell pairs after pre-screening             ...      2584
Total number of primitive shell pairs       ...      9166
Primitive shell pairs kept                  ...      7035
          la=0 lb=0:    846 shell pairs
          la=1 lb=0:    962 shell pairs
          la=1 lb=1:    294 shell pairs
          la=2 lb=0:    286 shell pairs
          la=2 lb=1:    168 shell pairs
          la=2 lb=2:     28 shell pairs

Calculating one electron integrals          ... done (  0.0 sec)
Calculating RI/J V-Matrix + Cholesky decomp.... done (  0.3 sec)
Calculating RI/C V-Matrix + Cholesky decomp.... done (  0.0 sec)
Calculating Nuclear repulsion               ... done (  0.0 sec) ENN=    312.606030190809 Eh

Diagonalization of the overlap matrix:
Smallest eigenvalue                        ... 6.770e-04
Time for diagonalization                   ...    0.004 sec
Threshold for overlap eigenvalues          ... 1.000e-07
Number of eigenvalues below threshold      ... 0
Time for construction of square roots      ...    0.001 sec
Total time needed                          ...    0.006 sec

-------------------
DFT GRID GENERATION
-------------------

General Integration Accuracy     IntAcc      ... 4.388
Radial Grid Type                 RadialGrid  ... OptM3 with GC (2021)
Angular Grid (max. ang.)         AngularGrid ... 4 (Lebedev-302)
Angular grid pruning method      GridPruning ... 4 (adaptive)
Weight generation scheme         WeightScheme... mBecke (2022)
Basis function cutoff            BFCut       ... 1.0000e-12
Integration weight cutoff        WCut        ... 1.0000e-14
Partially contracted basis set               ... off
Rotationally invariant grid construction     ... off
Angular grids for H and He will be reduced by one unit

Total number of grid points                  ...    74219
Total number of batches                      ...     1169
Average number of points per batch           ...       63
Average number of grid points per atom       ...     4366

--------------------
COSX GRID GENERATION
--------------------

GRIDX 1
-------
General Integration Accuracy     IntAcc      ... 3.816
Radial Grid Type                 RadialGrid  ... OptM3 with GC (2021)
Angular Grid (max. ang.)         AngularGrid ... 1 (Lebedev-50)
Angular grid pruning method      GridPruning ... 4 (adaptive)
Weight generation scheme         WeightScheme... mBecke (2022)
Basis function cutoff            BFCut       ... 1.0000e-12
Integration weight cutoff        WCut        ... 1.0000e-14
Partially contracted basis set               ... on
Rotationally invariant grid construction     ... off
Angular grids for H and He will be reduced by one unit

Total number of grid points                  ...     9536
Total number of batches                      ...       87
Average number of points per batch           ...      109
Average number of grid points per atom       ...      561
UseSFitting                                  ... on

GRIDX 2
-------
General Integration Accuracy     IntAcc      ... 4.020
Radial Grid Type                 RadialGrid  ... OptM3 with GC (2021)
Angular Grid (max. ang.)         AngularGrid ... 2 (Lebedev-110)
Angular grid pruning method      GridPruning ... 4 (adaptive)
Weight generation scheme         WeightScheme... mBecke (2022)
Basis function cutoff            BFCut       ... 1.0000e-12
Integration weight cutoff        WCut        ... 1.0000e-14
Partially contracted basis set               ... on
Rotationally invariant grid construction     ... off
Angular grids for H and He will be reduced by one unit

Total number of grid points                  ...    20158
Total number of batches                      ...      169
Average number of points per batch           ...      119
Average number of grid points per atom       ...     1186
UseSFitting                                  ... on

GRIDX 3
-------
General Integration Accuracy     IntAcc      ... 4.338
Radial Grid Type                 RadialGrid  ... OptM3 with GC (2021)
Angular Grid (max. ang.)         AngularGrid ... 3 (Lebedev-194)
Angular grid pruning method      GridPruning ... 4 (adaptive)
Weight generation scheme         WeightScheme... mBecke (2022)
Basis function cutoff            BFCut       ... 1.0000e-12
Integration weight cutoff        WCut        ... 1.0000e-14
Partially contracted basis set               ... on
Rotationally invariant grid construction     ... off
Angular grids for H and He will be reduced by one unit

Total number of grid points                  ...    44117
Total number of batches                      ...      354
Average number of points per batch           ...      124
Average number of grid points per atom       ...     2595
UseSFitting                                  ... on
Initializing property integral containers    ... done (  0.0 sec)

SHARK setup successfully completed in   2.4 seconds

Maximum memory used throughout the entire STARTUP-calculation: 20.9 MB


           ************************************************************
           *        Program running with 8 parallel MPI-processes     *
           *              working on a common directory               *
           ************************************************************
-------------------------------------------------------------------------------
                                 ORCA GUESS
                   Start orbitals & Density for SCF / CASSCF
-------------------------------------------------------------------------------

------------
SCF SETTINGS
------------
Hamiltonian:
 Density Functional     Method          .... DFT(GTOs)
 Exchange Functional    Exchange        .... B88
   X-Alpha parameter    XAlpha          ....  0.666667
   Becke's b parameter  XBeta           ....  0.004200
 Correlation Functional Correlation     .... LYP
 LDA part of GGA corr.  LDAOpt          .... VWN-3
 Gradients option       PostSCFGGA      .... off
 Hybrid DFT is turned on
   Fraction HF Exchange ScalHFX         ....  0.530000
   Scaling of DF-GGA-X  ScalDFX         ....  0.470000
   Scaling of DF-GGA-C  ScalDFC         ....  0.730000
   Scaling of DF-LDA-C  ScalLDAC        ....  0.730000
   Perturbative correction              ....  0.270000
   NL short-range parameter             ....  7.800000
 RI-approximation to the Coulomb term is turned on
   Number of AuxJ basis functions       .... 453
   RIJ-COSX (HFX calculated with COS-X)).... on


General Settings:
 Integral files         IntName         .... calc
 Hartree-Fock type      HFTyp           .... RHF
 Total Charge           Charge          ....    0
 Multiplicity           Mult            ....    1
 Number of Electrons    NEL             ....   54
 Basis Dimension        Dim             ....  148
 Nuclear Repulsion      ENuc            ....    312.6060301908 Eh

Convergence Acceleration:
 AO-DIIS                CNVDIIS         .... on
   Start iteration      DIISMaxIt       ....    12
   Startup error        DIISStart       ....  0.200000
   # of expansion vecs  DIISMaxEq       ....     5
   Bias factor          DIISBfac        ....   1.050
   Max. coefficient     DIISMaxC        ....  10.000
 MO-DIIS                CNVKDIIS        .... off
 Trust-Rad. Augm. Hess. CNVTRAH         .... auto
   Auto Start mean grad. ratio tolernc. ....  1.125000
   Auto Start start iteration           ....    50
   Auto Start num. interpolation iter.  ....    10
   Max. Number of Micro iterations      ....    24
   Max. Number of Macro iterations      .... Maxiter - #DIIS iter
   Number of Davidson start vectors     ....     2
   Converg. threshold    (grad. norm)   ....   2.000e-06
   Grad. Scal. Fac. for Micro threshold ....   0.100
   Minimum threshold for Micro iter.    ....   1.000e-02
   NR start threshold (gradient norm)   ....   1.000e-04
   Initial trust radius                 ....   0.400
   Minimum AH scaling param. (alpha)    ....   1.000
   Maximum AH scaling param. (alpha)    .... 1000.000
   Quad. conv. algorithm                .... NR
   White noise on init. David. guess    .... on
   Maximum white noise                  ....   0.010
   Pseudo random numbers                .... off
   Inactive MOs                         .... canonical
   Orbital update algorithm             .... Taylor
   Preconditioner                       .... Diag
   Full preconditioner red. dimension   ....   250
 SOSCF                  CNVSOSCF        .... on
   Start iteration      SOSCFMaxIt      ....   150
   Startup grad/error   SOSCFStart      ....  0.003300
   Hessian update       SOSCFHessUp     .... L-BFGS
 Level Shifting         CNVShift        .... on
   Level shift para.    LevelShift      ....    0.2500
   Turn off err/grad.   ShiftErr        ....    0.0010
 Zerner damping         CNVZerner       .... off
 Static damping         CNVDamp         .... on
   Fraction old density DampFac         ....    0.7000
   Max. Damping (<1)    DampMax         ....    0.9800
   Min. Damping (>=0)   DampMin         ....    0.0000
   Turn off err/grad.   DampErr         ....    0.1000

SCF Procedure:
 Maximum # iterations   MaxIter         ....   125
 SCF integral mode      SCFMode         .... Direct
   Integral package                     .... SHARK and LIBINT hybrid scheme
 Reset frequency        DirectResetFreq ....    20
 Integral Threshold     Thresh          ....  1.000e-12 Eh
 Primitive CutOff       TCut            ....  1.000e-14 Eh

Convergence Tolerance:
 Convergence Check Mode ConvCheckMode   .... Total+1el-Energy
 Convergence forced     ConvForced      .... 0
 Energy Change          TolE            ....  1.000e-09 Eh
 1-El. energy change                    ....  1.000e-06 Eh
 Orbital Gradient       TolG            ....  2.000e-06
 Orbital Rotation angle TolX            ....  2.000e-06
 DIIS Error             TolErr          ....  1.000e-08

------------------------------
INITIAL GUESS: MODEL POTENTIAL
------------------------------
Loading Hartree-Fock densities                     ... done
Calculating cut-offs                               ... done
Initializing the effective Hamiltonian             ... done
Setting up the integral package (SHARK)            ... done
Starting the Coulomb interaction                   ... done (   0.0 sec)
Making the grid                                    ... done (   0.1 sec)
Mapping shells                                     ... done
Starting the XC term evaluation                    ... done (   0.0 sec)
  promolecular density results
     # of electrons  =     53.994169779
     EX              =    -42.044764322
     EC              =     -0.586174385
     EX+EC           =    -42.630938707
Transforming the Hamiltonian                       ... done (   0.0 sec)
Diagonalizing the Hamiltonian                      ... done (   0.0 sec)
Back transforming the eigenvectors                 ... done (   0.0 sec)
Now organizing SCF variables                       ... done
                      ------------------
                      INITIAL GUESS DONE (   0.1 sec)
                      ------------------
             **** ENERGY FILE WAS UPDATED (calc.en.tmp) ****
Finished Guess after   0.3 sec
Maximum memory used throughout the entire GUESS-calculation: 11.5 MB


           ************************************************************
           *        Program running with 8 parallel MPI-processes     *
           *              working on a common directory               *
           ************************************************************

-------------------------------------------------------------------------------------------
                                      ORCA LEAN-SCF
                              memory conserving SCF solver
-------------------------------------------------------------------------------------------

--------------------
CPCM SOLVATION MODEL
--------------------
CPCM parameters:
  Epsilon                                         ...      16.7000
  Refrac                                          ...       1.2750
  Rsolv                                           ...       1.3000
  Surface type                                    ... GAUSSIAN VDW
  Discretization scheme                           ... Constant charge density
    Threshold for H atoms                         ...       5.0000 (charges/Ang^2)
    Threshold for non-H atoms                     ...       5.0000 (charges/Ang^2)
  Epsilon function type                           ...         CPCM
Solvent:                                          ... CUSTOM
Radii:
  Scheme                                          ... Element-dependent radii
  Radius for C  used is    3.8550 Bohr (=   2.0400 Ang.)
  Radius for O  used is    3.4469 Bohr (=   1.8240 Ang.)
  Radius for H  used is    2.4944 Bohr (=   1.3200 Ang.)
Calculating surface                               ...        done! (  0.0s)
Cavity surface points                             ...         1532
Cavity Volume                                     ...     922.6815
Cavity Surface-area                               ...     539.9889
Calculating surface distance matrix               ...        done! (  0.0s)
Performing Cholesky decomposition & store         ...        done! (  0.1s)
Overall time for CPCM initialization              ...                 0.1s

----------------------------------------D-I-I-S--------------------------------------------
Iteration    Energy (Eh)           Delta-E    RMSDP     MaxDP     DIISErr   Damp  Time(sec)
-------------------------------------------------------------------------------------------
               ***  Starting incremental Fock matrix formation  ***
    1    -308.7557521819881003     0.00e+00  3.30e-03  6.91e-02  1.69e-01  0.700   0.7
    2    -308.8349878587483772    -7.92e-02  2.38e-03  4.66e-02  1.01e-01  0.700   0.5
                               ***Turning on AO-DIIS***
    3    -308.8764839207891555    -4.15e-02  1.25e-03  2.00e-02  5.10e-02  0.700   0.5
    4    -308.9011169123803029    -2.46e-02  2.87e-03  4.42e-02  3.17e-02  0.000   0.5
                              *** Initializing SOSCF ***
---------------------------------------S-O-S-C-F--------------------------------------
Iteration    Energy (Eh)           Delta-E    RMSDP     MaxDP     MaxGrad    Time(sec)
--------------------------------------------------------------------------------------
    5    -308.9533628596569770    -5.22e-02  2.69e-04  4.87e-03  2.96e-03     0.5
               *** Restarting incremental Fock matrix formation ***
    6    -308.9533682372780277    -5.38e-06  1.79e-04  3.17e-03  6.09e-04     0.7
    7    -308.9533797343365222    -1.15e-05  6.19e-05  2.01e-03  8.31e-04     0.7
    8    -308.9533885590271893    -8.82e-06  1.83e-05  3.13e-04  5.14e-05     0.6
    9    -308.9533887322678538    -1.73e-07  5.54e-06  1.81e-04  5.53e-05     0.6
   10    -308.9533888178210645    -8.56e-08  1.82e-06  4.40e-05  6.64e-06     0.6
   11    -308.9533888171933995     6.28e-10  6.46e-07  1.52e-05  5.46e-06     0.6
                 **** Energy Check signals convergence ****

               *****************************************************
               *                     SUCCESS                       *
               *           SCF CONVERGED AFTER  11 CYCLES          *
               *****************************************************

Recomputing exchange energy using gridx3       ... done (    0.784 sec)
Old exchange energy                            :    -22.740973421 Eh
New exchange energy                            :    -22.741062143 Eh
Exchange energy change after final integration :     -0.000088721 Eh
Total energy after final integration           :   -308.953477539 Eh
             **** ENERGY FILE WAS UPDATED (calc.en.tmp) ****

----------------
TOTAL SCF ENERGY
----------------

Total Energy       :       -308.95347753866031 Eh           -8407.05153 eV

Components:
Nuclear Repulsion  :        312.60603019080872 Eh            8506.44254 eV
Electronic Energy  :       -621.55497068409363 Eh          -16913.37061 eV
One Electron Energy:      -1037.52989038805708 Eh          -28232.62364 eV
Two Electron Energy:        415.97491970396345 Eh           11319.25302 eV
CPCM Dielectric    :         -0.00444832390850 Eh              -0.12105 eV

Virial components:
Potential Energy   :       -615.34846813444392 Eh          -16744.48309 eV
Kinetic Energy     :        306.39499059578367 Eh            8337.43156 eV
Virial Ratio       :          2.00835028972863

DFT components:
N(Alpha)           :       26.999997158488 electrons
N(Beta)            :       26.999997158488 electrons
N(Total)           :       53.999994316976 electrons
E(X)               :      -20.182659030905 Eh       
E(C)               :       -1.309655781543 Eh       
E(XC)              :      -21.492314812447 Eh       

CPCM Solvation Model Properties:
Surface-charge          :         -0.02150564540379
Corrected charge        :         -0.00000000000000
Outlying charge corr.   :          0.00003416321260 Eh               0.00093 eV
Free-energy (cav+disp)  :  This term is not implemented in the current solvation scheme

---------------
SCF CONVERGENCE
---------------

  Last Energy change         ...   -6.2767e-10  Tolerance :   1.0000e-09
  Last MAX-Density change    ...    1.5198e-05  Tolerance :   1.0000e-08
  Last RMS-Density change    ...    6.4623e-07  Tolerance :   1.0000e-09
  Last DIIS Error            ...    2.9595e-03  Tolerance :   1.0000e-08
  Last Orbital Gradient      ...    5.4580e-06  Tolerance :   2.0000e-06
  Last Orbital Rotation      ...    5.5005e-06  Tolerance :   2.0000e-06


----------------
ORBITAL ENERGIES
----------------

  NO   OCC          E(Eh)            E(eV) 
   0   2.0000     -19.734006      -536.9896 
   1   2.0000     -10.667320      -290.2725 
   2   2.0000     -10.661442      -290.1126 
   3   2.0000     -10.626676      -289.1665 
   4   2.0000     -10.617650      -288.9209 
   5   2.0000     -10.615640      -288.8662 
   6   2.0000     -10.594475      -288.2903 
   7   2.0000      -1.210485       -32.9390 
   8   2.0000      -0.909107       -24.7380 
   9   2.0000      -0.870727       -23.6937 
  10   2.0000      -0.794671       -21.6241 
  11   2.0000      -0.763616       -20.7790 
  12   2.0000      -0.680404       -18.5147 
  13   2.0000      -0.604496       -16.4492 
  14   2.0000      -0.568037       -15.4571 
  15   2.0000      -0.553396       -15.0587 
  16   2.0000      -0.503362       -13.6972 
  17   2.0000      -0.484130       -13.1739 
  18   2.0000      -0.472707       -12.8630 
  19   2.0000      -0.465376       -12.6635 
  20   2.0000      -0.444707       -12.1011 
  21   2.0000      -0.442208       -12.0331 
  22   2.0000      -0.420707       -11.4480 
  23   2.0000      -0.408153       -11.1064 
  24   2.0000      -0.384502       -10.4628 
  25   2.0000      -0.378565       -10.3013 
  26   2.0000      -0.234714        -6.3869 
  27   0.0000       0.100739         2.7412 
  28   0.0000       0.108054         2.9403 
  29   0.0000       0.128160         3.4874 
  30   0.0000       0.150226         4.0878 
  31   0.0000       0.160009         4.3541 
  32   0.0000       0.179243         4.8774 
  33   0.0000       0.193921         5.2769 
  34   0.0000       0.195207         5.3118 
  35   0.0000       0.197997         5.3878 
  36   0.0000       0.218718         5.9516 
  37   0.0000       0.233633         6.3575 
*Only the first 10 virtual orbitals were printed.

                    ********************************
                    * MULLIKEN POPULATION ANALYSIS *
                    ********************************

-----------------------
MULLIKEN ATOMIC CHARGES
-----------------------
   0 C :    0.071912
   1 C :    0.030499
   2 C :   -0.367217
   3 C :    0.070671
   4 C :    0.024693
   5 C :    0.251370
   6 O :   -0.423212
   7 H :    0.044043
   8 H :    0.041785
   9 H :    0.042337
  10 H :    0.038413
  11 H :    0.023611
  12 H :    0.038717
  13 H :    0.029092
  14 H :    0.023261
  15 H :    0.028881
  16 H :    0.031141
Sum of atomic charges:    0.0000000

--------------------------------
MULLIKEN REDUCED ORBITAL CHARGES
--------------------------------
  0 C s       :     2.944177  s :     2.944177
      pz      :     1.018675  p :     2.953078
      px      :     0.931283
      py      :     1.003121
      dz2     :     0.006651  d :     0.030833
      dxz     :     0.005337
      dyz     :     0.005942
      dx2y2   :     0.008599
      dxy     :     0.004303

  1 C s       :     3.086203  s :     3.086203
      pz      :     0.991256  p :     2.799548
      px      :     0.986528
      py      :     0.821764
      dz2     :     0.006154  d :     0.083749
      dxz     :     0.009334
      dyz     :     0.018192
      dx2y2   :     0.021928
      dxy     :     0.028141

  2 C s       :     3.162301  s :     3.162301
      pz      :     1.133811  p :     3.157872
      px      :     1.004288
      py      :     1.019773
      dz2     :     0.003682  d :     0.047044
      dxz     :     0.006221
      dyz     :     0.008599
      dx2y2   :     0.012861
      dxy     :     0.015680

  3 C s       :     2.960406  s :     2.960406
      pz      :     0.994211  p :     2.936596
      px      :     0.988707
      py      :     0.953678
      dz2     :     0.006440  d :     0.032327
      dxz     :     0.007913
      dyz     :     0.004445
      dx2y2   :     0.005421
      dxy     :     0.008109

  4 C s       :     2.970263  s :     2.970263
      pz      :     1.002262  p :     2.965095
      px      :     0.998405
      py      :     0.964428
      dz2     :     0.007218  d :     0.039949
      dxz     :     0.009968
      dyz     :     0.005967
      dx2y2   :     0.011523
      dxy     :     0.005273

  5 C s       :     2.965052  s :     2.965052
      pz      :     1.014143  p :     2.714652
      px      :     0.706758
      py      :     0.993751
      dz2     :     0.011006  d :     0.068926
      dxz     :     0.016296
      dyz     :     0.007197
      dx2y2   :     0.021748
      dxy     :     0.012679

  6 O s       :     3.730213  s :     3.730213
      pz      :     1.835140  p :     4.674237
      px      :     1.266893
      py      :     1.572205
      dz2     :     0.002400  d :     0.018762
      dxz     :     0.002257
      dyz     :     0.002657
      dx2y2   :     0.005503
      dxy     :     0.005945

  7 H s       :     0.931827  s :     0.931827
      pz      :     0.004402  p :     0.024130
      px      :     0.005508
      py      :     0.014220

  8 H s       :     0.933905  s :     0.933905
      pz      :     0.012961  p :     0.024310
      px      :     0.004743
      py      :     0.006605

  9 H s       :     0.933365  s :     0.933365
      pz      :     0.011268  p :     0.024297
      px      :     0.005252
      py      :     0.007778

 10 H s       :     0.937572  s :     0.937572
      pz      :     0.011782  p :     0.024015
      px      :     0.008095
      py      :     0.004138

 11 H s       :     0.952668  s :     0.952668
      pz      :     0.004485  p :     0.023721
      px      :     0.011043
      py      :     0.008193

 12 H s       :     0.937277  s :     0.937277
      pz      :     0.012100  p :     0.024006
      px      :     0.007424
      py      :     0.004482

 13 H s       :     0.948932  s :     0.948932
      pz      :     0.011160  p :     0.021976
      px      :     0.005477
      py      :     0.005339

 14 H s       :     0.955102  s :     0.955102
      pz      :     0.013087  p :     0.021637
      px      :     0.003184
      py      :     0.005366

 15 H s       :     0.948294  s :     0.948294
      pz      :     0.011958  p :     0.022824
      px      :     0.006140
      py      :     0.004726

 16 H s       :     0.946136  s :     0.946136
      pz      :     0.011915  p :     0.022724
      px      :     0.006331
      py      :     0.004477


                     *******************************
                     * LOEWDIN POPULATION ANALYSIS *
                     *******************************

----------------------
LOEWDIN ATOMIC CHARGES
----------------------
   0 C :   -0.046892
   1 C :    0.024052
   2 C :   -0.131185
   3 C :   -0.045473
   4 C :   -0.033336
   5 C :    0.097104
   6 O :   -0.154878
   7 H :    0.042517
   8 H :    0.037257
   9 H :    0.037312
  10 H :    0.031228
  11 H :    0.029136
  12 H :    0.030768
  13 H :    0.017606
  14 H :    0.014439
  15 H :    0.024545
  16 H :    0.025799

-------------------------------
LOEWDIN REDUCED ORBITAL CHARGES
-------------------------------
  0 C s       :     2.836730  s :     2.836730
      pz      :     1.062080  p :     3.135548
      px      :     1.011700
      py      :     1.061767
      dz2     :     0.015933  d :     0.074614
      dxz     :     0.012639
      dyz     :     0.014012
      dx2y2   :     0.021132
      dxy     :     0.010898

  1 C s       :     2.842850  s :     2.842850
      pz      :     0.980928  p :     2.947468
      px      :     1.019175
      py      :     0.947365
      dz2     :     0.012633  d :     0.185630
      dxz     :     0.016262
      dyz     :     0.038295
      dx2y2   :     0.052732
      dxy     :     0.065709

  2 C s       :     2.853059  s :     2.853059
      pz      :     1.076796  p :     3.167751
      px      :     1.037704
      py      :     1.053252
      dz2     :     0.007915  d :     0.110374
      dxz     :     0.011293
      dyz     :     0.015445
      dx2y2   :     0.035356
      dxy     :     0.040366

  3 C s       :     2.835305  s :     2.835305
      pz      :     1.056590  p :     3.132157
      px      :     1.052996
      py      :     1.022571
      dz2     :     0.015343  d :     0.078012
      dxz     :     0.019338
      dyz     :     0.009957
      dx2y2   :     0.012966
      dxy     :     0.020408

  4 C s       :     2.839644  s :     2.839644
      pz      :     1.052509  p :     3.097780
      px      :     1.033849
      py      :     1.011423
      dz2     :     0.016445  d :     0.095911
      dxz     :     0.024708
      dyz     :     0.012920
      dx2y2   :     0.028947
      dxy     :     0.012892

  5 C s       :     2.840111  s :     2.840111
      pz      :     1.064216  p :     2.910357
      px      :     0.814947
      py      :     1.031195
      dz2     :     0.023578  d :     0.152428
      dxz     :     0.038597
      dyz     :     0.015240
      dx2y2   :     0.048697
      dxy     :     0.026317

  6 O s       :     3.413722  s :     3.413722
      pz      :     1.811078  p :     4.706353
      px      :     1.305138
      py      :     1.590137
      dz2     :     0.003753  d :     0.034802
      dxz     :     0.004211
      dyz     :     0.003761
      dx2y2   :     0.011209
      dxy     :     0.011869

  7 H s       :     0.893617  s :     0.893617
      pz      :     0.011555  p :     0.063866
      px      :     0.015519
      py      :     0.036792

  8 H s       :     0.898453  s :     0.898453
      pz      :     0.033230  p :     0.064290
      px      :     0.014076
      py      :     0.016984

  9 H s       :     0.898389  s :     0.898389
      pz      :     0.028853  p :     0.064299
      px      :     0.015375
      py      :     0.020071

 10 H s       :     0.905085  s :     0.905085
      pz      :     0.030337  p :     0.063686
      px      :     0.020929
      py      :     0.012421

 11 H s       :     0.908001  s :     0.908001
      pz      :     0.011626  p :     0.062863
      px      :     0.028774
      py      :     0.022462

 12 H s       :     0.905506  s :     0.905506
      pz      :     0.031239  p :     0.063727
      px      :     0.019209
      py      :     0.013279

 13 H s       :     0.919948  s :     0.919948
      pz      :     0.030001  p :     0.062446
      px      :     0.016164
      py      :     0.016281

 14 H s       :     0.923427  s :     0.923427
      pz      :     0.035074  p :     0.062134
      px      :     0.010704
      py      :     0.016356

 15 H s       :     0.910725  s :     0.910725
      pz      :     0.031477  p :     0.064730
      px      :     0.018087
      py      :     0.015166

 16 H s       :     0.909763  s :     0.909763
      pz      :     0.031299  p :     0.064438
      px      :     0.018633
      py      :     0.014506


                      *****************************
                      * MAYER POPULATION ANALYSIS *
                      *****************************

  NA   - Mulliken gross atomic population
  ZA   - Total nuclear charge
  QA   - Mulliken gross atomic charge
  VA   - Mayer's total valence
  BVA  - Mayer's bonded valence
  FA   - Mayer's free valence

  ATOM       NA         ZA         QA         VA         BVA        FA
  0 C      5.9281     6.0000     0.0719     3.9469     3.9469     0.0000
  1 C      5.9695     6.0000     0.0305     4.0630     4.0630     0.0000
  2 C      6.3672     6.0000    -0.3672     4.0637     4.0637     0.0000
  3 C      5.9293     6.0000     0.0707     3.9493     3.9493     0.0000
  4 C      5.9753     6.0000     0.0247     4.0151     4.0151     0.0000
  5 C      5.7486     6.0000     0.2514     3.9532     3.9532     0.0000
  6 O      8.4232     8.0000    -0.4232     2.0502     2.0502     0.0000
  7 H      0.9560     1.0000     0.0440     0.9973     0.9973    -0.0000
  8 H      0.9582     1.0000     0.0418     0.9870     0.9870     0.0000
  9 H      0.9577     1.0000     0.0423     0.9874     0.9874     0.0000
 10 H      0.9616     1.0000     0.0384     0.9837     0.9837     0.0000
 11 H      0.9764     1.0000     0.0236     0.9905     0.9905    -0.0000
 12 H      0.9613     1.0000     0.0387     0.9832     0.9832     0.0000
 13 H      0.9709     1.0000     0.0291     0.9763     0.9763     0.0000
 14 H      0.9767     1.0000     0.0233     0.9760     0.9760     0.0000
 15 H      0.9711     1.0000     0.0289     0.9695     0.9695     0.0000
 16 H      0.9689     1.0000     0.0311     0.9731     0.9731    -0.0000

  Mayer bond orders larger than 0.100000
B(  0-C ,  1-C ) :   1.0776 B(  0-C ,  7-H ) :   0.9613 B(  0-C ,  8-H ) :   0.9518 
B(  0-C ,  9-H ) :   0.9536 B(  1-C ,  2-C ) :   1.8507 B(  1-C ,  6-O ) :   1.0384 
B(  2-C ,  3-C ) :   1.0485 B(  2-C ,  4-C ) :   1.0498 B(  3-C , 10-H ) :   0.9647 
B(  3-C , 11-H ) :   0.9669 B(  3-C , 12-H ) :   0.9655 B(  4-C ,  5-C ) :   1.0962 
B(  4-C , 15-H ) :   0.9307 B(  4-C , 16-H ) :   0.9351 B(  5-C ,  6-O ) :   0.9297 
B(  5-C , 13-H ) :   0.9608 B(  5-C , 14-H ) :   0.9600 

-------
TIMINGS
-------

Total SCF time: 0 days 0 hours 0 min 7 sec 

Total time                  ....       7.564 sec
Sum of individual times     ....       7.548 sec  ( 99.8%)

SCF preparation             ....       0.282 sec  (  3.7%)
Fock matrix formation       ....       6.971 sec  ( 92.2%)
  Startup                   ....       0.010 sec  (  0.1% of F)
  Split-RI-J                ....       0.431 sec  (  6.2% of F)
  Chain of spheres X        ....       4.562 sec  ( 65.4% of F)
  XC integration            ....       0.943 sec  ( 13.5% of F)
    XC Preparation          ....       0.000 sec  (  0.0% of XC)
    Basis function eval.    ....       0.356 sec  ( 37.8% of XC)
    Density eval.           ....       0.196 sec  ( 20.8% of XC)
    XC-Functional eval.     ....       0.043 sec  (  4.6% of XC)
    XC-Potential eval.      ....       0.229 sec  ( 24.3% of XC)
  CPCM terms                ....       0.914 sec  ( 13.1% of F)
Diagonalization             ....       0.000 sec  (  0.0%)
Density matrix formation    ....       0.054 sec  (  0.7%)
Total Energy calculation    ....       0.021 sec  (  0.3%)
Population analysis         ....       0.026 sec  (  0.3%)
Orbital Transformation      ....       0.020 sec  (  0.3%)
Orbital Orthonormalization  ....       0.000 sec  (  0.0%)
DIIS solution               ....       0.114 sec  (  1.5%)
SOSCF solution              ....       0.058 sec  (  0.8%)
Finished LeanSCF after   7.6 sec

Maximum memory used throughout the entire LEANSCF-calculation: 16.1 MB


           ************************************************************
           *        Program running with 8 parallel MPI-processes     *
           *              working on a common directory               *
           ************************************************************

------------------------------------------------------------------------------
                                ORCA  MP2 
------------------------------------------------------------------------------

Freezing NCore=14 chemical core electrons

----------------------
RI-MP2 ENERGY+GRADIENT
----------------------
Dimension of the orbital basis            ...  148
Dimension of the AuxC basis               ...  476
Memory devoted to MP2                     ... 8000 MB   
Data format for matrix containers         ... DOUBLE
Compression type for matrix containers    ... UNCOMPRESSED
Overall scaling of the MP2 energy         ...   2.700e-01

-----------------------
SHARK RI TRANSFORMATION
-----------------------

Number of basis functions                ...    148
Number of aux functions                  ...    476
Number of operators                      ...      1
Generation of IJK                        ... YES
Generation of IAK                        ... YES
Generation of ABK                        ... NO
Orbital Range Operator  0:    0-  26 to   27- 147

Aux basis identifier                     ...   AUXC
Contraction scheme used                  ... SEGMENTED
Do orthogonalization                     ... YES
All operator combinations                ... NO
Transpose (ia|K)                         ... NO
Integral generator used                  ... LIBINT
Starting integral generation + trafo... 
Half trafo (segmented) done. Total time =  0.1 sec. integrals=  0.0 sec trafo=  0.0 sec
Integral generation and half transformation done (  0.1 sec)

Reading or making V^(-1/2)          ... done (  0.0 sec)
Sorting IJK integrals               ... done (  0.0 sec)
Sorting IAK integrals               ... done (  0.0 sec)

SHARK RI integral transformation done. Total time =  0.1 sec.

Opening buffers                              ... done
Frozen core precalculation                   ... done

Starting loop over batches of integrals:

Operator 0  - window                       ... (  7- 26)x( 27-147)
Operator 0  - Memory available             ...  8000 MB
Operator 0  - Memory needed per MO         ...   0.4 MB
Operator 0  - Number of orbitals per batch ... 3
Operator 0  - Number of batches            ... 1

OPERATOR  0   PASS   0:  MOs     7 ...    9 +   10 ...   12 +   13 ...   15 +   16 ...   18
                            +   19 ...   21 +   22 ...   24 +   25 ...   26
  Reading integrals       ... ok
  Internal MO   9
Closing buffer GIPV ( 0.01 GB; CompressionRatio= 1.00)
Time spent in pair loops =     0.189 sec
Deleting buffers (Ka|jb) ...done

-----------------------------------------------
 RI-MP2 CORRELATION ENERGY:     -0.330531792 Eh
-----------------------------------------------


---------------------
MP2 DENSITY FORMATION
---------------------

Completing the external part of the density      ... done
Storing the unrelaxed density                    ... done

Re-sorting 3-index density container for op 0    ... done
Computing external part of the Lagrangian        ... done
Calculating the xc-kernel                        ... done
Calculating G(D)                                 ... done
Completing the Lagrangian                        ... done
Solving the Z-vector equations                   ... Using XC Grid                  ... (calc.grid_cpscf.tmp) 
Recalculating density on grid  ... (calc.grho_cpscf0.tmp) done
Calculating the xc-kernel      ... (calc.fxc_cpscf0.tmp) done

-------------------
SHARK CP-SCF DRIVER
-------------------

Dimension of the orbital basis          ...    148
Dimension of the CPSCF-problem          ...   3267
Number of operators                     ...      1
Max. number of iterations               ...    128
Convergence Tolerance                   ... 3.0e-05
Number of perturbations                 ...      1
Perturbation type                       ... REAL

----------------------------
POPLE LINEAR EQUATION SOLVER
----------------------------

  ITERATION   0:   ||err||_max =   3.2217e-02 (   0.4 sec)
  ITERATION   1:   ||err||_max =   7.1424e-03 (   0.4 sec)
  ITERATION   2:   ||err||_max =   2.9062e-03 (   0.4 sec)
  ITERATION   3:   ||err||_max =   7.3508e-04 (   0.4 sec)
  ITERATION   4:   ||err||_max =   2.3514e-04 (   0.4 sec)
  ITERATION   5:   ||err||_max =   6.2734e-05 (   0.4 sec)
  ITERATION   6:   ||err||_max =   1.6506e-05 (   0.4 sec)
done
Finalizing the relaxed density                   ... done
Transforming P to the AO basis                   ... done
Storing the relaxed density                      ... done

------------------------------------
ENERGY WEIGHTED DENSITY FINALIZATION
------------------------------------

Gathering the parts of the W-matrix              ... done
Forming the Z-density                            ... done
Transforming Z to the AO basis                   ... done
Calculating G(Z)                                 ... done
Finalizing the W-matrix                          ... done
Transforming W to the AO basis and storing       ... done

----------------------------------
MP2 DERIVATIVE INTEGRAL GENERATION
----------------------------------

Input SCF Electron Density              ... calc.scfp
Input Correlated Electron Density       ... calc.pmp2re
Input Energy Weighted Density           ... calc.wmp2.tmp

Nuclear repulsion gradient              ... done (  0.0 sec)
HCore & Overlap gradient  (SHARK)       ... done (  0.0 sec)
Two-electron RIJ gradient terms         ... done (  0.2 sec)

-----------------------------------------------------------
MP2 COSX Grid Generation
-----------------------------------------------------------

General Integration Accuracy     IntAcc      ... 4.871
Radial Grid Type                 RadialGrid  ... OptM3 with GC (2021)
Angular Grid (max. ang.)         AngularGrid ... 4 (Lebedev-302)
Angular grid pruning method      GridPruning ... 4 (adaptive)
Weight generation scheme         WeightScheme... mBecke (2022)
Basis function cutoff            BFCut       ... 1.0000e-12
Integration weight cutoff        WCut        ... 1.0000e-14
Partially contracted basis set               ... on
Rotationally invariant grid construction     ... off
Angular grids for H and He will be reduced by one unit

Total number of grid points                  ...    86055
Total number of batches                      ...      681
Average number of points per batch           ...      126
Average number of grid points per atom       ...     5062
UseSFitting                                  ... on
Two-electron COSX gradient terms        ... 
Integration Timings:
Total Time                  =     2.5 sec
Basis fcn evaluation        =     0.0 sec
Density evaluation          =     0.1 sec
A evaluation                =     2.1 sec
A derivative evaluation     =     0.0 sec
S-fit derivative evaluation =     0.0 sec
anal. over. der. evaluation =     0.0 sec
num. over. der. evaluation  =     0.2 sec
K(P) evaluation             =     0.0 sec
finalize                    =     0.0 sec

done (  3.0 sec)
CPCM gradient                           ... done (  0.3 sec)
DFT XC gradient                         ... Exchange-correlation gradient    ... done
done (  0.4 sec)
Empirical dispersion gradient           ... 
-------------------
DISPERSION GRADIENT
-------------------

   1   C   :   -0.000239994   -0.000101273    0.000016906
   2   C   :    0.000193049   -0.000108975   -0.000003629
   3   C   :    0.000074692    0.000004009   -0.000001335
   4   C   :   -0.000038133    0.000242154   -0.000012620
   5   C   :    0.000039555   -0.000073358    0.000004222
   6   C   :   -0.000059189   -0.000009502    0.000003931
   7   O   :    0.000032641   -0.000103282    0.000003697
   8   H   :   -0.000119000   -0.000014227    0.000005637
   9   H   :   -0.000107386   -0.000050437    0.000039675
  10   H   :   -0.000110501   -0.000053830   -0.000023511
  11   H   :   -0.000032482    0.000132079   -0.000048966
  12   H   :    0.000001235    0.000126758   -0.000007556
  13   H   :   -0.000029788    0.000136883    0.000034698
  14   H   :    0.000082624   -0.000085072    0.000036561
  15   H   :    0.000077121   -0.000087995   -0.000043922
  16   H   :    0.000117202    0.000024162    0.000047680
  17   H   :    0.000118355    0.000021905   -0.000051468

Difference to translation invariance:
           :   -0.0000000000    0.0000000000   -0.0000000000

Difference to rotation invariance:
           :    0.0000000000    0.0000000000   -0.0000000000

Norm of the Dispersion gradient    ...    0.0006113694
RMS gradient                       ...    0.0000856088
MAX gradient                       ...    0.0002421544
done (  0.0 sec)

                *********************************************
                * UNRELAXED MP2 DENSITY POPULATION ANALYSIS *
                *********************************************

------------------------------------------------------------------------------
                           ORCA POPULATION ANALYSIS
------------------------------------------------------------------------------
Input electron density              ... calc.pmp2ur
BaseName (.gbw .S,...)              ... calc

                    ********************************
                    * MULLIKEN POPULATION ANALYSIS *
                    ********************************

-----------------------
MULLIKEN ATOMIC CHARGES
-----------------------
   0 C :    0.069667
   1 C :    0.025517
   2 C :   -0.366893
   3 C :    0.068153
   4 C :    0.023037
   5 C :    0.246482
   6 O :   -0.415146
   7 H :    0.044816
   8 H :    0.042475
   9 H :    0.043024
  10 H :    0.039151
  11 H :    0.024500
  12 H :    0.039449
  13 H :    0.029937
  14 H :    0.024091
  15 H :    0.029724
  16 H :    0.032014
Sum of atomic charges:    0.0000000

--------------------------------
MULLIKEN REDUCED ORBITAL CHARGES
--------------------------------
  0 C s       :     2.944879  s :     2.944879
      pz      :     1.017361  p :     2.949003
      px      :     0.929927
      py      :     1.001715
      dz2     :     0.007702  d :     0.036451
      dxz     :     0.006595
      dyz     :     0.007013
      dx2y2   :     0.009616
      dxy     :     0.005524
  1 C s       :     3.086383  s :     3.086383
      pz      :     0.992556  p :     2.799012
      px      :     0.984210
      py      :     0.822246
      dz2     :     0.007133  d :     0.089088
      dxz     :     0.010543
      dyz     :     0.019172
      dx2y2   :     0.023117
      dxy     :     0.029123
  2 C s       :     3.162861  s :     3.162861
      pz      :     1.130231  p :     3.150622
      px      :     1.002280
      py      :     1.018111
      dz2     :     0.004839  d :     0.053409
      dxz     :     0.007520
      dyz     :     0.009904
      dx2y2   :     0.014245
      dxy     :     0.016902
  3 C s       :     2.961033  s :     2.961033
      pz      :     0.993157  p :     2.932904
      px      :     0.987421
      py      :     0.952326
      dz2     :     0.007489  d :     0.037910
      dxz     :     0.008969
      dyz     :     0.005691
      dx2y2   :     0.006538
      dxy     :     0.009223
  4 C s       :     2.970653  s :     2.970653
      pz      :     1.001184  p :     2.960428
      px      :     0.996335
      py      :     0.962909
      dz2     :     0.008285  d :     0.045881
      dxz     :     0.011191
      dyz     :     0.007196
      dx2y2   :     0.012597
      dxy     :     0.006613
  5 C s       :     2.965516  s :     2.965516
      pz      :     1.013284  p :     2.713969
      px      :     0.708379
      py      :     0.992306
      dz2     :     0.011960  d :     0.074034
      dxz     :     0.017315
      dyz     :     0.008372
      dx2y2   :     0.022567
      dxy     :     0.013820
  6 O s       :     3.729446  s :     3.729446
      pz      :     1.829445  p :     4.660393
      px      :     1.263335
      py      :     1.567612
      dz2     :     0.003686  d :     0.025307
      dxz     :     0.003638
      dyz     :     0.003982
      dx2y2   :     0.006783
      dxy     :     0.007218
  7 H s       :     0.929807  s :     0.929807
      pz      :     0.004911  p :     0.025377
      px      :     0.005997
      py      :     0.014469
  8 H s       :     0.931959  s :     0.931959
      pz      :     0.013244  p :     0.025565
      px      :     0.005265
      py      :     0.007056
  9 H s       :     0.931423  s :     0.931423
      pz      :     0.011594  p :     0.025553
      px      :     0.005761
      py      :     0.008198
 10 H s       :     0.935541  s :     0.935541
      pz      :     0.012104  p :     0.025307
      px      :     0.008523
      py      :     0.004680
 11 H s       :     0.950495  s :     0.950495
      pz      :     0.005000  p :     0.025005
      px      :     0.011379
      py      :     0.008626
 12 H s       :     0.935251  s :     0.935251
      pz      :     0.012412  p :     0.025300
      px      :     0.007870
      py      :     0.005018
 13 H s       :     0.946812  s :     0.946812
      pz      :     0.011472  p :     0.023251
      px      :     0.005951
      py      :     0.005828
 14 H s       :     0.952970  s :     0.952970
      pz      :     0.013365  p :     0.022939
      px      :     0.003715
      py      :     0.005858
 15 H s       :     0.946129  s :     0.946129
      pz      :     0.012270  p :     0.024147
      px      :     0.006637
      py      :     0.005239
 16 H s       :     0.943963  s :     0.943963
      pz      :     0.012222  p :     0.024023
      px      :     0.006810
      py      :     0.004991


                     *******************************
                     * LOEWDIN POPULATION ANALYSIS *
                     *******************************

----------------------
LOEWDIN ATOMIC CHARGES
----------------------
   0 C :   -0.046169
   1 C :    0.018988
   2 C :   -0.130894
   3 C :   -0.044724
   4 C :   -0.032993
   5 C :    0.094522
   6 O :   -0.147653
   7 H :    0.042320
   8 H :    0.037037
   9 H :    0.037091
  10 H :    0.031049
  11 H :    0.028987
  12 H :    0.030587
  13 H :    0.017464
  14 H :    0.014262
  15 H :    0.024431
  16 H :    0.025694

-------------------------------
LOEWDIN REDUCED ORBITAL CHARGES
-------------------------------
  0 C s       :     2.836614  s :     2.836614
      pz      :     1.059734  p :     3.128276
      px      :     1.009258
      py      :     1.059284
      dz2     :     0.017215  d :     0.081278
      dxz     :     0.014026
      dyz     :     0.015299
      dx2y2   :     0.022417
      dxy     :     0.012322
  1 C s       :     2.843470  s :     2.843470
      pz      :     0.982049  p :     2.945423
      px      :     1.016769
      py      :     0.946605
      dz2     :     0.014196  d :     0.192119
      dxz     :     0.017557
      dyz     :     0.039157
      dx2y2   :     0.054096
      dxy     :     0.067113
  2 C s       :     2.853503  s :     2.853503
      pz      :     1.073968  p :     3.158964
      px      :     1.034759
      py      :     1.050236
      dz2     :     0.009678  d :     0.118427
      dxz     :     0.012683
      dyz     :     0.016858
      dx2y2   :     0.037069
      dxy     :     0.042140
  3 C s       :     2.835198  s :     2.835198
      pz      :     1.054246  p :     3.124893
      px      :     1.050571
      py      :     1.020077
      dz2     :     0.016623  d :     0.084633
      dxz     :     0.020686
      dyz     :     0.011234
      dx2y2   :     0.014272
      dxy     :     0.021817
  4 C s       :     2.839736  s :     2.839736
      pz      :     1.050114  p :     3.090250
      px      :     1.031082
      py      :     1.009054
      dz2     :     0.017792  d :     0.103007
      dxz     :     0.026127
      dyz     :     0.014283
      dx2y2   :     0.030358
      dxy     :     0.014446
  5 C s       :     2.840374  s :     2.840374
      pz      :     1.062270  p :     2.906766
      px      :     0.815509
      py      :     1.028987
      dz2     :     0.024761  d :     0.158338
      dxz     :     0.039705
      dyz     :     0.016591
      dx2y2   :     0.049721
      dxy     :     0.027560
  6 O s       :     3.413327  s :     3.413327
      pz      :     1.805187  p :     4.692302
      px      :     1.301520
      py      :     1.585595
      dz2     :     0.005228  d :     0.042025
      dxz     :     0.005632
      dyz     :     0.005108
      dx2y2   :     0.012686
      dxy     :     0.013371
  7 H s       :     0.891454  s :     0.891454
      pz      :     0.012168  p :     0.066226
      px      :     0.016265
      py      :     0.037793
  8 H s       :     0.896322  s :     0.896322
      pz      :     0.034177  p :     0.066640
      px      :     0.014777
      py      :     0.017687
  9 H s       :     0.896260  s :     0.896260
      pz      :     0.029728  p :     0.066649
      px      :     0.016100
      py      :     0.020822
 10 H s       :     0.902836  s :     0.902836
      pz      :     0.031274  p :     0.066115
      px      :     0.021752
      py      :     0.013088
 11 H s       :     0.905729  s :     0.905729
      pz      :     0.012244  p :     0.065284
      px      :     0.029687
      py      :     0.023353
 12 H s       :     0.903256  s :     0.903256
      pz      :     0.032187  p :     0.066156
      px      :     0.020003
      py      :     0.013967
 13 H s       :     0.917642  s :     0.917642
      pz      :     0.030871  p :     0.064893
      px      :     0.017008
      py      :     0.017014
 14 H s       :     0.921114  s :     0.921114
      pz      :     0.036044  p :     0.064624
      px      :     0.011482
      py      :     0.017099
 15 H s       :     0.908299  s :     0.908299
      pz      :     0.032462  p :     0.067270
      px      :     0.018888
      py      :     0.015920
 16 H s       :     0.907354  s :     0.907354
      pz      :     0.032262  p :     0.066953
      px      :     0.019447
      py      :     0.015244


                      *****************************
                      * MAYER POPULATION ANALYSIS *
                      *****************************

  NA   - Mulliken gross atomic population
  ZA   - Total nuclear charge
  QA   - Mulliken gross atomic charge
  VA   - Mayer's total valence
  BVA  - Mayer's bonded valence
  FA   - Mayer's free valence

  ATOM       NA         ZA         QA         VA         BVA        FA
  0 C      5.9303     6.0000     0.0697     3.9778     3.8766     0.1012
  1 C      5.9745     6.0000     0.0255     4.0856     3.9465     0.1391
  2 C      6.3669     6.0000    -0.3669     4.0962     3.9422     0.1540
  3 C      5.9318     6.0000     0.0682     3.9799     3.8778     0.1021
  4 C      5.9770     6.0000     0.0230     4.0440     3.9335     0.1105
  5 C      5.7535     6.0000     0.2465     3.9801     3.8754     0.1047
  6 O      8.4151     8.0000    -0.4151     2.1450     2.0000     0.1450
  7 H      0.9552     1.0000     0.0448     1.0011     0.9803     0.0208
  8 H      0.9575     1.0000     0.0425     0.9910     0.9698     0.0212
  9 H      0.9570     1.0000     0.0430     0.9914     0.9702     0.0212
 10 H      0.9608     1.0000     0.0392     0.9879     0.9663     0.0215
 11 H      0.9755     1.0000     0.0245     0.9947     0.9736     0.0210
 12 H      0.9606     1.0000     0.0394     0.9874     0.9659     0.0215
 13 H      0.9701     1.0000     0.0299     0.9803     0.9594     0.0209
 14 H      0.9759     1.0000     0.0241     0.9801     0.9589     0.0212
 15 H      0.9703     1.0000     0.0297     0.9740     0.9516     0.0224
 16 H      0.9680     1.0000     0.0320     0.9774     0.9553     0.0221

  Mayer bond orders larger than 0.100000
B(  0-C ,  1-C ) :   1.0558 B(  0-C ,  7-H ) :   0.9456 B(  0-C ,  8-H ) :   0.9363 
B(  0-C ,  9-H ) :   0.9380 B(  1-C ,  2-C ) :   1.7844 B(  1-C ,  6-O ) :   1.0166 
B(  2-C ,  3-C ) :   1.0262 B(  2-C ,  4-C ) :   1.0261 B(  3-C , 10-H ) :   0.9487 
B(  3-C , 11-H ) :   0.9510 B(  3-C , 12-H ) :   0.9495 B(  4-C ,  5-C ) :   1.0728 
B(  4-C , 15-H ) :   0.9146 B(  4-C , 16-H ) :   0.9190 B(  5-C ,  6-O ) :   0.9090 
B(  5-C , 13-H ) :   0.9450 B(  5-C , 14-H ) :   0.9441 


                *******************************************
                * RELAXED MP2 DENSITY POPULATION ANALYSIS *
                *******************************************

------------------------------------------------------------------------------
                           ORCA POPULATION ANALYSIS
------------------------------------------------------------------------------
Input electron density              ... calc.pmp2re
BaseName (.gbw .S,...)              ... calc

                    ********************************
                    * MULLIKEN POPULATION ANALYSIS *
                    ********************************

-----------------------
MULLIKEN ATOMIC CHARGES
-----------------------
   0 C :    0.059078
   1 C :    0.009608
   2 C :   -0.333681
   3 C :    0.056180
   4 C :    0.022577
   5 C :    0.224847
   6 O :   -0.366290
   7 H :    0.041331
   8 H :    0.040555
   9 H :    0.041112
  10 H :    0.037168
  11 H :    0.022353
  12 H :    0.037436
  13 H :    0.028928
  14 H :    0.022747
  15 H :    0.026853
  16 H :    0.029196
Sum of atomic charges:    0.0000000

--------------------------------
MULLIKEN REDUCED ORBITAL CHARGES
--------------------------------
  0 C s       :     2.939739  s :     2.939739
      pz      :     1.017379  p :     2.966033
      px      :     0.949237
      py      :     0.999417
      dz2     :     0.007332  d :     0.035150
      dxz     :     0.006616
      dyz     :     0.006758
      dx2y2   :     0.008970
      dxy     :     0.005474
  1 C s       :     3.090333  s :     3.090333
      pz      :     1.009215  p :     2.813681
      px      :     0.971317
      py      :     0.833149
      dz2     :     0.006888  d :     0.086377
      dxz     :     0.010307
      dyz     :     0.018508
      dx2y2   :     0.022554
      dxy     :     0.028120
  2 C s       :     3.163219  s :     3.163219
      pz      :     1.130853  p :     3.119243
      px      :     0.992739
      py      :     0.995651
      dz2     :     0.004650  d :     0.051219
      dxz     :     0.007278
      dyz     :     0.009441
      dx2y2   :     0.013669
      dxy     :     0.016180
  3 C s       :     2.955657  s :     2.955657
      pz      :     0.993720  p :     2.951460
      px      :     0.989776
      py      :     0.967965
      dz2     :     0.007137  d :     0.036702
      dxz     :     0.008689
      dyz     :     0.005743
      dx2y2   :     0.006239
      dxy     :     0.008894
  4 C s       :     2.957611  s :     2.957611
      pz      :     1.000459  p :     2.975512
      px      :     1.007608
      py      :     0.967446
      dz2     :     0.007827  d :     0.044300
      dxz     :     0.011038
      dyz     :     0.007093
      dx2y2   :     0.011812
      dxy     :     0.006529
  5 C s       :     2.963952  s :     2.963952
      pz      :     1.017795  p :     2.738981
      px      :     0.720012
      py      :     1.001174
      dz2     :     0.011448  d :     0.072220
      dxz     :     0.017137
      dyz     :     0.008319
      dx2y2   :     0.021436
      dxy     :     0.013880
  6 O s       :     3.721047  s :     3.721047
      pz      :     1.809744  p :     4.620120
      px      :     1.251328
      py      :     1.559048
      dz2     :     0.003606  d :     0.025123
      dxz     :     0.003712
      dyz     :     0.004057
      dx2y2   :     0.006710
      dxy     :     0.007038
  7 H s       :     0.933829  s :     0.933829
      pz      :     0.005044  p :     0.024840
      px      :     0.005942
      py      :     0.013854
  8 H s       :     0.934354  s :     0.934354
      pz      :     0.012731  p :     0.025091
      px      :     0.005321
      py      :     0.007039
  9 H s       :     0.933812  s :     0.933812
      pz      :     0.011207  p :     0.025076
      px      :     0.005781
      py      :     0.008089
 10 H s       :     0.937974  s :     0.937974
      pz      :     0.011662  p :     0.024857
      px      :     0.008395
      py      :     0.004800
 11 H s       :     0.953107  s :     0.953107
      pz      :     0.005136  p :     0.024540
      px      :     0.010989
      py      :     0.008415
 12 H s       :     0.937716  s :     0.937716
      pz      :     0.011936  p :     0.024847
      px      :     0.007793
      py      :     0.005118
 13 H s       :     0.948362  s :     0.948362
      pz      :     0.011053  p :     0.022710
      px      :     0.005830
      py      :     0.005826
 14 H s       :     0.954823  s :     0.954823
      pz      :     0.012808  p :     0.022430
      px      :     0.003767
      py      :     0.005856
 15 H s       :     0.949387  s :     0.949387
      pz      :     0.011763  p :     0.023760
      px      :     0.006685
      py      :     0.005312
 16 H s       :     0.947192  s :     0.947192
      pz      :     0.011727  p :     0.023612
      px      :     0.006804
      py      :     0.005081


                     *******************************
                     * LOEWDIN POPULATION ANALYSIS *
                     *******************************

----------------------
LOEWDIN ATOMIC CHARGES
----------------------
   0 C :   -0.053140
   1 C :    0.011017
   2 C :   -0.129128
   3 C :   -0.050891
   4 C :   -0.038130
   5 C :    0.085146
   6 O :   -0.127158
   7 H :    0.043370
   8 H :    0.038327
   9 H :    0.038375
  10 H :    0.032327
  11 H :    0.030508
  12 H :    0.031816
  13 H :    0.018676
  14 H :    0.015338
  15 H :    0.026128
  16 H :    0.027419

-------------------------------
LOEWDIN REDUCED ORBITAL CHARGES
-------------------------------
  0 C s       :     2.837449  s :     2.837449
      pz      :     1.061654  p :     3.136400
      px      :     1.013525
      py      :     1.061221
      dz2     :     0.016644  d :     0.079291
      dxz     :     0.014057
      dyz     :     0.014907
      dx2y2   :     0.021453
      dxy     :     0.012230
  1 C s       :     2.844429  s :     2.844429
      pz      :     0.994282  p :     2.954971
      px      :     1.013470
      py      :     0.947219
      dz2     :     0.013936  d :     0.189583
      dxz     :     0.017196
      dyz     :     0.038438
      dx2y2   :     0.053655
      dxy     :     0.066358
  2 C s       :     2.854158  s :     2.854158
      pz      :     1.078317  p :     3.158369
      px      :     1.032238
      py      :     1.047814
      dz2     :     0.009514  d :     0.116601
      dxz     :     0.012416
      dyz     :     0.016475
      dx2y2   :     0.036607
      dxy     :     0.041589
  3 C s       :     2.835929  s :     2.835929
      pz      :     1.056144  p :     3.132175
      px      :     1.052933
      py      :     1.023098
      dz2     :     0.016087  d :     0.082788
      dxz     :     0.020292
      dyz     :     0.011309
      dx2y2   :     0.013818
      dxy     :     0.021282
  4 C s       :     2.840986  s :     2.840986
      pz      :     1.052436  p :     3.096165
      px      :     1.033046
      py      :     1.010683
      dz2     :     0.017178  d :     0.100980
      dxz     :     0.025915
      dyz     :     0.014098
      dx2y2   :     0.029501
      dxy     :     0.014288
  5 C s       :     2.842137  s :     2.842137
      pz      :     1.065644  p :     2.916770
      px      :     0.820263
      py      :     1.030863
      dz2     :     0.024117  d :     0.155946
      dxz     :     0.039385
      dyz     :     0.016462
      dx2y2   :     0.048445
      dxy     :     0.027537
  6 O s       :     3.414788  s :     3.414788
      pz      :     1.789948  p :     4.670155
      px      :     1.298258
      py      :     1.581949
      dz2     :     0.005230  d :     0.042216
      dxz     :     0.005740
      dyz     :     0.005203
      dx2y2   :     0.012728
      dxy     :     0.013314
  7 H s       :     0.890492  s :     0.890492
      pz      :     0.012278  p :     0.066138
      px      :     0.016416
      py      :     0.037443
  8 H s       :     0.895088  s :     0.895088
      pz      :     0.033900  p :     0.066585
      px      :     0.014989
      py      :     0.017696
  9 H s       :     0.895032  s :     0.895032
      pz      :     0.029517  p :     0.066593
      px      :     0.016291
      py      :     0.020785
 10 H s       :     0.901619  s :     0.901619
      pz      :     0.031049  p :     0.066053
      px      :     0.021712
      py      :     0.013293
 11 H s       :     0.904276  s :     0.904276
      pz      :     0.012288  p :     0.065215
      px      :     0.029533
      py      :     0.023394
 12 H s       :     0.902085  s :     0.902085
      pz      :     0.031944  p :     0.066098
      px      :     0.019989
      py      :     0.014164
 13 H s       :     0.916385  s :     0.916385
      pz      :     0.030664  p :     0.064939
      px      :     0.017155
      py      :     0.017121
 14 H s       :     0.919963  s :     0.919963
      pz      :     0.035795  p :     0.064699
      px      :     0.011715
      py      :     0.017189
 15 H s       :     0.906523  s :     0.906523
      pz      :     0.032228  p :     0.067349
      px      :     0.019052
      py      :     0.016069
 16 H s       :     0.905537  s :     0.905537
      pz      :     0.032025  p :     0.067044
      px      :     0.019605
      py      :     0.015415


                      *****************************
                      * MAYER POPULATION ANALYSIS *
                      *****************************

  NA   - Mulliken gross atomic population
  ZA   - Total nuclear charge
  QA   - Mulliken gross atomic charge
  VA   - Mayer's total valence
  BVA  - Mayer's bonded valence
  FA   - Mayer's free valence

  ATOM       NA         ZA         QA         VA         BVA        FA
  0 C      5.9409     6.0000     0.0591     3.9816     3.8805     0.1011
  1 C      5.9904     6.0000     0.0096     4.1236     3.9862     0.1373
  2 C      6.3337     6.0000    -0.3337     4.1160     3.9638     0.1522
  3 C      5.9438     6.0000     0.0562     3.9851     3.8830     0.1020
  4 C      5.9774     6.0000     0.0226     4.0500     3.9399     0.1102
  5 C      5.7752     6.0000     0.2248     4.0057     3.9013     0.1044
  6 O      8.3663     8.0000    -0.3663     2.2143     2.0709     0.1433
  7 H      0.9587     1.0000     0.0413     1.0024     0.9817     0.0207
  8 H      0.9594     1.0000     0.0406     0.9921     0.9709     0.0212
  9 H      0.9589     1.0000     0.0411     0.9925     0.9713     0.0212
 10 H      0.9628     1.0000     0.0372     0.9880     0.9666     0.0215
 11 H      0.9776     1.0000     0.0224     0.9949     0.9739     0.0210
 12 H      0.9626     1.0000     0.0374     0.9876     0.9661     0.0214
 13 H      0.9711     1.0000     0.0289     0.9791     0.9582     0.0208
 14 H      0.9773     1.0000     0.0227     0.9790     0.9579     0.0211
 15 H      0.9731     1.0000     0.0269     0.9745     0.9521     0.0224
 16 H      0.9708     1.0000     0.0292     0.9778     0.9557     0.0221

  Mayer bond orders larger than 0.100000
B(  0-C ,  1-C ) :   1.0737 B(  0-C ,  7-H ) :   0.9402 B(  0-C ,  8-H ) :   0.9321 
B(  0-C ,  9-H ) :   0.9340 B(  1-C ,  2-C ) :   1.7556 B(  1-C ,  6-O ) :   1.0424 
B(  2-C ,  3-C ) :   1.0423 B(  2-C ,  4-C ) :   1.0327 B(  3-C , 10-H ) :   0.9441 
B(  3-C , 11-H ) :   0.9465 B(  3-C , 12-H ) :   0.9450 B(  4-C ,  5-C ) :   1.0758 
B(  4-C , 15-H ) :   0.9081 B(  4-C , 16-H ) :   0.9123 B(  5-C ,  6-O ) :   0.9318 
B(  5-C , 13-H ) :   0.9397 B(  5-C , 14-H ) :   0.9387 


-------
TIMINGS
-------

Total time                :    9.305 sec
Integral trafo            :    0.090 sec (  1.0%)
FC preparation            :    0.015 sec (  0.2%)
I/O of integrals          :    0.032 sec (  0.3%)
K(i,j) operators          :    0.025 sec (  0.3%)
T(i,j) pair energies      :    0.006 sec (  0.1%)
V**(-1/2)                 :    0.058 sec (  0.6%)
Gamma(ia|P)               :    0.024 sec (  0.3%)
Gamma-Trafo               :    0.013 sec (  0.1%)
D(virtual)                :    0.001 sec (  0.0%)
D(internal)               :    0.028 sec (  0.3%)
W(virtual)                :    0.003 sec (  0.0%)
W(internal)               :    0.031 sec (  0.3%)
L(virtual)                :    0.046 sec (  0.5%)
L(internal)               :    0.005 sec (  0.1%)
XC kernel                 :    0.015 sec (  0.2%)
G(D)                      :    0.763 sec (  8.2%)
G(Z)                      :    0.771 sec (  8.3%)
Z-vector solution         :    3.066 sec ( 33.0%)
3-index derivative        :    0.101 sec (  1.1%)
2-index derivative        :    0.022 sec (  0.2%)
Fock matrix gradient      :    3.962 sec ( 42.6%)


---------------------------------------
MP2 TOTAL ENERGY:     -309.284009331 Eh
---------------------------------------

The final MP2 gradient
  0:  -0.00365937   0.01305196  -0.00090593
  1:   0.01469908  -0.02435391   0.00155003
  2:   0.00335313  -0.02387801   0.00520630
  3:  -0.00277389  -0.00090144   0.00026376
  4:  -0.01506020  -0.00848236  -0.00255646
  5:  -0.03407468  -0.00894535   0.00774044
  6:   0.04135109   0.05244774  -0.01041424
  7:  -0.00718262   0.00762203  -0.00021767
  8:   0.00193817  -0.00089379   0.00630841
  9:   0.00130209  -0.00173085  -0.00625097
 10:  -0.00233483  -0.00432783  -0.00654022
 11:   0.00751788   0.00282175  -0.00045081
 12:  -0.00183040  -0.00355747   0.00690729
 13:   0.00480097   0.00195472   0.00678342
 14:  -0.00169654   0.00024813  -0.00737613
 15:  -0.00533018   0.00027092   0.00866432
 16:  -0.00101313  -0.00136375  -0.00870312

-----------------------------------
NORM OF THE MP2 GRADIENT:  0.092165
-----------------------------------

Maximum memory used throughout the entire MP2-calculation: 30.1 MB


-------------------------------------------------------------------------------
                          DFT DISPERSION CORRECTION                            
                                                                               
                              DFTD3 V3.1  Rev 1                                
                          USING Becke-Johnson damping                          
-------------------------------------------------------------------------------
The B2PLYP functional is recognized
Active option DFTDOPT                   ...         4   

molecular C6(AA) [au] = 2273.414020 


            DFT-D V3
 parameters
 s6 scaling factor         :     0.6400 
 a1 scaling factor         :     0.3065 
 s8 scaling factor         :     0.9147 
 a2 scaling factor         :     5.0570 
 ad hoc parameters k1-k3   :    16.0000     1.3333    -4.0000 

 Edisp/kcal,au: -6.756201446726  -0.010766691190 
 E6   /kcal   :  -3.911171650 
 E8   /kcal   :  -2.845029797 
 % E8         :  42.109901836 

-------------------------   ----------------
Dispersion correction           -0.010766691
-------------------------   ----------------


-------------------------   --------------------
FINAL SINGLE POINT ENERGY      -309.294776021907
-------------------------   --------------------

------------------------------------------------------------------------------
                         ORCA GEOMETRY RELAXATION STEP
------------------------------------------------------------------------------

Reading the OPT-File                    .... done
Getting information on internals        .... done
Copying old internal coords+grads       .... done
Making the new internal coordinates     .... (2022 redundants) done
Validating the new internal coordinates .... (2022 redundants) done
Calculating the B-matrix                .... done
Calculating the G,G- and P matrices     .... done
Transforming gradient to internals      .... done
Projecting the internal gradient        .... done
Number of atoms                         ....  17
Number of internal coordinates          ....  78
Current Energy                          ....  -309.294776022 Eh
Current gradient norm                   ....     0.092164529 Eh/bohr
Maximum allowed component of the step   ....  0.300
Current trust radius                    ....  0.300
Evaluating the initial hessian          ....  (Almloef) done
Projecting the Hessian                  .... done
Forming the augmented Hessian           .... done
Diagonalizing the augmented Hessian     .... done
Last element of RFO vector              ....  0.984900206
Lowest eigenvalues of augmented Hessian:
 -0.012652593  0.012788973  0.012824587  0.015627479  0.022327508
Length of the computed step             ....  0.175777235
The final length of the internal step   ....  0.175777235
Converting the step to Cartesian space:
 Initial RMS(Int)=    0.0199028526
Transforming coordinates:
 Iter   0:  RMS(Cart)=    0.0452422537 RMS(Int)=    0.0198972902
done
Storing new coordinates                 .... done

                                .--------------------.
          ----------------------|Geometry convergence|-------------------------
          Item                value                   Tolerance       Converged
          ---------------------------------------------------------------------
          RMS gradient        0.0087503822            0.0000300000      NO
          MAX gradient        0.0388944598            0.0001000000      NO
          RMS step            0.0199028526            0.0006000000      NO
          MAX step            0.0652654200            0.0010000000      NO
          ........................................................
          Max(Bonds)      0.0345      Max(Angles)    3.56
          Max(Dihed)        1.31      Max(Improp)    0.00
          ---------------------------------------------------------------------

The optimization has not yet converged - more geometry cycles are needed


    ---------------------------------------------------------------------------
                         Redundant Internal Coordinates
                            (Angstroem and degrees)

        Definition                    Value    dE/dq     Step     New-Value
    ----------------------------------------------------------------------------
     1. B(C   1,C   0)                1.5009  0.007118 -0.0088    1.4921   
     2. B(C   2,C   1)                1.3284 -0.028161  0.0198    1.3481   
     3. B(C   3,C   2)                1.5005 -0.005833  0.0072    1.5077   
     4. B(C   4,C   2)                1.4875 -0.018248  0.0202    1.5077   
     5. B(C   5,C   4)                1.5340 -0.014939  0.0176    1.5516   
     6. B(O   6,C   5)                1.3782 -0.038894  0.0345    1.4127   
     7. B(O   6,C   1)                1.3436 -0.022380  0.0192    1.3628   
     8. B(H   7,C   0)                1.1093  0.009867 -0.0150    1.0943   
     9. B(H   8,C   0)                1.1097  0.005247 -0.0080    1.1017   
    10. B(H   9,C   0)                1.1096  0.005265 -0.0080    1.1016   
    11. B(H  10,C   3)                1.1102  0.006066 -0.0093    1.1010   
    12. B(H  11,C   3)                1.1102  0.007640 -0.0117    1.0985   
    13. B(H  12,C   3)                1.1100  0.005881 -0.0090    1.1010   
    14. B(H  13,C   5)                1.1108  0.006916 -0.0106    1.1003   
    15. B(H  14,C   5)                1.1115  0.005709 -0.0087    1.1028   
    16. B(H  15,C   4)                1.1116  0.004954 -0.0076    1.1040   
    17. B(H  16,C   4)                1.1110  0.006214 -0.0095    1.1015   
    18. A(H   8,C   0,H   9)          109.05  0.004735   -0.85    108.19   
    19. A(H   7,C   0,H   9)          108.56 -0.000444    0.08    108.65   
    20. A(C   1,C   0,H   7)          112.16  0.006907   -1.17    110.99   
    21. A(H   7,C   0,H   8)          108.55 -0.000484    0.08    108.63   
    22. A(C   1,C   0,H   8)          109.22 -0.005412    0.94    110.16   
    23. A(C   1,C   0,H   9)          109.25 -0.005184    0.90    110.15   
    24. A(C   0,C   1,O   6)          121.89  0.025545   -3.56    118.33   
    25. A(C   2,C   1,O   6)          111.74 -0.011676    1.80    113.55   
    26. A(C   0,C   1,C   2)          126.36 -0.013870    1.76    128.12   
    27. A(C   1,C   2,C   4)          109.11  0.003413   -0.51    108.60   
    28. A(C   3,C   2,C   4)          124.49  0.002905   -0.37    124.11   
    29. A(C   1,C   2,C   3)          126.39 -0.006318    0.88    127.27   
    30. A(H  11,C   3,H  12)          108.75  0.004112   -0.77    107.98   
    31. A(H  10,C   3,H  12)          109.53  0.005883   -1.01    108.52   
    32. A(H  10,C   3,H  11)          108.68  0.004014   -0.75    107.93   
    33. A(C   2,C   3,H  11)          110.17 -0.001158    0.22    110.39   
    34. A(C   2,C   3,H  10)          109.77 -0.006405    1.15    110.92   
    35. A(C   2,C   3,H  12)          109.92 -0.006176    1.11    111.03   
    36. A(C   5,C   4,H  16)          111.50 -0.001771    0.39    111.89   
    37. A(C   2,C   4,H  16)          112.13  0.000131    0.23    112.36   
    38. A(C   5,C   4,H  15)          111.71 -0.000213    0.30    112.02   
    39. A(C   2,C   4,H  15)          108.29 -0.004311    1.54    109.83   
    40. A(C   2,C   4,C   5)          101.86 -0.000279   -0.26    101.60   
    41. A(H  15,C   4,H  16)          111.00  0.005748   -1.97    109.03   
    42. A(H  13,C   5,H  14)          110.06  0.005708   -1.40    108.67   
    43. A(O   6,C   5,H  14)          108.26 -0.002487    0.51    108.76   
    44. A(C   4,C   5,H  14)          110.77  0.001428    0.34    111.11   
    45. A(O   6,C   5,H  13)          111.06  0.006332   -1.11    109.95   
    46. A(C   4,C   5,H  13)          111.17 -0.000059    0.44    111.61   
    47. A(C   4,C   5,O   6)          105.40 -0.011602    1.34    106.74   
    48. A(C   1,O   6,C   5)          111.69  0.020251   -2.43    109.26   
    49. D(C   2,C   1,C   0,H   7)      0.31 -0.000118    0.05      0.36   
    50. D(O   6,C   1,C   0,H   7)   -179.68  0.000192   -0.14   -179.82   
    51. D(O   6,C   1,C   0,H   8)     59.93  0.000020   -0.12     59.81   
    52. D(C   2,C   1,C   0,H   8)   -120.07 -0.000289    0.06   -120.01   
    53. D(C   2,C   1,C   0,H   9)    120.73  0.000260    0.01    120.74   
    54. D(C   3,C   2,C   1,O   6)   -179.71 -0.000149    0.12   -179.60   
    55. D(C   4,C   2,C   1,O   6)     -0.96 -0.000059   -0.24     -1.20   
    56. D(C   4,C   2,C   1,C   0)    179.04  0.000223   -0.41    178.63   
    57. D(C   3,C   2,C   1,C   0)      0.29  0.000132   -0.05      0.24   
    58. D(H  12,C   3,C   2,C   1)     59.48 -0.000423   -0.04     59.45   
    59. D(H  11,C   3,C   2,C   4)      0.75 -0.000047    0.25      1.00   
    60. D(H  11,C   3,C   2,C   1)    179.31  0.000036   -0.15    179.16   
    61. D(H  10,C   3,C   2,C   4)    120.39  0.000168    0.19    120.58   
    62. D(H  10,C   3,C   2,C   1)    -61.05  0.000251   -0.22    -61.27   
    63. D(C   5,C   4,C   2,C   1)      3.20 -0.000728    0.57      3.76   
    64. D(H  16,C   4,C   2,C   1)    122.52 -0.002915    0.98    123.49   
    65. D(H  15,C   4,C   2,C   3)     64.10  0.001372   -0.61     63.48   
    66. D(H  15,C   4,C   2,C   1)   -114.68  0.001426   -0.29   -114.97   
    67. D(C   5,C   4,C   2,C   3)   -178.03 -0.000782    0.24   -177.79   
    68. D(H  13,C   5,C   4,H  16)    115.58  0.001960   -0.76    114.81   
    69. D(H  13,C   5,C   4,H  15)     -9.27 -0.004098    1.31     -7.96   
    70. D(H  13,C   5,C   4,C   2)   -124.66  0.001126   -0.46   -125.12   
    71. D(O   6,C   5,C   4,H  16)   -124.00  0.002461   -1.04   -125.04   
    72. D(O   6,C   5,C   4,H  15)    111.16 -0.003597    1.02    112.18   
    73. D(O   6,C   5,C   4,C   2)     -4.23  0.001627   -0.74     -4.98   
    74. D(C   1,O   6,C   5,H  14)   -114.52  0.004691   -0.77   -115.29   
    75. D(C   1,O   6,C   5,H  13)    124.54 -0.004651    1.31    125.86   
    76. D(C   1,O   6,C   5,C   4)      4.04 -0.000972    0.58      4.62   
    77. D(C   5,O   6,C   1,C   2)     -2.09  0.000306   -0.20     -2.29   
    78. D(C   5,O   6,C   1,C   0)    177.90  0.000037   -0.04    177.86   
    ----------------------------------------------------------------------------

Geometry step timings:
Preparation and reading OPT file:      0.000 s ( 8.943 %)
Internal coordinates            :      0.000 s ( 0.927 %)
B/P matrices and projection     :      0.001 s (25.869 %)
Hessian update/contruction      :      0.000 s ( 9.937 %)
Making the step                 :      0.001 s (31.600 %)
Converting the step to Cartesian:      0.000 s ( 3.014 %)
Storing new data                :      0.000 s ( 1.093 %)
Checking convergence            :      0.000 s ( 0.132 %)
Final printing                  :      0.001 s (18.384 %)
Total time                      :      0.003 s

Time for energy+gradient        :     20.393 s
Time for complete geometry iter :     20.598 s

         *************************************************************
         *                GEOMETRY OPTIMIZATION CYCLE   2            *
         *************************************************************
---------------------------------
CARTESIAN COORDINATES (ANGSTROEM)
---------------------------------
  C      0.959322    0.016209    0.126727
  C      2.447396    0.099200    0.055370
  C      3.215507    1.202461   -0.045772
  C      2.751488    2.635662   -0.107034
  C      4.663127    0.781438   -0.050429
  C      4.537977   -0.764933   -0.032271
  O      3.162518   -1.060213    0.097560
  H      0.508413    1.012232    0.080048
  H      0.650626   -0.466261    1.067884
  H      0.572280   -0.585307   -0.711060
  H      2.117627    2.806032   -0.990985
  H      3.612841    3.314293   -0.172718
  H      2.175908    2.903354    0.792600
  H      5.097373   -1.207023    0.805698
  H      4.907537   -1.204028   -0.973941
  H      5.168102    1.166338    0.852678
  H      5.200784    1.139517   -0.942616

----------------------------
CARTESIAN COORDINATES (A.U.)
----------------------------
  NO LB      ZA    FRAG     MASS         X           Y           Z
   0 C     6.0000    0    12.011    1.812856    0.030631    0.239480
   1 C     6.0000    0    12.011    4.624908    0.187462    0.104634
   2 C     6.0000    0    12.011    6.076427    2.272323   -0.086496
   3 C     6.0000    0    12.011    5.199559    4.980679   -0.202265
   4 C     6.0000    0    12.011    8.812033    1.476704   -0.095298
   5 C     6.0000    0    12.011    8.575535   -1.445514   -0.060983
   6 O     8.0000    0    15.999    5.976292   -2.003513    0.184363
   7 H     1.0000    0     1.008    0.960761    1.912842    0.151268
   8 H     1.0000    0     1.008    1.229505   -0.881106    2.018008
   9 H     1.0000    0     1.008    1.081453   -1.106070   -1.343708
  10 H     1.0000    0     1.008    4.001735    5.302632   -1.872690
  11 H     1.0000    0     1.008    6.827280    6.263105   -0.326390
  12 H     1.0000    0     1.008    4.111870    5.486544    1.497798
  13 H     1.0000    0     1.008    9.632638   -2.280942    1.522549
  14 H     1.0000    0     1.008    9.273901   -2.275283   -1.840481
  15 H     1.0000    0     1.008    9.766298    2.204059    1.611328
  16 H     1.0000    0     1.008    9.828058    2.153375   -1.781285

--------------------------------
INTERNAL COORDINATES (ANGSTROEM)
--------------------------------
 C      0   0   0     0.000000000000     0.00000000     0.00000000
 C      1   0   0     1.492093910146     0.00000000     0.00000000
 C      2   1   0     1.348112868380   128.12205826     0.00000000
 C      3   2   1     1.507690313098   127.27445295     0.23671255
 C      3   2   1     1.507609818389   108.58939235   178.62719356
 C      5   3   2     1.551533451686   101.58653251     3.75940664
 O      2   1   3     1.362871653072   118.32714204   179.82127023
 H      1   2   3     1.094330979581   110.99379822     0.35644222
 H      1   2   3     1.101747140233   110.15999420   239.99131461
 H      1   2   3     1.101594298952   110.14520901   120.72810975
 H      4   3   2     1.100988093737   110.91049554   298.73016859
 H      4   3   2     1.098536634437   110.38635629   179.15750314
 H      4   3   2     1.101041971765   111.02663404    59.45451437
 H      6   5   3     1.100253522680   111.61534503   234.87019674
 H      6   5   3     1.102778782233   111.08923604   113.42390590
 H      5   3   2     1.103970119848   109.83562452   245.02838221
 H      5   3   2     1.101495239819   112.35912645   123.48761642

---------------------------
INTERNAL COORDINATES (A.U.)
---------------------------
 C      0   0   0     0.000000000000     0.00000000     0.00000000
 C      1   0   0     2.819648856268     0.00000000     0.00000000
 C      2   1   0     2.547564118853   128.12205826     0.00000000
 C      3   2   1     2.849121786521   127.27445295     0.23671255
 C      3   2   1     2.848969673565   108.58939235   178.62719356
 C      5   3   2     2.931973311303   101.58653251     3.75940664
 O      2   1   3     2.575454179991   118.32714204   179.82127023
 H      1   2   3     2.067985851274   110.99379822     0.35644222
 H      1   2   3     2.082000363871   110.15999420   239.99131461
 H      1   2   3     2.081711535708   110.14520901   120.72810975
 H      4   3   2     2.080565973871   110.91049554   298.73016859
 H      4   3   2     2.075933387166   110.38635629   179.15750314
 H      4   3   2     2.080667788589   111.02663404    59.45451437
 H      6   5   3     2.079177835747   111.61534503   234.87019674
 H      6   5   3     2.083949884719   111.08923604   113.42390590
 H      5   3   2     2.086201186546   109.83562452   245.02838221
 H      5   3   2     2.081524341075   112.35912645   123.48761642


           ************************************************************
           *        Program running with 8 parallel MPI-processes     *
           *              working on a common directory               *
           ************************************************************
------------------------------------------------------------------------------
                   ___                                                        
                  /   \      - P O W E R E D   B Y -                         
                 /     \                                                     
                 |  |  |   _    _      __       _____    __    __             
                 |  |  |  | |  | |    /  \     |  _  \  |  |  /  |          
                  \  \/   | |  | |   /    \    | | | |  |  | /  /          
                 / \  \   | |__| |  /  /\  \   | |_| |  |  |/  /          
                |  |  |   |  __  | /  /__\  \  |    /   |      \           
                |  |  |   | |  | | |   __   |  |    \   |  |\   \          
                \     /   | |  | | |  |  |  |  | |\  \  |  | \   \       
                 \___/    |_|  |_| |__|  |__|  |_| \__\ |__|  \__/        
                                                                              
                      - O R C A' S   B I G   F R I E N D -                    
                                      &                                       
                       - I N T E G R A L  F E E D E R -                       
                                                                              
 v1 FN, 2020, v2 2021, v3 2022-2024                                           
------------------------------------------------------------------------------


----------------------
SHARK INTEGRAL PACKAGE
----------------------

Number of atoms                             ...     17
Number of basis functions                   ...    148
Number of shells                            ...     72
Maximum angular momentum                    ...      2
Integral batch strategy                     ... SHARK/LIBINT Hybrid
RI-J (if used) integral strategy            ... SPLIT-RIJ (Revised 2003 algorithm where possible)
Printlevel                                  ...      1
Contraction scheme used                     ... SEGMENTED contraction
Prescreening option                         ... SCHWARTZ
   Thresh                                   ... 1.000e-12
   Tcut                                     ... 1.000e-14
   Tpresel                                  ... 1.000e-14 
Coulomb Range Separation                    ... NOT USED
Exchange Range Separation                   ... NOT USED
Multipole approximations                    ... NOT USED
Finite Nucleus Model                        ... NOT USED
CABS basis                                  ... NOT available
Auxiliary Coulomb fitting basis             ... AVAILABLE
   # of basis functions in Aux-J            ...    453
   # of shells in Aux-J                     ...    155
   Maximum angular momentum in Aux-J        ...      4
Auxiliary J/K fitting basis                 ... NOT available
Auxiliary Correlation fitting basis         ... AVAILABLE
   # of basis functions in Aux-C            ...    476
   # of shells in Aux-C                     ...    172
   Maximum angular momentum in Aux-C        ...      3
Auxiliary 'external' fitting basis          ... NOT available

Checking pre-screening integrals            ... done (  0.0 sec) Dimension = 72
Check shell pair data                       ... done (  0.0 sec)
Shell pair information
Shell pair cut-off parameter TPreSel        ...   1.0e-14
Total number of shell pairs                 ...      2628
Shell pairs after pre-screening             ...      2582
Total number of primitive shell pairs       ...      9166
Primitive shell pairs kept                  ...      7013
          la=0 lb=0:    846 shell pairs
          la=1 lb=0:    962 shell pairs
          la=1 lb=1:    293 shell pairs
          la=2 lb=0:    285 shell pairs
          la=2 lb=1:    168 shell pairs
          la=2 lb=2:     28 shell pairs

Calculating one electron integrals          ... done (  0.0 sec)
Calculating RI/J V-Matrix + Cholesky decomp.... done (  0.0 sec)
Calculating RI/C V-Matrix + Cholesky decomp.... done (  0.0 sec)
Calculating Nuclear repulsion               ... done (  0.0 sec) ENN=    309.967433767019 Eh

Diagonalization of the overlap matrix:
Smallest eigenvalue                        ... 7.537e-04
Time for diagonalization                   ...    0.002 sec
Threshold for overlap eigenvalues          ... 1.000e-07
Number of eigenvalues below threshold      ... 0
Time for construction of square roots      ...    0.001 sec
Total time needed                          ...    0.005 sec

-------------------
DFT GRID GENERATION
-------------------

General Integration Accuracy     IntAcc      ... 4.388
Radial Grid Type                 RadialGrid  ... OptM3 with GC (2021)
Angular Grid (max. ang.)         AngularGrid ... 4 (Lebedev-302)
Angular grid pruning method      GridPruning ... 4 (adaptive)
Weight generation scheme         WeightScheme... mBecke (2022)
Basis function cutoff            BFCut       ... 1.0000e-12
Integration weight cutoff        WCut        ... 1.0000e-14
Partially contracted basis set               ... off
Rotationally invariant grid construction     ... off
Angular grids for H and He will be reduced by one unit

Total number of grid points                  ...    74255
Total number of batches                      ...     1168
Average number of points per batch           ...       63
Average number of grid points per atom       ...     4368

--------------------
COSX GRID GENERATION
--------------------

GRIDX 1
-------
General Integration Accuracy     IntAcc      ... 3.816
Radial Grid Type                 RadialGrid  ... OptM3 with GC (2021)
Angular Grid (max. ang.)         AngularGrid ... 1 (Lebedev-50)
Angular grid pruning method      GridPruning ... 4 (adaptive)
Weight generation scheme         WeightScheme... mBecke (2022)
Basis function cutoff            BFCut       ... 1.0000e-12
Integration weight cutoff        WCut        ... 1.0000e-14
Partially contracted basis set               ... on
Rotationally invariant grid construction     ... off
Angular grids for H and He will be reduced by one unit

Total number of grid points                  ...     9547
Total number of batches                      ...       87
Average number of points per batch           ...      109
Average number of grid points per atom       ...      562
UseSFitting                                  ... on

GRIDX 2
-------
General Integration Accuracy     IntAcc      ... 4.020
Radial Grid Type                 RadialGrid  ... OptM3 with GC (2021)
Angular Grid (max. ang.)         AngularGrid ... 2 (Lebedev-110)
Angular grid pruning method      GridPruning ... 4 (adaptive)
Weight generation scheme         WeightScheme... mBecke (2022)
Basis function cutoff            BFCut       ... 1.0000e-12
Integration weight cutoff        WCut        ... 1.0000e-14
Partially contracted basis set               ... on
Rotationally invariant grid construction     ... off
Angular grids for H and He will be reduced by one unit

Total number of grid points                  ...    20173
Total number of batches                      ...      169
Average number of points per batch           ...      119
Average number of grid points per atom       ...     1187
UseSFitting                                  ... on

GRIDX 3
-------
General Integration Accuracy     IntAcc      ... 4.338
Radial Grid Type                 RadialGrid  ... OptM3 with GC (2021)
Angular Grid (max. ang.)         AngularGrid ... 3 (Lebedev-194)
Angular grid pruning method      GridPruning ... 4 (adaptive)
Weight generation scheme         WeightScheme... mBecke (2022)
Basis function cutoff            BFCut       ... 1.0000e-12
Integration weight cutoff        WCut        ... 1.0000e-14
Partially contracted basis set               ... on
Rotationally invariant grid construction     ... off
Angular grids for H and He will be reduced by one unit

Total number of grid points                  ...    44150
Total number of batches                      ...      353
Average number of points per batch           ...      125
Average number of grid points per atom       ...     2597
UseSFitting                                  ... on
Initializing property integral containers    ... done (  0.0 sec)

SHARK setup successfully completed in   0.7 seconds

Maximum memory used throughout the entire STARTUP-calculation: 21.1 MB


           ************************************************************
           *        Program running with 8 parallel MPI-processes     *
           *              working on a common directory               *
           ************************************************************
Occupation numbers will be reassigned to an Aufbau configuration
             **** ENERGY FILE WAS UPDATED (calc.en.tmp) ****
Finished Guess after   0.1 sec
Maximum memory used throughout the entire GUESS-calculation: 9.0 MB


           ************************************************************
           *        Program running with 8 parallel MPI-processes     *
           *              working on a common directory               *
           ************************************************************
--------------------
CPCM SOLVATION MODEL
--------------------
CPCM parameters:
  Epsilon                                         ...      16.7000
  Refrac                                          ...       1.2750
  Rsolv                                           ...       1.3000
  Surface type                                    ... GAUSSIAN VDW
  Discretization scheme                           ... Constant charge density
    Threshold for H atoms                         ...       5.0000 (charges/Ang^2)
    Threshold for non-H atoms                     ...       5.0000 (charges/Ang^2)
  Epsilon function type                           ...         CPCM
Solvent:                                          ... CUSTOM
Radii:
  Scheme                                          ... Element-dependent radii
  Radius for C  used is    3.8550 Bohr (=   2.0400 Ang.)
  Radius for O  used is    3.4469 Bohr (=   1.8240 Ang.)
  Radius for H  used is    2.4944 Bohr (=   1.3200 Ang.)
Calculating surface                               ...        done! (  0.0s)
Cavity surface points                             ...         1541
Cavity Volume                                     ...     926.3500
Cavity Surface-area                               ...     542.4513
Calculating surface distance matrix               ...        done! (  0.0s)
Performing Cholesky decomposition & store         ...        done! (  0.1s)
Overall time for CPCM initialization              ...                 0.1s

----------------------------------------D-I-I-S--------------------------------------------
Iteration    Energy (Eh)           Delta-E    RMSDP     MaxDP     DIISErr   Damp  Time(sec)
-------------------------------------------------------------------------------------------
               ***  Starting incremental Fock matrix formation  ***
    1    -308.9589977442770987     0.00e+00  2.37e-04  5.14e-03  1.37e-02  0.700   0.7
    2    -308.9594845580016909    -4.87e-04  2.04e-04  4.16e-03  9.41e-03  0.700   0.5
                               ***Turning on AO-DIIS***
    3    -308.9598570246708960    -3.72e-04  1.70e-04  2.87e-03  6.30e-03  0.700   0.5
    4    -308.9601335091495002    -2.76e-04  4.39e-04  7.81e-03  4.94e-03  0.000   0.4
                              *** Initializing SOSCF ***
---------------------------------------S-O-S-C-F--------------------------------------
Iteration    Energy (Eh)           Delta-E    RMSDP     MaxDP     MaxGrad    Time(sec)
--------------------------------------------------------------------------------------
    5    -308.9608626248279961    -7.29e-04  4.18e-05  7.11e-04  7.29e-04     0.5
               *** Restarting incremental Fock matrix formation ***
    6    -308.9608678641624238    -5.24e-06  2.38e-05  4.06e-04  7.62e-05     0.7
    7    -308.9608682450307242    -3.81e-07  1.02e-05  1.95e-04  4.34e-05     0.5
    8    -308.9608683294120510    -8.44e-08  2.87e-06  4.10e-05  1.22e-05     0.5
    9    -308.9608683360679606    -6.66e-09  7.98e-07  1.69e-05  5.17e-06     0.5
   10    -308.9608683387334622    -2.67e-09  3.87e-07  6.19e-06  1.91e-06     1.4
   11    -308.9608683379877903     7.46e-10  6.45e-08  2.47e-06  6.97e-07     0.6
                 **** Energy Check signals convergence ****

               *****************************************************
               *                     SUCCESS                       *
               *           SCF CONVERGED AFTER  11 CYCLES          *
               *****************************************************

Recomputing exchange energy using gridx3       ... done (    0.779 sec)
Old exchange energy                            :    -22.727250119 Eh
New exchange energy                            :    -22.727348016 Eh
Exchange energy change after final integration :     -0.000097897 Eh
Total energy after final integration           :   -308.960966235 Eh
             **** ENERGY FILE WAS UPDATED (calc.en.tmp) ****

----------------
TOTAL SCF ENERGY
----------------

Total Energy       :       -308.96096623475410 Eh           -8407.25531 eV

Components:
Nuclear Repulsion  :        309.96743376701897 Eh            8434.64268 eV
Electronic Energy  :       -618.92353136612064 Eh          -16841.76551 eV
One Electron Energy:      -1032.32070171346709 Eh          -28090.87441 eV
Two Electron Energy:        413.39717034734650 Eh           11249.10890 eV
CPCM Dielectric    :         -0.00477073888628 Eh              -0.12982 eV

Virial components:
Potential Energy   :       -615.23688480056728 Eh          -16741.44675 eV
Kinetic Energy     :        306.27591856581319 Eh            8334.19145 eV
Virial Ratio       :          2.00876676064352

DFT components:
N(Alpha)           :       27.000010248417 electrons
N(Beta)            :       27.000010248417 electrons
N(Total)           :       54.000020496835 electrons
E(X)               :      -20.172520527957 Eh       
E(C)               :       -1.308034302423 Eh       
E(XC)              :      -21.480554830380 Eh       

CPCM Solvation Model Properties:
Surface-charge          :         -0.02112177487091
Corrected charge        :          0.00000000000000
Outlying charge corr.   :          0.00003288453729 Eh               0.00089 eV
Free-energy (cav+disp)  :  This term is not implemented in the current solvation scheme

---------------
SCF CONVERGENCE
---------------

  Last Energy change         ...   -7.4567e-10  Tolerance :   1.0000e-09
  Last MAX-Density change    ...    2.4712e-06  Tolerance :   1.0000e-08
  Last RMS-Density change    ...    6.4497e-08  Tolerance :   1.0000e-09
  Last DIIS Error            ...    7.2918e-04  Tolerance :   1.0000e-08
  Last Orbital Gradient      ...    6.9677e-07  Tolerance :   2.0000e-06
  Last Orbital Rotation      ...    2.0619e-06  Tolerance :   2.0000e-06


Total SCF time: 0 days 0 hours 0 min 7 sec 
Finished LeanSCF after   8.1 sec

Maximum memory used throughout the entire LEANSCF-calculation: 16.4 MB


           ************************************************************
           *        Program running with 8 parallel MPI-processes     *
           *              working on a common directory               *
           ************************************************************

------------------------------------------------------------------------------
                                ORCA  MP2 
------------------------------------------------------------------------------

Freezing NCore=14 chemical core electrons

----------------------
RI-MP2 ENERGY+GRADIENT
----------------------
Dimension of the orbital basis            ...  148
Dimension of the AuxC basis               ...  476
Memory devoted to MP2                     ... 8000 MB   
Data format for matrix containers         ... DOUBLE
Compression type for matrix containers    ... UNCOMPRESSED
Overall scaling of the MP2 energy         ...   2.700e-01

-----------------------
SHARK RI TRANSFORMATION
-----------------------

Number of basis functions                ...    148
Number of aux functions                  ...    476
Number of operators                      ...      1
Generation of IJK                        ... YES
Generation of IAK                        ... YES
Generation of ABK                        ... NO
Orbital Range Operator  0:    0-  26 to   27- 147

Aux basis identifier                     ...   AUXC
Contraction scheme used                  ... SEGMENTED
Do orthogonalization                     ... YES
All operator combinations                ... NO
Transpose (ia|K)                         ... NO
Integral generator used                  ... LIBINT
Starting integral generation + trafo... 
Half trafo (segmented) done. Total time =  0.0 sec. integrals=  0.0 sec trafo=  0.0 sec
Integral generation and half transformation done (  0.0 sec)

Reading or making V^(-1/2)          ... done (  0.0 sec)
Sorting IJK integrals               ... done (  0.0 sec)
Sorting IAK integrals               ... done (  0.0 sec)

SHARK RI integral transformation done. Total time =  0.1 sec.

Opening buffers                              ... done
Frozen core precalculation                   ... done

Starting loop over batches of integrals:

Operator 0  - window                       ... (  7- 26)x( 27-147)
Operator 0  - Memory available             ...  8000 MB
Operator 0  - Memory needed per MO         ...   0.4 MB
Operator 0  - Number of orbitals per batch ... 3
Operator 0  - Number of batches            ... 1

OPERATOR  0   PASS   0:  MOs     7 ...    9 +   10 ...   12 +   13 ...   15 +   16 ...   18
                            +   19 ...   21 +   22 ...   24 +   25 ...   26
  Reading integrals       ... ok
  Internal MO   9
Closing buffer GIPV ( 0.01 GB; CompressionRatio= 1.00)
Time spent in pair loops =     0.176 sec
Deleting buffers (Ka|jb) ...done

-----------------------------------------------
 RI-MP2 CORRELATION ENERGY:     -0.331320556 Eh
-----------------------------------------------


---------------------
MP2 DENSITY FORMATION
---------------------

Completing the external part of the density      ... done
Storing the unrelaxed density                    ... done

Re-sorting 3-index density container for op 0    ... done
Computing external part of the Lagrangian        ... done
Calculating the xc-kernel                        ... done
Calculating G(D)                                 ... done
Completing the Lagrangian                        ... done
Solving the Z-vector equations                   ... Using XC Grid                  ... (calc.grid_cpscf.tmp) 
Recalculating density on grid  ... (calc.grho_cpscf0.tmp) done
Calculating the xc-kernel      ... (calc.fxc_cpscf0.tmp) done

-------------------
SHARK CP-SCF DRIVER
-------------------

Dimension of the orbital basis          ...    148
Dimension of the CPSCF-problem          ...   3267
Number of operators                     ...      1
Max. number of iterations               ...    128
Convergence Tolerance                   ... 3.0e-05
Number of perturbations                 ...      1
Perturbation type                       ... REAL

----------------------------
POPLE LINEAR EQUATION SOLVER
----------------------------

  ITERATION   0:   ||err||_max =   3.3911e-02 (   0.5 sec)
  ITERATION   1:   ||err||_max =   7.6130e-03 (   0.4 sec)
  ITERATION   2:   ||err||_max =   3.0913e-03 (   0.4 sec)
  ITERATION   3:   ||err||_max =   8.3150e-04 (   0.4 sec)
  ITERATION   4:   ||err||_max =   2.5130e-04 (   0.6 sec)
  ITERATION   5:   ||err||_max =   6.6114e-05 (   0.7 sec)
  ITERATION   6:   ||err||_max =   1.8728e-05 (   0.4 sec)
done
Finalizing the relaxed density                   ... done
Transforming P to the AO basis                   ... done
Storing the relaxed density                      ... done

------------------------------------
ENERGY WEIGHTED DENSITY FINALIZATION
------------------------------------

Gathering the parts of the W-matrix              ... done
Forming the Z-density                            ... done
Transforming Z to the AO basis                   ... done
Calculating G(Z)                                 ... done
Finalizing the W-matrix                          ... done
Transforming W to the AO basis and storing       ... done

----------------------------------
MP2 DERIVATIVE INTEGRAL GENERATION
----------------------------------

Input SCF Electron Density              ... calc.scfp
Input Correlated Electron Density       ... calc.pmp2re
Input Energy Weighted Density           ... calc.wmp2.tmp

Nuclear repulsion gradient              ... done (  0.0 sec)
HCore & Overlap gradient  (SHARK)       ... done (  0.0 sec)
Two-electron RIJ gradient terms         ... done (  0.2 sec)

-----------------------------------------------------------
MP2 COSX Grid Generation
-----------------------------------------------------------

General Integration Accuracy     IntAcc      ... 4.871
Radial Grid Type                 RadialGrid  ... OptM3 with GC (2021)
Angular Grid (max. ang.)         AngularGrid ... 4 (Lebedev-302)
Angular grid pruning method      GridPruning ... 4 (adaptive)
Weight generation scheme         WeightScheme... mBecke (2022)
Basis function cutoff            BFCut       ... 1.0000e-12
Integration weight cutoff        WCut        ... 1.0000e-14
Partially contracted basis set               ... on
Rotationally invariant grid construction     ... off
Angular grids for H and He will be reduced by one unit

Total number of grid points                  ...    86130
Total number of batches                      ...      682
Average number of points per batch           ...      126
Average number of grid points per atom       ...     5066
UseSFitting                                  ... on
Two-electron COSX gradient terms        ... 
Integration Timings:
Total Time                  =     2.5 sec
Basis fcn evaluation        =     0.0 sec
Density evaluation          =     0.1 sec
A evaluation                =     2.2 sec
A derivative evaluation     =     0.0 sec
S-fit derivative evaluation =     0.0 sec
anal. over. der. evaluation =     0.0 sec
num. over. der. evaluation  =     0.2 sec
K(P) evaluation             =     0.0 sec
finalize                    =     0.0 sec

done (  3.0 sec)
CPCM gradient                           ... done (  0.3 sec)
DFT XC gradient                         ... Exchange-correlation gradient    ... done
done (  0.4 sec)
Empirical dispersion gradient           ... 
-------------------
DISPERSION GRADIENT
-------------------

   1   C   :   -0.000249799   -0.000111833    0.000018269
   2   C   :    0.000117433   -0.000125545    0.000000995
   3   C   :    0.000069222    0.000053787   -0.000004327
   4   C   :   -0.000034883    0.000257923   -0.000014349
   5   C   :    0.000078121   -0.000060047    0.000002500
   6   C   :   -0.000011486   -0.000039521    0.000002374
   7   O   :    0.000024594   -0.000125192    0.000005378
   8   H   :   -0.000121744   -0.000017466    0.000006108
   9   H   :   -0.000105313   -0.000049322    0.000039320
  10   H   :   -0.000108414   -0.000052728   -0.000023117
  11   H   :   -0.000031448    0.000133744   -0.000049628
  12   H   :    0.000000942    0.000126331   -0.000007759
  13   H   :   -0.000028864    0.000138835    0.000034609
  14   H   :    0.000082820   -0.000086811    0.000036396
  15   H   :    0.000077934   -0.000089114   -0.000044229
  16   H   :    0.000120487    0.000024416    0.000048404
  17   H   :    0.000120400    0.000022544   -0.000050946

Difference to translation invariance:
           :   -0.0000000000   -0.0000000000    0.0000000000

Difference to rotation invariance:
           :    0.0000000000    0.0000000000   -0.0000000000

Norm of the Dispersion gradient    ...    0.0006155311
RMS gradient                       ...    0.0000861916
MAX gradient                       ...    0.0002579225
done (  0.0 sec)

-------
TIMINGS
-------

Total time                :    9.700 sec
Integral trafo            :    0.087 sec (  0.9%)
FC preparation            :    0.014 sec (  0.1%)
I/O of integrals          :    0.034 sec (  0.3%)
K(i,j) operators          :    0.025 sec (  0.3%)
T(i,j) pair energies      :    0.006 sec (  0.1%)
V**(-1/2)                 :    0.053 sec (  0.5%)
Gamma(ia|P)               :    0.025 sec (  0.3%)
Gamma-Trafo               :    0.012 sec (  0.1%)
D(virtual)                :    0.001 sec (  0.0%)
D(internal)               :    0.028 sec (  0.3%)
W(virtual)                :    0.003 sec (  0.0%)
W(internal)               :    0.031 sec (  0.3%)
L(virtual)                :    0.039 sec (  0.4%)
L(internal)               :    0.005 sec (  0.0%)
XC kernel                 :    0.014 sec (  0.1%)
G(D)                      :    0.761 sec (  7.8%)
G(Z)                      :    0.780 sec (  8.0%)
Z-vector solution         :    3.512 sec ( 36.2%)
3-index derivative        :    0.097 sec (  1.0%)
2-index derivative        :    0.022 sec (  0.2%)
Fock matrix gradient      :    4.012 sec ( 41.4%)


---------------------------------------
MP2 TOTAL ENERGY:     -309.292286791 Eh
---------------------------------------

The final MP2 gradient
  0:  -0.00453738   0.00862110  -0.00030550
  1:  -0.00020048  -0.01950532   0.00174173
  2:   0.00423608  -0.00209161   0.00182671
  3:  -0.00212148   0.00638356  -0.00033621
  4:   0.00168687   0.00285095  -0.00265170
  5:  -0.01704420  -0.01058987   0.00406921
  6:   0.01743004   0.01785980  -0.00449554
  7:  -0.00079390  -0.00132376   0.00009223
  8:   0.00127842   0.00068391   0.00120334
  9:   0.00123651   0.00052639  -0.00137549
 10:   0.00069800  -0.00244159  -0.00093826
 11:   0.00055185  -0.00055662   0.00001084
 12:   0.00075138  -0.00231267   0.00108950
 13:   0.00197746   0.00218181   0.00073359
 14:   0.00015721   0.00086734  -0.00155056
 15:  -0.00354547  -0.00010166   0.00267008
 16:  -0.00178670  -0.00103266  -0.00177766

-----------------------------------
NORM OF THE MP2 GRADIENT:  0.041158
-----------------------------------

Maximum memory used throughout the entire MP2-calculation: 30.3 MB


-------------------------------------------------------------------------------
                          DFT DISPERSION CORRECTION                            
                                                                               
                              DFTD3 V3.1  Rev 1                                
                          USING Becke-Johnson damping                          
-------------------------------------------------------------------------------
-------------------------   ----------------
Dispersion correction           -0.010682677
-------------------------   ----------------


-------------------------   --------------------
FINAL SINGLE POINT ENERGY      -309.302969467833
-------------------------   --------------------

------------------------------------------------------------------------------
                         ORCA GEOMETRY RELAXATION STEP
------------------------------------------------------------------------------

Reading the OPT-File                    .... done
Getting information on internals        .... done
Copying old internal coords+grads       .... done
Making the new internal coordinates     .... (2022 redundants) done
Validating the new internal coordinates .... (2022 redundants) done
Calculating the B-matrix                .... done
Calculating the G,G- and P matrices     .... done
Transforming gradient to internals      .... done
Projecting the internal gradient        .... done
Number of atoms                         ....  17
Number of internal coordinates          ....  78
Current Energy                          ....  -309.302969468 Eh
Current gradient norm                   ....     0.041157733 Eh/bohr
Maximum allowed component of the step   ....  0.300
Current trust radius                    ....  0.300
Updating the Hessian (BFGS)             .... done
Forming the augmented Hessian           .... done
Diagonalizing the augmented Hessian     .... done
Last element of RFO vector              ....  0.993914294
Lowest eigenvalues of augmented Hessian:
 -0.002611617  0.012788969  0.012824679  0.015624746  0.022325862
Length of the computed step             ....  0.110830624
The final length of the internal step   ....  0.110830624
Converting the step to Cartesian space:
 Initial RMS(Int)=    0.0125490970
Transforming coordinates:
 Iter   0:  RMS(Cart)=    0.0278055095 RMS(Int)=    0.0125481201
done
Storing new coordinates                 .... done
The predicted energy change is          ....    -0.001321848
Previously predicted energy change      ....    -0.006521764
Actually observed energy change         ....    -0.008193446
Ratio of predicted to observed change   ....     1.256323527
New trust radius                        ....     0.300000000

                                .--------------------.
          ----------------------|Geometry convergence|-------------------------
          Item                value                   Tolerance       Converged
          ---------------------------------------------------------------------
          Energy change      -0.0081934459            0.0000010000      NO
          RMS gradient        0.0029749286            0.0000300000      NO
          MAX gradient        0.0149863977            0.0001000000      NO
          RMS step            0.0125490970            0.0006000000      NO
          MAX step            0.0452890905            0.0010000000      NO
          ........................................................
          Max(Bonds)      0.0222      Max(Angles)    2.59
          Max(Dihed)        1.43      Max(Improp)    0.00
          ---------------------------------------------------------------------

The optimization has not yet converged - more geometry cycles are needed


    ---------------------------------------------------------------------------
                         Redundant Internal Coordinates
                            (Angstroem and degrees)

        Definition                    Value    dE/dq     Step     New-Value
    ----------------------------------------------------------------------------
     1. B(C   1,C   0)                1.4921  0.002310 -0.0047    1.4874   
     2. B(C   2,C   1)                1.3481 -0.000223  0.0016    1.3497   
     3. B(C   3,C   2)                1.5077  0.001058 -0.0015    1.5062   
     4. B(C   4,C   2)                1.5076 -0.005129  0.0090    1.5166   
     5. B(C   5,C   4)                1.5515  0.000453 -0.0006    1.5509   
     6. B(O   6,C   5)                1.4128 -0.014986  0.0222    1.4350   
     7. B(O   6,C   1)                1.3629 -0.007113  0.0101    1.3730   
     8. B(H   7,C   0)                1.0943 -0.000884  0.0011    1.0954   
     9. B(H   8,C   0)                1.1017  0.000369 -0.0013    1.1004   
    10. B(H   9,C   0)                1.1016  0.000326 -0.0012    1.1004   
    11. B(H  10,C   3)                1.1010 -0.000029 -0.0005    1.1005   
    12. B(H  11,C   3)                1.0985  0.000088 -0.0009    1.0976   
    13. B(H  12,C   3)                1.1010 -0.000063 -0.0004    1.1006   
    14. B(H  13,C   5)                1.1003  0.000687 -0.0022    1.0981   
    15. B(H  14,C   5)                1.1028  0.001034 -0.0029    1.0999   
    16. B(H  15,C   4)                1.1040  0.000528 -0.0016    1.1023   
    17. B(H  16,C   4)                1.1015  0.000232 -0.0011    1.1004   
    18. A(H   8,C   0,H   9)          108.19  0.002281   -0.72    107.47   
    19. A(H   7,C   0,H   9)          108.65 -0.000224    0.10    108.75   
    20. A(C   1,C   0,H   7)          110.99  0.002397   -0.64    110.35   
    21. A(H   7,C   0,H   8)          108.64 -0.000215    0.09    108.72   
    22. A(C   1,C   0,H   8)          110.16 -0.002027    0.56    110.72   
    23. A(C   1,C   0,H   9)          110.15 -0.002161    0.60    110.74   
    24. A(C   0,C   1,O   6)          118.33  0.012080   -2.59    115.73   
    25. A(C   2,C   1,O   6)          113.55 -0.004168    0.92    114.47   
    26. A(C   0,C   1,C   2)          128.12 -0.007912    1.68    129.80   
    27. A(C   1,C   2,C   4)          108.59  0.000171   -0.26    108.33   
    28. A(C   3,C   2,C   4)          124.12  0.001208   -0.17    123.95   
    29. A(C   1,C   2,C   3)          127.27 -0.001375    0.42    127.70   
    30. A(H  11,C   3,H  12)          107.97  0.001674   -0.50    107.48   
    31. A(H  10,C   3,H  12)          108.51  0.003007   -0.83    107.67   
    32. A(H  10,C   3,H  11)          107.93  0.001622   -0.48    107.45   
    33. A(C   2,C   3,H  11)          110.39  0.000100    0.01    110.40   
    34. A(C   2,C   3,H  10)          110.91 -0.003102    0.89    111.80   
    35. A(C   2,C   3,H  12)          111.03 -0.003005    0.86    111.89   
    36. A(C   5,C   4,H  16)          111.89 -0.000081    0.02    111.91   
    37. A(C   2,C   4,H  16)          112.36 -0.000023    0.13    112.49   
    38. A(C   5,C   4,H  15)          112.01  0.000280    0.07    112.08   
    39. A(C   2,C   4,H  15)          109.84 -0.001877    1.28    111.12   
    40. A(C   2,C   4,C   5)          101.59 -0.001069    0.21    101.79   
    41. A(H  15,C   4,H  16)          109.03  0.002450   -1.50    107.52   
    42. A(H  13,C   5,H  14)          108.66  0.001326   -0.51    108.15   
    43. A(O   6,C   5,H  14)          108.75  0.000603   -0.03    108.72   
    44. A(C   4,C   5,H  14)          111.09 -0.000825    0.49    111.58   
    45. A(O   6,C   5,H  13)          109.94  0.002420   -1.02    108.92   
    46. A(C   4,C   5,H  13)          111.62 -0.001721    0.69    112.31   
    47. A(C   4,C   5,O   6)          106.73 -0.001749    0.37    107.11   
    48. A(C   1,O   6,C   5)          109.28  0.006890   -1.31    107.97   
    49. D(C   2,C   1,C   0,H   7)      0.36 -0.000006    0.05      0.40   
    50. D(O   6,C   1,C   0,H   7)   -179.82  0.000061   -0.17   -179.99   
    51. D(O   6,C   1,C   0,H   8)     59.81  0.000109   -0.24     59.57   
    52. D(C   2,C   1,C   0,H   8)   -120.01  0.000042   -0.02   -120.03   
    53. D(C   2,C   1,C   0,H   9)    120.73 -0.000154    0.15    120.88   
    54. D(C   3,C   2,C   1,O   6)   -179.59 -0.000128    0.24   -179.35   
    55. D(C   4,C   2,C   1,O   6)     -1.20  0.000028   -0.04     -1.24   
    56. D(C   4,C   2,C   1,C   0)    178.63  0.000117   -0.24    178.39   
    57. D(C   3,C   2,C   1,C   0)      0.24 -0.000038    0.04      0.28   
    58. D(H  12,C   3,C   2,C   1)     59.45 -0.000163   -0.00     59.45   
    59. D(H  11,C   3,C   2,C   4)      1.00 -0.000100    0.26      1.26   
    60. D(H  11,C   3,C   2,C   1)    179.16  0.000054   -0.06    179.10   
    61. D(H  10,C   3,C   2,C   4)    120.57 -0.000006    0.24    120.81   
    62. D(H  10,C   3,C   2,C   1)    -61.27  0.000147   -0.09    -61.36   
    63. D(C   5,C   4,C   2,C   1)      3.76 -0.000594    0.53      4.29   
    64. D(H  16,C   4,C   2,C   1)    123.49 -0.001331    0.74    124.23   
    65. D(H  15,C   4,C   2,C   3)     63.48  0.000554   -0.45     63.03   
    66. D(H  15,C   4,C   2,C   1)   -114.97  0.000455   -0.18   -115.15   
    67. D(C   5,C   4,C   2,C   3)   -177.79 -0.000495    0.27   -177.52   
    68. D(H  13,C   5,C   4,H  16)    114.81  0.000639   -0.48    114.33   
    69. D(H  13,C   5,C   4,H  15)     -7.97 -0.002710    1.43     -6.54   
    70. D(H  13,C   5,C   4,C   2)   -125.13 -0.000049   -0.20   -125.33   
    71. D(O   6,C   5,C   4,H  16)   -125.05  0.001493   -1.10   -126.14   
    72. D(O   6,C   5,C   4,H  15)    112.18 -0.001856    0.81    112.99   
    73. D(O   6,C   5,C   4,C   2)     -4.99  0.000805   -0.81     -5.80   
    74. D(C   1,O   6,C   5,H  14)   -115.30  0.001073    0.03   -115.27   
    75. D(C   1,O   6,C   5,H  13)    125.84 -0.002324    1.30    127.14   
    76. D(C   1,O   6,C   5,C   4)      4.63 -0.000568    0.81      5.43   
    77. D(C   5,O   6,C   1,C   2)     -2.29  0.000222   -0.49     -2.78   
    78. D(C   5,O   6,C   1,C   0)    177.86  0.000176   -0.30    177.56   
    ----------------------------------------------------------------------------

Geometry step timings:
Preparation and reading OPT file:      0.000 s ( 6.510 %)
Internal coordinates            :      0.000 s ( 0.539 %)
B/P matrices and projection     :      0.001 s (14.732 %)
Hessian update/contruction      :      0.003 s (51.953 %)
Making the step                 :      0.001 s (11.403 %)
Converting the step to Cartesian:      0.000 s ( 1.488 %)
Storing new data                :      0.000 s ( 0.595 %)
Checking convergence            :      0.000 s ( 0.223 %)
Final printing                  :      0.001 s (12.519 %)
Total time                      :      0.005 s

Time for energy+gradient        :     19.306 s
Time for complete geometry iter :     19.513 s

         *************************************************************
         *                GEOMETRY OPTIMIZATION CYCLE   3            *
         *************************************************************
---------------------------------
CARTESIAN COORDINATES (ANGSTROEM)
---------------------------------
  C      0.958370   -0.008330    0.128573
  C      2.438838    0.114446    0.055047
  C      3.210208    1.217222   -0.047822
  C      2.760404    2.653329   -0.111301
  C      4.663634    0.784224   -0.044837
  C      4.533282   -0.761154   -0.034952
  O      3.138099   -1.066102    0.105771
  H      0.491132    0.981267    0.080680
  H      0.654351   -0.497583    1.066217
  H      0.576367   -0.620447   -0.702228
  H      2.128288    2.844828   -0.991558
  H      3.627485    3.323170   -0.176837
  H      2.185822    2.942951    0.781669
  H      5.083594   -1.220738    0.796740
  H      4.898396   -1.203833   -0.973337
  H      5.188592    1.161195    0.848156
  H      5.211964    1.144526   -0.928241

----------------------------
CARTESIAN COORDINATES (A.U.)
----------------------------
  NO LB      ZA    FRAG     MASS         X           Y           Z
   0 C     6.0000    0    12.011    1.811056   -0.015741    0.242967
   1 C     6.0000    0    12.011    4.608736    0.216271    0.104023
   2 C     6.0000    0    12.011    6.066415    2.300216   -0.090371
   3 C     6.0000    0    12.011    5.216407    5.014066   -0.210328
   4 C     6.0000    0    12.011    8.812992    1.481968   -0.084729
   5 C     6.0000    0    12.011    8.566662   -1.438373   -0.066050
   6 O     8.0000    0    15.999    5.930147   -2.014641    0.199877
   7 H     1.0000    0     1.008    0.928105    1.854327    0.152464
   8 H     1.0000    0     1.008    1.236543   -0.940296    2.014858
   9 H     1.0000    0     1.008    1.089175   -1.172474   -1.327018
  10 H     1.0000    0     1.008    4.021882    5.375946   -1.873773
  11 H     1.0000    0     1.008    6.854954    6.279882   -0.334174
  12 H     1.0000    0     1.008    4.130605    5.561372    1.477141
  13 H     1.0000    0     1.008    9.606600   -2.306861    1.505620
  14 H     1.0000    0     1.008    9.256627   -2.274914   -1.839340
  15 H     1.0000    0     1.008    9.805018    2.194341    1.602782
  16 H     1.0000    0     1.008    9.849184    2.162840   -1.754122

--------------------------------
INTERNAL COORDINATES (ANGSTROEM)
--------------------------------
 C      0   0   0     0.000000000000     0.00000000     0.00000000
 C      1   0   0     1.487368928866     0.00000000     0.00000000
 C      2   1   0     1.349707308467   129.79696345     0.00000000
 C      3   2   1     1.506239793175   127.70162309     0.27572444
 C      3   2   1     1.516556600391   108.31794128   178.38207655
 C      5   3   2     1.550897333633   101.76862301     4.29285051
 O      2   1   3     1.373037005743   115.72919004   179.60835831
 H      1   2   3     1.095402734720   110.35474012     0.39985522
 H      1   2   3     1.100442377236   110.72041859   239.97085641
 H      1   2   3     1.100383215714   110.74068237   120.87188200
 H      4   3   2     1.100497691254   111.78636872   298.63681901
 H      4   3   2     1.097639154926   110.39295776   179.09696277
 H      4   3   2     1.100645431335   111.87545006    59.46434260
 H      6   5   3     1.098076505413   112.31826512   234.66124667
 H      6   5   3     1.099926287470   111.57337449   113.04368737
 H      5   3   2     1.102326460703   111.12218249   244.83325318
 H      5   3   2     1.100402803494   112.48801904   124.22007319

---------------------------
INTERNAL COORDINATES (A.U.)
---------------------------
 C      0   0   0     0.000000000000     0.00000000     0.00000000
 C      1   0   0     2.810719935661     0.00000000     0.00000000
 C      2   1   0     2.550577173955   129.79696345     0.00000000
 C      3   2   1     2.846380701116   127.70162309     0.27572444
 C      3   2   1     2.865876641330   108.31794128   178.38207655
 C      5   3   2     2.930771222395   101.76862301     4.29285051
 O      2   1   3     2.594663912593   115.72919004   179.60835831
 H      1   2   3     2.070011174970   110.35474012     0.39985522
 H      1   2   3     2.079534719137   110.72041859   239.97085641
 H      1   2   3     2.079422920063   110.74068237   120.87188200
 H      4   3   2     2.079639247483   111.78636872   298.63681901
 H      4   3   2     2.074237396679   110.39295776   179.09696277
 H      4   3   2     2.079918435775   111.87545006    59.46434260
 H      6   5   3     2.075063869324   112.31826512   234.66124667
 H      6   5   3     2.078559450819   111.57337449   113.04368737
 H      5   3   2     2.083095120903   111.12218249   244.83325318
 H      5   3   2     2.079459935603   112.48801904   124.22007319


           ************************************************************
           *        Program running with 8 parallel MPI-processes     *
           *              working on a common directory               *
           ************************************************************
------------------------------------------------------------------------------
                   ___                                                        
                  /   \      - P O W E R E D   B Y -                         
                 /     \                                                     
                 |  |  |   _    _      __       _____    __    __             
                 |  |  |  | |  | |    /  \     |  _  \  |  |  /  |          
                  \  \/   | |  | |   /    \    | | | |  |  | /  /          
                 / \  \   | |__| |  /  /\  \   | |_| |  |  |/  /          
                |  |  |   |  __  | /  /__\  \  |    /   |      \           
                |  |  |   | |  | | |   __   |  |    \   |  |\   \          
                \     /   | |  | | |  |  |  |  | |\  \  |  | \   \       
                 \___/    |_|  |_| |__|  |__|  |_| \__\ |__|  \__/        
                                                                              
                      - O R C A' S   B I G   F R I E N D -                    
                                      &                                       
                       - I N T E G R A L  F E E D E R -                       
                                                                              
 v1 FN, 2020, v2 2021, v3 2022-2024                                           
------------------------------------------------------------------------------


----------------------
SHARK INTEGRAL PACKAGE
----------------------

Number of atoms                             ...     17
Number of basis functions                   ...    148
Number of shells                            ...     72
Maximum angular momentum                    ...      2
Integral batch strategy                     ... SHARK/LIBINT Hybrid
RI-J (if used) integral strategy            ... SPLIT-RIJ (Revised 2003 algorithm where possible)
Printlevel                                  ...      1
Contraction scheme used                     ... SEGMENTED contraction
Prescreening option                         ... SCHWARTZ
   Thresh                                   ... 1.000e-12
   Tcut                                     ... 1.000e-14
   Tpresel                                  ... 1.000e-14 
Coulomb Range Separation                    ... NOT USED
Exchange Range Separation                   ... NOT USED
Multipole approximations                    ... NOT USED
Finite Nucleus Model                        ... NOT USED
CABS basis                                  ... NOT available
Auxiliary Coulomb fitting basis             ... AVAILABLE
   # of basis functions in Aux-J            ...    453
   # of shells in Aux-J                     ...    155
   Maximum angular momentum in Aux-J        ...      4
Auxiliary J/K fitting basis                 ... NOT available
Auxiliary Correlation fitting basis         ... AVAILABLE
   # of basis functions in Aux-C            ...    476
   # of shells in Aux-C                     ...    172
   Maximum angular momentum in Aux-C        ...      3
Auxiliary 'external' fitting basis          ... NOT available

Checking pre-screening integrals            ... done (  0.0 sec) Dimension = 72
Check shell pair data                       ... done (  0.0 sec)
Shell pair information
Shell pair cut-off parameter TPreSel        ...   1.0e-14
Total number of shell pairs                 ...      2628
Shell pairs after pre-screening             ...      2583
Total number of primitive shell pairs       ...      9166
Primitive shell pairs kept                  ...      7008
          la=0 lb=0:    846 shell pairs
          la=1 lb=0:    962 shell pairs
          la=1 lb=1:    294 shell pairs
          la=2 lb=0:    285 shell pairs
          la=2 lb=1:    168 shell pairs
          la=2 lb=2:     28 shell pairs

Calculating one electron integrals          ... done (  0.0 sec)
Calculating RI/J V-Matrix + Cholesky decomp.... done (  0.0 sec)
Calculating RI/C V-Matrix + Cholesky decomp.... done (  0.0 sec)
Calculating Nuclear repulsion               ... done (  0.0 sec) ENN=    308.965814982756 Eh

Diagonalization of the overlap matrix:
Smallest eigenvalue                        ... 7.704e-04
Time for diagonalization                   ...    0.002 sec
Threshold for overlap eigenvalues          ... 1.000e-07
Number of eigenvalues below threshold      ... 0
Time for construction of square roots      ...    0.022 sec
Total time needed                          ...    0.025 sec

-------------------
DFT GRID GENERATION
-------------------

General Integration Accuracy     IntAcc      ... 4.388
Radial Grid Type                 RadialGrid  ... OptM3 with GC (2021)
Angular Grid (max. ang.)         AngularGrid ... 4 (Lebedev-302)
Angular grid pruning method      GridPruning ... 4 (adaptive)
Weight generation scheme         WeightScheme... mBecke (2022)
Basis function cutoff            BFCut       ... 1.0000e-12
Integration weight cutoff        WCut        ... 1.0000e-14
Partially contracted basis set               ... off
Rotationally invariant grid construction     ... off
Angular grids for H and He will be reduced by one unit

Total number of grid points                  ...    74266
Total number of batches                      ...     1171
Average number of points per batch           ...       63
Average number of grid points per atom       ...     4369

--------------------
COSX GRID GENERATION
--------------------

GRIDX 1
-------
General Integration Accuracy     IntAcc      ... 3.816
Radial Grid Type                 RadialGrid  ... OptM3 with GC (2021)
Angular Grid (max. ang.)         AngularGrid ... 1 (Lebedev-50)
Angular grid pruning method      GridPruning ... 4 (adaptive)
Weight generation scheme         WeightScheme... mBecke (2022)
Basis function cutoff            BFCut       ... 1.0000e-12
Integration weight cutoff        WCut        ... 1.0000e-14
Partially contracted basis set               ... on
Rotationally invariant grid construction     ... off
Angular grids for H and He will be reduced by one unit

Total number of grid points                  ...     9552
Total number of batches                      ...       87
Average number of points per batch           ...      109
Average number of grid points per atom       ...      562
UseSFitting                                  ... on

GRIDX 2
-------
General Integration Accuracy     IntAcc      ... 4.020
Radial Grid Type                 RadialGrid  ... OptM3 with GC (2021)
Angular Grid (max. ang.)         AngularGrid ... 2 (Lebedev-110)
Angular grid pruning method      GridPruning ... 4 (adaptive)
Weight generation scheme         WeightScheme... mBecke (2022)
Basis function cutoff            BFCut       ... 1.0000e-12
Integration weight cutoff        WCut        ... 1.0000e-14
Partially contracted basis set               ... on
Rotationally invariant grid construction     ... off
Angular grids for H and He will be reduced by one unit

Total number of grid points                  ...    20181
Total number of batches                      ...      169
Average number of points per batch           ...      119
Average number of grid points per atom       ...     1187
UseSFitting                                  ... on

GRIDX 3
-------
General Integration Accuracy     IntAcc      ... 4.338
Radial Grid Type                 RadialGrid  ... OptM3 with GC (2021)
Angular Grid (max. ang.)         AngularGrid ... 3 (Lebedev-194)
Angular grid pruning method      GridPruning ... 4 (adaptive)
Weight generation scheme         WeightScheme... mBecke (2022)
Basis function cutoff            BFCut       ... 1.0000e-12
Integration weight cutoff        WCut        ... 1.0000e-14
Partially contracted basis set               ... on
Rotationally invariant grid construction     ... off
Angular grids for H and He will be reduced by one unit

Total number of grid points                  ...    44167
Total number of batches                      ...      353
Average number of points per batch           ...      125
Average number of grid points per atom       ...     2598
UseSFitting                                  ... on
Initializing property integral containers    ... done (  0.0 sec)

SHARK setup successfully completed in   0.8 seconds

Maximum memory used throughout the entire STARTUP-calculation: 21.1 MB


           ************************************************************
           *        Program running with 8 parallel MPI-processes     *
           *              working on a common directory               *
           ************************************************************
Occupation numbers will be reassigned to an Aufbau configuration
             **** ENERGY FILE WAS UPDATED (calc.en.tmp) ****
Finished Guess after   0.1 sec
Maximum memory used throughout the entire GUESS-calculation: 9.0 MB


           ************************************************************
           *        Program running with 8 parallel MPI-processes     *
           *              working on a common directory               *
           ************************************************************
--------------------
CPCM SOLVATION MODEL
--------------------
CPCM parameters:
  Epsilon                                         ...      16.7000
  Refrac                                          ...       1.2750
  Rsolv                                           ...       1.3000
  Surface type                                    ... GAUSSIAN VDW
  Discretization scheme                           ... Constant charge density
    Threshold for H atoms                         ...       5.0000 (charges/Ang^2)
    Threshold for non-H atoms                     ...       5.0000 (charges/Ang^2)
  Epsilon function type                           ...         CPCM
Solvent:                                          ... CUSTOM
Radii:
  Scheme                                          ... Element-dependent radii
  Radius for C  used is    3.8550 Bohr (=   2.0400 Ang.)
  Radius for O  used is    3.4469 Bohr (=   1.8240 Ang.)
  Radius for H  used is    2.4944 Bohr (=   1.3200 Ang.)
Calculating surface                               ...        done! (  0.0s)
Cavity surface points                             ...         1555
Cavity Volume                                     ...     928.1105
Cavity Surface-area                               ...     543.8333
Calculating surface distance matrix               ...        done! (  0.0s)
Performing Cholesky decomposition & store         ...        done! (  0.1s)
Overall time for CPCM initialization              ...                 0.1s

----------------------------------------D-I-I-S--------------------------------------------
Iteration    Energy (Eh)           Delta-E    RMSDP     MaxDP     DIISErr   Damp  Time(sec)
-------------------------------------------------------------------------------------------
               ***  Starting incremental Fock matrix formation  ***
    1    -308.9612912691959536     0.00e+00  1.38e-04  3.08e-03  8.89e-03  0.700   0.7
    2    -308.9614772853133218    -1.86e-04  1.17e-04  2.41e-03  7.17e-03  0.700   0.4
                               ***Turning on AO-DIIS***
    3    -308.9616228805011815    -1.46e-04  9.82e-05  1.52e-03  5.58e-03  0.700   0.4
    4    -308.9617322736283995    -1.09e-04  2.54e-04  4.42e-03  4.13e-03  0.000   0.4
                              *** Initializing SOSCF ***
---------------------------------------S-O-S-C-F--------------------------------------
Iteration    Energy (Eh)           Delta-E    RMSDP     MaxDP     MaxGrad    Time(sec)
--------------------------------------------------------------------------------------
    5    -308.9620258503279047    -2.94e-04  2.49e-05  4.99e-04  4.93e-04     0.4
               *** Restarting incremental Fock matrix formation ***
    6    -308.9620289964469748    -3.15e-06  1.49e-05  3.05e-04  5.88e-05     0.6
    7    -308.9620291142418864    -1.18e-07  6.42e-06  1.59e-04  5.42e-05     0.5
    8    -308.9620291847271574    -7.05e-08  1.55e-06  2.50e-05  5.01e-06     0.6
    9    -308.9620291846254077     1.02e-10  4.84e-07  1.48e-05  6.06e-06     0.5
                 **** Energy Check signals convergence ****

               *****************************************************
               *                     SUCCESS                       *
               *           SCF CONVERGED AFTER   9 CYCLES          *
               *****************************************************

Recomputing exchange energy using gridx3       ... done (    0.769 sec)
Old exchange energy                            :    -22.718908887 Eh
New exchange energy                            :    -22.719006864 Eh
Exchange energy change after final integration :     -0.000097977 Eh
Total energy after final integration           :   -308.962127161 Eh
             **** ENERGY FILE WAS UPDATED (calc.en.tmp) ****

----------------
TOTAL SCF ENERGY
----------------

Total Energy       :       -308.96212716135261 Eh           -8407.28690 eV

Components:
Nuclear Repulsion  :        308.96581498275611 Eh            8407.38725 eV
Electronic Energy  :       -617.92286666163534 Eh          -16814.53604 eV
One Electron Energy:      -1030.35572105940491 Eh          -28037.40456 eV
Two Electron Energy:        412.43285439776957 Eh           11222.86853 eV
CPCM Dielectric    :         -0.00497750574613 Eh              -0.13544 eV

Virial components:
Potential Energy   :       -615.18344914404531 Eh          -16739.99270 eV
Kinetic Energy     :        306.22132198269270 Eh            8332.70580 eV
Virial Ratio       :          2.00895040606877

DFT components:
N(Alpha)           :       27.000009988014 electrons
N(Beta)            :       27.000009988014 electrons
N(Total)           :       54.000019976028 electrons
E(X)               :      -20.166321500895 Eh       
E(C)               :       -1.307268415023 Eh       
E(XC)              :      -21.473589915917 Eh       

CPCM Solvation Model Properties:
Surface-charge          :         -0.02106973486031
Corrected charge        :         -0.00000000000000
Outlying charge corr.   :          0.00003268709285 Eh               0.00089 eV
Free-energy (cav+disp)  :  This term is not implemented in the current solvation scheme

---------------
SCF CONVERGENCE
---------------

  Last Energy change         ...   -1.0175e-10  Tolerance :   1.0000e-09
  Last MAX-Density change    ...    1.4812e-05  Tolerance :   1.0000e-08
  Last RMS-Density change    ...    4.8409e-07  Tolerance :   1.0000e-09
  Last DIIS Error            ...    4.9259e-04  Tolerance :   1.0000e-08
  Last Orbital Gradient      ...    6.0604e-06  Tolerance :   2.0000e-06
  Last Orbital Rotation      ...    1.0088e-05  Tolerance :   2.0000e-06


Total SCF time: 0 days 0 hours 0 min 5 sec 
Finished LeanSCF after   5.7 sec

Maximum memory used throughout the entire LEANSCF-calculation: 16.5 MB


           ************************************************************
           *        Program running with 8 parallel MPI-processes     *
           *              working on a common directory               *
           ************************************************************

------------------------------------------------------------------------------
                                ORCA  MP2 
------------------------------------------------------------------------------

Freezing NCore=14 chemical core electrons

----------------------
RI-MP2 ENERGY+GRADIENT
----------------------
Dimension of the orbital basis            ...  148
Dimension of the AuxC basis               ...  476
Memory devoted to MP2                     ... 8000 MB   
Data format for matrix containers         ... DOUBLE
Compression type for matrix containers    ... UNCOMPRESSED
Overall scaling of the MP2 energy         ...   2.700e-01

-----------------------
SHARK RI TRANSFORMATION
-----------------------

Number of basis functions                ...    148
Number of aux functions                  ...    476
Number of operators                      ...      1
Generation of IJK                        ... YES
Generation of IAK                        ... YES
Generation of ABK                        ... NO
Orbital Range Operator  0:    0-  26 to   27- 147

Aux basis identifier                     ...   AUXC
Contraction scheme used                  ... SEGMENTED
Do orthogonalization                     ... YES
All operator combinations                ... NO
Transpose (ia|K)                         ... NO
Integral generator used                  ... LIBINT
Starting integral generation + trafo... 
Half trafo (segmented) done. Total time =  0.0 sec. integrals=  0.0 sec trafo=  0.0 sec
Integral generation and half transformation done (  0.0 sec)

Reading or making V^(-1/2)          ... done (  0.0 sec)
Sorting IJK integrals               ... done (  0.0 sec)
Sorting IAK integrals               ... done (  0.0 sec)

SHARK RI integral transformation done. Total time =  0.1 sec.

Opening buffers                              ... done
Frozen core precalculation                   ... done

Starting loop over batches of integrals:

Operator 0  - window                       ... (  7- 26)x( 27-147)
Operator 0  - Memory available             ...  8000 MB
Operator 0  - Memory needed per MO         ...   0.4 MB
Operator 0  - Number of orbitals per batch ... 3
Operator 0  - Number of batches            ... 1

OPERATOR  0   PASS   0:  MOs     7 ...    9 +   10 ...   12 +   13 ...   15 +   16 ...   18
                            +   19 ...   21 +   22 ...   24 +   25 ...   26
  Reading integrals       ... ok
  Internal MO   9
Closing buffer GIPV ( 0.01 GB; CompressionRatio= 1.00)
Time spent in pair loops =     0.182 sec
Deleting buffers (Ka|jb) ...done

-----------------------------------------------
 RI-MP2 CORRELATION ENERGY:     -0.331779104 Eh
-----------------------------------------------


---------------------
MP2 DENSITY FORMATION
---------------------

Completing the external part of the density      ... done
Storing the unrelaxed density                    ... done

Re-sorting 3-index density container for op 0    ... done
Computing external part of the Lagrangian        ... done
Calculating the xc-kernel                        ... done
Calculating G(D)                                 ... done
Completing the Lagrangian                        ... done
Solving the Z-vector equations                   ... Using XC Grid                  ... (calc.grid_cpscf.tmp) 
Recalculating density on grid  ... (calc.grho_cpscf0.tmp) done
Calculating the xc-kernel      ... (calc.fxc_cpscf0.tmp) done

-------------------
SHARK CP-SCF DRIVER
-------------------

Dimension of the orbital basis          ...    148
Dimension of the CPSCF-problem          ...   3267
Number of operators                     ...      1
Max. number of iterations               ...    128
Convergence Tolerance                   ... 3.0e-05
Number of perturbations                 ...      1
Perturbation type                       ... REAL

----------------------------
POPLE LINEAR EQUATION SOLVER
----------------------------

  ITERATION   0:   ||err||_max =   3.4939e-02 (   0.4 sec)
  ITERATION   1:   ||err||_max =   7.8610e-03 (   0.4 sec)
  ITERATION   2:   ||err||_max =   3.1887e-03 (   0.4 sec)
  ITERATION   3:   ||err||_max =   8.6540e-04 (   0.4 sec)
  ITERATION   4:   ||err||_max =   2.5929e-04 (   0.4 sec)
  ITERATION   5:   ||err||_max =   6.7510e-05 (   0.4 sec)
  ITERATION   6:   ||err||_max =   1.9581e-05 (   0.4 sec)
done
Finalizing the relaxed density                   ... done
Transforming P to the AO basis                   ... done
Storing the relaxed density                      ... done

------------------------------------
ENERGY WEIGHTED DENSITY FINALIZATION
------------------------------------

Gathering the parts of the W-matrix              ... done
Forming the Z-density                            ... done
Transforming Z to the AO basis                   ... done
Calculating G(Z)                                 ... done
Finalizing the W-matrix                          ... done
Transforming W to the AO basis and storing       ... done

----------------------------------
MP2 DERIVATIVE INTEGRAL GENERATION
----------------------------------

Input SCF Electron Density              ... calc.scfp
Input Correlated Electron Density       ... calc.pmp2re
Input Energy Weighted Density           ... calc.wmp2.tmp

Nuclear repulsion gradient              ... done (  0.0 sec)
HCore & Overlap gradient  (SHARK)       ... done (  0.0 sec)
Two-electron RIJ gradient terms         ... done (  0.2 sec)

-----------------------------------------------------------
MP2 COSX Grid Generation
-----------------------------------------------------------

General Integration Accuracy     IntAcc      ... 4.871
Radial Grid Type                 RadialGrid  ... OptM3 with GC (2021)
Angular Grid (max. ang.)         AngularGrid ... 4 (Lebedev-302)
Angular grid pruning method      GridPruning ... 4 (adaptive)
Weight generation scheme         WeightScheme... mBecke (2022)
Basis function cutoff            BFCut       ... 1.0000e-12
Integration weight cutoff        WCut        ... 1.0000e-14
Partially contracted basis set               ... on
Rotationally invariant grid construction     ... off
Angular grids for H and He will be reduced by one unit

Total number of grid points                  ...    86165
Total number of batches                      ...      682
Average number of points per batch           ...      126
Average number of grid points per atom       ...     5069
UseSFitting                                  ... on
Two-electron COSX gradient terms        ... 
Integration Timings:
Total Time                  =     2.5 sec
Basis fcn evaluation        =     0.0 sec
Density evaluation          =     0.1 sec
A evaluation                =     2.1 sec
A derivative evaluation     =     0.0 sec
S-fit derivative evaluation =     0.0 sec
anal. over. der. evaluation =     0.0 sec
num. over. der. evaluation  =     0.2 sec
K(P) evaluation             =     0.0 sec
finalize                    =     0.0 sec

done (  2.9 sec)
CPCM gradient                           ... done (  0.3 sec)
DFT XC gradient                         ... Exchange-correlation gradient    ... done
done (  0.4 sec)
Empirical dispersion gradient           ... 
-------------------
DISPERSION GRADIENT
-------------------

   1   C   :   -0.000252977   -0.000115794    0.000018771
   2   C   :    0.000094700   -0.000127421    0.000002523
   3   C   :    0.000068463    0.000068386   -0.000005305
   4   C   :   -0.000033919    0.000262318   -0.000015171
   5   C   :    0.000085970   -0.000055932    0.000002195
   6   C   :    0.000006057   -0.000049146    0.000001827
   7   O   :    0.000019630   -0.000128494    0.000006183
   8   H   :   -0.000123154   -0.000020436    0.000006282
   9   H   :   -0.000103798   -0.000048739    0.000038737
  10   H   :   -0.000106895   -0.000052137   -0.000022598
  11   H   :   -0.000030509    0.000133925   -0.000049395
  12   H   :    0.000000557    0.000125474   -0.000007942
  13   H   :   -0.000027995    0.000139216    0.000033930
  14   H   :    0.000082801   -0.000087758    0.000036046
  15   H   :    0.000078328   -0.000089603   -0.000044625
  16   H   :    0.000121806    0.000023816    0.000048553
  17   H   :    0.000120933    0.000022325   -0.000050011

Difference to translation invariance:
           :   -0.0000000000   -0.0000000000    0.0000000000

Difference to rotation invariance:
           :   -0.0000000000   -0.0000000000   -0.0000000000

Norm of the Dispersion gradient    ...    0.0006190508
RMS gradient                       ...    0.0000866845
MAX gradient                       ...    0.0002623181
done (  0.0 sec)

-------
TIMINGS
-------

Total time                :    9.102 sec
Integral trafo            :    0.087 sec (  1.0%)
FC preparation            :    0.016 sec (  0.2%)
I/O of integrals          :    0.030 sec (  0.3%)
K(i,j) operators          :    0.025 sec (  0.3%)
T(i,j) pair energies      :    0.005 sec (  0.1%)
V**(-1/2)                 :    0.053 sec (  0.6%)
Gamma(ia|P)               :    0.024 sec (  0.3%)
Gamma-Trafo               :    0.012 sec (  0.1%)
D(virtual)                :    0.001 sec (  0.0%)
D(internal)               :    0.026 sec (  0.3%)
W(virtual)                :    0.003 sec (  0.0%)
W(internal)               :    0.030 sec (  0.3%)
L(virtual)                :    0.045 sec (  0.5%)
L(internal)               :    0.005 sec (  0.1%)
XC kernel                 :    0.013 sec (  0.1%)
G(D)                      :    0.743 sec (  8.2%)
G(Z)                      :    0.748 sec (  8.2%)
Z-vector solution         :    3.086 sec ( 33.9%)
3-index derivative        :    0.100 sec (  1.1%)
2-index derivative        :    0.021 sec (  0.2%)
Fock matrix gradient      :    3.894 sec ( 42.8%)


---------------------------------------
MP2 TOTAL ENERGY:     -309.293906265 Eh
---------------------------------------

The final MP2 gradient
  0:  -0.00067647   0.00157146   0.00015432
  1:  -0.00230022  -0.00721945   0.00079567
  2:   0.00085363   0.00255110   0.00032040
  3:  -0.00106236   0.00390921  -0.00023935
  4:   0.00471524   0.00376307  -0.00121623
  5:  -0.00684790  -0.00595830   0.00104983
  6:   0.00391785   0.00245088  -0.00123174
  7:   0.00068456  -0.00056167  -0.00002319
  8:   0.00013940   0.00036533  -0.00013069
  9:   0.00023973   0.00036527   0.00003095
 10:   0.00059091  -0.00087853   0.00009476
 11:  -0.00040804  -0.00057235   0.00007842
 12:   0.00055913  -0.00087165  -0.00005736
 13:   0.00082846   0.00121959  -0.00052463
 14:   0.00080104   0.00073708   0.00051826
 15:  -0.00126164  -0.00036431   0.00017590
 16:  -0.00081410  -0.00047391   0.00020593

-----------------------------------
NORM OF THE MP2 GRADIENT:  0.015475
-----------------------------------

Maximum memory used throughout the entire MP2-calculation: 30.4 MB


-------------------------------------------------------------------------------
                          DFT DISPERSION CORRECTION                            
                                                                               
                              DFTD3 V3.1  Rev 1                                
                          USING Becke-Johnson damping                          
-------------------------------------------------------------------------------
-------------------------   ----------------
Dispersion correction           -0.010639476
-------------------------   ----------------


-------------------------   --------------------
FINAL SINGLE POINT ENERGY      -309.304545740969
-------------------------   --------------------

------------------------------------------------------------------------------
                         ORCA GEOMETRY RELAXATION STEP
------------------------------------------------------------------------------

Reading the OPT-File                    .... done
Getting information on internals        .... done
Copying old internal coords+grads       .... done
Making the new internal coordinates     .... (2022 redundants) done
Validating the new internal coordinates .... (2022 redundants) done
Calculating the B-matrix                .... done
Calculating the G,G- and P matrices     .... done
Transforming gradient to internals      .... done
Projecting the internal gradient        .... done
Number of atoms                         ....  17
Number of internal coordinates          ....  78
Current Energy                          ....  -309.304545741 Eh
Current gradient norm                   ....     0.015475371 Eh/bohr
Maximum allowed component of the step   ....  0.300
Current trust radius                    ....  0.300
Updating the Hessian (BFGS)             .... done
Forming the augmented Hessian           .... done
Diagonalizing the augmented Hessian     .... done
Last element of RFO vector              ....  0.998741801
Lowest eigenvalues of augmented Hessian:
 -0.000323792  0.012788535  0.012823229  0.015583678  0.022329355
Length of the computed step             ....  0.050211104
The final length of the internal step   ....  0.050211104
Converting the step to Cartesian space:
 Initial RMS(Int)=    0.0056852879
Transforming coordinates:
 Iter   0:  RMS(Cart)=    0.0115193133 RMS(Int)=    0.7112697182
done
Storing new coordinates                 .... done
The predicted energy change is          ....    -0.000162304
Previously predicted energy change      ....    -0.001321848
Actually observed energy change         ....    -0.001576273
Ratio of predicted to observed change   ....     1.192476407
New trust radius                        ....     0.450000000

                                .--------------------.
          ----------------------|Geometry convergence|-------------------------
          Item                value                   Tolerance       Converged
          ---------------------------------------------------------------------
          Energy change      -0.0015762731            0.0000010000      NO
          RMS gradient        0.0010096267            0.0000300000      NO
          MAX gradient        0.0039795298            0.0001000000      NO
          RMS step            0.0056852879            0.0006000000      NO
          MAX step            0.0154471830            0.0010000000      NO
          ........................................................
          Max(Bonds)      0.0077      Max(Angles)    0.86
          Max(Dihed)        0.89      Max(Improp)    0.00
          ---------------------------------------------------------------------

The optimization has not yet converged - more geometry cycles are needed


    ---------------------------------------------------------------------------
                         Redundant Internal Coordinates
                            (Angstroem and degrees)

        Definition                    Value    dE/dq     Step     New-Value
    ----------------------------------------------------------------------------
     1. B(C   1,C   0)                1.4874 -0.000536  0.0001    1.4874   
     2. B(C   2,C   1)                1.3497  0.003980 -0.0027    1.3470   
     3. B(C   3,C   2)                1.5062  0.001603 -0.0024    1.5038   
     4. B(C   4,C   2)                1.5166  0.000658  0.0002    1.5168   
     5. B(C   5,C   4)                1.5509  0.003180 -0.0049    1.5460   
     6. B(O   6,C   5)                1.4350 -0.003384  0.0077    1.4427   
     7. B(O   6,C   1)                1.3730 -0.000930  0.0027    1.3758   
     8. B(H   7,C   0)                1.0954 -0.000801  0.0011    1.0965   
     9. B(H   8,C   0)                1.1004 -0.000314  0.0002    1.1006   
    10. B(H   9,C   0)                1.1004 -0.000308  0.0002    1.1006   
    11. B(H  10,C   3)                1.1005 -0.000572  0.0007    1.1012   
    12. B(H  11,C   3)                1.0976 -0.000675  0.0008    1.0984   
    13. B(H  12,C   3)                1.1006 -0.000567  0.0007    1.1014   
    14. B(H  13,C   5)                1.0981 -0.000492  0.0004    1.0984   
    15. B(H  14,C   5)                1.0999 -0.000470  0.0003    1.1003   
    16. B(H  15,C   4)                1.1023 -0.000582  0.0007    1.1030   
    17. B(H  16,C   4)                1.1004 -0.000726  0.0010    1.1014   
    18. A(H   8,C   0,H   9)          107.46  0.000380   -0.25    107.21   
    19. A(H   7,C   0,H   9)          108.75  0.000116    0.02    108.77   
    20. A(C   1,C   0,H   7)          110.35 -0.000651    0.07    110.42   
    21. A(H   7,C   0,H   8)          108.73  0.000158    0.00    108.73   
    22. A(C   1,C   0,H   8)          110.72  0.000131    0.05    110.77   
    23. A(C   1,C   0,H   9)          110.74 -0.000101    0.10    110.85   
    24. A(C   0,C   1,O   6)          115.73  0.002856   -0.86    114.87   
    25. A(C   2,C   1,O   6)          114.47 -0.000103    0.12    114.60   
    26. A(C   0,C   1,C   2)          129.80 -0.002753    0.73    130.53   
    27. A(C   1,C   2,C   4)          108.32 -0.000647   -0.05    108.27   
    28. A(C   3,C   2,C   4)          123.95  0.000593   -0.08    123.87   
    29. A(C   1,C   2,C   3)          127.70  0.000056    0.12    127.82   
    30. A(H  11,C   3,H  12)          107.47  0.000476   -0.18    107.29   
    31. A(H  10,C   3,H  12)          107.66  0.001029   -0.36    107.29   
    32. A(H  10,C   3,H  11)          107.45  0.000486   -0.19    107.26   
    33. A(C   2,C   3,H  11)          110.39  0.000082    0.00    110.39   
    34. A(C   2,C   3,H  10)          111.79 -0.000991    0.36    112.14   
    35. A(C   2,C   3,H  12)          111.88 -0.000955    0.35    112.22   
    36. A(C   5,C   4,H  16)          111.92  0.000330   -0.07    111.85   
    37. A(C   2,C   4,H  16)          112.49  0.000181   -0.03    112.45   
    38. A(C   5,C   4,H  15)          112.06  0.000127    0.05    112.12   
    39. A(C   2,C   4,H  15)          111.12 -0.000123    0.45    111.57   
    40. A(C   2,C   4,C   5)          101.77 -0.001144    0.27    102.04   
    41. A(H  15,C   4,H  16)          107.52  0.000559   -0.59    106.94   
    42. A(H  13,C   5,H  14)          108.14 -0.000416    0.05    108.19   
    43. A(O   6,C   5,H  14)          108.72  0.001516   -0.28    108.43   
    44. A(C   4,C   5,H  14)          111.57 -0.001211    0.34    111.91   
    45. A(O   6,C   5,H  13)          108.91  0.000574   -0.50    108.41   
    46. A(C   4,C   5,H  13)          112.32 -0.001499    0.48    112.80   
    47. A(C   4,C   5,O   6)          107.10  0.001192   -0.13    106.97   
    48. A(C   1,O   6,C   5)          107.99  0.000740   -0.29    107.70   
    49. D(C   2,C   1,C   0,H   7)      0.40  0.000054   -0.03      0.37   
    50. D(O   6,C   1,C   0,H   7)   -179.99 -0.000024   -0.09   -180.09   
    51. D(O   6,C   1,C   0,H   8)     59.58  0.000120   -0.17     59.41   
    52. D(C   2,C   1,C   0,H   8)   -120.03  0.000198   -0.11   -120.14   
    53. D(C   2,C   1,C   0,H   9)    120.87 -0.000295    0.10    120.97   
    54. D(C   3,C   2,C   1,O   6)   -179.34 -0.000009    0.14   -179.20   
    55. D(C   4,C   2,C   1,O   6)     -1.23  0.000061    0.01     -1.22   
    56. D(C   4,C   2,C   1,C   0)    178.38 -0.000006   -0.05    178.33   
    57. D(C   3,C   2,C   1,C   0)      0.28 -0.000077    0.07      0.35   
    58. D(H  12,C   3,C   2,C   1)     59.46 -0.000033    0.09     59.56   
    59. D(H  11,C   3,C   2,C   4)      1.26 -0.000061    0.23      1.49   
    60. D(H  11,C   3,C   2,C   1)    179.10 -0.000004    0.08    179.18   
    61. D(H  10,C   3,C   2,C   4)    120.80 -0.000042    0.22    121.03   
    62. D(H  10,C   3,C   2,C   1)    -61.36  0.000015    0.08    -61.28   
    63. D(C   5,C   4,C   2,C   1)      4.29 -0.000355    0.40      4.69   
    64. D(H  16,C   4,C   2,C   1)    124.22 -0.000562    0.46    124.68   
    65. D(H  15,C   4,C   2,C   3)     63.03  0.000252   -0.11     62.92   
    66. D(H  15,C   4,C   2,C   1)   -115.17  0.000195    0.01   -115.16   
    67. D(C   5,C   4,C   2,C   3)   -177.51 -0.000299    0.28   -177.23   
    68. D(H  13,C   5,C   4,H  16)    114.33 -0.000012   -0.30    114.03   
    69. D(H  13,C   5,C   4,H  15)     -6.55 -0.001060    0.48     -6.07   
    70. D(H  13,C   5,C   4,C   2)   -125.34 -0.000314   -0.22   -125.56   
    71. D(O   6,C   5,C   4,H  16)   -126.14  0.000585   -0.72   -126.86   
    72. D(O   6,C   5,C   4,H  15)    112.98 -0.000462    0.06    113.04   
    73. D(O   6,C   5,C   4,C   2)     -5.82  0.000283   -0.63     -6.45   
    74. D(C   1,O   6,C   5,H  14)   -115.27 -0.000311    0.47   -114.79   
    75. D(C   1,O   6,C   5,H  13)    127.12 -0.000990    0.89    128.00   
    76. D(C   1,O   6,C   5,C   4)      5.43 -0.000223    0.67      6.09   
    77. D(C   5,O   6,C   1,C   2)     -2.77  0.000098   -0.44     -3.21   
    78. D(C   5,O   6,C   1,C   0)    177.56  0.000176   -0.39    177.17   
    ----------------------------------------------------------------------------

Geometry step timings:
Preparation and reading OPT file:      0.000 s (15.880 %)
Internal coordinates            :      0.000 s ( 0.906 %)
B/P matrices and projection     :      0.001 s (25.065 %)
Hessian update/contruction      :      0.000 s ( 9.994 %)
Making the step                 :      0.001 s (19.146 %)
Converting the step to Cartesian:      0.000 s ( 2.393 %)
Storing new data                :      0.000 s ( 0.970 %)
Checking convergence            :      0.000 s ( 0.420 %)
Final printing                  :      0.001 s (25.097 %)
Total time                      :      0.003 s

Time for energy+gradient        :     16.392 s
Time for complete geometry iter :     16.617 s

         *************************************************************
         *                GEOMETRY OPTIMIZATION CYCLE   4            *
         *************************************************************
---------------------------------
CARTESIAN COORDINATES (ANGSTROEM)
---------------------------------
  C      0.957151   -0.015971    0.128924
  C      2.436365    0.122442    0.056392
  C      3.208669    1.221184   -0.047673
  C      2.765820    2.656793   -0.113846
  C      4.661056    0.784005   -0.039936
  C      4.533850   -0.756703   -0.036639
  O      3.131991   -1.063183    0.112839
  H      0.477833    0.968979    0.079404
  H      0.656702   -0.508476    1.066240
  H      0.580628   -0.635029   -0.699479
  H      2.132975    2.855791   -0.992832
  H      3.636419    3.323171   -0.181539
  H      2.192245    2.957175    0.777130
  H      5.081895   -1.227362    0.790831
  H      4.888241   -1.200018   -0.979218
  H      5.192484    1.158531    0.851142
  H      5.214501    1.147640   -0.920000

----------------------------
CARTESIAN COORDINATES (A.U.)
----------------------------
  NO LB      ZA    FRAG     MASS         X           Y           Z
   0 C     6.0000    0    12.011    1.808754   -0.030180    0.243631
   1 C     6.0000    0    12.011    4.604063    0.231382    0.106565
   2 C     6.0000    0    12.011    6.063506    2.307704   -0.090089
   3 C     6.0000    0    12.011    5.226643    5.020611   -0.215137
   4 C     6.0000    0    12.011    8.808119    1.481555   -0.075469
   5 C     6.0000    0    12.011    8.567735   -1.429962   -0.069237
   6 O     8.0000    0    15.999    5.918606   -2.009124    0.213234
   7 H     1.0000    0     1.008    0.902973    1.831105    0.150051
   8 H     1.0000    0     1.008    1.240987   -0.960880    2.014902
   9 H     1.0000    0     1.008    1.097228   -1.200030   -1.321823
  10 H     1.0000    0     1.008    4.030739    5.396663   -1.876180
  11 H     1.0000    0     1.008    6.871836    6.279884   -0.343058
  12 H     1.0000    0     1.008    4.142742    5.588251    1.468563
  13 H     1.0000    0     1.008    9.603391   -2.319378    1.494453
  14 H     1.0000    0     1.008    9.237437   -2.267706   -1.850453
  15 H     1.0000    0     1.008    9.812373    2.189307    1.608425
  16 H     1.0000    0     1.008    9.853978    2.168725   -1.738548

--------------------------------
INTERNAL COORDINATES (ANGSTROEM)
--------------------------------
 C      0   0   0     0.000000000000     0.00000000     0.00000000
 C      1   0   0     1.487444853317     0.00000000     0.00000000
 C      2   1   0     1.347040405649   130.52879716     0.00000000
 C      3   2   1     1.503816998010   127.82392723     0.35416279
 C      3   2   1     1.516776537298   108.27031925   178.33412892
 C      5   3   2     1.545954139022   102.03283087     4.70071483
 O      2   1   3     1.375786396710   114.87436942   179.54688839
 H      1   2   3     1.096505862809   110.42155571     0.36765217
 H      1   2   3     1.100633006471   110.77107259   239.86027926
 H      1   2   3     1.100569710165   110.84624313   120.97272066
 H      4   3   2     1.101231154074   112.13948156   298.71472309
 H      4   3   2     1.098446753431   110.39262718   179.18126742
 H      4   3   2     1.101388488280   112.21749630    59.55860224
 H      6   5   3     1.098444167722   112.80384748   234.44224114
 H      6   5   3     1.100261899320   111.91436618   112.16883513
 H      5   3   2     1.103044145389   111.56683976   244.83449247
 H      5   3   2     1.101382815348   112.45327660   124.68405425

---------------------------
INTERNAL COORDINATES (A.U.)
---------------------------
 C      0   0   0     0.000000000000     0.00000000     0.00000000
 C      1   0   0     2.810863412080     0.00000000     0.00000000
 C      2   1   0     2.545537458002   130.52879716     0.00000000
 C      3   2   1     2.841802281775   127.82392723     0.35416279
 C      3   2   1     2.866292261850   108.27031925   178.33412892
 C      5   3   2     2.921429938353   102.03283087     4.70071483
 O      2   1   3     2.599859508557   114.87436942   179.54688839
 H      1   2   3     2.072095784949   110.42155571     0.36765217
 H      1   2   3     2.079894956184   110.77107259   239.86027926
 H      1   2   3     2.079775343502   110.84624313   120.97272066
 H      4   3   2     2.081025291342   112.13948156   298.71472309
 H      4   3   2     2.075763536679   110.39262718   179.18126742
 H      4   3   2     2.081322609903   112.21749630    59.55860224
 H      6   5   3     2.075758650397   112.80384748   234.44224114
 H      6   5   3     2.079193665304   111.91436618   112.16883513
 H      5   3   2     2.084451348410   111.56683976   244.83449247
 H      5   3   2     2.081311889615   112.45327660   124.68405425


           ************************************************************
           *        Program running with 8 parallel MPI-processes     *
           *              working on a common directory               *
           ************************************************************
------------------------------------------------------------------------------
                   ___                                                        
                  /   \      - P O W E R E D   B Y -                         
                 /     \                                                     
                 |  |  |   _    _      __       _____    __    __             
                 |  |  |  | |  | |    /  \     |  _  \  |  |  /  |          
                  \  \/   | |  | |   /    \    | | | |  |  | /  /          
                 / \  \   | |__| |  /  /\  \   | |_| |  |  |/  /          
                |  |  |   |  __  | /  /__\  \  |    /   |      \           
                |  |  |   | |  | | |   __   |  |    \   |  |\   \          
                \     /   | |  | | |  |  |  |  | |\  \  |  | \   \       
                 \___/    |_|  |_| |__|  |__|  |_| \__\ |__|  \__/        
                                                                              
                      - O R C A' S   B I G   F R I E N D -                    
                                      &                                       
                       - I N T E G R A L  F E E D E R -                       
                                                                              
 v1 FN, 2020, v2 2021, v3 2022-2024                                           
------------------------------------------------------------------------------


----------------------
SHARK INTEGRAL PACKAGE
----------------------

Number of atoms                             ...     17
Number of basis functions                   ...    148
Number of shells                            ...     72
Maximum angular momentum                    ...      2
Integral batch strategy                     ... SHARK/LIBINT Hybrid
RI-J (if used) integral strategy            ... SPLIT-RIJ (Revised 2003 algorithm where possible)
Printlevel                                  ...      1
Contraction scheme used                     ... SEGMENTED contraction
Prescreening option                         ... SCHWARTZ
   Thresh                                   ... 1.000e-12
   Tcut                                     ... 1.000e-14
   Tpresel                                  ... 1.000e-14 
Coulomb Range Separation                    ... NOT USED
Exchange Range Separation                   ... NOT USED
Multipole approximations                    ... NOT USED
Finite Nucleus Model                        ... NOT USED
CABS basis                                  ... NOT available
Auxiliary Coulomb fitting basis             ... AVAILABLE
   # of basis functions in Aux-J            ...    453
   # of shells in Aux-J                     ...    155
   Maximum angular momentum in Aux-J        ...      4
Auxiliary J/K fitting basis                 ... NOT available
Auxiliary Correlation fitting basis         ... AVAILABLE
   # of basis functions in Aux-C            ...    476
   # of shells in Aux-C                     ...    172
   Maximum angular momentum in Aux-C        ...      3
Auxiliary 'external' fitting basis          ... NOT available

Checking pre-screening integrals            ... done (  0.0 sec) Dimension = 72
Check shell pair data                       ... done (  0.0 sec)
Shell pair information
Shell pair cut-off parameter TPreSel        ...   1.0e-14
Total number of shell pairs                 ...      2628
Shell pairs after pre-screening             ...      2582
Total number of primitive shell pairs       ...      9166
Primitive shell pairs kept                  ...      7011
          la=0 lb=0:    846 shell pairs
          la=1 lb=0:    962 shell pairs
          la=1 lb=1:    293 shell pairs
          la=2 lb=0:    285 shell pairs
          la=2 lb=1:    168 shell pairs
          la=2 lb=2:     28 shell pairs

Calculating one electron integrals          ... done (  0.0 sec)
Calculating RI/J V-Matrix + Cholesky decomp.... done (  0.0 sec)
Calculating RI/C V-Matrix + Cholesky decomp.... done (  0.0 sec)
Calculating Nuclear repulsion               ... done (  0.0 sec) ENN=    308.857881296504 Eh

Diagonalization of the overlap matrix:
Smallest eigenvalue                        ... 7.645e-04
Time for diagonalization                   ...    0.002 sec
Threshold for overlap eigenvalues          ... 1.000e-07
Number of eigenvalues below threshold      ... 0
Time for construction of square roots      ...    0.022 sec
Total time needed                          ...    0.025 sec

-------------------
DFT GRID GENERATION
-------------------

General Integration Accuracy     IntAcc      ... 4.388
Radial Grid Type                 RadialGrid  ... OptM3 with GC (2021)
Angular Grid (max. ang.)         AngularGrid ... 4 (Lebedev-302)
Angular grid pruning method      GridPruning ... 4 (adaptive)
Weight generation scheme         WeightScheme... mBecke (2022)
Basis function cutoff            BFCut       ... 1.0000e-12
Integration weight cutoff        WCut        ... 1.0000e-14
Partially contracted basis set               ... off
Rotationally invariant grid construction     ... off
Angular grids for H and He will be reduced by one unit

Total number of grid points                  ...    74266
Total number of batches                      ...     1170
Average number of points per batch           ...       63
Average number of grid points per atom       ...     4369

--------------------
COSX GRID GENERATION
--------------------

GRIDX 1
-------
General Integration Accuracy     IntAcc      ... 3.816
Radial Grid Type                 RadialGrid  ... OptM3 with GC (2021)
Angular Grid (max. ang.)         AngularGrid ... 1 (Lebedev-50)
Angular grid pruning method      GridPruning ... 4 (adaptive)
Weight generation scheme         WeightScheme... mBecke (2022)
Basis function cutoff            BFCut       ... 1.0000e-12
Integration weight cutoff        WCut        ... 1.0000e-14
Partially contracted basis set               ... on
Rotationally invariant grid construction     ... off
Angular grids for H and He will be reduced by one unit

Total number of grid points                  ...     9551
Total number of batches                      ...       87
Average number of points per batch           ...      109
Average number of grid points per atom       ...      562
UseSFitting                                  ... on

GRIDX 2
-------
General Integration Accuracy     IntAcc      ... 4.020
Radial Grid Type                 RadialGrid  ... OptM3 with GC (2021)
Angular Grid (max. ang.)         AngularGrid ... 2 (Lebedev-110)
Angular grid pruning method      GridPruning ... 4 (adaptive)
Weight generation scheme         WeightScheme... mBecke (2022)
Basis function cutoff            BFCut       ... 1.0000e-12
Integration weight cutoff        WCut        ... 1.0000e-14
Partially contracted basis set               ... on
Rotationally invariant grid construction     ... off
Angular grids for H and He will be reduced by one unit

Total number of grid points                  ...    20189
Total number of batches                      ...      168
Average number of points per batch           ...      120
Average number of grid points per atom       ...     1188
UseSFitting                                  ... on

GRIDX 3
-------
General Integration Accuracy     IntAcc      ... 4.338
Radial Grid Type                 RadialGrid  ... OptM3 with GC (2021)
Angular Grid (max. ang.)         AngularGrid ... 3 (Lebedev-194)
Angular grid pruning method      GridPruning ... 4 (adaptive)
Weight generation scheme         WeightScheme... mBecke (2022)
Basis function cutoff            BFCut       ... 1.0000e-12
Integration weight cutoff        WCut        ... 1.0000e-14
Partially contracted basis set               ... on
Rotationally invariant grid construction     ... off
Angular grids for H and He will be reduced by one unit

Total number of grid points                  ...    44183
Total number of batches                      ...      353
Average number of points per batch           ...      125
Average number of grid points per atom       ...     2599
UseSFitting                                  ... on
Initializing property integral containers    ... done (  0.0 sec)

SHARK setup successfully completed in   0.8 seconds

Maximum memory used throughout the entire STARTUP-calculation: 21.1 MB


           ************************************************************
           *        Program running with 8 parallel MPI-processes     *
           *              working on a common directory               *
           ************************************************************
Occupation numbers will be reassigned to an Aufbau configuration
             **** ENERGY FILE WAS UPDATED (calc.en.tmp) ****
Finished Guess after   0.1 sec
Maximum memory used throughout the entire GUESS-calculation: 9.0 MB


           ************************************************************
           *        Program running with 8 parallel MPI-processes     *
           *              working on a common directory               *
           ************************************************************
--------------------
CPCM SOLVATION MODEL
--------------------
CPCM parameters:
  Epsilon                                         ...      16.7000
  Refrac                                          ...       1.2750
  Rsolv                                           ...       1.3000
  Surface type                                    ... GAUSSIAN VDW
  Discretization scheme                           ... Constant charge density
    Threshold for H atoms                         ...       5.0000 (charges/Ang^2)
    Threshold for non-H atoms                     ...       5.0000 (charges/Ang^2)
  Epsilon function type                           ...         CPCM
Solvent:                                          ... CUSTOM
Radii:
  Scheme                                          ... Element-dependent radii
  Radius for C  used is    3.8550 Bohr (=   2.0400 Ang.)
  Radius for O  used is    3.4469 Bohr (=   1.8240 Ang.)
  Radius for H  used is    2.4944 Bohr (=   1.3200 Ang.)
Calculating surface                               ...        done! (  0.0s)
Cavity surface points                             ...         1552
Cavity Volume                                     ...     928.3673
Cavity Surface-area                               ...     544.2414
Calculating surface distance matrix               ...        done! (  0.0s)
Performing Cholesky decomposition & store         ...        done! (  0.1s)
Overall time for CPCM initialization              ...                 0.1s

----------------------------------------D-I-I-S--------------------------------------------
Iteration    Energy (Eh)           Delta-E    RMSDP     MaxDP     DIISErr   Damp  Time(sec)
-------------------------------------------------------------------------------------------
               ***  Starting incremental Fock matrix formation  ***
    1    -308.9620169351427421     0.00e+00  5.94e-05  9.86e-04  4.53e-03  0.700   0.6
    2    -308.9620540080388764    -3.71e-05  5.08e-05  7.40e-04  3.65e-03  0.700   1.8
                               ***Turning on AO-DIIS***
                              *** Initializing SOSCF ***
---------------------------------------S-O-S-C-F--------------------------------------
Iteration    Energy (Eh)           Delta-E    RMSDP     MaxDP     MaxGrad    Time(sec)
--------------------------------------------------------------------------------------
    3    -308.9620832388606004    -2.92e-05  1.40e-04  2.16e-03  2.83e-03     0.5
               *** Restarting incremental Fock matrix formation ***
    4    -308.9621650192331117    -8.18e-05  3.64e-05  9.16e-04  1.93e-04     0.6
    5    -308.9621657343449215    -7.15e-07  1.64e-05  5.00e-04  2.22e-04     0.6
    6    -308.9621668798232577    -1.15e-06  2.54e-06  6.50e-05  1.33e-05     0.5
    7    -308.9621668820769855    -2.25e-09  9.32e-07  3.17e-05  1.02e-05     0.5
    8    -308.9621668858549128    -3.78e-09  2.21e-07  4.35e-06  1.00e-06     0.5
    9    -308.9621668859346073    -7.97e-11  8.37e-08  1.82e-06  5.69e-07     0.4
                 **** Energy Check signals convergence ****

               *****************************************************
               *                     SUCCESS                       *
               *           SCF CONVERGED AFTER   9 CYCLES          *
               *****************************************************

Recomputing exchange energy using gridx3       ... done (    0.773 sec)
Old exchange energy                            :    -22.717432425 Eh
New exchange energy                            :    -22.717530392 Eh
Exchange energy change after final integration :     -0.000097967 Eh
Total energy after final integration           :   -308.962264853 Eh
             **** ENERGY FILE WAS UPDATED (calc.en.tmp) ****

----------------
TOTAL SCF ENERGY
----------------

Total Energy       :       -308.96226485333329 Eh           -8407.29065 eV

Components:
Nuclear Repulsion  :        308.85788129650371 Eh            8404.45022 eV
Electronic Energy  :       -617.81499855993502 Eh          -16811.60080 eV
One Electron Energy:      -1030.15358436626479 Eh          -28031.90415 eV
Two Electron Energy:        412.33858580632972 Eh           11220.30335 eV
CPCM Dielectric    :         -0.00504962250327 Eh              -0.13741 eV

Virial components:
Potential Energy   :       -615.17743533103351 Eh          -16739.82905 eV
Kinetic Energy     :        306.21517047770021 Eh            8332.53841 eV
Virial Ratio       :          2.00897112436117

DFT components:
N(Alpha)           :       27.000009262058 electrons
N(Beta)            :       27.000009262058 electrons
N(Total)           :       54.000018524116 electrons
E(X)               :      -20.165237421036 Eh       
E(C)               :       -1.307150721192 Eh       
E(XC)              :      -21.472388142227 Eh       

CPCM Solvation Model Properties:
Surface-charge          :         -0.02109229061888
Corrected charge        :          0.00000000000000
Outlying charge corr.   :          0.00003274912066 Eh               0.00089 eV
Free-energy (cav+disp)  :  This term is not implemented in the current solvation scheme

---------------
SCF CONVERGENCE
---------------

  Last Energy change         ...    7.9694e-11  Tolerance :   1.0000e-09
  Last MAX-Density change    ...    1.8218e-06  Tolerance :   1.0000e-08
  Last RMS-Density change    ...    8.3699e-08  Tolerance :   1.0000e-09
  Last DIIS Error            ...    2.8319e-03  Tolerance :   1.0000e-08
  Last Orbital Gradient      ...    5.6936e-07  Tolerance :   2.0000e-06
  Last Orbital Rotation      ...    4.9006e-07  Tolerance :   2.0000e-06


Total SCF time: 0 days 0 hours 0 min 7 sec 
Finished LeanSCF after   7.2 sec

Maximum memory used throughout the entire LEANSCF-calculation: 16.7 MB


           ************************************************************
           *        Program running with 8 parallel MPI-processes     *
           *              working on a common directory               *
           ************************************************************

------------------------------------------------------------------------------
                                ORCA  MP2 
------------------------------------------------------------------------------

Freezing NCore=14 chemical core electrons

----------------------
RI-MP2 ENERGY+GRADIENT
----------------------
Dimension of the orbital basis            ...  148
Dimension of the AuxC basis               ...  476
Memory devoted to MP2                     ... 8000 MB   
Data format for matrix containers         ... DOUBLE
Compression type for matrix containers    ... UNCOMPRESSED
Overall scaling of the MP2 energy         ...   2.700e-01

-----------------------
SHARK RI TRANSFORMATION
-----------------------

Number of basis functions                ...    148
Number of aux functions                  ...    476
Number of operators                      ...      1
Generation of IJK                        ... YES
Generation of IAK                        ... YES
Generation of ABK                        ... NO
Orbital Range Operator  0:    0-  26 to   27- 147

Aux basis identifier                     ...   AUXC
Contraction scheme used                  ... SEGMENTED
Do orthogonalization                     ... YES
All operator combinations                ... NO
Transpose (ia|K)                         ... NO
Integral generator used                  ... LIBINT
Starting integral generation + trafo... 
Half trafo (segmented) done. Total time =  0.0 sec. integrals=  0.0 sec trafo=  0.0 sec
Integral generation and half transformation done (  0.0 sec)

Reading or making V^(-1/2)          ... done (  0.0 sec)
Sorting IJK integrals               ... done (  0.0 sec)
Sorting IAK integrals               ... done (  0.0 sec)

SHARK RI integral transformation done. Total time =  0.1 sec.

Opening buffers                              ... done
Frozen core precalculation                   ... done

Starting loop over batches of integrals:

Operator 0  - window                       ... (  7- 26)x( 27-147)
Operator 0  - Memory available             ...  8000 MB
Operator 0  - Memory needed per MO         ...   0.4 MB
Operator 0  - Number of orbitals per batch ... 3
Operator 0  - Number of batches            ... 1

OPERATOR  0   PASS   0:  MOs     7 ...    9 +   10 ...   12 +   13 ...   15 +   16 ...   18
                            +   19 ...   21 +   22 ...   24 +   25 ...   26
  Reading integrals       ... ok
  Internal MO   9
Closing buffer GIPV ( 0.01 GB; CompressionRatio= 1.00)
Time spent in pair loops =     0.190 sec
Deleting buffers (Ka|jb) ...done

-----------------------------------------------
 RI-MP2 CORRELATION ENERGY:     -0.331859189 Eh
-----------------------------------------------


---------------------
MP2 DENSITY FORMATION
---------------------

Completing the external part of the density      ... done
Storing the unrelaxed density                    ... done

Re-sorting 3-index density container for op 0    ... done
Computing external part of the Lagrangian        ... done
Calculating the xc-kernel                        ... done
Calculating G(D)                                 ... done
Completing the Lagrangian                        ... done
Solving the Z-vector equations                   ... Using XC Grid                  ... (calc.grid_cpscf.tmp) 
Recalculating density on grid  ... (calc.grho_cpscf0.tmp) done
Calculating the xc-kernel      ... (calc.fxc_cpscf0.tmp) done

-------------------
SHARK CP-SCF DRIVER
-------------------

Dimension of the orbital basis          ...    148
Dimension of the CPSCF-problem          ...   3267
Number of operators                     ...      1
Max. number of iterations               ...    128
Convergence Tolerance                   ... 3.0e-05
Number of perturbations                 ...      1
Perturbation type                       ... REAL

----------------------------
POPLE LINEAR EQUATION SOLVER
----------------------------

  ITERATION   0:   ||err||_max =   3.5217e-02 (   0.4 sec)
  ITERATION   1:   ||err||_max =   7.9258e-03 (   0.4 sec)
  ITERATION   2:   ||err||_max =   3.2139e-03 (   0.4 sec)
  ITERATION   3:   ||err||_max =   8.6719e-04 (   0.4 sec)
  ITERATION   4:   ||err||_max =   2.6130e-04 (   0.4 sec)
  ITERATION   5:   ||err||_max =   6.7673e-05 (   0.4 sec)
  ITERATION   6:   ||err||_max =   1.9673e-05 (   0.4 sec)
done
Finalizing the relaxed density                   ... done
Transforming P to the AO basis                   ... done
Storing the relaxed density                      ... done

------------------------------------
ENERGY WEIGHTED DENSITY FINALIZATION
------------------------------------

Gathering the parts of the W-matrix              ... done
Forming the Z-density                            ... done
Transforming Z to the AO basis                   ... done
Calculating G(Z)                                 ... done
Finalizing the W-matrix                          ... done
Transforming W to the AO basis and storing       ... done

----------------------------------
MP2 DERIVATIVE INTEGRAL GENERATION
----------------------------------

Input SCF Electron Density              ... calc.scfp
Input Correlated Electron Density       ... calc.pmp2re
Input Energy Weighted Density           ... calc.wmp2.tmp

Nuclear repulsion gradient              ... done (  0.0 sec)
HCore & Overlap gradient  (SHARK)       ... done (  0.0 sec)
Two-electron RIJ gradient terms         ... done (  0.2 sec)

-----------------------------------------------------------
MP2 COSX Grid Generation
-----------------------------------------------------------

General Integration Accuracy     IntAcc      ... 4.871
Radial Grid Type                 RadialGrid  ... OptM3 with GC (2021)
Angular Grid (max. ang.)         AngularGrid ... 4 (Lebedev-302)
Angular grid pruning method      GridPruning ... 4 (adaptive)
Weight generation scheme         WeightScheme... mBecke (2022)
Basis function cutoff            BFCut       ... 1.0000e-12
Integration weight cutoff        WCut        ... 1.0000e-14
Partially contracted basis set               ... on
Rotationally invariant grid construction     ... off
Angular grids for H and He will be reduced by one unit

Total number of grid points                  ...    86184
Total number of batches                      ...      682
Average number of points per batch           ...      126
Average number of grid points per atom       ...     5070
UseSFitting                                  ... on
Two-electron COSX gradient terms        ... 
Integration Timings:
Total Time                  =     2.5 sec
Basis fcn evaluation        =     0.0 sec
Density evaluation          =     0.1 sec
A evaluation                =     2.0 sec
A derivative evaluation     =     0.0 sec
S-fit derivative evaluation =     0.0 sec
anal. over. der. evaluation =     0.0 sec
num. over. der. evaluation  =     0.2 sec
K(P) evaluation             =     0.0 sec
finalize                    =     0.0 sec

done (  3.0 sec)
CPCM gradient                           ... done (  0.3 sec)
DFT XC gradient                         ... Exchange-correlation gradient    ... done
done (  0.4 sec)
Empirical dispersion gradient           ... 
-------------------
DISPERSION GRADIENT
-------------------

   1   C   :   -0.000253616   -0.000116816    0.000018919
   2   C   :    0.000091218   -0.000125538    0.000002924
   3   C   :    0.000069177    0.000070152   -0.000005335
   4   C   :   -0.000033414    0.000262769   -0.000015605
   5   C   :    0.000084641   -0.000055501    0.000002504
   6   C   :    0.000010807   -0.000051242    0.000001706
   7   O   :    0.000018415   -0.000127696    0.000006595
   8   H   :   -0.000124113   -0.000021645    0.000006255
   9   H   :   -0.000103281   -0.000048559    0.000038468
  10   H   :   -0.000106450   -0.000052018   -0.000022409
  11   H   :   -0.000030129    0.000133907   -0.000049361
  12   H   :    0.000000518    0.000125028   -0.000008215
  13   H   :   -0.000027602    0.000139360    0.000033539
  14   H   :    0.000082781   -0.000088106    0.000035659
  15   H   :    0.000078347   -0.000089725   -0.000045054
  16   H   :    0.000121891    0.000023434    0.000048737
  17   H   :    0.000120811    0.000022197   -0.000049327

Difference to translation invariance:
           :   -0.0000000000    0.0000000000   -0.0000000000

Difference to rotation invariance:
           :   -0.0000000000    0.0000000000    0.0000000000

Norm of the Dispersion gradient    ...    0.0006187805
RMS gradient                       ...    0.0000866466
MAX gradient                       ...    0.0002627690
done (  0.0 sec)

-------
TIMINGS
-------

Total time                :    8.990 sec
Integral trafo            :    0.088 sec (  1.0%)
FC preparation            :    0.014 sec (  0.2%)
I/O of integrals          :    0.028 sec (  0.3%)
K(i,j) operators          :    0.025 sec (  0.3%)
T(i,j) pair energies      :    0.005 sec (  0.1%)
V**(-1/2)                 :    0.060 sec (  0.7%)
Gamma(ia|P)               :    0.024 sec (  0.3%)
Gamma-Trafo               :    0.012 sec (  0.1%)
D(virtual)                :    0.001 sec (  0.0%)
D(internal)               :    0.026 sec (  0.3%)
W(virtual)                :    0.003 sec (  0.0%)
W(internal)               :    0.031 sec (  0.3%)
L(virtual)                :    0.040 sec (  0.4%)
L(internal)               :    0.004 sec (  0.0%)
XC kernel                 :    0.013 sec (  0.1%)
G(D)                      :    0.724 sec (  8.1%)
G(Z)                      :    0.716 sec (  8.0%)
Z-vector solution         :    2.966 sec ( 33.0%)
3-index derivative        :    0.094 sec (  1.1%)
2-index derivative        :    0.022 sec (  0.2%)
Fock matrix gradient      :    3.945 sec ( 43.9%)


---------------------------------------
MP2 TOTAL ENERGY:     -309.294124042 Eh
---------------------------------------

The final MP2 gradient
  0:   0.00029815  -0.00043301   0.00019670
  1:  -0.00083851  -0.00097387   0.00026447
  2:  -0.00054330   0.00151620   0.00005671
  3:  -0.00047473   0.00121405  -0.00008075
  4:   0.00245548   0.00179441  -0.00039607
  5:  -0.00253306  -0.00226657   0.00018299
  6:   0.00041695  -0.00059221  -0.00042567
  7:   0.00056936   0.00002204  -0.00005398
  8:  -0.00024109   0.00007064  -0.00020237
  9:  -0.00017551   0.00008021   0.00018676
 10:   0.00020532  -0.00021489   0.00004728
 11:  -0.00011844  -0.00022193   0.00006002
 12:   0.00016839  -0.00022674  -0.00006810
 13:   0.00043923   0.00050005  -0.00013494
 14:   0.00067301   0.00023576   0.00033819
 15:  -0.00016232  -0.00029223  -0.00011081
 16:  -0.00018227  -0.00017916   0.00013744

-----------------------------------
NORM OF THE MP2 GRADIENT:  0.005484
-----------------------------------

Maximum memory used throughout the entire MP2-calculation: 30.5 MB


-------------------------------------------------------------------------------
                          DFT DISPERSION CORRECTION                            
                                                                               
                              DFTD3 V3.1  Rev 1                                
                          USING Becke-Johnson damping                          
-------------------------------------------------------------------------------
-------------------------   ----------------
Dispersion correction           -0.010629227
-------------------------   ----------------


-------------------------   --------------------
FINAL SINGLE POINT ENERGY      -309.304753269181
-------------------------   --------------------

------------------------------------------------------------------------------
                         ORCA GEOMETRY RELAXATION STEP
------------------------------------------------------------------------------

Reading the OPT-File                    .... done
Getting information on internals        .... done
Copying old internal coords+grads       .... done
Making the new internal coordinates     .... (2022 redundants) done
Validating the new internal coordinates .... (2022 redundants) done
Calculating the B-matrix                .... done
Calculating the G,G- and P matrices     .... done
Transforming gradient to internals      .... done
Projecting the internal gradient        .... done
Number of atoms                         ....  17
Number of internal coordinates          ....  78
Current Energy                          ....  -309.304753269 Eh
Current gradient norm                   ....     0.005484218 Eh/bohr
Maximum allowed component of the step   ....  0.300
Current trust radius                    ....  0.450
Updating the Hessian (BFGS)             .... done
Forming the augmented Hessian           .... done
Diagonalizing the augmented Hessian     .... done
Last element of RFO vector              ....  0.999213524
Lowest eigenvalues of augmented Hessian:
 -0.000077610  0.012743525  0.012796841  0.014889295  0.022328107
Length of the computed step             ....  0.039683869
The final length of the internal step   ....  0.039683869
Converting the step to Cartesian space:
 Initial RMS(Int)=    0.0044933133
Transforming coordinates:
 Iter   0:  RMS(Cart)=    0.0079176033 RMS(Int)=    0.0044904583
done
Storing new coordinates                 .... done
The predicted energy change is          ....    -0.000038866
Previously predicted energy change      ....    -0.000162304
Actually observed energy change         ....    -0.000207528
Ratio of predicted to observed change   ....     1.278637786
New trust radius                        ....     0.450000000

                                .--------------------.
          ----------------------|Geometry convergence|-------------------------
          Item                value                   Tolerance       Converged
          ---------------------------------------------------------------------
          Energy change      -0.0002075282            0.0000010000      NO
          RMS gradient        0.0004472073            0.0000300000      NO
          MAX gradient        0.0016875838            0.0001000000      NO
          RMS step            0.0044933133            0.0006000000      NO
          MAX step            0.0140935775            0.0010000000      NO
          ........................................................
          Max(Bonds)      0.0036      Max(Angles)    0.32
          Max(Dihed)        0.81      Max(Improp)    0.00
          ---------------------------------------------------------------------

The optimization has not yet converged - more geometry cycles are needed


    ---------------------------------------------------------------------------
                         Redundant Internal Coordinates
                            (Angstroem and degrees)

        Definition                    Value    dE/dq     Step     New-Value
    ----------------------------------------------------------------------------
     1. B(C   1,C   0)                1.4874 -0.000427  0.0005    1.4880   
     2. B(C   2,C   1)                1.3470  0.001688 -0.0017    1.3453   
     3. B(C   3,C   2)                1.5038  0.000581 -0.0013    1.5025   
     4. B(C   4,C   2)                1.5168  0.001217 -0.0017    1.5151   
     5. B(C   5,C   4)                1.5460  0.001684 -0.0036    1.5423   
     6. B(O   6,C   5)                1.4427 -0.000455  0.0027    1.4455   
     7. B(O   6,C   1)                1.3758  0.000403  0.0004    1.3762   
     8. B(H   7,C   0)                1.0965 -0.000229  0.0004    1.0969   
     9. B(H   8,C   0)                1.1006 -0.000139  0.0002    1.1008   
    10. B(H   9,C   0)                1.1006 -0.000124  0.0002    1.1007   
    11. B(H  10,C   3)                1.1012 -0.000199  0.0004    1.1016   
    12. B(H  11,C   3)                1.0984 -0.000231  0.0004    1.0989   
    13. B(H  12,C   3)                1.1014 -0.000205  0.0004    1.1018   
    14. B(H  13,C   5)                1.0984 -0.000096  0.0001    1.0985   
    15. B(H  14,C   5)                1.1003 -0.000165  0.0002    1.1005   
    16. B(H  15,C   4)                1.1030 -0.000266  0.0005    1.1036   
    17. B(H  16,C   4)                1.1014 -0.000261  0.0005    1.1019   
    18. A(H   8,C   0,H   9)          107.21 -0.000215   -0.05    107.17   
    19. A(H   7,C   0,H   9)          108.77  0.000091    0.00    108.77   
    20. A(C   1,C   0,H   7)          110.42 -0.000974    0.24    110.66   
    21. A(H   7,C   0,H   8)          108.73  0.000131   -0.01    108.72   
    22. A(C   1,C   0,H   8)          110.77  0.000561   -0.11    110.66   
    23. A(C   1,C   0,H   9)          110.85  0.000422   -0.07    110.77   
    24. A(C   0,C   1,O   6)          114.87  0.000116   -0.23    114.65   
    25. A(C   2,C   1,O   6)          114.60  0.000500   -0.06    114.53   
    26. A(C   0,C   1,C   2)          130.53 -0.000616    0.29    130.82   
    27. A(C   1,C   2,C   4)          108.27 -0.000432    0.02    108.29   
    28. A(C   3,C   2,C   4)          123.87  0.000319   -0.06    123.81   
    29. A(C   1,C   2,C   3)          127.82  0.000114    0.04    127.87   
    30. A(H  11,C   3,H  12)          107.29  0.000129   -0.08    107.21   
    31. A(H  10,C   3,H  12)          107.29  0.000265   -0.16    107.13   
    32. A(H  10,C   3,H  11)          107.26  0.000147   -0.08    107.17   
    33. A(C   2,C   3,H  11)          110.39 -0.000078    0.03    110.42   
    34. A(C   2,C   3,H  10)          112.14 -0.000213    0.14    112.28   
    35. A(C   2,C   3,H  12)          112.22 -0.000212    0.13    112.35   
    36. A(C   5,C   4,H  16)          111.84  0.000146   -0.04    111.81   
    37. A(C   2,C   4,H  16)          112.45  0.000157   -0.07    112.38   
    38. A(C   5,C   4,H  15)          112.11 -0.000084    0.09    112.19   
    39. A(C   2,C   4,H  15)          111.57  0.000246    0.10    111.67   
    40. A(C   2,C   4,C   5)          102.03 -0.000548    0.17    102.20   
    41. A(H  15,C   4,H  16)          106.94  0.000074   -0.23    106.71   
    42. A(H  13,C   5,H  14)          108.18 -0.000477    0.14    108.32   
    43. A(O   6,C   5,H  14)          108.43  0.001063   -0.28    108.15   
    44. A(C   4,C   5,H  14)          111.91 -0.000650    0.20    112.11   
    45. A(O   6,C   5,H  13)          108.40  0.000196   -0.26    108.14   
    46. A(C   4,C   5,H  13)          112.80 -0.000814    0.32    113.13   
    47. A(C   4,C   5,O   6)          106.97  0.000804   -0.16    106.81   
    48. A(C   1,O   6,C   5)          107.70 -0.000302   -0.04    107.66   
    49. D(C   2,C   1,C   0,H   7)      0.37  0.000049   -0.08      0.29   
    50. D(O   6,C   1,C   0,H   7)    179.91 -0.000026   -0.09    179.82   
    51. D(O   6,C   1,C   0,H   8)     59.41  0.000085   -0.15     59.25   
    52. D(C   2,C   1,C   0,H   8)   -120.14  0.000160   -0.14   -120.28   
    53. D(C   2,C   1,C   0,H   9)    120.97 -0.000205    0.03    121.00   
    54. D(C   3,C   2,C   1,O   6)   -179.19  0.000025    0.09   -179.10   
    55. D(C   4,C   2,C   1,O   6)     -1.21  0.000048   -0.03     -1.24   
    56. D(C   4,C   2,C   1,C   0)    178.33 -0.000028   -0.04    178.29   
    57. D(C   3,C   2,C   1,C   0)      0.35 -0.000050    0.08      0.43   
    58. D(H  12,C   3,C   2,C   1)     59.56 -0.000004    0.17     59.73   
    59. D(H  11,C   3,C   2,C   4)      1.49 -0.000045    0.32      1.81   
    60. D(H  11,C   3,C   2,C   1)    179.18 -0.000033    0.18    179.36   
    61. D(H  10,C   3,C   2,C   4)    121.03 -0.000053    0.32    121.34   
    62. D(H  10,C   3,C   2,C   1)    -61.29 -0.000041    0.19    -61.10   
    63. D(C   5,C   4,C   2,C   1)      4.70 -0.000183    0.43      5.13   
    64. D(H  16,C   4,C   2,C   1)    124.68 -0.000264    0.45    125.13   
    65. D(H  15,C   4,C   2,C   3)     62.91  0.000133    0.07     62.98   
    66. D(H  15,C   4,C   2,C   1)   -115.17  0.000116    0.18   -114.98   
    67. D(C   5,C   4,C   2,C   3)   -177.22 -0.000166    0.32   -176.90   
    68. D(H  13,C   5,C   4,H  16)    114.03 -0.000093   -0.40    113.63   
    69. D(H  13,C   5,C   4,H  15)     -6.07 -0.000232   -0.14     -6.21   
    70. D(H  13,C   5,C   4,C   2)   -125.56 -0.000161   -0.40   -125.96   
    71. D(O   6,C   5,C   4,H  16)   -126.86  0.000197   -0.64   -127.50   
    72. D(O   6,C   5,C   4,H  15)    113.03  0.000057   -0.38    112.65   
    73. D(O   6,C   5,C   4,C   2)     -6.45  0.000129   -0.64     -7.09   
    74. D(C   1,O   6,C   5,H  14)   -114.78 -0.000390    0.66   -114.12   
    75. D(C   1,O   6,C   5,H  13)    127.99 -0.000512    0.81    128.80   
    76. D(C   1,O   6,C   5,C   4)      6.08 -0.000117    0.66      6.75   
    77. D(C   5,O   6,C   1,C   2)     -3.21  0.000056   -0.42     -3.63   
    78. D(C   5,O   6,C   1,C   0)    177.17  0.000123   -0.41    176.76   
    ----------------------------------------------------------------------------

Geometry step timings:
Preparation and reading OPT file:      0.001 s (18.727 %)
Internal coordinates            :      0.000 s ( 0.844 %)
B/P matrices and projection     :      0.001 s (23.160 %)
Hessian update/contruction      :      0.000 s ( 9.499 %)
Making the step                 :      0.001 s (17.973 %)
Converting the step to Cartesian:      0.000 s ( 2.473 %)
Storing new data                :      0.000 s ( 0.965 %)
Checking convergence            :      0.000 s ( 0.362 %)
Final printing                  :      0.001 s (25.935 %)
Total time                      :      0.003 s

Time for energy+gradient        :     17.854 s
Time for complete geometry iter :     18.040 s

         *************************************************************
         *                GEOMETRY OPTIMIZATION CYCLE   5            *
         *************************************************************
---------------------------------
CARTESIAN COORDINATES (ANGSTROEM)
---------------------------------
  C      0.956382   -0.018182    0.129123
  C      2.435709    0.125688    0.058384
  C      3.208638    1.221727   -0.047198
  C      2.769272    2.656921   -0.116483
  C      4.658965    0.783569   -0.034812
  C      4.534968   -0.753760   -0.038324
  O      3.131244   -1.060220    0.119594
  H      0.469253    0.963339    0.078056
  H      0.658617   -0.511931    1.066857
  H      0.584723   -0.641478   -0.698498
  H      2.134308    2.857331   -0.994101
  H      3.641233    3.321786   -0.188240
  H      2.197870    2.963638    0.774231
  H      5.084232   -1.232820    0.783573
  H      4.877620   -1.194875   -0.986520
  H      5.189882    1.156924    0.857728
  H      5.215910    1.151315   -0.911632

----------------------------
CARTESIAN COORDINATES (A.U.)
----------------------------
  NO LB      ZA    FRAG     MASS         X           Y           Z
   0 C     6.0000    0    12.011    1.807301   -0.034359    0.244008
   1 C     6.0000    0    12.011    4.602823    0.237517    0.110330
   2 C     6.0000    0    12.011    6.063447    2.308729   -0.089191
   3 C     6.0000    0    12.011    5.233166    5.020853   -0.220120
   4 C     6.0000    0    12.011    8.804168    1.480730   -0.065785
   5 C     6.0000    0    12.011    8.569848   -1.424400   -0.072423
   6 O     8.0000    0    15.999    5.917194   -2.003526    0.226000
   7 H     1.0000    0     1.008    0.886760    1.820447    0.147504
   8 H     1.0000    0     1.008    1.244606   -0.967409    2.016068
   9 H     1.0000    0     1.008    1.104966   -1.212219   -1.319970
  10 H     1.0000    0     1.008    4.033258    5.399574   -1.878579
  11 H     1.0000    0     1.008    6.880933    6.277265   -0.355721
  12 H     1.0000    0     1.008    4.153372    5.600465    1.463085
  13 H     1.0000    0     1.008    9.607807   -2.329693    1.480739
  14 H     1.0000    0     1.008    9.217365   -2.257986   -1.864253
  15 H     1.0000    0     1.008    9.807455    2.186269    1.620872
  16 H     1.0000    0     1.008    9.856642    2.175670   -1.722734

--------------------------------
INTERNAL COORDINATES (ANGSTROEM)
--------------------------------
 C      0   0   0     0.000000000000     0.00000000     0.00000000
 C      1   0   0     1.487988518913     0.00000000     0.00000000
 C      2   1   0     1.345312771455   130.82067284     0.00000000
 C      3   2   1     1.502539429698   127.86543220     0.43575046
 C      3   2   1     1.515119017276   108.28344236   178.30024904
 C      5   3   2     1.542325191245   102.19720055     5.13135002
 O      2   1   3     1.376188710161   114.64728762   179.53384959
 H      1   2   3     1.096944250351   110.65658713     0.28939230
 H      1   2   3     1.100816436837   110.65774697   239.71749126
 H      1   2   3     1.100720936609   110.77449547   121.00409214
 H      4   3   2     1.101616125122   112.27497035   298.90243798
 H      4   3   2     1.098867441148   110.42028286   179.36530054
 H      4   3   2     1.101793040443   112.35073447    59.73225736
 H      6   5   3     1.098501559023   113.12806847   234.03672729
 H      6   5   3     1.100485011092   112.11508808   111.19505838
 H      5   3   2     1.103582469655   111.67164786   245.01559777
 H      5   3   2     1.101924888237   112.38315436   125.13380600

---------------------------
INTERNAL COORDINATES (A.U.)
---------------------------
 C      0   0   0     0.000000000000     0.00000000     0.00000000
 C      1   0   0     2.811890791165     0.00000000     0.00000000
 C      2   1   0     2.542272702516   130.82067284     0.00000000
 C      3   2   1     2.839388027547   127.86543220     0.43575046
 C      3   2   1     2.863160002947   108.28344236   178.30024904
 C      5   3   2     2.914572220901   102.19720055     5.13135002
 O      2   1   3     2.600619770799   114.64728762   179.53384959
 H      1   2   3     2.072924217344   110.65658713     0.28939230
 H      1   2   3     2.080241589341   110.65774697   239.71749126
 H      1   2   3     2.080061120065   110.77449547   121.00409214
 H      4   3   2     2.081752781193   112.27497035   298.90243798
 H      4   3   2     2.076558521252   110.42028286   179.36530054
 H      4   3   2     2.082087102698   112.35073447    59.73225736
 H      6   5   3     2.075867104238   113.12806847   234.03672729
 H      6   5   3     2.079615285448   112.11508808   111.19505838
 H      5   3   2     2.085468633845   111.67164786   245.01559777
 H      5   3   2     2.082336258921   112.38315436   125.13380600


           ************************************************************
           *        Program running with 8 parallel MPI-processes     *
           *              working on a common directory               *
           ************************************************************
------------------------------------------------------------------------------
                   ___                                                        
                  /   \      - P O W E R E D   B Y -                         
                 /     \                                                     
                 |  |  |   _    _      __       _____    __    __             
                 |  |  |  | |  | |    /  \     |  _  \  |  |  /  |          
                  \  \/   | |  | |   /    \    | | | |  |  | /  /          
                 / \  \   | |__| |  /  /\  \   | |_| |  |  |/  /          
                |  |  |   |  __  | /  /__\  \  |    /   |      \           
                |  |  |   | |  | | |   __   |  |    \   |  |\   \          
                \     /   | |  | | |  |  |  |  | |\  \  |  | \   \       
                 \___/    |_|  |_| |__|  |__|  |_| \__\ |__|  \__/        
                                                                              
                      - O R C A' S   B I G   F R I E N D -                    
                                      &                                       
                       - I N T E G R A L  F E E D E R -                       
                                                                              
 v1 FN, 2020, v2 2021, v3 2022-2024                                           
------------------------------------------------------------------------------


----------------------
SHARK INTEGRAL PACKAGE
----------------------

Number of atoms                             ...     17
Number of basis functions                   ...    148
Number of shells                            ...     72
Maximum angular momentum                    ...      2
Integral batch strategy                     ... SHARK/LIBINT Hybrid
RI-J (if used) integral strategy            ... SPLIT-RIJ (Revised 2003 algorithm where possible)
Printlevel                                  ...      1
Contraction scheme used                     ... SEGMENTED contraction
Prescreening option                         ... SCHWARTZ
   Thresh                                   ... 1.000e-12
   Tcut                                     ... 1.000e-14
   Tpresel                                  ... 1.000e-14 
Coulomb Range Separation                    ... NOT USED
Exchange Range Separation                   ... NOT USED
Multipole approximations                    ... NOT USED
Finite Nucleus Model                        ... NOT USED
CABS basis                                  ... NOT available
Auxiliary Coulomb fitting basis             ... AVAILABLE
   # of basis functions in Aux-J            ...    453
   # of shells in Aux-J                     ...    155
   Maximum angular momentum in Aux-J        ...      4
Auxiliary J/K fitting basis                 ... NOT available
Auxiliary Correlation fitting basis         ... AVAILABLE
   # of basis functions in Aux-C            ...    476
   # of shells in Aux-C                     ...    172
   Maximum angular momentum in Aux-C        ...      3
Auxiliary 'external' fitting basis          ... NOT available

Checking pre-screening integrals            ... done (  0.0 sec) Dimension = 72
Check shell pair data                       ... done (  0.0 sec)
Shell pair information
Shell pair cut-off parameter TPreSel        ...   1.0e-14
Total number of shell pairs                 ...      2628
Shell pairs after pre-screening             ...      2582
Total number of primitive shell pairs       ...      9166
Primitive shell pairs kept                  ...      7009
          la=0 lb=0:    846 shell pairs
          la=1 lb=0:    962 shell pairs
          la=1 lb=1:    293 shell pairs
          la=2 lb=0:    285 shell pairs
          la=2 lb=1:    168 shell pairs
          la=2 lb=2:     28 shell pairs

Calculating one electron integrals          ... done (  0.0 sec)
Calculating RI/J V-Matrix + Cholesky decomp.... done (  0.0 sec)
Calculating RI/C V-Matrix + Cholesky decomp.... done (  0.0 sec)
Calculating Nuclear repulsion               ... done (  0.0 sec) ENN=    308.932315042048 Eh

Diagonalization of the overlap matrix:
Smallest eigenvalue                        ... 7.595e-04
Time for diagonalization                   ...    0.002 sec
Threshold for overlap eigenvalues          ... 1.000e-07
Number of eigenvalues below threshold      ... 0
Time for construction of square roots      ...    0.002 sec
Total time needed                          ...    0.005 sec

-------------------
DFT GRID GENERATION
-------------------

General Integration Accuracy     IntAcc      ... 4.388
Radial Grid Type                 RadialGrid  ... OptM3 with GC (2021)
Angular Grid (max. ang.)         AngularGrid ... 4 (Lebedev-302)
Angular grid pruning method      GridPruning ... 4 (adaptive)
Weight generation scheme         WeightScheme... mBecke (2022)
Basis function cutoff            BFCut       ... 1.0000e-12
Integration weight cutoff        WCut        ... 1.0000e-14
Partially contracted basis set               ... off
Rotationally invariant grid construction     ... off
Angular grids for H and He will be reduced by one unit

Total number of grid points                  ...    74275
Total number of batches                      ...     1171
Average number of points per batch           ...       63
Average number of grid points per atom       ...     4369

--------------------
COSX GRID GENERATION
--------------------

GRIDX 1
-------
General Integration Accuracy     IntAcc      ... 3.816
Radial Grid Type                 RadialGrid  ... OptM3 with GC (2021)
Angular Grid (max. ang.)         AngularGrid ... 1 (Lebedev-50)
Angular grid pruning method      GridPruning ... 4 (adaptive)
Weight generation scheme         WeightScheme... mBecke (2022)
Basis function cutoff            BFCut       ... 1.0000e-12
Integration weight cutoff        WCut        ... 1.0000e-14
Partially contracted basis set               ... on
Rotationally invariant grid construction     ... off
Angular grids for H and He will be reduced by one unit

Total number of grid points                  ...     9550
Total number of batches                      ...       87
Average number of points per batch           ...      109
Average number of grid points per atom       ...      562
UseSFitting                                  ... on

GRIDX 2
-------
General Integration Accuracy     IntAcc      ... 4.020
Radial Grid Type                 RadialGrid  ... OptM3 with GC (2021)
Angular Grid (max. ang.)         AngularGrid ... 2 (Lebedev-110)
Angular grid pruning method      GridPruning ... 4 (adaptive)
Weight generation scheme         WeightScheme... mBecke (2022)
Basis function cutoff            BFCut       ... 1.0000e-12
Integration weight cutoff        WCut        ... 1.0000e-14
Partially contracted basis set               ... on
Rotationally invariant grid construction     ... off
Angular grids for H and He will be reduced by one unit

Total number of grid points                  ...    20188
Total number of batches                      ...      169
Average number of points per batch           ...      119
Average number of grid points per atom       ...     1188
UseSFitting                                  ... on

GRIDX 3
-------
General Integration Accuracy     IntAcc      ... 4.338
Radial Grid Type                 RadialGrid  ... OptM3 with GC (2021)
Angular Grid (max. ang.)         AngularGrid ... 3 (Lebedev-194)
Angular grid pruning method      GridPruning ... 4 (adaptive)
Weight generation scheme         WeightScheme... mBecke (2022)
Basis function cutoff            BFCut       ... 1.0000e-12
Integration weight cutoff        WCut        ... 1.0000e-14
Partially contracted basis set               ... on
Rotationally invariant grid construction     ... off
Angular grids for H and He will be reduced by one unit

Total number of grid points                  ...    44191
Total number of batches                      ...      354
Average number of points per batch           ...      124
Average number of grid points per atom       ...     2599
UseSFitting                                  ... on
Initializing property integral containers    ... done (  0.0 sec)

SHARK setup successfully completed in   0.7 seconds

Maximum memory used throughout the entire STARTUP-calculation: 21.1 MB


           ************************************************************
           *        Program running with 8 parallel MPI-processes     *
           *              working on a common directory               *
           ************************************************************
Occupation numbers will be reassigned to an Aufbau configuration
             **** ENERGY FILE WAS UPDATED (calc.en.tmp) ****
Finished Guess after   0.1 sec
Maximum memory used throughout the entire GUESS-calculation: 9.0 MB


           ************************************************************
           *        Program running with 8 parallel MPI-processes     *
           *              working on a common directory               *
           ************************************************************
--------------------
CPCM SOLVATION MODEL
--------------------
CPCM parameters:
  Epsilon                                         ...      16.7000
  Refrac                                          ...       1.2750
  Rsolv                                           ...       1.3000
  Surface type                                    ... GAUSSIAN VDW
  Discretization scheme                           ... Constant charge density
    Threshold for H atoms                         ...       5.0000 (charges/Ang^2)
    Threshold for non-H atoms                     ...       5.0000 (charges/Ang^2)
  Epsilon function type                           ...         CPCM
Solvent:                                          ... CUSTOM
Radii:
  Scheme                                          ... Element-dependent radii
  Radius for C  used is    3.8550 Bohr (=   2.0400 Ang.)
  Radius for O  used is    3.4469 Bohr (=   1.8240 Ang.)
  Radius for H  used is    2.4944 Bohr (=   1.3200 Ang.)
Calculating surface                               ...        done! (  0.0s)
Cavity surface points                             ...         1555
Cavity Volume                                     ...     928.2525
Cavity Surface-area                               ...     544.3442
Calculating surface distance matrix               ...        done! (  0.0s)
Performing Cholesky decomposition & store         ...        done! (  0.1s)
Overall time for CPCM initialization              ...                 0.1s

----------------------------------------D-I-I-S--------------------------------------------
Iteration    Energy (Eh)           Delta-E    RMSDP     MaxDP     DIISErr   Damp  Time(sec)
-------------------------------------------------------------------------------------------
               ***  Starting incremental Fock matrix formation  ***
                              *** Initializing SOSCF ***
---------------------------------------S-O-S-C-F--------------------------------------
Iteration    Energy (Eh)           Delta-E    RMSDP     MaxDP     MaxGrad    Time(sec)
--------------------------------------------------------------------------------------
    1    -308.9621586838121061     0.00e+00  1.36e-04  2.31e-03  1.46e-04     0.7
               *** Restarting incremental Fock matrix formation ***
    2    -308.9622212441489069    -6.26e-05  5.93e-05  8.57e-04  2.52e-04     0.6
    3    -308.9622299476232570    -8.70e-06  3.60e-05  6.49e-04  1.51e-04     0.6
    4    -308.9622303621405877    -4.15e-07  1.45e-05  3.26e-04  1.43e-04     0.5
    5    -308.9622310196531885    -6.58e-07  1.98e-06  5.48e-05  1.15e-05     0.6
    6    -308.9622310218422285    -2.19e-09  8.08e-07  2.81e-05  6.46e-06     0.5
    7    -308.9622310248450390    -3.00e-09  2.10e-07  4.87e-06  1.14e-06     0.5
    8    -308.9622310248768713    -3.18e-11  8.72e-08  1.90e-06  5.72e-07     0.5
                 **** Energy Check signals convergence ****

               *****************************************************
               *                     SUCCESS                       *
               *           SCF CONVERGED AFTER   8 CYCLES          *
               *****************************************************

Recomputing exchange energy using gridx3       ... done (    0.782 sec)
Old exchange energy                            :    -22.717998247 Eh
New exchange energy                            :    -22.718097835 Eh
Exchange energy change after final integration :     -0.000099588 Eh
Total energy after final integration           :   -308.962330613 Eh
             **** ENERGY FILE WAS UPDATED (calc.en.tmp) ****

----------------
TOTAL SCF ENERGY
----------------

Total Energy       :       -308.96233061256214 Eh           -8407.29243 eV

Components:
Nuclear Repulsion  :        308.93231504204806 Eh            8406.47567 eV
Electronic Energy  :       -617.88947542564620 Eh          -16813.62741 eV
One Electron Energy:      -1030.30680571072321 Eh          -28036.07351 eV
Two Electron Energy:        412.41733028507707 Eh           11222.44610 eV
CPCM Dielectric    :         -0.00507064127890 Eh              -0.13798 eV

Virial components:
Potential Energy   :       -615.18347987757375 Eh          -16739.99353 eV
Kinetic Energy     :        306.22114926501155 Eh            8332.70110 eV
Virial Ratio       :          2.00895163953937

DFT components:
N(Alpha)           :       27.000009978647 electrons
N(Beta)            :       27.000009978647 electrons
N(Total)           :       54.000019957294 electrons
E(X)               :      -20.165691015321 Eh       
E(C)               :       -1.307198103734 Eh       
E(XC)              :      -21.472889119055 Eh       

CPCM Solvation Model Properties:
Surface-charge          :         -0.02110591566928
Corrected charge        :          0.00000000000000
Outlying charge corr.   :          0.00003279181840 Eh               0.00089 eV
Free-energy (cav+disp)  :  This term is not implemented in the current solvation scheme

---------------
SCF CONVERGENCE
---------------

  Last Energy change         ...    3.1832e-11  Tolerance :   1.0000e-09
  Last MAX-Density change    ...    1.8997e-06  Tolerance :   1.0000e-08
  Last RMS-Density change    ...    8.7151e-08  Tolerance :   1.0000e-09
  Last DIIS Error            ...    2.9978e-03  Tolerance :   1.0000e-08
  Last Orbital Gradient      ...    5.7186e-07  Tolerance :   2.0000e-06
  Last Orbital Rotation      ...    5.3221e-07  Tolerance :   2.0000e-06


Total SCF time: 0 days 0 hours 0 min 5 sec 
Finished LeanSCF after   5.6 sec

Maximum memory used throughout the entire LEANSCF-calculation: 16.8 MB


           ************************************************************
           *        Program running with 8 parallel MPI-processes     *
           *              working on a common directory               *
           ************************************************************

------------------------------------------------------------------------------
                                ORCA  MP2 
------------------------------------------------------------------------------

Freezing NCore=14 chemical core electrons

----------------------
RI-MP2 ENERGY+GRADIENT
----------------------
Dimension of the orbital basis            ...  148
Dimension of the AuxC basis               ...  476
Memory devoted to MP2                     ... 8000 MB   
Data format for matrix containers         ... DOUBLE
Compression type for matrix containers    ... UNCOMPRESSED
Overall scaling of the MP2 energy         ...   2.700e-01

-----------------------
SHARK RI TRANSFORMATION
-----------------------

Number of basis functions                ...    148
Number of aux functions                  ...    476
Number of operators                      ...      1
Generation of IJK                        ... YES
Generation of IAK                        ... YES
Generation of ABK                        ... NO
Orbital Range Operator  0:    0-  26 to   27- 147

Aux basis identifier                     ...   AUXC
Contraction scheme used                  ... SEGMENTED
Do orthogonalization                     ... YES
All operator combinations                ... NO
Transpose (ia|K)                         ... NO
Integral generator used                  ... LIBINT
Starting integral generation + trafo... 
Half trafo (segmented) done. Total time =  0.0 sec. integrals=  0.0 sec trafo=  0.0 sec
Integral generation and half transformation done (  0.0 sec)

Reading or making V^(-1/2)          ... done (  0.0 sec)
Sorting IJK integrals               ... done (  0.0 sec)
Sorting IAK integrals               ... done (  0.0 sec)

SHARK RI integral transformation done. Total time =  0.1 sec.

Opening buffers                              ... done
Frozen core precalculation                   ... done

Starting loop over batches of integrals:

Operator 0  - window                       ... (  7- 26)x( 27-147)
Operator 0  - Memory available             ...  8000 MB
Operator 0  - Memory needed per MO         ...   0.4 MB
Operator 0  - Number of orbitals per batch ... 3
Operator 0  - Number of batches            ... 1

OPERATOR  0   PASS   0:  MOs     7 ...    9 +   10 ...   12 +   13 ...   15 +   16 ...   18
                            +   19 ...   21 +   22 ...   24 +   25 ...   26
  Reading integrals       ... ok
  Internal MO   9
Closing buffer GIPV ( 0.01 GB; CompressionRatio= 1.00)
Time spent in pair loops =     0.176 sec
Deleting buffers (Ka|jb) ...done

-----------------------------------------------
 RI-MP2 CORRELATION ENERGY:     -0.331844542 Eh
-----------------------------------------------


---------------------
MP2 DENSITY FORMATION
---------------------

Completing the external part of the density      ... done
Storing the unrelaxed density                    ... done

Re-sorting 3-index density container for op 0    ... done
Computing external part of the Lagrangian        ... done
Calculating the xc-kernel                        ... done
Calculating G(D)                                 ... done
Completing the Lagrangian                        ... done
Solving the Z-vector equations                   ... Using XC Grid                  ... (calc.grid_cpscf.tmp) 
Recalculating density on grid  ... (calc.grho_cpscf0.tmp) done
Calculating the xc-kernel      ... (calc.fxc_cpscf0.tmp) done

-------------------
SHARK CP-SCF DRIVER
-------------------

Dimension of the orbital basis          ...    148
Dimension of the CPSCF-problem          ...   3267
Number of operators                     ...      1
Max. number of iterations               ...    128
Convergence Tolerance                   ... 3.0e-05
Number of perturbations                 ...      1
Perturbation type                       ... REAL

----------------------------
POPLE LINEAR EQUATION SOLVER
----------------------------

  ITERATION   0:   ||err||_max =   3.5270e-02 (   0.4 sec)
  ITERATION   1:   ||err||_max =   7.9376e-03 (   0.4 sec)
  ITERATION   2:   ||err||_max =   3.2191e-03 (   0.4 sec)
  ITERATION   3:   ||err||_max =   8.6437e-04 (   0.4 sec)
  ITERATION   4:   ||err||_max =   2.6155e-04 (   0.4 sec)
  ITERATION   5:   ||err||_max =   6.7568e-05 (   0.4 sec)
  ITERATION   6:   ||err||_max =   1.9645e-05 (   0.4 sec)
done
Finalizing the relaxed density                   ... done
Transforming P to the AO basis                   ... done
Storing the relaxed density                      ... done

------------------------------------
ENERGY WEIGHTED DENSITY FINALIZATION
------------------------------------

Gathering the parts of the W-matrix              ... done
Forming the Z-density                            ... done
Transforming Z to the AO basis                   ... done
Calculating G(Z)                                 ... done
Finalizing the W-matrix                          ... done
Transforming W to the AO basis and storing       ... done

----------------------------------
MP2 DERIVATIVE INTEGRAL GENERATION
----------------------------------

Input SCF Electron Density              ... calc.scfp
Input Correlated Electron Density       ... calc.pmp2re
Input Energy Weighted Density           ... calc.wmp2.tmp

Nuclear repulsion gradient              ... done (  0.0 sec)
HCore & Overlap gradient  (SHARK)       ... done (  0.0 sec)
Two-electron RIJ gradient terms         ... done (  0.2 sec)

-----------------------------------------------------------
MP2 COSX Grid Generation
-----------------------------------------------------------

General Integration Accuracy     IntAcc      ... 4.871
Radial Grid Type                 RadialGrid  ... OptM3 with GC (2021)
Angular Grid (max. ang.)         AngularGrid ... 4 (Lebedev-302)
Angular grid pruning method      GridPruning ... 4 (adaptive)
Weight generation scheme         WeightScheme... mBecke (2022)
Basis function cutoff            BFCut       ... 1.0000e-12
Integration weight cutoff        WCut        ... 1.0000e-14
Partially contracted basis set               ... on
Rotationally invariant grid construction     ... off
Angular grids for H and He will be reduced by one unit

Total number of grid points                  ...    86187
Total number of batches                      ...      682
Average number of points per batch           ...      126
Average number of grid points per atom       ...     5070
UseSFitting                                  ... on
Two-electron COSX gradient terms        ... 
Integration Timings:
Total Time                  =     2.5 sec
Basis fcn evaluation        =     0.0 sec
Density evaluation          =     0.0 sec
A evaluation                =     2.1 sec
A derivative evaluation     =     0.0 sec
S-fit derivative evaluation =     0.0 sec
anal. over. der. evaluation =     0.0 sec
num. over. der. evaluation  =     0.2 sec
K(P) evaluation             =     0.0 sec
finalize                    =     0.0 sec

done (  2.9 sec)
CPCM gradient                           ... done (  0.3 sec)
DFT XC gradient                         ... Exchange-correlation gradient    ... done
done (  0.4 sec)
Empirical dispersion gradient           ... 
-------------------
DISPERSION GRADIENT
-------------------

   1   C   :   -0.000253814   -0.000117068    0.000019032
   2   C   :    0.000091872   -0.000124136    0.000003102
   3   C   :    0.000070038    0.000069320   -0.000005141
   4   C   :   -0.000033012    0.000262636   -0.000016055
   5   C   :    0.000082595   -0.000055759    0.000002962
   6   C   :    0.000011718   -0.000051311    0.000001729
   7   O   :    0.000018258   -0.000126713    0.000006915
   8   H   :   -0.000124775   -0.000022161    0.000006193
   9   H   :   -0.000103076   -0.000048476    0.000038349
  10   H   :   -0.000106365   -0.000052031   -0.000022342
  11   H   :   -0.000030006    0.000133897   -0.000049490
  12   H   :    0.000000568    0.000124802   -0.000008619
  13   H   :   -0.000027421    0.000139553    0.000033280
  14   H   :    0.000082791   -0.000088326    0.000035204
  15   H   :    0.000078269   -0.000089756   -0.000045550
  16   H   :    0.000121693    0.000023255    0.000049120
  17   H   :    0.000120668    0.000022276   -0.000048690

Difference to translation invariance:
           :   -0.0000000000    0.0000000000   -0.0000000000

Difference to rotation invariance:
           :   -0.0000000000    0.0000000000   -0.0000000000

Norm of the Dispersion gradient    ...    0.0006182477
RMS gradient                       ...    0.0000865720
MAX gradient                       ...    0.0002626362
done (  0.0 sec)

-------
TIMINGS
-------

Total time                :    8.980 sec
Integral trafo            :    0.087 sec (  1.0%)
FC preparation            :    0.014 sec (  0.2%)
I/O of integrals          :    0.028 sec (  0.3%)
K(i,j) operators          :    0.025 sec (  0.3%)
T(i,j) pair energies      :    0.005 sec (  0.1%)
V**(-1/2)                 :    0.052 sec (  0.6%)
Gamma(ia|P)               :    0.025 sec (  0.3%)
Gamma-Trafo               :    0.012 sec (  0.1%)
D(virtual)                :    0.001 sec (  0.0%)
D(internal)               :    0.026 sec (  0.3%)
W(virtual)                :    0.003 sec (  0.0%)
W(internal)               :    0.031 sec (  0.3%)
L(virtual)                :    0.042 sec (  0.5%)
L(internal)               :    0.005 sec (  0.1%)
XC kernel                 :    0.014 sec (  0.2%)
G(D)                      :    0.721 sec (  8.0%)
G(Z)                      :    0.721 sec (  8.0%)
Z-vector solution         :    3.021 sec ( 33.6%)
3-index derivative        :    0.096 sec (  1.1%)
2-index derivative        :    0.022 sec (  0.2%)
Fock matrix gradient      :    3.902 sec ( 43.5%)


---------------------------------------
MP2 TOTAL ENERGY:     -309.294175154 Eh
---------------------------------------

The final MP2 gradient
  0:   0.00031271  -0.00065585   0.00012916
  1:   0.00016677   0.00122479   0.00008792
  2:  -0.00058858   0.00018932   0.00009138
  3:  -0.00011973  -0.00012593  -0.00000135
  4:   0.00034624   0.00029347   0.00000339
  5:  -0.00028995  -0.00026749  -0.00005349
  6:  -0.00023903  -0.00069888  -0.00034984
  7:   0.00020817   0.00016916  -0.00004405
  8:  -0.00022968  -0.00002824  -0.00010474
  9:  -0.00020567  -0.00002538   0.00012645
 10:   0.00002471   0.00005533  -0.00002261
 11:   0.00003366  -0.00003166   0.00004846
 12:  -0.00002446   0.00002204  -0.00003509
 13:   0.00009627   0.00017289   0.00011588
 14:   0.00026898  -0.00008339   0.00016019
 15:   0.00020455  -0.00014777  -0.00012810
 16:  -0.00000917  -0.00003012  -0.00002778

-----------------------------------
NORM OF THE MP2 GRADIENT:  0.001995
-----------------------------------

Maximum memory used throughout the entire MP2-calculation: 30.6 MB


-------------------------------------------------------------------------------
                          DFT DISPERSION CORRECTION                            
                                                                               
                              DFTD3 V3.1  Rev 1                                
                          USING Becke-Johnson damping                          
-------------------------------------------------------------------------------
-------------------------   ----------------
Dispersion correction           -0.010628370
-------------------------   ----------------


-------------------------   --------------------
FINAL SINGLE POINT ENERGY      -309.304803524399
-------------------------   --------------------

------------------------------------------------------------------------------
                         ORCA GEOMETRY RELAXATION STEP
------------------------------------------------------------------------------

Reading the OPT-File                    .... done
Getting information on internals        .... done
Copying old internal coords+grads       .... done
Making the new internal coordinates     .... (2022 redundants) done
Validating the new internal coordinates .... (2022 redundants) done
Calculating the B-matrix                .... done
Calculating the G,G- and P matrices     .... done
Transforming gradient to internals      .... done
Projecting the internal gradient        .... done
Number of atoms                         ....  17
Number of internal coordinates          ....  78
Current Energy                          ....  -309.304803524 Eh
Current gradient norm                   ....     0.001995314 Eh/bohr
Maximum allowed component of the step   ....  0.300
Current trust radius                    ....  0.450
Updating the Hessian (BFGS)             .... done
Forming the augmented Hessian           .... done
Diagonalizing the augmented Hessian     .... done
Last element of RFO vector              ....  0.998966172
Lowest eigenvalues of augmented Hessian:
 -0.000028637  0.010132194  0.012792949  0.013254009  0.022311733
Length of the computed step             ....  0.045506782
The final length of the internal step   ....  0.045506782
Converting the step to Cartesian space:
 Initial RMS(Int)=    0.0051526284
Transforming coordinates:
 Iter   0:  RMS(Cart)=    0.0080731514 RMS(Int)=    0.0051509332
done
Storing new coordinates                 .... done
The predicted energy change is          ....    -0.000014348
Previously predicted energy change      ....    -0.000038866
Actually observed energy change         ....    -0.000050255
Ratio of predicted to observed change   ....     1.293041092
New trust radius                        ....     0.450000000

                                .--------------------.
          ----------------------|Geometry convergence|-------------------------
          Item                value                   Tolerance       Converged
          ---------------------------------------------------------------------
          Energy change      -0.0000502552            0.0000010000      NO
          RMS gradient        0.0001713257            0.0000300000      NO
          MAX gradient        0.0005287617            0.0001000000      NO
          RMS step            0.0051526284            0.0006000000      NO
          MAX step            0.0146916404            0.0010000000      NO
          ........................................................
          Max(Bonds)      0.0017      Max(Angles)    0.20
          Max(Dihed)        0.84      Max(Improp)    0.00
          ---------------------------------------------------------------------

The optimization has not yet converged - more geometry cycles are needed


    ---------------------------------------------------------------------------
                         Redundant Internal Coordinates
                            (Angstroem and degrees)

        Definition                    Value    dE/dq     Step     New-Value
    ----------------------------------------------------------------------------
     1. B(C   1,C   0)                1.4880 -0.000037  0.0002    1.4882   
     2. B(C   2,C   1)                1.3453 -0.000148 -0.0004    1.3449   
     3. B(C   3,C   2)                1.5025 -0.000062 -0.0003    1.5022   
     4. B(C   4,C   2)                1.5151  0.000513 -0.0013    1.5138   
     5. B(C   5,C   4)                1.5423  0.000271 -0.0017    1.5406   
     6. B(O   6,C   5)                1.4454  0.000142  0.0009    1.4463   
     7. B(O   6,C   1)                1.3762  0.000476 -0.0003    1.3759   
     8. B(H   7,C   0)                1.0969  0.000059  0.0000    1.0970   
     9. B(H   8,C   0)                1.1008 -0.000015  0.0001    1.1009   
    10. B(H   9,C   0)                1.1007 -0.000011  0.0001    1.1008   
    11. B(H  10,C   3)                1.1016  0.000009  0.0001    1.1017   
    12. B(H  11,C   3)                1.0989  0.000006  0.0001    1.0990   
    13. B(H  12,C   3)                1.1018 -0.000010  0.0002    1.1020   
    14. B(H  13,C   5)                1.0985  0.000061 -0.0001    1.0984   
    15. B(H  14,C   5)                1.1005 -0.000018  0.0001    1.1006   
    16. B(H  15,C   4)                1.1036 -0.000054  0.0003    1.1039   
    17. B(H  16,C   4)                1.1019  0.000007  0.0002    1.1021   
    18. A(H   8,C   0,H   9)          107.17 -0.000258    0.03    107.20   
    19. A(H   7,C   0,H   9)          108.77  0.000009    0.01    108.77   
    20. A(C   1,C   0,H   7)          110.66 -0.000529    0.20    110.86   
    21. A(H   7,C   0,H   8)          108.72  0.000033   -0.01    108.71   
    22. A(C   1,C   0,H   8)          110.66  0.000396   -0.13    110.53   
    23. A(C   1,C   0,H   9)          110.77  0.000349   -0.10    110.67   
    24. A(C   0,C   1,O   6)          114.65 -0.000434   -0.01    114.64   
    25. A(C   2,C   1,O   6)          114.53  0.000273   -0.07    114.46   
    26. A(C   0,C   1,C   2)          130.82  0.000161    0.08    130.90   
    27. A(C   1,C   2,C   4)          108.28 -0.000123    0.02    108.30   
    28. A(C   3,C   2,C   4)          123.82  0.000098   -0.04    123.78   
    29. A(C   1,C   2,C   3)          127.87  0.000026    0.01    127.88   
    30. A(H  11,C   3,H  12)          107.21  0.000006   -0.03    107.18   
    31. A(H  10,C   3,H  12)          107.13 -0.000039   -0.05    107.07   
    32. A(H  10,C   3,H  11)          107.17  0.000005   -0.03    107.14   
    33. A(C   2,C   3,H  11)          110.42 -0.000099    0.03    110.45   
    34. A(C   2,C   3,H  10)          112.27  0.000075    0.03    112.31   
    35. A(C   2,C   3,H  12)          112.35  0.000049    0.04    112.39   
    36. A(C   5,C   4,H  16)          111.81  0.000002   -0.01    111.80   
    37. A(C   2,C   4,H  16)          112.38  0.000039   -0.04    112.34   
    38. A(C   5,C   4,H  15)          112.19 -0.000142    0.09    112.29   
    39. A(C   2,C   4,H  15)          111.67  0.000176   -0.02    111.65   
    40. A(C   2,C   4,C   5)          102.20 -0.000040    0.05    102.25   
    41. A(H  15,C   4,H  16)          106.71 -0.000034   -0.07    106.64   
    42. A(H  13,C   5,H  14)          108.31 -0.000231    0.10    108.42   
    43. A(O   6,C   5,H  14)          108.15  0.000373   -0.18    107.97   
    44. A(C   4,C   5,H  14)          112.12 -0.000073    0.07    112.18   
    45. A(O   6,C   5,H  13)          108.14  0.000118   -0.13    108.02   
    46. A(C   4,C   5,H  13)          113.13 -0.000273    0.20    113.32   
    47. A(C   4,C   5,O   6)          106.81  0.000133   -0.09    106.72   
    48. A(C   1,O   6,C   5)          107.65 -0.000229    0.00    107.65   
    49. D(C   2,C   1,C   0,H   7)      0.29  0.000030   -0.10      0.19   
    50. D(O   6,C   1,C   0,H   7)    179.82 -0.000005   -0.11    179.71   
    51. D(O   6,C   1,C   0,H   8)     59.25  0.000041   -0.15     59.10   
    52. D(C   2,C   1,C   0,H   8)   -120.28  0.000076   -0.14   -120.42   
    53. D(C   2,C   1,C   0,H   9)    121.00 -0.000079   -0.03    120.97   
    54. D(C   3,C   2,C   1,O   6)   -179.10  0.000010    0.09   -179.01   
    55. D(C   4,C   2,C   1,O   6)     -1.23  0.000026   -0.08     -1.32   
    56. D(C   4,C   2,C   1,C   0)    178.30 -0.000012   -0.09    178.21   
    57. D(C   3,C   2,C   1,C   0)      0.44 -0.000028    0.08      0.52   
    58. D(H  12,C   3,C   2,C   1)     59.73 -0.000016    0.28     60.01   
    59. D(H  11,C   3,C   2,C   4)      1.81 -0.000057    0.49      2.30   
    60. D(H  11,C   3,C   2,C   1)    179.37 -0.000043    0.29    179.65   
    61. D(H  10,C   3,C   2,C   4)    121.34 -0.000068    0.50    121.84   
    62. D(H  10,C   3,C   2,C   1)    -61.10 -0.000055    0.29    -60.80   
    63. D(C   5,C   4,C   2,C   1)      5.13 -0.000081    0.51      5.64   
    64. D(H  16,C   4,C   2,C   1)    125.13 -0.000083    0.51    125.65   
    65. D(H  15,C   4,C   2,C   3)     62.99  0.000038    0.21     63.19   
    66. D(H  15,C   4,C   2,C   1)   -114.98  0.000025    0.38   -114.61   
    67. D(C   5,C   4,C   2,C   3)   -176.90 -0.000067    0.34   -176.56   
    68. D(H  13,C   5,C   4,H  16)    113.63 -0.000008   -0.61    113.03   
    69. D(H  13,C   5,C   4,H  15)     -6.21  0.000132   -0.58     -6.79   
    70. D(H  13,C   5,C   4,C   2)   -125.96  0.000015   -0.63   -126.59   
    71. D(O   6,C   5,C   4,H  16)   -127.51  0.000066   -0.71   -128.21   
    72. D(O   6,C   5,C   4,H  15)    112.65  0.000206   -0.68    111.97   
    73. D(O   6,C   5,C   4,C   2)     -7.10  0.000090   -0.73     -7.83   
    74. D(C   1,O   6,C   5,H  14)   -114.12 -0.000286    0.80   -113.32   
    75. D(C   1,O   6,C   5,H  13)    128.80 -0.000276    0.84    129.64   
    76. D(C   1,O   6,C   5,C   4)      6.74 -0.000094    0.73      7.47   
    77. D(C   5,O   6,C   1,C   2)     -3.62  0.000047   -0.43     -4.05   
    78. D(C   5,O   6,C   1,C   0)    176.77  0.000076   -0.42    176.34   
    ----------------------------------------------------------------------------

Geometry step timings:
Preparation and reading OPT file:      0.001 s (14.439 %)
Internal coordinates            :      0.000 s ( 0.594 %)
B/P matrices and projection     :      0.001 s (14.631 %)
Hessian update/contruction      :      0.000 s ( 5.618 %)
Making the step                 :      0.001 s (11.563 %)
Converting the step to Cartesian:      0.000 s ( 1.477 %)
Storing new data                :      0.000 s ( 0.594 %)
Checking convergence            :      0.000 s ( 0.249 %)
Final printing                  :      0.003 s (50.815 %)
Total time                      :      0.005 s

Time for energy+gradient        :     16.111 s
Time for complete geometry iter :     16.299 s

         *************************************************************
         *                GEOMETRY OPTIMIZATION CYCLE   6            *
         *************************************************************
---------------------------------
CARTESIAN COORDINATES (ANGSTROEM)
---------------------------------
  C      0.956124   -0.018607    0.129464
  C      2.435636    0.126442    0.060473
  C      3.209075    1.221381   -0.047189
  C      2.771140    2.656491   -0.119724
  C      4.658076    0.783435   -0.029027
  C      4.535443   -0.752224   -0.040313
  O      3.131815   -1.058467    0.126498
  H      0.464774    0.960763    0.076783
  H      0.659958   -0.512271    1.067858
  H      0.588067   -0.644566   -0.697857
  H      2.132267    2.855036   -0.995074
  H      3.643251    3.320670   -0.197846
  H      2.203754    2.967774    0.772178
  H      5.088473   -1.238746    0.774518
  H      4.867151   -1.188620   -0.994705
  H      5.184650    1.154873    0.867250
  H      5.219171    1.155607   -0.901546

----------------------------
CARTESIAN COORDINATES (A.U.)
----------------------------
  NO LB      ZA    FRAG     MASS         X           Y           Z
   0 C     6.0000    0    12.011    1.806812   -0.035163    0.244651
   1 C     6.0000    0    12.011    4.602685    0.238940    0.114278
   2 C     6.0000    0    12.011    6.064274    2.308076   -0.089174
   3 C     6.0000    0    12.011    5.236695    5.020040   -0.226245
   4 C     6.0000    0    12.011    8.802489    1.480477   -0.054853
   5 C     6.0000    0    12.011    8.570745   -1.421497   -0.076180
   6 O     8.0000    0    15.999    5.918273   -2.000212    0.239046
   7 H     1.0000    0     1.008    0.878295    1.815580    0.145098
   8 H     1.0000    0     1.008    1.247140   -0.968052    2.017959
   9 H     1.0000    0     1.008    1.111286   -1.218053   -1.318758
  10 H     1.0000    0     1.008    4.029400    5.395235   -1.880418
  11 H     1.0000    0     1.008    6.884747    6.275157   -0.373876
  12 H     1.0000    0     1.008    4.164491    5.608280    1.459204
  13 H     1.0000    0     1.008    9.615821   -2.340890    1.463626
  14 H     1.0000    0     1.008    9.197583   -2.246166   -1.879720
  15 H     1.0000    0     1.008    9.797569    2.182393    1.638866
  16 H     1.0000    0     1.008    9.862804    2.183781   -1.703675

--------------------------------
INTERNAL COORDINATES (ANGSTROEM)
--------------------------------
 C      0   0   0     0.000000000000     0.00000000     0.00000000
 C      1   0   0     1.488205742382     0.00000000     0.00000000
 C      2   1   0     1.344876239838   130.90484862     0.00000000
 C      3   2   1     1.502194574085   127.87956349     0.52410031
 C      3   2   1     1.513846247498   108.29897193   178.21234745
 C      5   3   2     1.540588908574   102.24475959     5.64403212
 O      2   1   3     1.375875200411   114.63725135   179.52282027
 H      1   2   3     1.096980972641   110.85794321     0.18971932
 H      1   2   3     1.100909576351   110.52815372   239.57779350
 H      1   2   3     1.100794723228   110.66992017   120.97573303
 H      4   3   2     1.101733436073   112.30768268   299.19806703
 H      4   3   2     1.099006757445   110.45342461   179.65508701
 H      4   3   2     1.101958295367   112.38889205    60.01018524
 H      6   5   3     1.098405574298   113.32863926   233.40472541
 H      6   5   3     1.100607356280   112.18495197   110.21578398
 H      5   3   2     1.103883807097   111.65302282   245.39334776
 H      5   3   2     1.102102047126   112.34080482   125.64463611

---------------------------
INTERNAL COORDINATES (A.U.)
---------------------------
 C      0   0   0     0.000000000000     0.00000000     0.00000000
 C      1   0   0     2.812301284031     0.00000000     0.00000000
 C      2   1   0     2.541447777312   130.90484862     0.00000000
 C      3   2   1     2.838736344883   127.87956349     0.52410031
 C      3   2   1     2.860754816635   108.29897193   178.21234745
 C      5   3   2     2.911291122162   102.24475959     5.64403212
 O      2   1   3     2.600027323230   114.63725135   179.52282027
 H      1   2   3     2.072993612414   110.85794321     0.18971932
 H      1   2   3     2.080417597515   110.52815372   239.57779350
 H      1   2   3     2.080200556566   110.66992017   120.97573303
 H      4   3   2     2.081974466761   112.30768268   299.19806703
 H      4   3   2     2.076821790900   110.45342461   179.65508701
 H      4   3   2     2.082399389247   112.38889205    60.01018524
 H      6   5   3     2.075685719396   113.32863926   233.40472541
 H      6   5   3     2.079846484347   112.18495197   110.21578398
 H      5   3   2     2.086038079083   111.65302282   245.39334776
 H      5   3   2     2.082671040701   112.34080482   125.64463611


           ************************************************************
           *        Program running with 8 parallel MPI-processes     *
           *              working on a common directory               *
           ************************************************************
------------------------------------------------------------------------------
                   ___                                                        
                  /   \      - P O W E R E D   B Y -                         
                 /     \                                                     
                 |  |  |   _    _      __       _____    __    __             
                 |  |  |  | |  | |    /  \     |  _  \  |  |  /  |          
                  \  \/   | |  | |   /    \    | | | |  |  | /  /          
                 / \  \   | |__| |  /  /\  \   | |_| |  |  |/  /          
                |  |  |   |  __  | /  /__\  \  |    /   |      \           
                |  |  |   | |  | | |   __   |  |    \   |  |\   \          
                \     /   | |  | | |  |  |  |  | |\  \  |  | \   \       
                 \___/    |_|  |_| |__|  |__|  |_| \__\ |__|  \__/        
                                                                              
                      - O R C A' S   B I G   F R I E N D -                    
                                      &                                       
                       - I N T E G R A L  F E E D E R -                       
                                                                              
 v1 FN, 2020, v2 2021, v3 2022-2024                                           
------------------------------------------------------------------------------


----------------------
SHARK INTEGRAL PACKAGE
----------------------

Number of atoms                             ...     17
Number of basis functions                   ...    148
Number of shells                            ...     72
Maximum angular momentum                    ...      2
Integral batch strategy                     ... SHARK/LIBINT Hybrid
RI-J (if used) integral strategy            ... SPLIT-RIJ (Revised 2003 algorithm where possible)
Printlevel                                  ...      1
Contraction scheme used                     ... SEGMENTED contraction
Prescreening option                         ... SCHWARTZ
   Thresh                                   ... 1.000e-12
   Tcut                                     ... 1.000e-14
   Tpresel                                  ... 1.000e-14 
Coulomb Range Separation                    ... NOT USED
Exchange Range Separation                   ... NOT USED
Multipole approximations                    ... NOT USED
Finite Nucleus Model                        ... NOT USED
CABS basis                                  ... NOT available
Auxiliary Coulomb fitting basis             ... AVAILABLE
   # of basis functions in Aux-J            ...    453
   # of shells in Aux-J                     ...    155
   Maximum angular momentum in Aux-J        ...      4
Auxiliary J/K fitting basis                 ... NOT available
Auxiliary Correlation fitting basis         ... AVAILABLE
   # of basis functions in Aux-C            ...    476
   # of shells in Aux-C                     ...    172
   Maximum angular momentum in Aux-C        ...      3
Auxiliary 'external' fitting basis          ... NOT available

Checking pre-screening integrals            ... done (  0.0 sec) Dimension = 72
Check shell pair data                       ... done (  0.0 sec)
Shell pair information
Shell pair cut-off parameter TPreSel        ...   1.0e-14
Total number of shell pairs                 ...      2628
Shell pairs after pre-screening             ...      2581
Total number of primitive shell pairs       ...      9166
Primitive shell pairs kept                  ...      7009
          la=0 lb=0:    846 shell pairs
          la=1 lb=0:    962 shell pairs
          la=1 lb=1:    292 shell pairs
          la=2 lb=0:    285 shell pairs
          la=2 lb=1:    168 shell pairs
          la=2 lb=2:     28 shell pairs

Calculating one electron integrals          ... done (  0.0 sec)
Calculating RI/J V-Matrix + Cholesky decomp.... done (  0.0 sec)
Calculating RI/C V-Matrix + Cholesky decomp.... done (  0.0 sec)
Calculating Nuclear repulsion               ... done (  0.0 sec) ENN=    309.000539625132 Eh

Diagonalization of the overlap matrix:
Smallest eigenvalue                        ... 7.594e-04
Time for diagonalization                   ...    0.002 sec
Threshold for overlap eigenvalues          ... 1.000e-07
Number of eigenvalues below threshold      ... 0
Time for construction of square roots      ...    0.002 sec
Total time needed                          ...    0.005 sec

-------------------
DFT GRID GENERATION
-------------------

General Integration Accuracy     IntAcc      ... 4.388
Radial Grid Type                 RadialGrid  ... OptM3 with GC (2021)
Angular Grid (max. ang.)         AngularGrid ... 4 (Lebedev-302)
Angular grid pruning method      GridPruning ... 4 (adaptive)
Weight generation scheme         WeightScheme... mBecke (2022)
Basis function cutoff            BFCut       ... 1.0000e-12
Integration weight cutoff        WCut        ... 1.0000e-14
Partially contracted basis set               ... off
Rotationally invariant grid construction     ... off
Angular grids for H and He will be reduced by one unit

Total number of grid points                  ...    74280
Total number of batches                      ...     1171
Average number of points per batch           ...       63
Average number of grid points per atom       ...     4369

--------------------
COSX GRID GENERATION
--------------------

GRIDX 1
-------
General Integration Accuracy     IntAcc      ... 3.816
Radial Grid Type                 RadialGrid  ... OptM3 with GC (2021)
Angular Grid (max. ang.)         AngularGrid ... 1 (Lebedev-50)
Angular grid pruning method      GridPruning ... 4 (adaptive)
Weight generation scheme         WeightScheme... mBecke (2022)
Basis function cutoff            BFCut       ... 1.0000e-12
Integration weight cutoff        WCut        ... 1.0000e-14
Partially contracted basis set               ... on
Rotationally invariant grid construction     ... off
Angular grids for H and He will be reduced by one unit

Total number of grid points                  ...     9549
Total number of batches                      ...       87
Average number of points per batch           ...      109
Average number of grid points per atom       ...      562
UseSFitting                                  ... on

GRIDX 2
-------
General Integration Accuracy     IntAcc      ... 4.020
Radial Grid Type                 RadialGrid  ... OptM3 with GC (2021)
Angular Grid (max. ang.)         AngularGrid ... 2 (Lebedev-110)
Angular grid pruning method      GridPruning ... 4 (adaptive)
Weight generation scheme         WeightScheme... mBecke (2022)
Basis function cutoff            BFCut       ... 1.0000e-12
Integration weight cutoff        WCut        ... 1.0000e-14
Partially contracted basis set               ... on
Rotationally invariant grid construction     ... off
Angular grids for H and He will be reduced by one unit

Total number of grid points                  ...    20193
Total number of batches                      ...      169
Average number of points per batch           ...      119
Average number of grid points per atom       ...     1188
UseSFitting                                  ... on

GRIDX 3
-------
General Integration Accuracy     IntAcc      ... 4.338
Radial Grid Type                 RadialGrid  ... OptM3 with GC (2021)
Angular Grid (max. ang.)         AngularGrid ... 3 (Lebedev-194)
Angular grid pruning method      GridPruning ... 4 (adaptive)
Weight generation scheme         WeightScheme... mBecke (2022)
Basis function cutoff            BFCut       ... 1.0000e-12
Integration weight cutoff        WCut        ... 1.0000e-14
Partially contracted basis set               ... on
Rotationally invariant grid construction     ... off
Angular grids for H and He will be reduced by one unit

Total number of grid points                  ...    44193
Total number of batches                      ...      354
Average number of points per batch           ...      124
Average number of grid points per atom       ...     2600
UseSFitting                                  ... on
Initializing property integral containers    ... done (  0.0 sec)

SHARK setup successfully completed in   0.7 seconds

Maximum memory used throughout the entire STARTUP-calculation: 21.1 MB


           ************************************************************
           *        Program running with 8 parallel MPI-processes     *
           *              working on a common directory               *
           ************************************************************
Occupation numbers will be reassigned to an Aufbau configuration
             **** ENERGY FILE WAS UPDATED (calc.en.tmp) ****
Finished Guess after   0.2 sec
Maximum memory used throughout the entire GUESS-calculation: 9.0 MB


           ************************************************************
           *        Program running with 8 parallel MPI-processes     *
           *              working on a common directory               *
           ************************************************************
--------------------
CPCM SOLVATION MODEL
--------------------
CPCM parameters:
  Epsilon                                         ...      16.7000
  Refrac                                          ...       1.2750
  Rsolv                                           ...       1.3000
  Surface type                                    ... GAUSSIAN VDW
  Discretization scheme                           ... Constant charge density
    Threshold for H atoms                         ...       5.0000 (charges/Ang^2)
    Threshold for non-H atoms                     ...       5.0000 (charges/Ang^2)
  Epsilon function type                           ...         CPCM
Solvent:                                          ... CUSTOM
Radii:
  Scheme                                          ... Element-dependent radii
  Radius for C  used is    3.8550 Bohr (=   2.0400 Ang.)
  Radius for O  used is    3.4469 Bohr (=   1.8240 Ang.)
  Radius for H  used is    2.4944 Bohr (=   1.3200 Ang.)
Calculating surface                               ...        done! (  0.0s)
Cavity surface points                             ...         1558
Cavity Volume                                     ...     928.2015
Cavity Surface-area                               ...     544.4055
Calculating surface distance matrix               ...        done! (  0.0s)
Performing Cholesky decomposition & store         ...        done! (  0.1s)
Overall time for CPCM initialization              ...                 0.1s

----------------------------------------D-I-I-S--------------------------------------------
Iteration    Energy (Eh)           Delta-E    RMSDP     MaxDP     DIISErr   Damp  Time(sec)
-------------------------------------------------------------------------------------------
               ***  Starting incremental Fock matrix formation  ***
    1    -308.9621886210816228     0.00e+00  3.99e-05  8.08e-04  3.32e-03  0.700   0.7
                              *** Initializing SOSCF ***
---------------------------------------S-O-S-C-F--------------------------------------
Iteration    Energy (Eh)           Delta-E    RMSDP     MaxDP     MaxGrad    Time(sec)
--------------------------------------------------------------------------------------
    2    -308.9622052096507332    -1.66e-05  1.21e-04  2.17e-03  2.69e-03     0.4
               *** Restarting incremental Fock matrix formation ***
    3    -308.9622551321406263    -4.99e-05  3.79e-05  6.04e-04  1.72e-04     0.6
    4    -308.9622584863865313    -3.35e-06  1.89e-05  2.87e-04  5.08e-05     0.6
    5    -308.9622586667126143    -1.80e-07  5.73e-06  1.44e-04  6.59e-05     0.5
    6    -308.9622587778742400    -1.11e-07  1.74e-06  3.11e-05  1.28e-05     1.9
    7    -308.9622587810904406    -3.22e-09  6.39e-07  1.54e-05  4.22e-06     0.5
    8    -308.9622587823014328    -1.21e-09  1.96e-07  2.98e-06  9.32e-07     0.5
    9    -308.9622587823300819    -2.86e-11  5.08e-08  1.08e-06  3.35e-07     0.5
                 **** Energy Check signals convergence ****

               *****************************************************
               *                     SUCCESS                       *
               *           SCF CONVERGED AFTER   9 CYCLES          *
               *****************************************************

Recomputing exchange energy using gridx3       ... done (    0.778 sec)
Old exchange energy                            :    -22.718528777 Eh
New exchange energy                            :    -22.718631571 Eh
Exchange energy change after final integration :     -0.000102793 Eh
Total energy after final integration           :   -308.962361576 Eh
             **** ENERGY FILE WAS UPDATED (calc.en.tmp) ****

----------------
TOTAL SCF ENERGY
----------------

Total Energy       :       -308.96236157581268 Eh           -8407.29328 eV

Components:
Nuclear Repulsion  :        309.00053962513152 Eh            8408.33215 eV
Electronic Energy  :       -617.95772680835603 Eh          -16815.48463 eV
One Electron Energy:      -1030.44399888911562 Eh          -28039.80673 eV
Two Electron Energy:        412.48627208075953 Eh           11224.32210 eV
CPCM Dielectric    :         -0.00507159910556 Eh              -0.13801 eV

Virial components:
Potential Energy   :       -615.18798601934634 Eh          -16740.11615 eV
Kinetic Energy     :        306.22562444353366 Eh            8332.82287 eV
Virial Ratio       :          2.00893699584172

DFT components:
N(Alpha)           :       27.000012082003 electrons
N(Beta)            :       27.000012082003 electrons
N(Total)           :       54.000024164007 electrons
E(X)               :      -20.166106597179 Eh       
E(C)               :       -1.307245434657 Eh       
E(XC)              :      -21.473352031836 Eh       

CPCM Solvation Model Properties:
Surface-charge          :         -0.02111004801486
Corrected charge        :          0.00000000000000
Outlying charge corr.   :          0.00003280619317 Eh               0.00089 eV
Free-energy (cav+disp)  :  This term is not implemented in the current solvation scheme

---------------
SCF CONVERGENCE
---------------

  Last Energy change         ...    2.8649e-11  Tolerance :   1.0000e-09
  Last MAX-Density change    ...    1.0781e-06  Tolerance :   1.0000e-08
  Last RMS-Density change    ...    5.0845e-08  Tolerance :   1.0000e-09
  Last DIIS Error            ...    2.6923e-03  Tolerance :   1.0000e-08
  Last Orbital Gradient      ...    3.3546e-07  Tolerance :   2.0000e-06
  Last Orbital Rotation      ...    3.0966e-07  Tolerance :   2.0000e-06


Total SCF time: 0 days 0 hours 0 min 7 sec 
Finished LeanSCF after   7.4 sec

Maximum memory used throughout the entire LEANSCF-calculation: 16.9 MB


           ************************************************************
           *        Program running with 8 parallel MPI-processes     *
           *              working on a common directory               *
           ************************************************************

------------------------------------------------------------------------------
                                ORCA  MP2 
------------------------------------------------------------------------------

Freezing NCore=14 chemical core electrons

----------------------
RI-MP2 ENERGY+GRADIENT
----------------------
Dimension of the orbital basis            ...  148
Dimension of the AuxC basis               ...  476
Memory devoted to MP2                     ... 8000 MB   
Data format for matrix containers         ... DOUBLE
Compression type for matrix containers    ... UNCOMPRESSED
Overall scaling of the MP2 energy         ...   2.700e-01

-----------------------
SHARK RI TRANSFORMATION
-----------------------

Number of basis functions                ...    148
Number of aux functions                  ...    476
Number of operators                      ...      1
Generation of IJK                        ... YES
Generation of IAK                        ... YES
Generation of ABK                        ... NO
Orbital Range Operator  0:    0-  26 to   27- 147

Aux basis identifier                     ...   AUXC
Contraction scheme used                  ... SEGMENTED
Do orthogonalization                     ... YES
All operator combinations                ... NO
Transpose (ia|K)                         ... NO
Integral generator used                  ... LIBINT
Starting integral generation + trafo... 
Half trafo (segmented) done. Total time =  0.1 sec. integrals=  0.0 sec trafo=  0.0 sec
Integral generation and half transformation done (  0.1 sec)

Reading or making V^(-1/2)          ... done (  0.0 sec)
Sorting IJK integrals               ... done (  0.0 sec)
Sorting IAK integrals               ... done (  0.0 sec)

SHARK RI integral transformation done. Total time =  0.1 sec.

Opening buffers                              ... done
Frozen core precalculation                   ... done

Starting loop over batches of integrals:

Operator 0  - window                       ... (  7- 26)x( 27-147)
Operator 0  - Memory available             ...  8000 MB
Operator 0  - Memory needed per MO         ...   0.4 MB
Operator 0  - Number of orbitals per batch ... 3
Operator 0  - Number of batches            ... 1

OPERATOR  0   PASS   0:  MOs     7 ...    9 +   10 ...   12 +   13 ...   15 +   16 ...   18
                            +   19 ...   21 +   22 ...   24 +   25 ...   26
  Reading integrals       ... ok
  Internal MO   9
Closing buffer GIPV ( 0.01 GB; CompressionRatio= 1.00)
Time spent in pair loops =     0.181 sec
Deleting buffers (Ka|jb) ...done

-----------------------------------------------
 RI-MP2 CORRELATION ENERGY:     -0.331835090 Eh
-----------------------------------------------


---------------------
MP2 DENSITY FORMATION
---------------------

Completing the external part of the density      ... done
Storing the unrelaxed density                    ... done

Re-sorting 3-index density container for op 0    ... done
Computing external part of the Lagrangian        ... done
Calculating the xc-kernel                        ... done
Calculating G(D)                                 ... done
Completing the Lagrangian                        ... done
Solving the Z-vector equations                   ... Using XC Grid                  ... (calc.grid_cpscf.tmp) 
Recalculating density on grid  ... (calc.grho_cpscf0.tmp) done
Calculating the xc-kernel      ... (calc.fxc_cpscf0.tmp) done

-------------------
SHARK CP-SCF DRIVER
-------------------

Dimension of the orbital basis          ...    148
Dimension of the CPSCF-problem          ...   3267
Number of operators                     ...      1
Max. number of iterations               ...    128
Convergence Tolerance                   ... 3.0e-05
Number of perturbations                 ...      1
Perturbation type                       ... REAL

----------------------------
POPLE LINEAR EQUATION SOLVER
----------------------------

  ITERATION   0:   ||err||_max =   3.5270e-02 (   0.4 sec)
  ITERATION   1:   ||err||_max =   7.9370e-03 (   0.4 sec)
  ITERATION   2:   ||err||_max =   3.2203e-03 (   0.4 sec)
  ITERATION   3:   ||err||_max =   8.6272e-04 (   0.4 sec)
  ITERATION   4:   ||err||_max =   2.6141e-04 (   0.4 sec)
  ITERATION   5:   ||err||_max =   6.7460e-05 (   0.4 sec)
  ITERATION   6:   ||err||_max =   1.9625e-05 (   0.4 sec)
done
Finalizing the relaxed density                   ... done
Transforming P to the AO basis                   ... done
Storing the relaxed density                      ... done

------------------------------------
ENERGY WEIGHTED DENSITY FINALIZATION
------------------------------------

Gathering the parts of the W-matrix              ... done
Forming the Z-density                            ... done
Transforming Z to the AO basis                   ... done
Calculating G(Z)                                 ... done
Finalizing the W-matrix                          ... done
Transforming W to the AO basis and storing       ... done

----------------------------------
MP2 DERIVATIVE INTEGRAL GENERATION
----------------------------------

Input SCF Electron Density              ... calc.scfp
Input Correlated Electron Density       ... calc.pmp2re
Input Energy Weighted Density           ... calc.wmp2.tmp

Nuclear repulsion gradient              ... done (  0.0 sec)
HCore & Overlap gradient  (SHARK)       ... done (  0.0 sec)
Two-electron RIJ gradient terms         ... done (  0.2 sec)

-----------------------------------------------------------
MP2 COSX Grid Generation
-----------------------------------------------------------

General Integration Accuracy     IntAcc      ... 4.871
Radial Grid Type                 RadialGrid  ... OptM3 with GC (2021)
Angular Grid (max. ang.)         AngularGrid ... 4 (Lebedev-302)
Angular grid pruning method      GridPruning ... 4 (adaptive)
Weight generation scheme         WeightScheme... mBecke (2022)
Basis function cutoff            BFCut       ... 1.0000e-12
Integration weight cutoff        WCut        ... 1.0000e-14
Partially contracted basis set               ... on
Rotationally invariant grid construction     ... off
Angular grids for H and He will be reduced by one unit

Total number of grid points                  ...    86185
Total number of batches                      ...      682
Average number of points per batch           ...      126
Average number of grid points per atom       ...     5070
UseSFitting                                  ... on
Two-electron COSX gradient terms        ... 
Integration Timings:
Total Time                  =     2.5 sec
Basis fcn evaluation        =     0.0 sec
Density evaluation          =     0.1 sec
A evaluation                =     2.1 sec
A derivative evaluation     =     0.0 sec
S-fit derivative evaluation =     0.0 sec
anal. over. der. evaluation =     0.0 sec
num. over. der. evaluation  =     0.2 sec
K(P) evaluation             =     0.0 sec
finalize                    =     0.0 sec

done (  2.9 sec)
CPCM gradient                           ... done (  0.3 sec)
DFT XC gradient                         ... Exchange-correlation gradient    ... done
done (  0.4 sec)
Empirical dispersion gradient           ... 
-------------------
DISPERSION GRADIENT
-------------------

   1   C   :   -0.000253925   -0.000117106    0.000019169
   2   C   :    0.000093053   -0.000123682    0.000003260
   3   C   :    0.000070717    0.000068262   -0.000004921
   4   C   :   -0.000032761    0.000262591   -0.000016619
   5   C   :    0.000081465   -0.000055973    0.000003458
   6   C   :    0.000011292   -0.000050819    0.000001795
   7   O   :    0.000018346   -0.000126115    0.000007222
   8   H   :   -0.000125161   -0.000022355    0.000006122
   9   H   :   -0.000102973   -0.000048410    0.000038311
  10   H   :   -0.000106399   -0.000052083   -0.000022304
  11   H   :   -0.000030015    0.000133836   -0.000049671
  12   H   :    0.000000595    0.000124695   -0.000009180
  13   H   :   -0.000027314    0.000139779    0.000033070
  14   H   :    0.000082800   -0.000088513    0.000034657
  15   H   :    0.000078165   -0.000089721   -0.000046102
  16   H   :    0.000121460    0.000023131    0.000049714
  17   H   :    0.000120656    0.000022482   -0.000047981

Difference to translation invariance:
           :   -0.0000000000   -0.0000000000    0.0000000000

Difference to rotation invariance:
           :    0.0000000000   -0.0000000000   -0.0000000000

Norm of the Dispersion gradient    ...    0.0006180963
RMS gradient                       ...    0.0000865508
MAX gradient                       ...    0.0002625912
done (  0.0 sec)

-------
TIMINGS
-------

Total time                :    8.919 sec
Integral trafo            :    0.088 sec (  1.0%)
FC preparation            :    0.014 sec (  0.2%)
I/O of integrals          :    0.033 sec (  0.4%)
K(i,j) operators          :    0.025 sec (  0.3%)
T(i,j) pair energies      :    0.005 sec (  0.1%)
V**(-1/2)                 :    0.051 sec (  0.6%)
Gamma(ia|P)               :    0.025 sec (  0.3%)
Gamma-Trafo               :    0.012 sec (  0.1%)
D(virtual)                :    0.001 sec (  0.0%)
D(internal)               :    0.027 sec (  0.3%)
W(virtual)                :    0.003 sec (  0.0%)
W(internal)               :    0.031 sec (  0.3%)
L(virtual)                :    0.043 sec (  0.5%)
L(internal)               :    0.005 sec (  0.1%)
XC kernel                 :    0.014 sec (  0.2%)
G(D)                      :    0.720 sec (  8.1%)
G(Z)                      :    0.717 sec (  8.0%)
Z-vector solution         :    2.994 sec ( 33.6%)
3-index derivative        :    0.094 sec (  1.1%)
2-index derivative        :    0.022 sec (  0.2%)
Fock matrix gradient      :    3.857 sec ( 43.2%)


---------------------------------------
MP2 TOTAL ENERGY:     -309.294196666 Eh
---------------------------------------

The final MP2 gradient
  0:   0.00015503  -0.00033909   0.00006746
  1:   0.00038393   0.00127655   0.00010466
  2:  -0.00015674  -0.00044293   0.00015113
  3:   0.00006264  -0.00052658   0.00002173
  4:  -0.00072838  -0.00038502   0.00016773
  5:   0.00070530   0.00054604  -0.00011176
  6:  -0.00025421  -0.00027803  -0.00044329
  7:  -0.00005098   0.00010884  -0.00002475
  8:  -0.00009933  -0.00003519  -0.00000639
  9:  -0.00009546  -0.00003939   0.00003039
 10:  -0.00002313   0.00014253  -0.00006287
 11:   0.00006435   0.00006120   0.00005173
 12:  -0.00009572   0.00008465  -0.00002500
 13:  -0.00012343   0.00003939   0.00023602
 14:  -0.00004515  -0.00025430   0.00008252
 15:   0.00027212   0.00000033  -0.00012044
 16:  -0.00001524   0.00007352  -0.00012468

-----------------------------------
NORM OF THE MP2 GRADIENT:  0.002158
-----------------------------------

Maximum memory used throughout the entire MP2-calculation: 30.8 MB


-------------------------------------------------------------------------------
                          DFT DISPERSION CORRECTION                            
                                                                               
                              DFTD3 V3.1  Rev 1                                
                          USING Becke-Johnson damping                          
-------------------------------------------------------------------------------
-------------------------   ----------------
Dispersion correction           -0.010629531
-------------------------   ----------------


-------------------------   --------------------
FINAL SINGLE POINT ENERGY      -309.304826196503
-------------------------   --------------------

------------------------------------------------------------------------------
                         ORCA GEOMETRY RELAXATION STEP
------------------------------------------------------------------------------

Reading the OPT-File                    .... done
Getting information on internals        .... done
Copying old internal coords+grads       .... done
Making the new internal coordinates     .... (2022 redundants) done
Validating the new internal coordinates .... (2022 redundants) done
Calculating the B-matrix                .... done
Calculating the G,G- and P matrices     .... done
Transforming gradient to internals      .... done
Projecting the internal gradient        .... done
Number of atoms                         ....  17
Number of internal coordinates          ....  78
Current Energy                          ....  -309.304826197 Eh
Current gradient norm                   ....     0.002157791 Eh/bohr
Maximum allowed component of the step   ....  0.300
Current trust radius                    ....  0.450
Updating the Hessian (BFGS)             .... done
Forming the augmented Hessian           .... done
Diagonalizing the augmented Hessian     .... done
Last element of RFO vector              ....  0.992418329
Lowest eigenvalues of augmented Hessian:
 -0.000052760  0.003158675  0.012800190  0.013226268  0.022342423
Length of the computed step             ....  0.123844851
The final length of the internal step   ....  0.123844851
Converting the step to Cartesian space:
 Initial RMS(Int)=    0.0140226681
Transforming coordinates:
 Iter   0:  RMS(Cart)=    0.0212487897 RMS(Int)=    0.7097551519
done
Storing new coordinates                 .... done
The predicted energy change is          ....    -0.000026785
Previously predicted energy change      ....    -0.000014348
Actually observed energy change         ....    -0.000022672
Ratio of predicted to observed change   ....     1.580125514
New trust radius                        ....     0.300000000

                                .--------------------.
          ----------------------|Geometry convergence|-------------------------
          Item                value                   Tolerance       Converged
          ---------------------------------------------------------------------
          Energy change      -0.0000226721            0.0000010000      NO
          RMS gradient        0.0001463758            0.0000300000      NO
          MAX gradient        0.0007156295            0.0001000000      NO
          RMS step            0.0140226681            0.0006000000      NO
          MAX step            0.0369770617            0.0010000000      NO
          ........................................................
          Max(Bonds)      0.0024      Max(Angles)    0.35
          Max(Dihed)        2.12      Max(Improp)    0.00
          ---------------------------------------------------------------------

The optimization has not yet converged - more geometry cycles are needed


    ---------------------------------------------------------------------------
                         Redundant Internal Coordinates
                            (Angstroem and degrees)

        Definition                    Value    dE/dq     Step     New-Value
    ----------------------------------------------------------------------------
     1. B(C   1,C   0)                1.4882  0.000114  0.0002    1.4884   
     2. B(C   2,C   1)                1.3449 -0.000716 -0.0001    1.3447   
     3. B(C   3,C   2)                1.5022 -0.000240 -0.0002    1.5019   
     4. B(C   4,C   2)                1.5138 -0.000141 -0.0017    1.5121   
     5. B(C   5,C   4)                1.5406 -0.000351 -0.0024    1.5382   
     6. B(O   6,C   5)                1.4463  0.000186  0.0012    1.4475   
     7. B(O   6,C   1)                1.3759  0.000220 -0.0008    1.3751   
     8. B(H   7,C   0)                1.0970  0.000119 -0.0001    1.0969   
     9. B(H   8,C   0)                1.1009  0.000037  0.0001    1.1010   
    10. B(H   9,C   0)                1.1008  0.000032  0.0001    1.1009   
    11. B(H  10,C   3)                1.1017  0.000085  0.0001    1.1018   
    12. B(H  11,C   3)                1.0990  0.000086  0.0001    1.0991   
    13. B(H  12,C   3)                1.1020  0.000053  0.0002    1.1022   
    14. B(H  13,C   5)                1.0984  0.000097 -0.0003    1.0981   
    15. B(H  14,C   5)                1.1006  0.000018  0.0002    1.1009   
    16. B(H  15,C   4)                1.1039  0.000033  0.0005    1.1044   
    17. B(H  16,C   4)                1.1021  0.000116  0.0001    1.1022   
    18. A(H   8,C   0,H   9)          107.20 -0.000119    0.08    107.28   
    19. A(H   7,C   0,H   9)          108.77 -0.000038    0.02    108.79   
    20. A(C   1,C   0,H   7)          110.86 -0.000049    0.34    111.19   
    21. A(H   7,C   0,H   8)          108.71 -0.000030   -0.00    108.71   
    22. A(C   1,C   0,H   8)          110.53  0.000117   -0.24    110.29   
    23. A(C   1,C   0,H   9)          110.67  0.000112   -0.19    110.48   
    24. A(C   0,C   1,O   6)          114.64 -0.000341    0.04    114.68   
    25. A(C   2,C   1,O   6)          114.46 -0.000003   -0.12    114.34   
    26. A(C   0,C   1,C   2)          130.90  0.000344    0.08    130.99   
    27. A(C   1,C   2,C   4)          108.30  0.000076    0.01    108.31   
    28. A(C   3,C   2,C   4)          123.78 -0.000066   -0.05    123.73   
    29. A(C   1,C   2,C   3)          127.88 -0.000009    0.02    127.90   
    30. A(H  11,C   3,H  12)          107.18 -0.000034   -0.04    107.14   
    31. A(H  10,C   3,H  12)          107.07 -0.000133   -0.05    107.02   
    32. A(H  10,C   3,H  11)          107.14 -0.000059   -0.03    107.11   
    33. A(C   2,C   3,H  11)          110.45 -0.000041    0.06    110.51   
    34. A(C   2,C   3,H  10)          112.31  0.000148    0.02    112.32   
    35. A(C   2,C   3,H  12)          112.39  0.000102    0.04    112.43   
    36. A(C   5,C   4,H  16)          111.80 -0.000019   -0.02    111.78   
    37. A(C   2,C   4,H  16)          112.34 -0.000061   -0.03    112.31   
    38. A(C   5,C   4,H  15)          112.29 -0.000090    0.19    112.48   
    39. A(C   2,C   4,H  15)          111.65  0.000047   -0.09    111.57   
    40. A(C   2,C   4,C   5)          102.24  0.000183    0.01    102.26   
    41. A(H  15,C   4,H  16)          106.64 -0.000057   -0.07    106.57   
    42. A(H  13,C   5,H  14)          108.42 -0.000033    0.18    108.59   
    43. A(O   6,C   5,H  14)          107.97 -0.000133   -0.27    107.70   
    44. A(C   4,C   5,H  14)          112.18  0.000273    0.02    112.20   
    45. A(O   6,C   5,H  13)          108.02  0.000076   -0.18    107.83   
    46. A(C   4,C   5,H  13)          113.33  0.000014    0.35    113.68   
    47. A(C   4,C   5,O   6)          106.71 -0.000214   -0.15    106.56   
    48. A(C   1,O   6,C   5)          107.65 -0.000029   -0.04    107.61   
    49. D(C   2,C   1,C   0,H   7)      0.19  0.000015   -0.24     -0.05   
    50. D(O   6,C   1,C   0,H   7)    179.71  0.000013   -0.28    179.43   
    51. D(O   6,C   1,C   0,H   8)     59.10  0.000006   -0.34     58.76   
    52. D(C   2,C   1,C   0,H   8)   -120.42  0.000008   -0.30   -120.72   
    53. D(C   2,C   1,C   0,H   9)    120.98  0.000010   -0.11    120.86   
    54. D(C   3,C   2,C   1,O   6)   -179.00 -0.000019    0.28   -178.72   
    55. D(C   4,C   2,C   1,O   6)     -1.31  0.000009   -0.27     -1.58   
    56. D(C   4,C   2,C   1,C   0)    178.21  0.000005   -0.31    177.90   
    57. D(C   3,C   2,C   1,C   0)      0.52 -0.000022    0.24      0.76   
    58. D(H  12,C   3,C   2,C   1)     60.01 -0.000049    0.90     60.91   
    59. D(H  11,C   3,C   2,C   4)      2.30 -0.000087    1.54      3.84   
    60. D(H  11,C   3,C   2,C   1)    179.66 -0.000053    0.92    180.57   
    61. D(H  10,C   3,C   2,C   4)    121.84 -0.000091    1.55    123.39   
    62. D(H  10,C   3,C   2,C   1)    -60.80 -0.000057    0.93    -59.88   
    63. D(C   5,C   4,C   2,C   1)      5.64 -0.000035    1.37      7.02   
    64. D(H  16,C   4,C   2,C   1)    125.64  0.000023    1.35    126.99   
    65. D(H  15,C   4,C   2,C   3)     63.20 -0.000032    0.65     63.85   
    66. D(H  15,C   4,C   2,C   1)   -114.61 -0.000059    1.18   -113.43   
    67. D(C   5,C   4,C   2,C   3)   -176.55 -0.000008    0.85   -175.70   
    68. D(H  13,C   5,C   4,H  16)    113.03  0.000097   -1.78    111.25   
    69. D(H  13,C   5,C   4,H  15)     -6.79  0.000246   -1.81     -8.60   
    70. D(H  13,C   5,C   4,C   2)   -126.60  0.000124   -1.81   -128.41   
    71. D(O   6,C   5,C   4,H  16)   -128.22  0.000059   -1.90   -130.12   
    72. D(O   6,C   5,C   4,H  15)    111.97  0.000207   -1.93    110.04   
    73. D(O   6,C   5,C   4,C   2)     -7.84  0.000086   -1.93     -9.77   
    74. D(C   1,O   6,C   5,H  14)   -113.32 -0.000225    2.10   -111.22   
    75. D(C   1,O   6,C   5,H  13)    129.63 -0.000157    2.12    131.75   
    76. D(C   1,O   6,C   5,C   4)      7.47 -0.000094    1.88      9.35   
    77. D(C   5,O   6,C   1,C   2)     -4.05  0.000049   -1.06     -5.11   
    78. D(C   5,O   6,C   1,C   0)    176.35  0.000049   -1.03    175.32   
    ----------------------------------------------------------------------------

Geometry step timings:
Preparation and reading OPT file:      0.001 s ( 9.028 %)
Internal coordinates            :      0.000 s ( 0.312 %)
B/P matrices and projection     :      0.001 s ( 8.307 %)
Hessian update/contruction      :      0.000 s ( 3.885 %)
Making the step                 :      0.001 s ( 6.349 %)
Converting the step to Cartesian:      0.000 s ( 0.850 %)
Storing new data                :      0.000 s ( 0.344 %)
Checking convergence            :      0.000 s ( 0.129 %)
Final printing                  :      0.007 s (70.774 %)
Total time                      :      0.009 s

Time for energy+gradient        :     17.945 s
Time for complete geometry iter :     18.146 s

         *************************************************************
         *                GEOMETRY OPTIMIZATION CYCLE   7            *
         *************************************************************
---------------------------------
CARTESIAN COORDINATES (ANGSTROEM)
---------------------------------
  C      0.956073   -0.019104    0.130282
  C      2.435868    0.126935    0.065234
  C      3.210152    1.220576   -0.048169
  C      2.773944    2.655547   -0.128381
  C      4.657299    0.783380   -0.013908
  C      4.535608   -0.749615   -0.045598
  O      3.133556   -1.055489    0.143581
  H      0.458376    0.956699    0.073023
  H      0.661969   -0.510897    1.070441
  H      0.594739   -0.650573   -0.695946
  H      2.122014    2.846945   -0.995735
  H      3.645421    3.318112   -0.226397
  H      2.220309    2.977548    0.768627
  H      5.100209   -1.253593    0.750030
  H      4.842431   -1.171387   -1.015056
  H      5.170269    1.147817    0.893671
  H      5.230589    1.166071   -0.873962

----------------------------
CARTESIAN COORDINATES (A.U.)
----------------------------
  NO LB      ZA    FRAG     MASS         X           Y           Z
   0 C     6.0000    0    12.011    1.806716   -0.036102    0.246198
   1 C     6.0000    0    12.011    4.603124    0.239872    0.123275
   2 C     6.0000    0    12.011    6.066307    2.306554   -0.091026
   3 C     6.0000    0    12.011    5.241994    5.018257   -0.242605
   4 C     6.0000    0    12.011    8.801020    1.480375   -0.026282
   5 C     6.0000    0    12.011    8.571057   -1.416567   -0.086167
   6 O     8.0000    0    15.999    5.921562   -1.994586    0.271328
   7 H     1.0000    0     1.008    0.866206    1.807899    0.137994
   8 H     1.0000    0     1.008    1.250940   -0.965456    2.022841
   9 H     1.0000    0     1.008    1.123893   -1.229405   -1.315147
  10 H     1.0000    0     1.008    4.010026    5.379947   -1.881666
  11 H     1.0000    0     1.008    6.888847    6.270323   -0.427828
  12 H     1.0000    0     1.008    4.195776    5.626750    1.452495
  13 H     1.0000    0     1.008    9.637999   -2.368948    1.417352
  14 H     1.0000    0     1.008    9.150868   -2.213600   -1.918177
  15 H     1.0000    0     1.008    9.770392    2.169059    1.688794
  16 H     1.0000    0     1.008    9.884381    2.203555   -1.651550

--------------------------------
INTERNAL COORDINATES (ANGSTROEM)
--------------------------------
 C      0   0   0     0.000000000000     0.00000000     0.00000000
 C      1   0   0     1.488406121385     0.00000000     0.00000000
 C      2   1   0     1.344777318859   130.98940170     0.00000000
 C      3   2   1     1.501949768588   127.89876437     0.76749956
 C      3   2   1     1.512134058822   108.29949280   177.90728745
 C      5   3   2     1.538144304738   102.23811258     7.01836544
 O      2   1   3     1.375148231126   114.68078254   179.47983601
 H      1   2   3     1.096892266176   111.19485791   359.95358149
 H      1   2   3     1.101025182865   110.28665488   239.28373006
 H      1   2   3     1.100894238640   110.47512993   120.86020007
 H      4   3   2     1.101793043321   112.32475311   300.12524512
 H      4   3   2     1.099123192508   110.51283174   180.57164305
 H      4   3   2     1.102188502735   112.42901119    60.91026765
 H      6   5   3     1.098085872441   113.69189085   231.58869199
 H      6   5   3     1.100854520227   112.20624166   107.85658576
 H      5   3   2     1.104378277898   111.57605560   246.57191751
 H      5   3   2     1.102183090239   112.31628201   126.98730212

---------------------------
INTERNAL COORDINATES (A.U.)
---------------------------
 C      0   0   0     0.000000000000     0.00000000     0.00000000
 C      1   0   0     2.812679945469     0.00000000     0.00000000
 C      2   1   0     2.541260843752   130.98940170     0.00000000
 C      3   2   1     2.838273729538   127.89876437     0.76749956
 C      3   2   1     2.857519248948   108.29949280   177.90728745
 C      5   3   2     2.906671490406   102.23811258     7.01836544
 O      2   1   3     2.598653550375   114.68078254   179.47983601
 H      1   2   3     2.072825981490   111.19485791   359.95358149
 H      1   2   3     2.080636062166   110.28665488   239.28373006
 H      1   2   3     2.080388613441   110.47512993   120.86020007
 H      4   3   2     2.082087108137   112.32475311   300.12524512
 H      4   3   2     2.077041821282   110.51283174   180.57164305
 H      4   3   2     2.082834418125   112.42901119    60.91026765
 H      6   5   3     2.075081570442   113.69189085   231.58869199
 H      6   5   3     2.080313556518   112.20624166   107.85658576
 H      5   3   2     2.086972493478   111.57605560   246.57191751
 H      5   3   2     2.082824189992   112.31628201   126.98730212


           ************************************************************
           *        Program running with 8 parallel MPI-processes     *
           *              working on a common directory               *
           ************************************************************
------------------------------------------------------------------------------
                   ___                                                        
                  /   \      - P O W E R E D   B Y -                         
                 /     \                                                     
                 |  |  |   _    _      __       _____    __    __             
                 |  |  |  | |  | |    /  \     |  _  \  |  |  /  |          
                  \  \/   | |  | |   /    \    | | | |  |  | /  /          
                 / \  \   | |__| |  /  /\  \   | |_| |  |  |/  /          
                |  |  |   |  __  | /  /__\  \  |    /   |      \           
                |  |  |   | |  | | |   __   |  |    \   |  |\   \          
                \     /   | |  | | |  |  |  |  | |\  \  |  | \   \       
                 \___/    |_|  |_| |__|  |__|  |_| \__\ |__|  \__/        
                                                                              
                      - O R C A' S   B I G   F R I E N D -                    
                                      &                                       
                       - I N T E G R A L  F E E D E R -                       
                                                                              
 v1 FN, 2020, v2 2021, v3 2022-2024                                           
------------------------------------------------------------------------------


----------------------
SHARK INTEGRAL PACKAGE
----------------------

Number of atoms                             ...     17
Number of basis functions                   ...    148
Number of shells                            ...     72
Maximum angular momentum                    ...      2
Integral batch strategy                     ... SHARK/LIBINT Hybrid
RI-J (if used) integral strategy            ... SPLIT-RIJ (Revised 2003 algorithm where possible)
Printlevel                                  ...      1
Contraction scheme used                     ... SEGMENTED contraction
Prescreening option                         ... SCHWARTZ
   Thresh                                   ... 1.000e-12
   Tcut                                     ... 1.000e-14
   Tpresel                                  ... 1.000e-14 
Coulomb Range Separation                    ... NOT USED
Exchange Range Separation                   ... NOT USED
Multipole approximations                    ... NOT USED
Finite Nucleus Model                        ... NOT USED
CABS basis                                  ... NOT available
Auxiliary Coulomb fitting basis             ... AVAILABLE
   # of basis functions in Aux-J            ...    453
   # of shells in Aux-J                     ...    155
   Maximum angular momentum in Aux-J        ...      4
Auxiliary J/K fitting basis                 ... NOT available
Auxiliary Correlation fitting basis         ... AVAILABLE
   # of basis functions in Aux-C            ...    476
   # of shells in Aux-C                     ...    172
   Maximum angular momentum in Aux-C        ...      3
Auxiliary 'external' fitting basis          ... NOT available

Checking pre-screening integrals            ... done (  0.0 sec) Dimension = 72
Check shell pair data                       ... done (  0.0 sec)
Shell pair information
Shell pair cut-off parameter TPreSel        ...   1.0e-14
Total number of shell pairs                 ...      2628
Shell pairs after pre-screening             ...      2581
Total number of primitive shell pairs       ...      9166
Primitive shell pairs kept                  ...      7009
          la=0 lb=0:    846 shell pairs
          la=1 lb=0:    962 shell pairs
          la=1 lb=1:    292 shell pairs
          la=2 lb=0:    285 shell pairs
          la=2 lb=1:    168 shell pairs
          la=2 lb=2:     28 shell pairs

Calculating one electron integrals          ... done (  0.0 sec)
Calculating RI/J V-Matrix + Cholesky decomp.... done (  0.0 sec)
Calculating RI/C V-Matrix + Cholesky decomp.... done (  0.0 sec)
Calculating Nuclear repulsion               ... done (  0.0 sec) ENN=    309.111903531459 Eh

Diagonalization of the overlap matrix:
Smallest eigenvalue                        ... 7.666e-04
Time for diagonalization                   ...    0.002 sec
Threshold for overlap eigenvalues          ... 1.000e-07
Number of eigenvalues below threshold      ... 0
Time for construction of square roots      ...    0.001 sec
Total time needed                          ...    0.005 sec

-------------------
DFT GRID GENERATION
-------------------

General Integration Accuracy     IntAcc      ... 4.388
Radial Grid Type                 RadialGrid  ... OptM3 with GC (2021)
Angular Grid (max. ang.)         AngularGrid ... 4 (Lebedev-302)
Angular grid pruning method      GridPruning ... 4 (adaptive)
Weight generation scheme         WeightScheme... mBecke (2022)
Basis function cutoff            BFCut       ... 1.0000e-12
Integration weight cutoff        WCut        ... 1.0000e-14
Partially contracted basis set               ... off
Rotationally invariant grid construction     ... off
Angular grids for H and He will be reduced by one unit

Total number of grid points                  ...    74287
Total number of batches                      ...     1171
Average number of points per batch           ...       63
Average number of grid points per atom       ...     4370

--------------------
COSX GRID GENERATION
--------------------

GRIDX 1
-------
General Integration Accuracy     IntAcc      ... 3.816
Radial Grid Type                 RadialGrid  ... OptM3 with GC (2021)
Angular Grid (max. ang.)         AngularGrid ... 1 (Lebedev-50)
Angular grid pruning method      GridPruning ... 4 (adaptive)
Weight generation scheme         WeightScheme... mBecke (2022)
Basis function cutoff            BFCut       ... 1.0000e-12
Integration weight cutoff        WCut        ... 1.0000e-14
Partially contracted basis set               ... on
Rotationally invariant grid construction     ... off
Angular grids for H and He will be reduced by one unit

Total number of grid points                  ...     9546
Total number of batches                      ...       87
Average number of points per batch           ...      109
Average number of grid points per atom       ...      562
UseSFitting                                  ... on

GRIDX 2
-------
General Integration Accuracy     IntAcc      ... 4.020
Radial Grid Type                 RadialGrid  ... OptM3 with GC (2021)
Angular Grid (max. ang.)         AngularGrid ... 2 (Lebedev-110)
Angular grid pruning method      GridPruning ... 4 (adaptive)
Weight generation scheme         WeightScheme... mBecke (2022)
Basis function cutoff            BFCut       ... 1.0000e-12
Integration weight cutoff        WCut        ... 1.0000e-14
Partially contracted basis set               ... on
Rotationally invariant grid construction     ... off
Angular grids for H and He will be reduced by one unit

Total number of grid points                  ...    20191
Total number of batches                      ...      170
Average number of points per batch           ...      118
Average number of grid points per atom       ...     1188
UseSFitting                                  ... on

GRIDX 3
-------
General Integration Accuracy     IntAcc      ... 4.338
Radial Grid Type                 RadialGrid  ... OptM3 with GC (2021)
Angular Grid (max. ang.)         AngularGrid ... 3 (Lebedev-194)
Angular grid pruning method      GridPruning ... 4 (adaptive)
Weight generation scheme         WeightScheme... mBecke (2022)
Basis function cutoff            BFCut       ... 1.0000e-12
Integration weight cutoff        WCut        ... 1.0000e-14
Partially contracted basis set               ... on
Rotationally invariant grid construction     ... off
Angular grids for H and He will be reduced by one unit

Total number of grid points                  ...    44199
Total number of batches                      ...      356
Average number of points per batch           ...      124
Average number of grid points per atom       ...     2600
UseSFitting                                  ... on
Initializing property integral containers    ... done (  0.0 sec)

SHARK setup successfully completed in   0.7 seconds

Maximum memory used throughout the entire STARTUP-calculation: 21.1 MB


           ************************************************************
           *        Program running with 8 parallel MPI-processes     *
           *              working on a common directory               *
           ************************************************************
Occupation numbers will be reassigned to an Aufbau configuration
             **** ENERGY FILE WAS UPDATED (calc.en.tmp) ****
Finished Guess after   0.1 sec
Maximum memory used throughout the entire GUESS-calculation: 9.0 MB


           ************************************************************
           *        Program running with 8 parallel MPI-processes     *
           *              working on a common directory               *
           ************************************************************
--------------------
CPCM SOLVATION MODEL
--------------------
CPCM parameters:
  Epsilon                                         ...      16.7000
  Refrac                                          ...       1.2750
  Rsolv                                           ...       1.3000
  Surface type                                    ... GAUSSIAN VDW
  Discretization scheme                           ... Constant charge density
    Threshold for H atoms                         ...       5.0000 (charges/Ang^2)
    Threshold for non-H atoms                     ...       5.0000 (charges/Ang^2)
  Epsilon function type                           ...         CPCM
Solvent:                                          ... CUSTOM
Radii:
  Scheme                                          ... Element-dependent radii
  Radius for C  used is    3.8550 Bohr (=   2.0400 Ang.)
  Radius for O  used is    3.4469 Bohr (=   1.8240 Ang.)
  Radius for H  used is    2.4944 Bohr (=   1.3200 Ang.)
Calculating surface                               ...        done! (  0.0s)
Cavity surface points                             ...         1559
Cavity Volume                                     ...     928.4273
Cavity Surface-area                               ...     544.6459
Calculating surface distance matrix               ...        done! (  0.0s)
Performing Cholesky decomposition & store         ...        done! (  0.1s)
Overall time for CPCM initialization              ...                 0.1s

----------------------------------------D-I-I-S--------------------------------------------
Iteration    Energy (Eh)           Delta-E    RMSDP     MaxDP     DIISErr   Damp  Time(sec)
-------------------------------------------------------------------------------------------
               ***  Starting incremental Fock matrix formation  ***
    1    -308.9618056682054998     0.00e+00  1.03e-04  2.13e-03  8.33e-03  0.700   0.6
    2    -308.9619177337862652    -1.12e-04  9.46e-05  1.71e-03  6.76e-03  0.700   0.4
                               ***Turning on AO-DIIS***
    3    -308.9620095842458909    -9.19e-05  8.31e-05  1.21e-03  5.28e-03  0.700   0.4
    4    -308.9620807593906306    -7.12e-05  2.18e-04  3.25e-03  3.90e-03  0.000   0.5
                              *** Initializing SOSCF ***
---------------------------------------S-O-S-C-F--------------------------------------
Iteration    Energy (Eh)           Delta-E    RMSDP     MaxDP     MaxGrad    Time(sec)
--------------------------------------------------------------------------------------
    5    -308.9622772632304191    -1.97e-04  2.17e-05  3.80e-04  2.73e-04     0.4
               *** Restarting incremental Fock matrix formation ***
    6    -308.9622793809980408    -2.12e-06  1.62e-05  3.07e-04  7.27e-05     0.6
    7    -308.9622795615194377    -1.81e-07  6.90e-06  1.40e-04  2.06e-05     0.5
    8    -308.9622795812755953    -1.98e-08  1.13e-06  2.41e-05  8.81e-06     0.5
    9    -308.9622795819046246    -6.29e-10  8.01e-07  1.38e-05  4.94e-06     0.5
                 **** Energy Check signals convergence ****

               *****************************************************
               *                     SUCCESS                       *
               *           SCF CONVERGED AFTER   9 CYCLES          *
               *****************************************************

Recomputing exchange energy using gridx3       ... done (    0.781 sec)
Old exchange energy                            :    -22.719192812 Eh
New exchange energy                            :    -22.719305235 Eh
Exchange energy change after final integration :     -0.000112423 Eh
Total energy after final integration           :   -308.962392005 Eh
             **** ENERGY FILE WAS UPDATED (calc.en.tmp) ****

----------------
TOTAL SCF ENERGY
----------------

Total Energy       :       -308.96239200524235 Eh           -8407.29411 eV

Components:
Nuclear Repulsion  :        309.11190353145906 Eh            8411.36252 eV
Electronic Energy  :       -618.06911493151779 Eh          -16818.51565 eV
One Electron Energy:      -1030.66657177704133 Eh          -28045.86324 eV
Two Electron Energy:        412.59745684552348 Eh           11227.34759 eV
CPCM Dielectric    :         -0.00506818184575 Eh              -0.13791 eV

Virial components:
Potential Energy   :       -615.19379141078343 Eh          -16740.27412 eV
Kinetic Energy     :        306.23139940554108 Eh            8332.98002 eV
Virial Ratio       :          2.00891806850964

DFT components:
N(Alpha)           :       27.000019210729 electrons
N(Beta)            :       27.000019210729 electrons
N(Total)           :       54.000038421458 electrons
E(X)               :      -20.166630693162 Eh       
E(C)               :       -1.307315279632 Eh       
E(XC)              :      -21.473945972794 Eh       

CPCM Solvation Model Properties:
Surface-charge          :         -0.02111245544172
Corrected charge        :         -0.00000000000000
Outlying charge corr.   :          0.00003281655689 Eh               0.00089 eV
Free-energy (cav+disp)  :  This term is not implemented in the current solvation scheme

---------------
SCF CONVERGENCE
---------------

  Last Energy change         ...    6.2903e-10  Tolerance :   1.0000e-09
  Last MAX-Density change    ...    1.3798e-05  Tolerance :   1.0000e-08
  Last RMS-Density change    ...    8.0090e-07  Tolerance :   1.0000e-09
  Last DIIS Error            ...    2.7271e-04  Tolerance :   1.0000e-08
  Last Orbital Gradient      ...    4.9353e-06  Tolerance :   2.0000e-06
  Last Orbital Rotation      ...    9.2056e-06  Tolerance :   2.0000e-06


Total SCF time: 0 days 0 hours 0 min 5 sec 
Finished LeanSCF after   5.7 sec

Maximum memory used throughout the entire LEANSCF-calculation: 17.0 MB


           ************************************************************
           *        Program running with 8 parallel MPI-processes     *
           *              working on a common directory               *
           ************************************************************

------------------------------------------------------------------------------
                                ORCA  MP2 
------------------------------------------------------------------------------

Freezing NCore=14 chemical core electrons

----------------------
RI-MP2 ENERGY+GRADIENT
----------------------
Dimension of the orbital basis            ...  148
Dimension of the AuxC basis               ...  476
Memory devoted to MP2                     ... 8000 MB   
Data format for matrix containers         ... DOUBLE
Compression type for matrix containers    ... UNCOMPRESSED
Overall scaling of the MP2 energy         ...   2.700e-01

-----------------------
SHARK RI TRANSFORMATION
-----------------------

Number of basis functions                ...    148
Number of aux functions                  ...    476
Number of operators                      ...      1
Generation of IJK                        ... YES
Generation of IAK                        ... YES
Generation of ABK                        ... NO
Orbital Range Operator  0:    0-  26 to   27- 147

Aux basis identifier                     ...   AUXC
Contraction scheme used                  ... SEGMENTED
Do orthogonalization                     ... YES
All operator combinations                ... NO
Transpose (ia|K)                         ... NO
Integral generator used                  ... LIBINT
Starting integral generation + trafo... 
Half trafo (segmented) done. Total time =  0.0 sec. integrals=  0.0 sec trafo=  0.0 sec
Integral generation and half transformation done (  0.0 sec)

Reading or making V^(-1/2)          ... done (  0.0 sec)
Sorting IJK integrals               ... done (  0.0 sec)
Sorting IAK integrals               ... done (  0.0 sec)

SHARK RI integral transformation done. Total time =  0.1 sec.

Opening buffers                              ... done
Frozen core precalculation                   ... done

Starting loop over batches of integrals:

Operator 0  - window                       ... (  7- 26)x( 27-147)
Operator 0  - Memory available             ...  8000 MB
Operator 0  - Memory needed per MO         ...   0.4 MB
Operator 0  - Number of orbitals per batch ... 3
Operator 0  - Number of batches            ... 1

OPERATOR  0   PASS   0:  MOs     7 ...    9 +   10 ...   12 +   13 ...   15 +   16 ...   18
                            +   19 ...   21 +   22 ...   24 +   25 ...   26
  Reading integrals       ... ok
  Internal MO   9
Closing buffer GIPV ( 0.01 GB; CompressionRatio= 1.00)
Time spent in pair loops =     0.177 sec
Deleting buffers (Ka|jb) ...done

-----------------------------------------------
 RI-MP2 CORRELATION ENERGY:     -0.331846956 Eh
-----------------------------------------------


---------------------
MP2 DENSITY FORMATION
---------------------

Completing the external part of the density      ... done
Storing the unrelaxed density                    ... done

Re-sorting 3-index density container for op 0    ... done
Computing external part of the Lagrangian        ... done
Calculating the xc-kernel                        ... done
Calculating G(D)                                 ... done
Completing the Lagrangian                        ... done
Solving the Z-vector equations                   ... Using XC Grid                  ... (calc.grid_cpscf.tmp) 
Recalculating density on grid  ... (calc.grho_cpscf0.tmp) done
Calculating the xc-kernel      ... (calc.fxc_cpscf0.tmp) done

-------------------
SHARK CP-SCF DRIVER
-------------------

Dimension of the orbital basis          ...    148
Dimension of the CPSCF-problem          ...   3267
Number of operators                     ...      1
Max. number of iterations               ...    128
Convergence Tolerance                   ... 3.0e-05
Number of perturbations                 ...      1
Perturbation type                       ... REAL

----------------------------
POPLE LINEAR EQUATION SOLVER
----------------------------

  ITERATION   0:   ||err||_max =   3.5274e-02 (   0.4 sec)
  ITERATION   1:   ||err||_max =   7.9353e-03 (   0.4 sec)
  ITERATION   2:   ||err||_max =   3.2244e-03 (   0.4 sec)
  ITERATION   3:   ||err||_max =   8.6092e-04 (   0.4 sec)
  ITERATION   4:   ||err||_max =   2.6127e-04 (   0.4 sec)
  ITERATION   5:   ||err||_max =   6.7311e-05 (   0.4 sec)
  ITERATION   6:   ||err||_max =   1.9618e-05 (   0.4 sec)
done
Finalizing the relaxed density                   ... done
Transforming P to the AO basis                   ... done
Storing the relaxed density                      ... done

------------------------------------
ENERGY WEIGHTED DENSITY FINALIZATION
------------------------------------

Gathering the parts of the W-matrix              ... done
Forming the Z-density                            ... done
Transforming Z to the AO basis                   ... done
Calculating G(Z)                                 ... done
Finalizing the W-matrix                          ... done
Transforming W to the AO basis and storing       ... done

----------------------------------
MP2 DERIVATIVE INTEGRAL GENERATION
----------------------------------

Input SCF Electron Density              ... calc.scfp
Input Correlated Electron Density       ... calc.pmp2re
Input Energy Weighted Density           ... calc.wmp2.tmp

Nuclear repulsion gradient              ... done (  0.0 sec)
HCore & Overlap gradient  (SHARK)       ... done (  0.0 sec)
Two-electron RIJ gradient terms         ... done (  0.2 sec)

-----------------------------------------------------------
MP2 COSX Grid Generation
-----------------------------------------------------------

General Integration Accuracy     IntAcc      ... 4.871
Radial Grid Type                 RadialGrid  ... OptM3 with GC (2021)
Angular Grid (max. ang.)         AngularGrid ... 4 (Lebedev-302)
Angular grid pruning method      GridPruning ... 4 (adaptive)
Weight generation scheme         WeightScheme... mBecke (2022)
Basis function cutoff            BFCut       ... 1.0000e-12
Integration weight cutoff        WCut        ... 1.0000e-14
Partially contracted basis set               ... on
Rotationally invariant grid construction     ... off
Angular grids for H and He will be reduced by one unit

Total number of grid points                  ...    86176
Total number of batches                      ...      682
Average number of points per batch           ...      126
Average number of grid points per atom       ...     5069
UseSFitting                                  ... on
Two-electron COSX gradient terms        ... 
Integration Timings:
Total Time                  =     2.5 sec
Basis fcn evaluation        =     0.0 sec
Density evaluation          =     0.1 sec
A evaluation                =     2.1 sec
A derivative evaluation     =     0.0 sec
S-fit derivative evaluation =     0.0 sec
anal. over. der. evaluation =     0.0 sec
num. over. der. evaluation  =     0.2 sec
K(P) evaluation             =     0.0 sec
finalize                    =     0.0 sec

done (  2.9 sec)
CPCM gradient                           ... done (  0.3 sec)
DFT XC gradient                         ... Exchange-correlation gradient    ... done
done (  0.4 sec)
Empirical dispersion gradient           ... 
-------------------
DISPERSION GRADIENT
-------------------

   1   C   :   -0.000254158   -0.000117119    0.000019507
   2   C   :    0.000096169   -0.000123502    0.000003632
   3   C   :    0.000072067    0.000066129   -0.000004433
   4   C   :   -0.000032449    0.000262641   -0.000018125
   5   C   :    0.000079638   -0.000056389    0.000004683
   6   C   :    0.000009377   -0.000049340    0.000001976
   7   O   :    0.000018569   -0.000125111    0.000007960
   8   H   :   -0.000125760   -0.000022615    0.000005901
   9   H   :   -0.000102791   -0.000048253    0.000038289
  10   H   :   -0.000106539   -0.000052228   -0.000022200
  11   H   :   -0.000030159    0.000133563   -0.000050039
  12   H   :    0.000000595    0.000124548   -0.000010794
  13   H   :   -0.000027048    0.000140339    0.000032613
  14   H   :    0.000082813   -0.000088923    0.000033197
  15   H   :    0.000077920   -0.000089518   -0.000047474
  16   H   :    0.000120928    0.000022740    0.000051417
  17   H   :    0.000120828    0.000023035   -0.000046109

Difference to translation invariance:
           :    0.0000000000    0.0000000000   -0.0000000000

Difference to rotation invariance:
           :   -0.0000000000    0.0000000000    0.0000000000

Norm of the Dispersion gradient    ...    0.0006182225
RMS gradient                       ...    0.0000865685
MAX gradient                       ...    0.0002626413
done (  0.0 sec)

-------
TIMINGS
-------

Total time                :    9.152 sec
Integral trafo            :    0.087 sec (  1.0%)
FC preparation            :    0.014 sec (  0.2%)
I/O of integrals          :    0.032 sec (  0.3%)
K(i,j) operators          :    0.025 sec (  0.3%)
T(i,j) pair energies      :    0.006 sec (  0.1%)
V**(-1/2)                 :    0.054 sec (  0.6%)
Gamma(ia|P)               :    0.024 sec (  0.3%)
Gamma-Trafo               :    0.013 sec (  0.1%)
D(virtual)                :    0.001 sec (  0.0%)
D(internal)               :    0.028 sec (  0.3%)
W(virtual)                :    0.003 sec (  0.0%)
W(internal)               :    0.031 sec (  0.3%)
L(virtual)                :    0.043 sec (  0.5%)
L(internal)               :    0.005 sec (  0.1%)
XC kernel                 :    0.014 sec (  0.2%)
G(D)                      :    0.766 sec (  8.4%)
G(Z)                      :    0.761 sec (  8.3%)
Z-vector solution         :    3.120 sec ( 34.1%)
3-index derivative        :    0.098 sec (  1.1%)
2-index derivative        :    0.021 sec (  0.2%)
Fock matrix gradient      :    3.882 sec ( 42.4%)


---------------------------------------
MP2 TOTAL ENERGY:     -309.294238962 Eh
---------------------------------------

The final MP2 gradient
  0:  -0.00016587   0.00037414  -0.00002210
  1:   0.00041955   0.00052121   0.00023804
  2:   0.00069158  -0.00113523   0.00023804
  3:   0.00031612  -0.00085788   0.00004710
  4:  -0.00205397  -0.00119768   0.00037316
  5:   0.00210632   0.00150029  -0.00023412
  6:  -0.00033349   0.00050532  -0.00061883
  7:  -0.00044206  -0.00007120   0.00001112
  8:   0.00017518  -0.00001990   0.00015453
  9:   0.00015765  -0.00003336  -0.00014843
 10:  -0.00003671   0.00024362  -0.00012942
 11:   0.00005898   0.00018194   0.00008365
 12:  -0.00018590   0.00012448  -0.00003487
 13:  -0.00046119  -0.00013076   0.00038216
 14:  -0.00052804  -0.00050107   0.00002063
 15:   0.00031545   0.00027955  -0.00013809
 16:  -0.00007762   0.00025016  -0.00023276

-----------------------------------
NORM OF THE MP2 GRADIENT:  0.004280
-----------------------------------

Maximum memory used throughout the entire MP2-calculation: 30.9 MB


-------------------------------------------------------------------------------
                          DFT DISPERSION CORRECTION                            
                                                                               
                              DFTD3 V3.1  Rev 1                                
                          USING Becke-Johnson damping                          
-------------------------------------------------------------------------------
-------------------------   ----------------
Dispersion correction           -0.010632313
-------------------------   ----------------


-------------------------   --------------------
FINAL SINGLE POINT ENERGY      -309.304871274169
-------------------------   --------------------

------------------------------------------------------------------------------
                         ORCA GEOMETRY RELAXATION STEP
------------------------------------------------------------------------------

Reading the OPT-File                    .... done
Getting information on internals        .... done
Copying old internal coords+grads       .... done
Making the new internal coordinates     .... (2022 redundants) done
Validating the new internal coordinates .... (2022 redundants) done
Calculating the B-matrix                .... done
Calculating the G,G- and P matrices     .... done
Transforming gradient to internals      .... done
Projecting the internal gradient        .... done
Number of atoms                         ....  17
Number of internal coordinates          ....  78
Current Energy                          ....  -309.304871274 Eh
Current gradient norm                   ....     0.004280180 Eh/bohr
Maximum allowed component of the step   ....  0.300
Current trust radius                    ....  0.300
Updating the Hessian (BFGS)             .... done
Forming the augmented Hessian           .... done
Diagonalizing the augmented Hessian     .... done
Last element of RFO vector              ....  0.928796727
Lowest eigenvalues of augmented Hessian:
 -0.000150578  0.000844281  0.012819016  0.013555916  0.022375504
Length of the computed step             ....  0.398999667
Warning: the length of the step is outside the trust region - taking restricted step instead
The input lambda is                     ....    -0.000292
   iter:   5  x=   -0.000434  g=  157.588460 f(x)=     0.000000
The output lambda is                    ....    -0.000434 (5 iterations)
The final length of the internal step   ....  0.300000000
Converting the step to Cartesian space:
 Initial RMS(Int)=    0.0339683110
Transforming coordinates:
 Iter   0:  RMS(Cart)=    0.0511391648 RMS(Int)=    0.0338929783
 Iter   5:  RMS(Cart)=    0.0000000133 RMS(Int)=    0.0000000104
done
Storing new coordinates                 .... done
The predicted energy change is          ....    -0.000077857
Previously predicted energy change      ....    -0.000026785
Actually observed energy change         ....    -0.000045078
Ratio of predicted to observed change   ....     1.682968512
New trust radius                        ....     0.200000000

                                .--------------------.
          ----------------------|Geometry convergence|-------------------------
          Item                value                   Tolerance       Converged
          ---------------------------------------------------------------------
          Energy change      -0.0000450777            0.0000010000      NO
          RMS gradient        0.0003346154            0.0000300000      NO
          MAX gradient        0.0011025465            0.0001000000      NO
          RMS step            0.0339683110            0.0006000000      NO
          MAX step            0.0861337733            0.0010000000      NO
          ........................................................
          Max(Bonds)      0.0041      Max(Angles)    0.69
          Max(Dihed)        4.94      Max(Improp)    0.00
          ---------------------------------------------------------------------

The optimization has not yet converged - more geometry cycles are needed


    ---------------------------------------------------------------------------
                         Redundant Internal Coordinates
                            (Angstroem and degrees)

        Definition                    Value    dE/dq     Step     New-Value
    ----------------------------------------------------------------------------
     1. B(C   1,C   0)                1.4884  0.000240  0.0003    1.4887   
     2. B(C   2,C   1)                1.3448 -0.001063  0.0003    1.3451   
     3. B(C   3,C   2)                1.5019 -0.000348 -0.0002    1.5017   
     4. B(C   4,C   2)                1.5121 -0.001103 -0.0022    1.5099   
     5. B(C   5,C   4)                1.5381 -0.001007 -0.0041    1.5341   
     6. B(O   6,C   5)                1.4474  0.000286  0.0017    1.4492   
     7. B(O   6,C   1)                1.3751 -0.000338 -0.0013    1.3739   
     8. B(H   7,C   0)                1.0969  0.000135 -0.0003    1.0966   
     9. B(H   8,C   0)                1.1010  0.000095  0.0002    1.1012   
    10. B(H   9,C   0)                1.1009  0.000078  0.0001    1.1010   
    11. B(H  10,C   3)                1.1018  0.000161 -0.0001    1.1017   
    12. B(H  11,C   3)                1.0991  0.000150  0.0001    1.0992   
    13. B(H  12,C   3)                1.1022  0.000101  0.0004    1.1026   
    14. B(H  13,C   5)                1.0981  0.000101 -0.0007    1.0973   
    15. B(H  14,C   5)                1.1009  0.000030  0.0006    1.1014   
    16. B(H  15,C   4)                1.1044  0.000126  0.0009    1.1053   
    17. B(H  16,C   4)                1.1022  0.000229 -0.0001    1.1021   
    18. A(H   8,C   0,H   9)          107.28  0.000190    0.14    107.42   
    19. A(H   7,C   0,H   9)          108.79 -0.000090    0.05    108.85   
    20. A(C   1,C   0,H   7)          111.19  0.000775    0.55    111.74   
    21. A(H   7,C   0,H   8)          108.71 -0.000110   -0.00    108.71   
    22. A(C   1,C   0,H   8)          110.29 -0.000408   -0.43    109.86   
    23. A(C   1,C   0,H   9)          110.48 -0.000372   -0.33    110.15   
    24. A(C   0,C   1,O   6)          114.68 -0.000041    0.12    114.80   
    25. A(C   2,C   1,O   6)          114.33 -0.000431   -0.22    114.11   
    26. A(C   0,C   1,C   2)          130.99  0.000472    0.10    131.09   
    27. A(C   1,C   2,C   4)          108.30  0.000370   -0.04    108.26   
    28. A(C   3,C   2,C   4)          123.74 -0.000337   -0.04    123.70   
    29. A(C   1,C   2,C   3)          127.90 -0.000030    0.02    127.92   
    30. A(H  11,C   3,H  12)          107.14 -0.000077   -0.07    107.07   
    31. A(H  10,C   3,H  12)          107.02 -0.000234   -0.05    106.97   
    32. A(H  10,C   3,H  11)          107.11 -0.000152   -0.03    107.08   
    33. A(C   2,C   3,H  11)          110.51  0.000090    0.10    110.61   
    34. A(C   2,C   3,H  10)          112.32  0.000212   -0.01    112.31   
    35. A(C   2,C   3,H  12)          112.43  0.000128    0.05    112.48   
    36. A(C   5,C   4,H  16)          111.78  0.000004   -0.05    111.74   
    37. A(C   2,C   4,H  16)          112.32 -0.000216    0.05    112.36   
    38. A(C   5,C   4,H  15)          112.49  0.000075    0.37    112.86   
    39. A(C   2,C   4,H  15)          111.58 -0.000169   -0.19    111.39   
    40. A(C   2,C   4,C   5)          102.24  0.000419   -0.11    102.13   
    41. A(H  15,C   4,H  16)          106.56 -0.000107   -0.06    106.50   
    42. A(H  13,C   5,H  14)          108.60  0.000249    0.33    108.93   
    43. A(O   6,C   5,H  14)          107.70 -0.000909   -0.41    107.29   
    44. A(C   4,C   5,H  14)          112.21  0.000775   -0.13    112.07   
    45. A(O   6,C   5,H  13)          107.84 -0.000003   -0.27    107.57   
    46. A(C   4,C   5,H  13)          113.69  0.000401    0.69    114.38   
    47. A(C   4,C   5,O   6)          106.53 -0.000642   -0.30    106.23   
    48. A(C   1,O   6,C   5)          107.60  0.000296   -0.17    107.43   
    49. D(C   2,C   1,C   0,H   7)     -0.05 -0.000007   -0.48     -0.53   
    50. D(O   6,C   1,C   0,H   7)    179.43  0.000039   -0.60    178.83   
    51. D(O   6,C   1,C   0,H   8)     58.76 -0.000060   -0.68     58.08   
    52. D(C   2,C   1,C   0,H   8)   -120.72 -0.000107   -0.56   -121.28   
    53. D(C   2,C   1,C   0,H   9)    120.86  0.000145   -0.26    120.60   
    54. D(C   3,C   2,C   1,O   6)   -178.71 -0.000072    0.73   -177.99   
    55. D(C   4,C   2,C   1,O   6)     -1.57 -0.000021   -0.67     -2.24   
    56. D(C   4,C   2,C   1,C   0)    177.91  0.000027   -0.79    177.12   
    57. D(C   3,C   2,C   1,C   0)      0.77 -0.000024    0.61      1.38   
    58. D(H  12,C   3,C   2,C   1)     60.91 -0.000140    2.52     63.43   
    59. D(H  11,C   3,C   2,C   4)      3.84 -0.000169    4.13      7.97   
    60. D(H  11,C   3,C   2,C   1)   -179.43 -0.000091    2.54   -176.89   
    61. D(H  10,C   3,C   2,C   4)    123.39 -0.000160    4.15    127.54   
    62. D(H  10,C   3,C   2,C   1)    -59.87 -0.000082    2.56    -57.32   
    63. D(C   5,C   4,C   2,C   1)      7.02  0.000040    3.24     10.26   
    64. D(H  16,C   4,C   2,C   1)    126.99  0.000191    3.14    130.13   
    65. D(H  15,C   4,C   2,C   3)     63.86 -0.000154    1.64     65.49   
    66. D(H  15,C   4,C   2,C   1)   -113.43 -0.000213    2.96   -110.47   
    67. D(C   5,C   4,C   2,C   3)   -175.70  0.000098    1.92   -173.78   
    68. D(H  13,C   5,C   4,H  16)    111.25  0.000287   -4.38    106.87   
    69. D(H  13,C   5,C   4,H  15)     -8.60  0.000370   -4.52    -13.12   
    70. D(H  13,C   5,C   4,C   2)   -128.41  0.000281   -4.41   -132.82   
    71. D(O   6,C   5,C   4,H  16)   -130.12  0.000091   -4.51   -134.63   
    72. D(O   6,C   5,C   4,H  15)    110.03  0.000173   -4.65    105.38   
    73. D(O   6,C   5,C   4,C   2)     -9.78  0.000085   -4.54    -14.32   
    74. D(C   1,O   6,C   5,H  14)   -111.22 -0.000166    4.94   -106.29   
    75. D(C   1,O   6,C   5,H  13)    131.75  0.000020    4.89    136.64   
    76. D(C   1,O   6,C   5,C   4)      9.35 -0.000090    4.39     13.73   
    77. D(C   5,O   6,C   1,C   2)     -5.11  0.000050   -2.44     -7.55   
    78. D(C   5,O   6,C   1,C   0)    175.32  0.000007   -2.34    172.98   
    ----------------------------------------------------------------------------

Geometry step timings:
Preparation and reading OPT file:      0.001 s (19.807 %)
Internal coordinates            :      0.000 s ( 0.684 %)
B/P matrices and projection     :      0.001 s (18.085 %)
Hessian update/contruction      :      0.000 s ( 7.616 %)
Making the step                 :      0.001 s (27.211 %)
Converting the step to Cartesian:      0.000 s ( 2.075 %)
Storing new data                :      0.000 s ( 0.802 %)
Checking convergence            :      0.000 s ( 0.283 %)
Final printing                  :      0.001 s (23.367 %)
Total time                      :      0.004 s

Time for energy+gradient        :     16.371 s
Time for complete geometry iter :     16.576 s

         *************************************************************
         *                GEOMETRY OPTIMIZATION CYCLE   8            *
         *************************************************************
---------------------------------
CARTESIAN COORDINATES (ANGSTROEM)
---------------------------------
  C      0.956940   -0.020594    0.131321
  C      2.437185    0.127194    0.075231
  C      3.212784    1.218994   -0.051655
  C      2.778972    2.653453   -0.148501
  C      4.656532    0.783174    0.021638
  C      4.534555   -0.743809   -0.057882
  O      3.138619   -1.049350    0.182580
  H      0.448925    0.948796    0.061918
  H      0.664921   -0.505569    1.075843
  H      0.608651   -0.664394   -0.691182
  H      2.090853    2.826340   -0.991355
  H      3.646873    3.310763   -0.300218
  H      2.265119    3.001024    0.763033
  H      5.126606   -1.285659    0.690477
  H      4.786219   -1.127838   -1.059069
  H      5.135177    1.128046    0.956340
  H      5.259895    1.188400   -0.806777

----------------------------
CARTESIAN COORDINATES (A.U.)
----------------------------
  NO LB      ZA    FRAG     MASS         X           Y           Z
   0 C     6.0000    0    12.011    1.808355   -0.038918    0.248160
   1 C     6.0000    0    12.011    4.605613    0.240362    0.142165
   2 C     6.0000    0    12.011    6.071282    2.303565   -0.097614
   3 C     6.0000    0    12.011    5.251497    5.014300   -0.280626
   4 C     6.0000    0    12.011    8.799570    1.479985    0.040890
   5 C     6.0000    0    12.011    8.569066   -1.405595   -0.109380
   6 O     8.0000    0    15.999    5.931130   -1.982985    0.345026
   7 H     1.0000    0     1.008    0.848345    1.792964    0.117008
   8 H     1.0000    0     1.008    1.256518   -0.955386    2.033048
   9 H     1.0000    0     1.008    1.150183   -1.255524   -1.306144
  10 H     1.0000    0     1.008    3.951140    5.341009   -1.873390
  11 H     1.0000    0     1.008    6.891591    6.256435   -0.567330
  12 H     1.0000    0     1.008    4.280455    5.671114    1.441923
  13 H     1.0000    0     1.008    9.687881   -2.429543    1.304813
  14 H     1.0000    0     1.008    9.044643   -2.131305   -2.001351
  15 H     1.0000    0     1.008    9.704078    2.131699    1.807220
  16 H     1.0000    0     1.008    9.939760    2.245751   -1.524587

--------------------------------
INTERNAL COORDINATES (ANGSTROEM)
--------------------------------
 C      0   0   0     0.000000000000     0.00000000     0.00000000
 C      1   0   0     1.488661703595     0.00000000     0.00000000
 C      2   1   0     1.345243419930   131.10305669     0.00000000
 C      3   2   1     1.501747416232   127.93519218     1.38411590
 C      3   2   1     1.509873819561   108.20719574   177.12671102
 C      5   3   2     1.533909652086   102.05137716    10.26420348
 O      2   1   3     1.373968411898   114.81406518   179.35486850
 H      1   2   3     1.096637134278   111.74570986   359.47409173
 H      1   2   3     1.101179769914   109.86034610   238.72795841
 H      1   2   3     1.101042274122   110.14767339   120.59335599
 H      4   3   2     1.101726066664   112.31215038   302.68071321
 H      4   3   2     1.099238459081   110.60959773   183.10851105
 H      4   3   2     1.102608221816   112.48319832    63.43361403
 H      6   5   3     1.097345407175   114.41198845   227.18407552
 H      6   5   3     1.101449360304   112.08841573   102.52247364
 H      5   3   2     1.105307622510   111.41161026   249.54432635
 H      5   3   2     1.102055392264   112.38858635   130.11870964

---------------------------
INTERNAL COORDINATES (A.U.)
---------------------------
 C      0   0   0     0.000000000000     0.00000000     0.00000000
 C      1   0   0     2.813162925852     0.00000000     0.00000000
 C      2   1   0     2.542141647128   131.10305669     0.00000000
 C      3   2   1     2.837891339003   127.93519218     1.38411590
 C      3   2   1     2.853248015748   108.20719574   177.12671102
 C      5   3   2     2.898669156620   102.05137716    10.26420348
 O      2   1   3     2.596424015145   114.81406518   179.35486850
 H      1   2   3     2.072343852073   111.74570986   359.47409173
 H      1   2   3     2.080928189352   109.86034610   238.72795841
 H      1   2   3     2.080668359961   110.14767339   120.59335599
 H      4   3   2     2.081960540597   112.31215038   302.68071321
 H      4   3   2     2.077259643537   110.60959773   183.10851105
 H      4   3   2     2.083627572241   112.48319832    63.43361403
 H      6   5   3     2.073682293878   114.41198845   227.18407552
 H      6   5   3     2.081437641357   112.08841573   102.52247364
 H      5   3   2     2.088728700279   111.41161026   249.54432635
 H      5   3   2     2.082582875789   112.38858635   130.11870964


           ************************************************************
           *        Program running with 8 parallel MPI-processes     *
           *              working on a common directory               *
           ************************************************************
------------------------------------------------------------------------------
                   ___                                                        
                  /   \      - P O W E R E D   B Y -                         
                 /     \                                                     
                 |  |  |   _    _      __       _____    __    __             
                 |  |  |  | |  | |    /  \     |  _  \  |  |  /  |          
                  \  \/   | |  | |   /    \    | | | |  |  | /  /          
                 / \  \   | |__| |  /  /\  \   | |_| |  |  |/  /          
                |  |  |   |  __  | /  /__\  \  |    /   |      \           
                |  |  |   | |  | | |   __   |  |    \   |  |\   \          
                \     /   | |  | | |  |  |  |  | |\  \  |  | \   \       
                 \___/    |_|  |_| |__|  |__|  |_| \__\ |__|  \__/        
                                                                              
                      - O R C A' S   B I G   F R I E N D -                    
                                      &                                       
                       - I N T E G R A L  F E E D E R -                       
                                                                              
 v1 FN, 2020, v2 2021, v3 2022-2024                                           
------------------------------------------------------------------------------


----------------------
SHARK INTEGRAL PACKAGE
----------------------

Number of atoms                             ...     17
Number of basis functions                   ...    148
Number of shells                            ...     72
Maximum angular momentum                    ...      2
Integral batch strategy                     ... SHARK/LIBINT Hybrid
RI-J (if used) integral strategy            ... SPLIT-RIJ (Revised 2003 algorithm where possible)
Printlevel                                  ...      1
Contraction scheme used                     ... SEGMENTED contraction
Prescreening option                         ... SCHWARTZ
   Thresh                                   ... 1.000e-12
   Tcut                                     ... 1.000e-14
   Tpresel                                  ... 1.000e-14 
Coulomb Range Separation                    ... NOT USED
Exchange Range Separation                   ... NOT USED
Multipole approximations                    ... NOT USED
Finite Nucleus Model                        ... NOT USED
CABS basis                                  ... NOT available
Auxiliary Coulomb fitting basis             ... AVAILABLE
   # of basis functions in Aux-J            ...    453
   # of shells in Aux-J                     ...    155
   Maximum angular momentum in Aux-J        ...      4
Auxiliary J/K fitting basis                 ... NOT available
Auxiliary Correlation fitting basis         ... AVAILABLE
   # of basis functions in Aux-C            ...    476
   # of shells in Aux-C                     ...    172
   Maximum angular momentum in Aux-C        ...      3
Auxiliary 'external' fitting basis          ... NOT available

Checking pre-screening integrals            ... done (  0.0 sec) Dimension = 72
Check shell pair data                       ... done (  0.0 sec)
Shell pair information
Shell pair cut-off parameter TPreSel        ...   1.0e-14
Total number of shell pairs                 ...      2628
Shell pairs after pre-screening             ...      2582
Total number of primitive shell pairs       ...      9166
Primitive shell pairs kept                  ...      7010
          la=0 lb=0:    846 shell pairs
          la=1 lb=0:    962 shell pairs
          la=1 lb=1:    293 shell pairs
          la=2 lb=0:    285 shell pairs
          la=2 lb=1:    168 shell pairs
          la=2 lb=2:     28 shell pairs

Calculating one electron integrals          ... done (  0.0 sec)
Calculating RI/J V-Matrix + Cholesky decomp.... done (  0.0 sec)
Calculating RI/C V-Matrix + Cholesky decomp.... done (  0.0 sec)
Calculating Nuclear repulsion               ... done (  0.0 sec) ENN=    309.333575863812 Eh

Diagonalization of the overlap matrix:
Smallest eigenvalue                        ... 7.979e-04
Time for diagonalization                   ...    0.002 sec
Threshold for overlap eigenvalues          ... 1.000e-07
Number of eigenvalues below threshold      ... 0
Time for construction of square roots      ...    0.003 sec
Total time needed                          ...    0.006 sec

-------------------
DFT GRID GENERATION
-------------------

General Integration Accuracy     IntAcc      ... 4.388
Radial Grid Type                 RadialGrid  ... OptM3 with GC (2021)
Angular Grid (max. ang.)         AngularGrid ... 4 (Lebedev-302)
Angular grid pruning method      GridPruning ... 4 (adaptive)
Weight generation scheme         WeightScheme... mBecke (2022)
Basis function cutoff            BFCut       ... 1.0000e-12
Integration weight cutoff        WCut        ... 1.0000e-14
Partially contracted basis set               ... off
Rotationally invariant grid construction     ... off
Angular grids for H and He will be reduced by one unit

Total number of grid points                  ...    74306
Total number of batches                      ...     1169
Average number of points per batch           ...       63
Average number of grid points per atom       ...     4371

--------------------
COSX GRID GENERATION
--------------------

GRIDX 1
-------
General Integration Accuracy     IntAcc      ... 3.816
Radial Grid Type                 RadialGrid  ... OptM3 with GC (2021)
Angular Grid (max. ang.)         AngularGrid ... 1 (Lebedev-50)
Angular grid pruning method      GridPruning ... 4 (adaptive)
Weight generation scheme         WeightScheme... mBecke (2022)
Basis function cutoff            BFCut       ... 1.0000e-12
Integration weight cutoff        WCut        ... 1.0000e-14
Partially contracted basis set               ... on
Rotationally invariant grid construction     ... off
Angular grids for H and He will be reduced by one unit

Total number of grid points                  ...     9544
Total number of batches                      ...       87
Average number of points per batch           ...      109
Average number of grid points per atom       ...      561
UseSFitting                                  ... on

GRIDX 2
-------
General Integration Accuracy     IntAcc      ... 4.020
Radial Grid Type                 RadialGrid  ... OptM3 with GC (2021)
Angular Grid (max. ang.)         AngularGrid ... 2 (Lebedev-110)
Angular grid pruning method      GridPruning ... 4 (adaptive)
Weight generation scheme         WeightScheme... mBecke (2022)
Basis function cutoff            BFCut       ... 1.0000e-12
Integration weight cutoff        WCut        ... 1.0000e-14
Partially contracted basis set               ... on
Rotationally invariant grid construction     ... off
Angular grids for H and He will be reduced by one unit

Total number of grid points                  ...    20183
Total number of batches                      ...      168
Average number of points per batch           ...      120
Average number of grid points per atom       ...     1187
UseSFitting                                  ... on

GRIDX 3
-------
General Integration Accuracy     IntAcc      ... 4.338
Radial Grid Type                 RadialGrid  ... OptM3 with GC (2021)
Angular Grid (max. ang.)         AngularGrid ... 3 (Lebedev-194)
Angular grid pruning method      GridPruning ... 4 (adaptive)
Weight generation scheme         WeightScheme... mBecke (2022)
Basis function cutoff            BFCut       ... 1.0000e-12
Integration weight cutoff        WCut        ... 1.0000e-14
Partially contracted basis set               ... on
Rotationally invariant grid construction     ... off
Angular grids for H and He will be reduced by one unit

Total number of grid points                  ...    44185
Total number of batches                      ...      355
Average number of points per batch           ...      124
Average number of grid points per atom       ...     2599
UseSFitting                                  ... on
Initializing property integral containers    ... done (  0.0 sec)

SHARK setup successfully completed in   0.7 seconds

Maximum memory used throughout the entire STARTUP-calculation: 21.1 MB


           ************************************************************
           *        Program running with 8 parallel MPI-processes     *
           *              working on a common directory               *
           ************************************************************
Occupation numbers will be reassigned to an Aufbau configuration
             **** ENERGY FILE WAS UPDATED (calc.en.tmp) ****
Finished Guess after   0.1 sec
Maximum memory used throughout the entire GUESS-calculation: 9.0 MB


           ************************************************************
           *        Program running with 8 parallel MPI-processes     *
           *              working on a common directory               *
           ************************************************************
--------------------
CPCM SOLVATION MODEL
--------------------
CPCM parameters:
  Epsilon                                         ...      16.7000
  Refrac                                          ...       1.2750
  Rsolv                                           ...       1.3000
  Surface type                                    ... GAUSSIAN VDW
  Discretization scheme                           ... Constant charge density
    Threshold for H atoms                         ...       5.0000 (charges/Ang^2)
    Threshold for non-H atoms                     ...       5.0000 (charges/Ang^2)
  Epsilon function type                           ...         CPCM
Solvent:                                          ... CUSTOM
Radii:
  Scheme                                          ... Element-dependent radii
  Radius for C  used is    3.8550 Bohr (=   2.0400 Ang.)
  Radius for O  used is    3.4469 Bohr (=   1.8240 Ang.)
  Radius for H  used is    2.4944 Bohr (=   1.3200 Ang.)
Calculating surface                               ...        done! (  0.0s)
Cavity surface points                             ...         1554
Cavity Volume                                     ...     929.6801
Cavity Surface-area                               ...     545.4660
Calculating surface distance matrix               ...        done! (  0.0s)
Performing Cholesky decomposition & store         ...        done! (  0.1s)
Overall time for CPCM initialization              ...                 0.1s

----------------------------------------D-I-I-S--------------------------------------------
Iteration    Energy (Eh)           Delta-E    RMSDP     MaxDP     DIISErr   Damp  Time(sec)
-------------------------------------------------------------------------------------------
               ***  Starting incremental Fock matrix formation  ***
    1    -308.9595571310955506     0.00e+00  2.39e-04  4.63e-03  1.91e-02  0.700   2.0
    2    -308.9601991005112609    -6.42e-04  2.21e-04  3.69e-03  1.55e-02  0.700   0.5
                               ***Turning on AO-DIIS***
    3    -308.9607255160183854    -5.26e-04  1.95e-04  2.83e-03  1.21e-02  0.700   0.4
    4    -308.9611334985131066    -4.08e-04  5.15e-04  7.32e-03  8.93e-03  0.000   0.4
                              *** Initializing SOSCF ***
---------------------------------------S-O-S-C-F--------------------------------------
Iteration    Energy (Eh)           Delta-E    RMSDP     MaxDP     MaxGrad    Time(sec)
--------------------------------------------------------------------------------------
    5    -308.9622602065153956    -1.13e-03  5.20e-05  9.03e-04  6.22e-04     0.4
               *** Restarting incremental Fock matrix formation ***
    6    -308.9622691235036314    -8.92e-06  3.83e-05  7.33e-04  1.65e-04     0.6
    7    -308.9622700879834269    -9.64e-07  1.57e-05  3.22e-04  4.69e-05     0.5
    8    -308.9622701773141102    -8.93e-08  2.31e-06  5.54e-05  1.70e-05     0.5
    9    -308.9622701775254541    -2.11e-10  1.55e-06  2.64e-05  1.18e-05     0.5
                 **** Energy Check signals convergence ****

               *****************************************************
               *                     SUCCESS                       *
               *           SCF CONVERGED AFTER   9 CYCLES          *
               *****************************************************

Recomputing exchange energy using gridx3       ... done (    0.778 sec)
Old exchange energy                            :    -22.719961956 Eh
New exchange energy                            :    -22.720088893 Eh
Exchange energy change after final integration :     -0.000126937 Eh
Total energy after final integration           :   -308.962397114 Eh
             **** ENERGY FILE WAS UPDATED (calc.en.tmp) ****

----------------
TOTAL SCF ENERGY
----------------

Total Energy       :       -308.96239711425272 Eh           -8407.29424 eV

Components:
Nuclear Repulsion  :        309.33357586381163 Eh            8417.39453 eV
Electronic Energy  :       -618.29078527979448 Eh          -16824.54761 eV
One Electron Energy:      -1031.10647925907574 Eh          -28057.83373 eV
Two Electron Energy:        412.81569397928126 Eh           11233.28612 eV
CPCM Dielectric    :         -0.00506076154265 Eh              -0.13771 eV

Virial components:
Potential Energy   :       -615.20166580147225 Eh          -16740.48840 eV
Kinetic Energy     :        306.23926868721946 Eh            8333.19415 eV
Virial Ratio       :          2.00889215951536

DFT components:
N(Alpha)           :       27.000032853719 electrons
N(Beta)            :       27.000032853719 electrons
N(Total)           :       54.000065707438 electrons
E(X)               :      -20.167236981175 Eh       
E(C)               :       -1.307433895421 Eh       
E(XC)              :      -21.474670876597 Eh       

CPCM Solvation Model Properties:
Surface-charge          :         -0.02112514275945
Corrected charge        :          0.00000000000000
Outlying charge corr.   :          0.00003286193687 Eh               0.00089 eV
Free-energy (cav+disp)  :  This term is not implemented in the current solvation scheme

---------------
SCF CONVERGENCE
---------------

  Last Energy change         ...    2.1134e-10  Tolerance :   1.0000e-09
  Last MAX-Density change    ...    2.6441e-05  Tolerance :   1.0000e-08
  Last RMS-Density change    ...    1.5489e-06  Tolerance :   1.0000e-09
  Last DIIS Error            ...    6.2167e-04  Tolerance :   1.0000e-08
  Last Orbital Gradient      ...    1.1825e-05  Tolerance :   2.0000e-06
  Last Orbital Rotation      ...    1.6186e-05  Tolerance :   2.0000e-06


Total SCF time: 0 days 0 hours 0 min 7 sec 
Finished LeanSCF after   7.1 sec

Maximum memory used throughout the entire LEANSCF-calculation: 17.2 MB


           ************************************************************
           *        Program running with 8 parallel MPI-processes     *
           *              working on a common directory               *
           ************************************************************

------------------------------------------------------------------------------
                                ORCA  MP2 
------------------------------------------------------------------------------

Freezing NCore=14 chemical core electrons

----------------------
RI-MP2 ENERGY+GRADIENT
----------------------
Dimension of the orbital basis            ...  148
Dimension of the AuxC basis               ...  476
Memory devoted to MP2                     ... 8000 MB   
Data format for matrix containers         ... DOUBLE
Compression type for matrix containers    ... UNCOMPRESSED
Overall scaling of the MP2 energy         ...   2.700e-01

-----------------------
SHARK RI TRANSFORMATION
-----------------------

Number of basis functions                ...    148
Number of aux functions                  ...    476
Number of operators                      ...      1
Generation of IJK                        ... YES
Generation of IAK                        ... YES
Generation of ABK                        ... NO
Orbital Range Operator  0:    0-  26 to   27- 147

Aux basis identifier                     ...   AUXC
Contraction scheme used                  ... SEGMENTED
Do orthogonalization                     ... YES
All operator combinations                ... NO
Transpose (ia|K)                         ... NO
Integral generator used                  ... LIBINT
Starting integral generation + trafo... 
Half trafo (segmented) done. Total time =  0.1 sec. integrals=  0.0 sec trafo=  0.0 sec
Integral generation and half transformation done (  0.1 sec)

Reading or making V^(-1/2)          ... done (  0.0 sec)
Sorting IJK integrals               ... done (  0.0 sec)
Sorting IAK integrals               ... done (  0.0 sec)

SHARK RI integral transformation done. Total time =  0.1 sec.

Opening buffers                              ... done
Frozen core precalculation                   ... done

Starting loop over batches of integrals:

Operator 0  - window                       ... (  7- 26)x( 27-147)
Operator 0  - Memory available             ...  8000 MB
Operator 0  - Memory needed per MO         ...   0.4 MB
Operator 0  - Number of orbitals per batch ... 3
Operator 0  - Number of batches            ... 1

OPERATOR  0   PASS   0:  MOs     7 ...    9 +   10 ...   12 +   13 ...   15 +   16 ...   18
                            +   19 ...   21 +   22 ...   24 +   25 ...   26
  Reading integrals       ... ok
  Internal MO   9
Closing buffer GIPV ( 0.01 GB; CompressionRatio= 1.00)
Time spent in pair loops =     0.180 sec
Deleting buffers (Ka|jb) ...done

-----------------------------------------------
 RI-MP2 CORRELATION ENERGY:     -0.331932209 Eh
-----------------------------------------------


---------------------
MP2 DENSITY FORMATION
---------------------

Completing the external part of the density      ... done
Storing the unrelaxed density                    ... done

Re-sorting 3-index density container for op 0    ... done
Computing external part of the Lagrangian        ... done
Calculating the xc-kernel                        ... done
Calculating G(D)                                 ... done
Completing the Lagrangian                        ... done
Solving the Z-vector equations                   ... Using XC Grid                  ... (calc.grid_cpscf.tmp) 
Recalculating density on grid  ... (calc.grho_cpscf0.tmp) done
Calculating the xc-kernel      ... (calc.fxc_cpscf0.tmp) done

-------------------
SHARK CP-SCF DRIVER
-------------------

Dimension of the orbital basis          ...    148
Dimension of the CPSCF-problem          ...   3267
Number of operators                     ...      1
Max. number of iterations               ...    128
Convergence Tolerance                   ... 3.0e-05
Number of perturbations                 ...      1
Perturbation type                       ... REAL

----------------------------
POPLE LINEAR EQUATION SOLVER
----------------------------

  ITERATION   0:   ||err||_max =   3.5293e-02 (   0.4 sec)
  ITERATION   1:   ||err||_max =   7.9301e-03 (   0.4 sec)
  ITERATION   2:   ||err||_max =   3.2373e-03 (   0.4 sec)
  ITERATION   3:   ||err||_max =   8.5831e-04 (   0.4 sec)
  ITERATION   4:   ||err||_max =   2.6154e-04 (   0.4 sec)
  ITERATION   5:   ||err||_max =   6.7169e-05 (   0.4 sec)
  ITERATION   6:   ||err||_max =   1.9653e-05 (   0.4 sec)
done
Finalizing the relaxed density                   ... done
Transforming P to the AO basis                   ... done
Storing the relaxed density                      ... done

------------------------------------
ENERGY WEIGHTED DENSITY FINALIZATION
------------------------------------

Gathering the parts of the W-matrix              ... done
Forming the Z-density                            ... done
Transforming Z to the AO basis                   ... done
Calculating G(Z)                                 ... done
Finalizing the W-matrix                          ... done
Transforming W to the AO basis and storing       ... done

----------------------------------
MP2 DERIVATIVE INTEGRAL GENERATION
----------------------------------

Input SCF Electron Density              ... calc.scfp
Input Correlated Electron Density       ... calc.pmp2re
Input Energy Weighted Density           ... calc.wmp2.tmp

Nuclear repulsion gradient              ... done (  0.0 sec)
HCore & Overlap gradient  (SHARK)       ... done (  0.0 sec)
Two-electron RIJ gradient terms         ... done (  0.2 sec)

-----------------------------------------------------------
MP2 COSX Grid Generation
-----------------------------------------------------------

General Integration Accuracy     IntAcc      ... 4.871
Radial Grid Type                 RadialGrid  ... OptM3 with GC (2021)
Angular Grid (max. ang.)         AngularGrid ... 4 (Lebedev-302)
Angular grid pruning method      GridPruning ... 4 (adaptive)
Weight generation scheme         WeightScheme... mBecke (2022)
Basis function cutoff            BFCut       ... 1.0000e-12
Integration weight cutoff        WCut        ... 1.0000e-14
Partially contracted basis set               ... on
Rotationally invariant grid construction     ... off
Angular grids for H and He will be reduced by one unit

Total number of grid points                  ...    86212
Total number of batches                      ...      682
Average number of points per batch           ...      126
Average number of grid points per atom       ...     5071
UseSFitting                                  ... on
Two-electron COSX gradient terms        ... 
Integration Timings:
Total Time                  =     2.5 sec
Basis fcn evaluation        =     0.0 sec
Density evaluation          =     0.0 sec
A evaluation                =     2.0 sec
A derivative evaluation     =     0.0 sec
S-fit derivative evaluation =     0.0 sec
anal. over. der. evaluation =     0.0 sec
num. over. der. evaluation  =     0.2 sec
K(P) evaluation             =     0.0 sec
finalize                    =     0.0 sec

done (  2.9 sec)
CPCM gradient                           ... done (  0.3 sec)
DFT XC gradient                         ... Exchange-correlation gradient    ... done
done (  0.4 sec)
Empirical dispersion gradient           ... 
-------------------
DISPERSION GRADIENT
-------------------

   1   C   :   -0.000254703   -0.000117021    0.000020185
   2   C   :    0.000106535   -0.000124152    0.000004244
   3   C   :    0.000075216    0.000061066   -0.000003397
   4   C   :   -0.000032172    0.000262863   -0.000021584
   5   C   :    0.000075017   -0.000057703    0.000007459
   6   C   :    0.000002410   -0.000044642    0.000002563
   7   O   :    0.000019106   -0.000122900    0.000009584
   8   H   :   -0.000126748   -0.000023029    0.000005241
   9   H   :   -0.000102501   -0.000047899    0.000038289
  10   H   :   -0.000106924   -0.000052584   -0.000021939
  11   H   :   -0.000030679    0.000132776   -0.000050529
  12   H   :    0.000000500    0.000124385   -0.000014842
  13   H   :   -0.000026329    0.000141603    0.000031662
  14   H   :    0.000082844   -0.000089766    0.000029699
  15   H   :    0.000077363   -0.000088825   -0.000050469
  16   H   :    0.000119657    0.000021605    0.000055518
  17   H   :    0.000121409    0.000024223   -0.000041684

Difference to translation invariance:
           :    0.0000000000   -0.0000000000    0.0000000000

Difference to rotation invariance:
           :    0.0000000000   -0.0000000000    0.0000000000

Norm of the Dispersion gradient    ...    0.0006193710
RMS gradient                       ...    0.0000867293
MAX gradient                       ...    0.0002628632
done (  0.0 sec)

-------
TIMINGS
-------

Total time                :    8.966 sec
Integral trafo            :    0.088 sec (  1.0%)
FC preparation            :    0.014 sec (  0.2%)
I/O of integrals          :    0.027 sec (  0.3%)
K(i,j) operators          :    0.024 sec (  0.3%)
T(i,j) pair energies      :    0.005 sec (  0.1%)
V**(-1/2)                 :    0.051 sec (  0.6%)
Gamma(ia|P)               :    0.024 sec (  0.3%)
Gamma-Trafo               :    0.012 sec (  0.1%)
D(virtual)                :    0.001 sec (  0.0%)
D(internal)               :    0.025 sec (  0.3%)
W(virtual)                :    0.003 sec (  0.0%)
W(internal)               :    0.030 sec (  0.3%)
L(virtual)                :    0.044 sec (  0.5%)
L(internal)               :    0.004 sec (  0.0%)
XC kernel                 :    0.014 sec (  0.2%)
G(D)                      :    0.718 sec (  8.0%)
G(Z)                      :    0.715 sec (  8.0%)
Z-vector solution         :    3.039 sec ( 33.9%)
3-index derivative        :    0.094 sec (  1.0%)
2-index derivative        :    0.022 sec (  0.2%)
Fock matrix gradient      :    3.870 sec ( 43.2%)


---------------------------------------
MP2 TOTAL ENERGY:     -309.294329323 Eh
---------------------------------------

The final MP2 gradient
  0:  -0.00077971   0.00167924  -0.00017603
  1:   0.00034923  -0.00141240   0.00058901
  2:   0.00211889  -0.00201314   0.00029514
  3:   0.00065886  -0.00110822   0.00011852
  4:  -0.00392045  -0.00226366   0.00073692
  5:   0.00429953   0.00263447  -0.00070368
  6:  -0.00066109   0.00196032  -0.00074991
  7:  -0.00103457  -0.00042058   0.00007125
  8:   0.00067084   0.00002636   0.00040665
  9:   0.00062636  -0.00000182  -0.00044927
 10:   0.00001619   0.00039129  -0.00026956
 11:   0.00001579   0.00034355   0.00018442
 12:  -0.00034277   0.00014512  -0.00008139
 13:  -0.00095773  -0.00038801   0.00050930
 14:  -0.00127922  -0.00089823  -0.00000985
 15:   0.00034763   0.00084462  -0.00018157
 16:  -0.00017391   0.00051515  -0.00030888

-----------------------------------
NORM OF THE MP2 GRADIENT:  0.008720
-----------------------------------

Maximum memory used throughout the entire MP2-calculation: 31.0 MB


-------------------------------------------------------------------------------
                          DFT DISPERSION CORRECTION                            
                                                                               
                              DFTD3 V3.1  Rev 1                                
                          USING Becke-Johnson damping                          
-------------------------------------------------------------------------------
-------------------------   ----------------
Dispersion correction           -0.010639123
-------------------------   ----------------


-------------------------   --------------------
FINAL SINGLE POINT ENERGY      -309.304968446272
-------------------------   --------------------

------------------------------------------------------------------------------
                         ORCA GEOMETRY RELAXATION STEP
------------------------------------------------------------------------------

Reading the OPT-File                    .... done
Getting information on internals        .... done
Copying old internal coords+grads       .... done
Making the new internal coordinates     .... (2022 redundants) done
Validating the new internal coordinates .... (2022 redundants) done
Calculating the B-matrix                .... done
Calculating the G,G- and P matrices     .... done
Transforming gradient to internals      .... done
Projecting the internal gradient        .... done
Number of atoms                         ....  17
Number of internal coordinates          ....  78
Current Energy                          ....  -309.304968446 Eh
Current gradient norm                   ....     0.008720328 Eh/bohr
Maximum allowed component of the step   ....  0.300
Current trust radius                    ....  0.200
Updating the Hessian (BFGS)             .... done
Forming the augmented Hessian           .... done
Diagonalizing the augmented Hessian     .... done
Last element of RFO vector              ....  0.874657755
Lowest eigenvalues of augmented Hessian:
 -0.000228858  0.000521195  0.012821113  0.014721016  0.022388164
Length of the computed step             ....  0.554206454
Warning: the length of the step is outside the trust region - taking restricted step instead
The input lambda is                     ....    -0.000655
   iter:   5  x=   -0.001249  g=   49.935768 f(x)=     0.000001
The output lambda is                    ....    -0.001249 (7 iterations)
The final length of the internal step   ....  0.200000000
Converting the step to Cartesian space:
 Initial RMS(Int)=    0.0226455407
Transforming coordinates:
 Iter   0:  RMS(Cart)=    0.0342335412 RMS(Int)=    0.0226136191
done
Storing new coordinates                 .... done
The predicted energy change is          ....    -0.000082932
Previously predicted energy change      ....    -0.000077857
Actually observed energy change         ....    -0.000097172
Ratio of predicted to observed change   ....     1.248076677
New trust radius                        ....     0.300000000

                                .--------------------.
          ----------------------|Geometry convergence|-------------------------
          Item                value                   Tolerance       Converged
          ---------------------------------------------------------------------
          Energy change      -0.0000971721            0.0000010000      NO
          RMS gradient        0.0007165439            0.0000300000      NO
          MAX gradient        0.0025482070            0.0001000000      NO
          RMS step            0.0226455407            0.0006000000      NO
          MAX step            0.0563833684            0.0010000000      NO
          ........................................................
          Max(Bonds)      0.0015      Max(Angles)    0.35
          Max(Dihed)        3.23      Max(Improp)    0.00
          ---------------------------------------------------------------------

The optimization has not yet converged - more geometry cycles are needed


    ---------------------------------------------------------------------------
                         Redundant Internal Coordinates
                            (Angstroem and degrees)

        Definition                    Value    dE/dq     Step     New-Value
    ----------------------------------------------------------------------------
     1. B(C   1,C   0)                1.4887  0.000371 -0.0000    1.4887   
     2. B(C   2,C   1)                1.3452 -0.001204  0.0009    1.3461   
     3. B(C   3,C   2)                1.5017 -0.000327  0.0002    1.5019   
     4. B(C   4,C   2)                1.5099 -0.002548 -0.0000    1.5098   
     5. B(C   5,C   4)                1.5339 -0.001659 -0.0015    1.5324   
     6. B(O   6,C   5)                1.4491  0.000576 -0.0002    1.4489   
     7. B(O   6,C   1)                1.3740 -0.001413 -0.0004    1.3735   
     8. B(H   7,C   0)                1.0966  0.000100 -0.0002    1.0964   
     9. B(H   8,C   0)                1.1012  0.000162  0.0000    1.1012   
    10. B(H   9,C   0)                1.1010  0.000136  0.0000    1.1011   
    11. B(H  10,C   3)                1.1017  0.000253 -0.0002    1.1015   
    12. B(H  11,C   3)                1.0992  0.000193 -0.0001    1.0992   
    13. B(H  12,C   3)                1.1026  0.000139  0.0002    1.1028   
    14. B(H  13,C   5)                1.0973  0.000023 -0.0004    1.0969   
    15. B(H  14,C   5)                1.1014  0.000033  0.0004    1.1018   
    16. B(H  15,C   4)                1.1053  0.000260  0.0004    1.1057   
    17. B(H  16,C   4)                1.1021  0.000328 -0.0003    1.1017   
    18. A(H   8,C   0,H   9)          107.42  0.000747    0.07    107.49   
    19. A(H   7,C   0,H   9)          108.85 -0.000147    0.04    108.88   
    20. A(C   1,C   0,H   7)          111.75  0.002123    0.16    111.91   
    21. A(H   7,C   0,H   8)          108.71 -0.000202    0.00    108.71   
    22. A(C   1,C   0,H   8)          109.86 -0.001315   -0.16    109.70   
    23. A(C   1,C   0,H   9)          110.15 -0.001235   -0.11    110.04   
    24. A(C   0,C   1,O   6)          114.81  0.000551    0.14    114.95
[truncated: 781,399 more chars]
