# Supplementary material for: Bro̷nsted Acid-Catalyzed Reduction of Furans
Source: J Am Chem Soc. 2025 Feb 19;147(9):7932–8. doi: 10.1021/jacs.4c18485 (PMC11887439; doi:10.1021/jacs.4c18485)
Supplement: Supplementary file 2 — ja4c18485_si_002.zip [file ja4c18485_si_002.zip › AllCoordinates/23-Dimethyl-Furan/IM_2/calc.xyz]

17
Coordinates from ORCA-job calc E -309.307907358524
  C           0.95104798309130     -0.04746261158732      0.01710658393776
  C           2.42884106853108      0.12722800180742      0.04147810355291
  C           3.20431871857359      1.22651271485707     -0.03566839756793
  C           2.79397497269357      2.65814888770963     -0.14839064104291
  C           4.64588508422758      0.79421115492152      0.13852465360047
  C           4.52830524654556     -0.72742442391085     -0.02456900947413
  O           3.13681042428385     -1.04624550975927      0.18607341752528
  H           0.43867787310254      0.91783812089031     -0.06903637609400
  H           0.61218383577853     -0.54538443307645      0.93844710104057
  H           0.65102451285646     -0.68576507632572     -0.82782989543462
  H           1.70422714684208      2.76850545123422     -0.23414909261677
  H           3.25289741960764      3.13815327367941     -1.02871816651163
  H           3.12411546441770      3.23529869639588      0.73228416122136
  H           5.12604189377107     -1.30742843486171      0.68962114139347
  H           4.79900226826356     -1.03699413874048     -1.04740342189465
  H           5.02782997879788      1.08638178589549      1.13356772879400
  H           5.32364211091595      1.23339762397083     -0.60959749982921
