# Supplementary material for: Bro̷nsted Acid-Catalyzed Reduction of Furans
Source: J Am Chem Soc. 2025 Feb 19;147(9):7932–8. doi: 10.1021/jacs.4c18485 (PMC11887439; doi:10.1021/jacs.4c18485)
Supplement: Supplementary file 2 — ja4c18485_si_002.zip [file ja4c18485_si_002.zip › AllCoordinates/23-Dimethyl-Furan/IM_2/SP/calc.mpi8.out]

! Job execution by suborca V 10.00 !
Job started from head1.mpi-muelheim.mpg.de, running /hsnfs/software/orca/orca_stable_directory/orca_stable_20240818/orca on xe30th135.mpi-muelheim.mpg.de in /usr/scratch/frank/calc__9296014 (/bin/ksh)
Job execution start: Sun Aug 18 23:05:48 CEST 2024
Shared library path: /hsnfs/software/openmpi-4.1.0/lib:/hsnfs/software/orca/orca_stable_directory/orca_stable_20240818:/hsnfs/software/themis/llvm-14.0.1/lib::/hsnfs/software/cfour-2.1/lib:/hsnfs/software/orca/orca_stable:/usr/users/openmpi-2.0.4/lib:/opt/intel/lib/intel64:/opt/intel/mkl/lib/intel64
SLURM Job ID is: 9296014
SLURM_JOB_NODELIST: xe30th135
Maxcore enforced by SLURM: 9600 MB per core
Expanded nodelist (1 nodes):
xe30th135

                                 *****************
                                 * O   R   C   A *
                                 *****************

                                            #,                                       
                                            ###                                      
                                            ####                                     
                                            #####                                    
                                            ######                                   
                                           ########,                                 
                                     ,,################,,,,,                         
                               ,,#################################,,                 
                          ,,##########################################,,             
                       ,#########################################, ''#####,          
                    ,#############################################,,   '####,        
                  ,##################################################,,,,####,       
                ,###########''''           ''''###############################       
              ,#####''   ,,,,##########,,,,          '''####'''          '####       
            ,##' ,,,,###########################,,,                        '##       
           ' ,,###''''                  '''############,,,                           
         ,,##''                                '''############,,,,        ,,,,,,###''
      ,#''                                            '''#######################'''  
     '                                                          ''''####''''         
             ,#######,   #######,   ,#######,      ##                                
            ,#'     '#,  ##    ##  ,#'     '#,    #''#        ,####,   ,####,        
            ##       ##  ##   ,#'  ##            #'  '#       #'       #'  '#        
            ##       ##  #######   ##           ,######,      #####,   #    #        
            '#,     ,#'  ##    ##  '#,     ,#' ,#      #,     #,   #   #,  ,#        
             '#######'   ##     ##  '#######'  #'      '#     '####' # '####'        


                #########################################################
                #                        -***-                          #
                #          Department of theory and spectroscopy        #
                #                                                       #
                #                      Frank Neese                      #
                #                                                       #
                #     Directorship, Architecture, Infrastructure        #
                #                    SHARK, DRIVERS                     #
                #        Core code/Algorithms in most modules           #
                #                                                       #
                #        Max Planck Institute fuer Kohlenforschung      #
                #                Kaiser Wilhelm Platz 1                 #
                #                 D-45470 Muelheim/Ruhr                 #
                #                      Germany                          #
                #                                                       #
                #                  All rights reserved                  #
                #                        -***-                          #
                #########################################################


                         Program Version 6.0.x  -   STABLE   -
                                (GIT: $c601ac21$)
                ($2024-08-14 11:52:48 +0200 $)

                         (BUILD: $Sun 18 Aug 2024 01:04:00 AM CEST$)


 With contributions from (in alphabetic order):
   Daniel Aravena         : Magnetic Suceptibility
   Michael Atanasov       : Ab Initio Ligand Field Theory (pilot matlab implementation)
   Alexander A. Auer      : GIAO ZORA, VPT2 properties, NMR spectrum
   Ute Becker             : All parallelization in ORCA, NUMFREQ, NUMCALC
   Giovanni Bistoni       : ED, misc. LED, open-shell LED, HFLD
   Martin Brehm           : Molecular dynamics
   Dmytro Bykov           : pre 5.0 version of the SCF Hessian
   Marcos Casanova-Páez   : Triplet and SCS-CIS(D). UHF-(DLPNO)-IP/EA/STEOM-CCSD. UHF-CVS-IP/STEOM-CCSD
   Vijay G. Chilkuri      : MRCI spin determinant printing, contributions to CSF-ICE
   Pauline Colinet        : FMM embedding
   Dipayan Datta          : RHF DLPNO-CCSD density
   Achintya Kumar Dutta   : EOM-CC, STEOM-CC
   Nicolas Foglia         : Exact transition moments, OPA infrastructure, MCD improvements
   Dmitry Ganyushin       : Spin-Orbit,Spin-Spin,Magnetic field MRCI
   Miquel Garcia          : C-PCM and meta-GGA Hessian, CCSD/C-PCM, Gaussian charge scheme
   Tiago L. C. Gouveia    : GS-ROHF, GS-ROCIS
   Yang Guo               : DLPNO-NEVPT2, F12-NEVPT2, CIM, IAO-localization
   Andreas Hansen         : Spin unrestricted coupled pair/coupled cluster methods
   Ingolf Harden          : AUTO-CI MPn and infrastructure 
   Benjamin Helmich-Paris : MC-RPA, TRAH-(SCF,CASSCF), AVAS, COSX integrals, SCF dyn. polar.
   Lee Huntington         : MR-EOM, pCC
   Robert Izsak           : Overlap fitted RIJCOSX, COSX-SCS-MP3, EOM
   Riya Kayal             : Wick's Theorem for AUTO-CI, AUTO-CI UHF-CCSDT
   Emily Kempfer          : AUTO-CI, RHF CISDT and CCSDT
   Christian Kollmar      : KDIIS, OOCD, Brueckner-CCSD(T), CCSD density, CASPT2, CASPT2-K, improved NEVPT2
   Axel Koslowski         : Symmetry handling
   Simone Kossmann        : Meta GGA functionals, TD-DFT gradient, OOMP2, (MP2 Hessian; deprecated post 5.0)
   Lucas Lang             : DCDCAS
   Marvin Lechner         : AUTO-CI (C++ implementation), FIC-MRCC
   Spencer Leger          : CASSCF response
   Dagmar Lenk            : GEPOL surface, SMD, ORCA-2-JSON
   Dimitrios Liakos       : Extrapolation schemes; Compound Job, initial MDCI parallelization
   Dimitrios Manganas     : Further ROCIS development; embedding schemes. LFT, Crystal Embedding
   Dimitrios Pantazis     : SARC Basis sets
   Anastasios Papadopoulos: AUTO-CI, single reference methods and gradients
   Taras Petrenko         : pre 6.0 DFT Hessian and TD-DFT gradient, (ASA, deprecated), ECA, 1-Electron XAS/XES, NRVS
   Peter Pinski           : DLPNO-MP2, DLPNO-MP2 Gradient
   Christoph Reimann      : Effective Core Potentials
   Marius Retegan         : Local ZFS, SOC
   Christoph Riplinger    : Optimizer, TS searches, QM/MM, DLPNO-CCSD(T), (RO)-DLPNO pert. Triples
   Michael Roemelt        : Original ROCIS implementation
   Masaaki Saitow         : Open-shell DLPNO-CCSD energy and density
   Barbara Sandhoefer     : DKH picture change effects
   Kantharuban Sivalingam : CASSCF convergence/infrastructure, NEVPT2 and variants, FIC-MRCI
   Bernardo de Souza      : ESD, SOC TD-DFT
   Georgi Stoychev        : AutoAux, RI-MP2 NMR, DLPNO-MP2 response, X2C
   Van Anh Tran           : RI-MP2 g-tensors
   Willem Van den Heuvel  : Paramagnetic NMR
   Zikuan Wang            : NOTCH, Electric field optimization 
   Frank Wennmohs         : Technical directorship and infrastructure
   Hang Xu                : AUTO-CI-Response properties 


 We gratefully acknowledge several colleagues who have allowed us to
 interface, adapt or use parts of their codes:
   Stefan Grimme, W. Hujo, H. Kruse, P. Pracht,  : VdW corrections, initial TS optimization,
                  C. Bannwarth, S. Ehlert,         DFT functionals, gCP, sTDA/sTD-DF
                  L. Wittmann, M. Mueller
   Ed Valeev, F. Pavosevic, A. Kumar             : LibInt (2-el integral package), F12 methods
   Garnet Chan, S. Sharma, J. Yang, R. Olivares  : DMRG
   Ulf Ekstrom                                   : XCFun DFT Library
   Mihaly Kallay                                 : mrcc  (arbitrary order and MRCC methods)
   Frank Weinhold                                : gennbo (NPA and NBO analysis)
   Simon Mueller                                 : openCOSMO-RS
   Christopher J. Cramer and Donald G. Truhlar   : smd solvation model
   Lars Goerigk                                  : TD-DFT with DH, B97 family of functionals
   V. Asgeirsson, H. Jonsson                     : NEB implementation
   FAccTs GmbH                                   : IRC, NEB, NEB-TS, DLPNO-Multilevel, CI-OPT
                                                   MM, QMMM, 2- and 3-layer-ONIOM, Crystal-QMMM,
                                                   LR-CPCM, SF, NACMEs, symmetry and pop. for TD-DFT,
                                                   nearIR, NL-DFT gradient (VV10), updates on ESD,
                                                   ML-optimized integration grids, MBIS, APM,
                                                   GOAT, DOCKER, SOLVATOR, interface openCOSMO-RS
   S Lehtola, MJT Oliveira, MAL Marques          : LibXC Library
   Liviu Ungur et al                             : ANISO software


 Your calculation uses the libint2 library for the computation of 2-el integrals
 For citations please refer to: http://libint.valeyev.net

 Your ORCA version has been built with support for libXC version: 6.2.2
 For citations please refer to: https://libxc.gitlab.io

 This ORCA versions uses:
   CBLAS   interface :  Fast vector & matrix operations
   LAPACKE interface :  Fast linear algebra routines
   SCALAPACK package :  Parallel linear algebra routines
   Shared memory     :  Shared parallel matrices
   BLAS/LAPACK       :  OpenBLAS 0.3.26  USE64BITINT DYNAMIC_ARCH NO_AFFINITY Haswell SINGLE_THREADED
        Core in use  :  Haswell
   Copyright (c) 2011-2014, The OpenBLAS Project


NOTE: MaxCore=8000 MB was set to SCF,MP2,MDCI,CIPSI,MRCI and CIS
      => If you want to overwrite this, your respective input block should be placed after the MaxCore statement


***************************************
The coordinates will be read from file: calc.xyz
***************************************


================================================================================

----- Orbital basis set information -----
Your calculation utilizes the basis: def2-TZVPP
   F. Weigend and R. Ahlrichs, Phys. Chem. Chem. Phys. 7, 3297 (2005).

----- AuxC basis set information -----
Your calculation utilizes the auxiliary basis: def2-TZVPP/C
  H-La, Hf-Rn : A. Hellweg, C. Hattig, S. Hofener and W. Klopper, Theor. Chem. Acc. 117, 587 (2007).
        Ce-Lu : J. Chmela and M. E. Harding, Mol. Phys. (2018).

================================================================================
                                        WARNINGS
                       Please study these warnings very carefully!
================================================================================


WARNING: Post HF methods need fully converged wavefunctions
  ===> : Setting SCFConvForced true
         You can overwrite this default with %scf ConvForced false 


WARNING: MDCI localization with Augmented Hessian Foster-Boys
  ===> : Switching off randomization!

================================================================================
                                       INPUT FILE
================================================================================
NAME = calc.inp
|  1> ! DLPNO-CCSD(T) def2-TZVPP def2-TZVPP/C
|  2> 
|  3> %cpcm
|  4> epsilon 16.7                    # Dielectric constant
|  5> refrac 1.275
|  6> SURFACETYPE VDW_GAUSSIAN
|  7> end
|  8> 
|  9> %PAL NPROCS 8 END
| 10> 
| 11> %maxcore 8000
| 12> 
| 13> * xyzfile 0 1 calc.xyz 
| 14> 
| 15>                          ****END OF INPUT****
================================================================================

                       ****************************
                       * Single Point Calculation *
                       ****************************

---------------------------------
CARTESIAN COORDINATES (ANGSTROEM)
---------------------------------
  C      0.951048   -0.047463    0.017107
  C      2.428841    0.127228    0.041478
  C      3.204319    1.226513   -0.035668
  C      2.793975    2.658149   -0.148391
  C      4.645885    0.794211    0.138525
  C      4.528305   -0.727424   -0.024569
  O      3.136810   -1.046246    0.186073
  H      0.438678    0.917838   -0.069036
  H      0.612184   -0.545384    0.938447
  H      0.651025   -0.685765   -0.827830
  H      1.704227    2.768505   -0.234149
  H      3.252897    3.138153   -1.028718
  H      3.124115    3.235299    0.732284
  H      5.126042   -1.307428    0.689621
  H      4.799002   -1.036994   -1.047403
  H      5.027830    1.086382    1.133568
  H      5.323642    1.233398   -0.609597

----------------------------
CARTESIAN COORDINATES (A.U.)
----------------------------
  NO LB      ZA    FRAG     MASS         X           Y           Z
   0 C     6.0000    0    12.011    1.797220   -0.089692    0.032328
   1 C     6.0000    0    12.011    4.589844    0.240426    0.078382
   2 C     6.0000    0    12.011    6.055285    2.317774   -0.067403
   3 C     6.0000    0    12.011    5.279848    5.023174   -0.280418
   4 C     6.0000    0    12.011    8.779450    1.500841    0.261774
   5 C     6.0000    0    12.011    8.557256   -1.374632   -0.046429
   6 O     8.0000    0    15.999    5.927712   -1.977118    0.351627
   7 H     1.0000    0     1.008    0.828981    1.734462   -0.130459
   8 H     1.0000    0     1.008    1.156860   -1.030626    1.773408
   9 H     1.0000    0     1.008    1.230259   -1.295908   -1.564372
  10 H     1.0000    0     1.008    3.220522    5.231716   -0.442477
  11 H     1.0000    0     1.008    6.147084    5.930250   -1.943995
  12 H     1.0000    0     1.008    5.903722    6.113829    1.383816
  13 H     1.0000    0     1.008    9.686816   -2.470681    1.303195
  14 H     1.0000    0     1.008    9.068799   -1.959635   -1.979305
  15 H     1.0000    0     1.008    9.501222    2.052964    2.142133
  16 H     1.0000    0     1.008   10.060225    2.330784   -1.151971

--------------------------------
INTERNAL COORDINATES (ANGSTROEM)
--------------------------------
 C      0   0   0     0.000000000000     0.00000000     0.00000000
 C      1   0   0     1.488281909442     0.00000000     0.00000000
 C      2   1   0     1.347495879409   131.77896313     0.00000000
 C      3   2   1     1.493542871685   128.91671217     1.28408529
 C      3   2   1     1.515038201766   107.95222246   176.17259191
 C      5   3   2     1.534860834884   101.40677875    13.24158556
 O      2   1   3     1.378103424153   114.32273374   179.05907645
 H      1   2   3     1.096243428236   111.22446092   359.22562179
 H      1   2   3     1.100736811566   110.18618839   238.64348543
 H      1   2   3     1.100618815804   110.56793850   120.27377707
 H      4   3   2     1.098673556979   112.00489953   356.18692821
 H      4   3   2     1.102718853121   111.29435216   235.34856233
 H      4   3   2     1.103486745605   111.03342471   116.82350505
 H      6   5   3     1.097160661565   114.40482262   222.09815395
 H      6   5   3     1.102406387076   110.98799614    98.56198891
 H      5   3   2     1.105149966346   110.91172444   253.45856341
 H      5   3   2     1.100875242206   113.19287240   133.08252926

---------------------------
INTERNAL COORDINATES (A.U.)
---------------------------
 C      0   0   0     0.000000000000     0.00000000     0.00000000
 C      1   0   0     2.812445218914     0.00000000     0.00000000
 C      2   1   0     2.546398178671   131.77896313     0.00000000
 C      3   2   1     2.822386996755   128.91671217     1.28408529
 C      3   2   1     2.863007283765   107.95222246   176.17259191
 C      5   3   2     2.900466631613   101.40677875    13.24158556
 O      2   1   3     2.604238055868   114.32273374   179.05907645
 H      1   2   3     2.071599855476   111.22446092   359.22562179
 H      1   2   3     2.080091119386   110.18618839   238.64348543
 H      1   2   3     2.079868139710   110.56793850   120.27377707
 H      4   3   2     2.076192133271   112.00489953   356.18692821
 H      4   3   2     2.083836635111   111.29435216   235.34856233
 H      4   3   2     2.085287741605   111.03342471   116.82350505
 H      6   5   3     2.073333175269   114.40482262   222.09815395
 H      6   5   3     2.083246159858   110.98799614    98.56198891
 H      5   3   2     2.088430773307   110.91172444   253.45856341
 H      5   3   2     2.080352715383   113.19287240   133.08252926

---------------------
BASIS SET INFORMATION
---------------------
There are 3 groups of distinct atoms

 Group   1 Type C   : 11s6p2d1f contracted to 5s3p2d1f pattern {62111/411/11/1}
 Group   2 Type O   : 11s6p2d1f contracted to 5s3p2d1f pattern {62111/411/11/1}
 Group   3 Type H   : 5s2p1d contracted to 3s2p1d pattern {311/11/1}

Atom   0C    basis set group =>   1
Atom   1C    basis set group =>   1
Atom   2C    basis set group =>   1
Atom   3C    basis set group =>   1
Atom   4C    basis set group =>   1
Atom   5C    basis set group =>   1
Atom   6O    basis set group =>   2
Atom   7H    basis set group =>   3
Atom   8H    basis set group =>   3
Atom   9H    basis set group =>   3
Atom  10H    basis set group =>   3
Atom  11H    basis set group =>   3
Atom  12H    basis set group =>   3
Atom  13H    basis set group =>   3
Atom  14H    basis set group =>   3
Atom  15H    basis set group =>   3
Atom  16H    basis set group =>   3
---------------------------------
AUXILIARY/C BASIS SET INFORMATION
---------------------------------
There are 3 groups of distinct atoms

 Group   1 Type C   : 8s6p5d3f1g contracted to 8s6p4d3f1g pattern {11111111/111111/2111/111/1}
 Group   2 Type O   : 8s6p5d3f1g contracted to 8s6p4d3f1g pattern {11111111/111111/2111/111/1}
 Group   3 Type H   : 4s3p2d1f contracted to 4s3p2d1f pattern {1111/111/11/1}

Atom   0C    basis set group =>   1
Atom   1C    basis set group =>   1
Atom   2C    basis set group =>   1
Atom   3C    basis set group =>   1
Atom   4C    basis set group =>   1
Atom   5C    basis set group =>   1
Atom   6O    basis set group =>   2
Atom   7H    basis set group =>   3
Atom   8H    basis set group =>   3
Atom   9H    basis set group =>   3
Atom  10H    basis set group =>   3
Atom  11H    basis set group =>   3
Atom  12H    basis set group =>   3
Atom  13H    basis set group =>   3
Atom  14H    basis set group =>   3
Atom  15H    basis set group =>   3
Atom  16H    basis set group =>   3


           ************************************************************
           *        Program running with 8 parallel MPI-processes     *
           *              working on a common directory               *
           ************************************************************
------------------------------------------------------------------------------
                             ORCA STARTUP CALCULATIONS
------------------------------------------------------------------------------
------------------------------------------------------------------------------
                   ___                                                        
                  /   \      - P O W E R E D   B Y -                         
                 /     \                                                     
                 |  |  |   _    _      __       _____    __    __             
                 |  |  |  | |  | |    /  \     |  _  \  |  |  /  |          
                  \  \/   | |  | |   /    \    | | | |  |  | /  /          
                 / \  \   | |__| |  /  /\  \   | |_| |  |  |/  /          
                |  |  |   |  __  | /  /__\  \  |    /   |      \           
                |  |  |   | |  | | |   __   |  |    \   |  |\   \          
                \     /   | |  | | |  |  |  |  | |\  \  |  | \   \       
                 \___/    |_|  |_| |__|  |__|  |_| \__\ |__|  \__/        
                                                                              
                      - O R C A' S   B I G   F R I E N D -                    
                                      &                                       
                       - I N T E G R A L  F E E D E R -                       
                                                                              
 v1 FN, 2020, v2 2021, v3 2022-2024                                           
------------------------------------------------------------------------------


----------------------
SHARK INTEGRAL PACKAGE
----------------------

Number of atoms                             ...     17
Number of basis functions                   ...    357
Number of shells                            ...    137
Maximum angular momentum                    ...      3
Integral batch strategy                     ... SHARK/LIBINT Hybrid
RI-J (if used) integral strategy            ... SPLIT-RIJ (Revised 2003 algorithm where possible)
Printlevel                                  ...      1
Contraction scheme used                     ... SEGMENTED contraction
Prescreening option                         ... SCHWARTZ
   Thresh                                   ... 1.000e-10
   Tcut                                     ... 1.000e-11
   Tpresel                                  ... 1.000e-11 
Coulomb Range Separation                    ... NOT USED
Exchange Range Separation                   ... NOT USED
Multipole approximations                    ... NOT USED
Finite Nucleus Model                        ... NOT USED
CABS basis                                  ... NOT available
Auxiliary Coulomb fitting basis             ... NOT available
Auxiliary J/K fitting basis                 ... NOT available
Auxiliary Correlation fitting basis         ... AVAILABLE
   # of basis functions in Aux-C            ...    832
   # of shells in Aux-C                     ...    254
   Maximum angular momentum in Aux-C        ...      4
Auxiliary 'external' fitting basis          ... NOT available

Checking pre-screening integrals            ... done (  0.0 sec) Dimension = 137
Check shell pair data                       ... done (  0.0 sec)
Shell pair information
Shell pair cut-off parameter TPreSel        ...   1.0e-11
Total number of shell pairs                 ...      9453
Shell pairs after pre-screening             ...      8616
Total number of primitive shell pairs       ...     24494
Primitive shell pairs kept                  ...     17492
          la=0 lb=0:   1929 shell pairs
          la=1 lb=0:   2445 shell pairs
          la=1 lb=1:    804 shell pairs
          la=2 lb=0:   1386 shell pairs
          la=2 lb=1:    898 shell pairs
          la=2 lb=2:    261 shell pairs
          la=3 lb=0:    428 shell pairs
          la=3 lb=1:    274 shell pairs
          la=3 lb=2:    163 shell pairs
          la=3 lb=3:     28 shell pairs

Calculating one electron integrals          ... done (  0.0 sec)
Calculating RI/C V-Matrix + Cholesky decomp.... done (  0.0 sec)
Calculating Nuclear repulsion               ... done (  0.0 sec) ENN=    309.487124615216 Eh

Diagonalization of the overlap matrix:
Smallest eigenvalue                        ... 4.852e-05
Time for diagonalization                   ...    0.017 sec
Threshold for overlap eigenvalues          ... 1.000e-07
Number of eigenvalues below threshold      ... 0
Time for construction of square roots      ...    0.009 sec
Total time needed                          ...    0.028 sec

-------------------
DFT GRID GENERATION
-------------------

General Integration Accuracy     IntAcc      ... 4.388
Radial Grid Type                 RadialGrid  ... OptM3 with GC (2021)
Angular Grid (max. ang.)         AngularGrid ... 4 (Lebedev-302)
Angular grid pruning method      GridPruning ... 4 (adaptive)
Weight generation scheme         WeightScheme... mBecke (2022)
Basis function cutoff            BFCut       ... 1.0000e-10
Integration weight cutoff        WCut        ... 1.0000e-14
Partially contracted basis set               ... off
Rotationally invariant grid construction     ... off
Angular grids for H and He will be reduced by one unit

Total number of grid points                  ...    74248
Total number of batches                      ...     1170
Average number of points per batch           ...       63
Average number of grid points per atom       ...     4368
Initializing property integral containers    ... done (  0.0 sec)

SHARK setup successfully completed in   0.7 seconds

Maximum memory used throughout the entire STARTUP-calculation: 28.6 MB


           ************************************************************
           *        Program running with 8 parallel MPI-processes     *
           *              working on a common directory               *
           ************************************************************
-------------------------------------------------------------------------------
                                 ORCA GUESS
                   Start orbitals & Density for SCF / CASSCF
-------------------------------------------------------------------------------

------------
SCF SETTINGS
------------
Hamiltonian:
 Ab initio Hamiltonian  Method          .... Hartree-Fock(GTOs)


General Settings:
 Integral files         IntName         .... calc
 Hartree-Fock type      HFTyp           .... RHF
 Total Charge           Charge          ....    0
 Multiplicity           Mult            ....    1
 Number of Electrons    NEL             ....   54
 Basis Dimension        Dim             ....  357
 Nuclear Repulsion      ENuc            ....    309.4871246152 Eh

Convergence Acceleration:
 AO-DIIS                CNVDIIS         .... on
   Start iteration      DIISMaxIt       ....    12
   Startup error        DIISStart       ....  0.200000
   # of expansion vecs  DIISMaxEq       ....     5
   Bias factor          DIISBfac        ....   1.050
   Max. coefficient     DIISMaxC        ....  10.000
 MO-DIIS                CNVKDIIS        .... off
 Trust-Rad. Augm. Hess. CNVTRAH         .... auto
   Auto Start mean grad. ratio tolernc. ....  1.125000
   Auto Start start iteration           ....    50
   Auto Start num. interpolation iter.  ....    10
   Max. Number of Micro iterations      ....    24
   Max. Number of Macro iterations      .... Maxiter - #DIIS iter
   Number of Davidson start vectors     ....     2
   Converg. threshold    (grad. norm)   ....   5.000e-05
   Grad. Scal. Fac. for Micro threshold ....   0.100
   Minimum threshold for Micro iter.    ....   1.000e-02
   NR start threshold (gradient norm)   ....   1.000e-04
   Initial trust radius                 ....   0.400
   Minimum AH scaling param. (alpha)    ....   1.000
   Maximum AH scaling param. (alpha)    .... 1000.000
   Quad. conv. algorithm                .... NR
   White noise on init. David. guess    .... on
   Maximum white noise                  ....   0.010
   Pseudo random numbers                .... off
   Inactive MOs                         .... canonical
   Orbital update algorithm             .... Taylor
   Preconditioner                       .... Diag
   Full preconditioner red. dimension   ....   250
 SOSCF                  CNVSOSCF        .... on
   Start iteration      SOSCFMaxIt      ....   150
   Startup grad/error   SOSCFStart      ....  0.003300
   Hessian update       SOSCFHessUp     .... L-BFGS
 Level Shifting         CNVShift        .... on
   Level shift para.    LevelShift      ....    0.2500
   Turn off err/grad.   ShiftErr        ....    0.0010
 Zerner damping         CNVZerner       .... off
 Static damping         CNVDamp         .... on
   Fraction old density DampFac         ....    0.7000
   Max. Damping (<1)    DampMax         ....    0.9800
   Min. Damping (>=0)   DampMin         ....    0.0000
   Turn off err/grad.   DampErr         ....    0.1000

SCF Procedure:
 Maximum # iterations   MaxIter         ....   125
 SCF integral mode      SCFMode         .... Direct
   Integral package                     .... SHARK and LIBINT hybrid scheme
 Reset frequency        DirectResetFreq ....    20
 Integral Threshold     Thresh          ....  1.000e-10 Eh
 Primitive CutOff       TCut            ....  1.000e-11 Eh

Convergence Tolerance:
 Convergence Check Mode ConvCheckMode   .... Total+1el-Energy
 Convergence forced     ConvForced      .... 1
 Energy Change          TolE            ....  1.000e-06 Eh
 1-El. energy change                    ....  1.000e-03 Eh
 Orbital Gradient       TolG            ....  5.000e-05
 Orbital Rotation angle TolX            ....  5.000e-05
 DIIS Error             TolErr          ....  1.000e-06

------------------------------
INITIAL GUESS: MODEL POTENTIAL
------------------------------
Loading Hartree-Fock densities                     ... done
Calculating cut-offs                               ... done
Initializing the effective Hamiltonian             ... done
Setting up the integral package (SHARK)            ... done
Starting the Coulomb interaction                   ... done (   0.1 sec)
Making the grid                                    ... done (   0.1 sec)
Mapping shells                                     ... done
Starting the XC term evaluation                    ... done (   0.0 sec)
Transforming the Hamiltonian                       ... done (   0.0 sec)
Diagonalizing the Hamiltonian                      ... done (   0.0 sec)
Back transforming the eigenvectors                 ... done (   0.0 sec)
Now organizing SCF variables                       ... done
                      ------------------
                      INITIAL GUESS DONE (   0.2 sec)
                      ------------------
             **** ENERGY FILE WAS UPDATED (calc.en.tmp) ****
Finished Guess after   0.4 sec
Maximum memory used throughout the entire GUESS-calculation: 19.6 MB


           ************************************************************
           *        Program running with 8 parallel MPI-processes     *
           *              working on a common directory               *
           ************************************************************

-------------------------------------------------------------------------------------------
                                      ORCA LEAN-SCF
                              memory conserving SCF solver
-------------------------------------------------------------------------------------------

--------------------
CPCM SOLVATION MODEL
--------------------
CPCM parameters:
  Epsilon                                         ...      16.7000
  Refrac                                          ...       1.2750
  Rsolv                                           ...       1.3000
  Surface type                                    ... GAUSSIAN VDW
  Discretization scheme                           ... Constant charge density
    Threshold for H atoms                         ...       5.0000 (charges/Ang^2)
    Threshold for non-H atoms                     ...       5.0000 (charges/Ang^2)
  Epsilon function type                           ...         CPCM
Solvent:                                          ... CUSTOM
Radii:
  Scheme                                          ... Element-dependent radii
  Radius for C  used is    3.8550 Bohr (=   2.0400 Ang.)
  Radius for O  used is    3.4469 Bohr (=   1.8240 Ang.)
  Radius for H  used is    2.4944 Bohr (=   1.3200 Ang.)
Calculating surface                               ...        done! (  0.0s)
Cavity surface points                             ...         1539
Cavity Volume                                     ...     928.3421
Cavity Surface-area                               ...     542.6795
Calculating surface distance matrix               ...        done! (  0.0s)
Performing Cholesky decomposition & store         ...        done! (  0.1s)
Overall time for CPCM initialization              ...                 0.1s

----------------------------------------D-I-I-S--------------------------------------------
Iteration    Energy (Eh)           Delta-E    RMSDP     MaxDP     DIISErr   Damp  Time(sec)
-------------------------------------------------------------------------------------------
               ***  Starting incremental Fock matrix formation  ***
    1    -307.6617440835235584     0.00e+00  9.60e-04  3.35e-02  2.99e-01  0.700   6.2
    2    -307.7739085257192073    -1.12e-01  7.80e-04  2.51e-02  2.20e-01  0.700   5.8
                               ***Turning on AO-DIIS***
    3    -307.8443719448665661    -7.05e-02  5.18e-04  1.97e-02  1.61e-01  0.700   5.7
    4    -307.8899914564177607    -4.56e-02  3.73e-04  1.44e-02  1.13e-01  0.700   5.6
    5    -307.9211114414508756    -3.11e-02  2.74e-04  1.03e-02  7.95e-02  0.700   5.6
    6    -307.9427787955600024    -2.17e-02  6.74e-04  2.44e-02  5.58e-02  0.000   5.5
                              *** Initializing SOSCF ***
---------------------------------------S-O-S-C-F--------------------------------------
Iteration    Energy (Eh)           Delta-E    RMSDP     MaxDP     MaxGrad    Time(sec)
--------------------------------------------------------------------------------------
    7    -307.9935029235182355    -5.07e-02  5.70e-05  1.56e-03  2.19e-03     5.8
               *** Restarting incremental Fock matrix formation ***
    8    -307.9935799189372574    -7.70e-05  4.39e-05  1.37e-03  6.10e-04     6.1
    9    -307.9936004828779232    -2.06e-05  3.15e-05  9.51e-04  2.78e-04     4.8
   10    -307.9936053451174303    -4.86e-06  4.30e-06  2.01e-04  1.23e-04     4.7
   11    -307.9936056500545192    -3.05e-07  2.69e-06  1.15e-04  3.39e-05     4.1
                 **** Energy Check signals convergence ****

               *****************************************************
               *                     SUCCESS                       *
               *           SCF CONVERGED AFTER  11 CYCLES          *
               *****************************************************

             **** ENERGY FILE WAS UPDATED (calc.en.tmp) ****

----------------
TOTAL SCF ENERGY
----------------

Total Energy       :       -307.99360565005452 Eh           -8380.93209 eV

Components:
Nuclear Repulsion  :        309.48712461521609 Eh            8421.57281 eV
Electronic Energy  :       -617.47477224126430 Eh          -16802.34277 eV
One Electron Energy:      -1031.45930756666257 Eh          -28067.43468 eV
Two Electron Energy:        413.98453532539827 Eh           11265.09191 eV
CPCM Dielectric    :         -0.00595802400629 Eh              -0.16213 eV

Virial components:
Potential Energy   :       -615.49043190265547 Eh          -16748.34612 eV
Kinetic Energy     :        307.49682625260095 Eh            8367.41403 eV
Virial Ratio       :          2.00161555943034

CPCM Solvation Model Properties:
Surface-charge          :         -0.02492651350291
Corrected charge        :         -0.00000000000000
Outlying charge corr.   :          0.00004577663627 Eh               0.00125 eV
Free-energy (cav+disp)  :  This term is not implemented in the current solvation scheme

---------------
SCF CONVERGENCE
---------------

  Last Energy change         ...    3.0494e-07  Tolerance :   1.0000e-06
  Last MAX-Density change    ...    1.1542e-04  Tolerance :   1.0000e-05
  Last RMS-Density change    ...    2.6867e-06  Tolerance :   1.0000e-06
  Last DIIS Error            ...    2.1866e-03  Tolerance :   1.0000e-06
  Last Orbital Gradient      ...    3.3900e-05  Tolerance :   5.0000e-05
  Last Orbital Rotation      ...    8.1860e-05  Tolerance :   5.0000e-05


----------------
ORBITAL ENERGIES
----------------

  NO   OCC          E(Eh)            E(eV) 
   0   2.0000     -20.567498      -559.6701 
   1   2.0000     -11.278800      -306.9118 
   2   2.0000     -11.273997      -306.7811 
   3   2.0000     -11.222894      -305.3905 
   4   2.0000     -11.222224      -305.3722 
   5   2.0000     -11.218503      -305.2710 
   6   2.0000     -11.214094      -305.1510 
   7   2.0000      -1.397299       -38.0224 
   8   2.0000      -1.079371       -29.3712 
   9   2.0000      -1.029934       -28.0259 
  10   2.0000      -0.955804       -26.0087 
  11   2.0000      -0.901238       -24.5239 
  12   2.0000      -0.816665       -22.2226 
  13   2.0000      -0.711567       -19.3627 
  14   2.0000      -0.664605       -18.0848 
  15   2.0000      -0.654467       -17.8089 
  16   2.0000      -0.605567       -16.4783 
  17   2.0000      -0.572410       -15.5761 
  18   2.0000      -0.565252       -15.3813 
  19   2.0000      -0.547932       -14.9100 
  20   2.0000      -0.533213       -14.5095 
  21   2.0000      -0.526265       -14.3204 
  22   2.0000      -0.515689       -14.0326 
  23   2.0000      -0.503094       -13.6899 
  24   2.0000      -0.470911       -12.8141 
  25   2.0000      -0.465687       -12.6720 
  26   2.0000      -0.305231        -8.3058 
  27   0.0000       0.142308         3.8724 
  28   0.0000       0.166135         4.5208 
  29   0.0000       0.172425         4.6919 
  30   0.0000       0.176349         4.7987 
  31   0.0000       0.205043         5.5795 
  32   0.0000       0.214152         5.8274 
  33   0.0000       0.217977         5.9314 
  34   0.0000       0.236548         6.4368 
  35   0.0000       0.238246         6.4830 
  36   0.0000       0.253272         6.8919 
  37   0.0000       0.261536         7.1168 
*Only the first 10 virtual orbitals were printed.

                    ********************************
                    * MULLIKEN POPULATION ANALYSIS *
                    ********************************

-----------------------
MULLIKEN ATOMIC CHARGES
-----------------------
   0 C :   -0.225740
   1 C :    0.224190
   2 C :   -0.119557
   3 C :   -0.199264
   4 C :   -0.050120
   5 C :    0.127630
   6 O :   -0.445985
   7 H :    0.083969
   8 H :    0.079469
   9 H :    0.079085
  10 H :    0.073852
  11 H :    0.070161
  12 H :    0.067076
  13 H :    0.070169
  14 H :    0.050583
  15 H :    0.048994
  16 H :    0.065486
Sum of atomic charges:    0.0000000

--------------------------------
MULLIKEN REDUCED ORBITAL CHARGES
--------------------------------
  0 C s       :     3.180368  s :     3.180368
      pz      :     1.051468  p :     2.962982
      px      :     0.857047
      py      :     1.054466
      dz2     :     0.014649  d :     0.078358
      dxz     :     0.017064
      dyz     :     0.017789
      dx2y2   :     0.012065
      dxy     :     0.016792
      f0      :     0.000265  f :     0.004031
      f+1     :     0.000603
      f-1     :     0.000727
      f+2     :     0.000386
      f-2     :     0.000257
      f+3     :     0.001118
      f-3     :     0.000677

  1 C s       :     3.105985  s :     3.105985
      pz      :     0.903932  p :     2.450880
      px      :     0.843922
      py      :     0.703026
      dz2     :     0.004893  d :     0.202192
      dxz     :     0.027363
      dyz     :     0.051430
      dx2y2   :     0.060209
      dxy     :     0.058297
      f0      :     0.002338  f :     0.016753
      f+1     :     0.001347
      f-1     :     0.001277
      f+2     :     0.000965
      f-2     :     0.002868
      f+3     :     0.002940
      f-3     :     0.005018

  2 C s       :     3.167670  s :     3.167670
      pz      :     1.043820  p :     2.793743
      px      :     0.916650
      py      :     0.833273
      dz2     :     0.005986  d :     0.147560
      dxz     :     0.019905
      dyz     :     0.028566
      dx2y2   :     0.048248
      dxy     :     0.044857
      f0      :     0.001603  f :     0.010584
      f+1     :     0.000996
      f-1     :     0.001212
      f+2     :     0.000976
      f-2     :     0.000866
      f+3     :     0.002261
      f-3     :     0.002669

  3 C s       :     3.160847  s :     3.160847
      pz      :     1.033796  p :     2.946743
      px      :     1.034927
      py      :     0.878020
      dz2     :     0.013306  d :     0.087509
      dxz     :     0.009031
      dyz     :     0.030551
      dx2y2   :     0.020419
      dxy     :     0.014202
      f0      :     0.000292  f :     0.004164
      f+1     :     0.000518
      f-1     :     0.000822
      f+2     :     0.000472
      f-2     :     0.000304
      f+3     :     0.001014
      f-3     :     0.000742

  4 C s       :     3.051192  s :     3.051192
      pz      :     1.037413  p :     2.877481
      px      :     0.924558
      py      :     0.915510
      dz2     :     0.019239  d :     0.114854
      dxz     :     0.033958
      dyz     :     0.017863
      dx2y2   :     0.025086
      dxy     :     0.018709
      f0      :     0.000722  f :     0.006593
      f+1     :     0.000839
      f-1     :     0.000788
      f+2     :     0.000960
      f-2     :     0.000464
      f+3     :     0.001238
      f-3     :     0.001583

  5 C s       :     3.103723  s :     3.103723
      pz      :     1.017574  p :     2.621073
      px      :     0.663370
      py      :     0.940130
      dz2     :     0.023357  d :     0.136406
      dxz     :     0.032913
      dyz     :     0.021227
      dx2y2   :     0.028956
      dxy     :     0.029953
      f0      :     0.001467  f :     0.011167
      f+1     :     0.001410
      f-1     :     0.000912
      f+2     :     0.001785
      f-2     :     0.000840
      f+3     :     0.002446
      f-3     :     0.002306

  6 O s       :     3.768134  s :     3.768134
      pz      :     1.823399  p :     4.634301
      px      :     1.281226
      py      :     1.529676
      dz2     :     0.004919  d :     0.041500
      dxz     :     0.004525
      dyz     :     0.005075
      dx2y2   :     0.013220
      dxy     :     0.013760
      f0      :     0.000258  f :     0.002051
      f+1     :     0.000369
      f-1     :     0.000263
      f+2     :     0.000171
      f-2     :     0.000127
      f+3     :     0.000518
      f-3     :     0.000344

  7 H s       :     0.875622  s :     0.875622
      pz      :     0.007922  p :     0.038343
      px      :     0.010127
      py      :     0.020294
      dz2     :     0.000207  d :     0.002065
      dxz     :     0.000119
      dyz     :     0.000481
      dx2y2   :     0.000674
      dxy     :     0.000584

  8 H s       :     0.880046  s :     0.880046
      pz      :     0.018680  p :     0.038409
      px      :     0.009193
      py      :     0.010536
      dz2     :     0.000649  d :     0.002076
      dxz     :     0.000489
      dyz     :     0.000528
      dx2y2   :     0.000205
      dxy     :     0.000206

  9 H s       :     0.880626  s :     0.880626
      pz      :     0.017109  p :     0.038215
      px      :     0.008636
      py      :     0.012470
      dz2     :     0.000588  d :     0.002073
      dxz     :     0.000402
      dyz     :     0.000533
      dx2y2   :     0.000268
      dxy     :     0.000282

 10 H s       :     0.887446  s :     0.887446
      pz      :     0.007836  p :     0.036671
      px      :     0.021031
      py      :     0.007803
      dz2     :     0.000200  d :     0.002032
      dxz     :     0.000568
      dyz     :     0.000018
      dx2y2   :     0.000598
      dxy     :     0.000648

 11 H s       :     0.890086  s :     0.890086
      pz      :     0.017384  p :     0.037692
      px      :     0.009882
      py      :     0.010425
      dz2     :     0.000602  d :     0.002061
      dxz     :     0.000443
      dyz     :     0.000529
      dx2y2   :     0.000293
      dxy     :     0.000194

 12 H s       :     0.893706  s :     0.893706
      pz      :     0.017215  p :     0.037167
      px      :     0.008661
      py      :     0.011291
      dz2     :     0.000612  d :     0.002050
      dxz     :     0.000403
      dyz     :     0.000558
      dx2y2   :     0.000287
      dxy     :     0.000191

 13 H s       :     0.892234  s :     0.892234
      pz      :     0.012910  p :     0.035357
      px      :     0.008796
      py      :     0.013652
      dz2     :     0.000531  d :     0.002239
      dxz     :     0.000415
      dyz     :     0.000405
      dx2y2   :     0.000532
      dxy     :     0.000356

 14 H s       :     0.911062  s :     0.911062
      pz      :     0.020580  p :     0.036026
      px      :     0.005879
      py      :     0.009567
      dz2     :     0.000725  d :     0.002329
      dxz     :     0.000692
      dyz     :     0.000647
      dx2y2   :     0.000186
      dxy     :     0.000078

 15 H s       :     0.908090  s :     0.908090
      pz      :     0.020960  p :     0.040700
      px      :     0.010703
      py      :     0.009037
      dz2     :     0.000693  d :     0.002217
      dxz     :     0.000665
      dyz     :     0.000568
      dx2y2   :     0.000171
      dxy     :     0.000119

 16 H s       :     0.890903  s :     0.890903
      pz      :     0.014536  p :     0.041379
      px      :     0.015903
      py      :     0.010940
      dz2     :     0.000556  d :     0.002232
      dxz     :     0.000498
      dyz     :     0.000383
      dx2y2   :     0.000447
      dxy     :     0.000349


                     *******************************
                     * LOEWDIN POPULATION ANALYSIS *
                     *******************************

----------------------
LOEWDIN ATOMIC CHARGES
----------------------
   0 C :    0.018924
   1 C :   -0.195848
   2 C :   -0.120839
   3 C :    0.004730
   4 C :   -0.009305
   5 C :   -0.035686
   6 O :    0.167145
   7 H :    0.022231
   8 H :    0.021653
   9 H :    0.021149
  10 H :    0.017050
  11 H :    0.015912
  12 H :    0.016577
  13 H :    0.009810
  14 H :    0.010973
  15 H :    0.016669
  16 H :    0.018854

-------------------------------
LOEWDIN REDUCED ORBITAL CHARGES
-------------------------------
  0 C s       :     2.698163  s :     2.698163
      pz      :     1.005506  p :     2.950874
      px      :     0.945103
      py      :     1.000266
      dz2     :     0.051183  d :     0.302060
      dxz     :     0.059121
      dyz     :     0.057391
      dx2y2   :     0.066553
      dxy     :     0.067811
      f0      :     0.002104  f :     0.029979
      f+1     :     0.004977
      f-1     :     0.004673
      f+2     :     0.003815
      f-2     :     0.003299
      f+3     :     0.006861
      f-3     :     0.004250

  1 C s       :     2.718727  s :     2.718727
      pz      :     0.836523  p :     2.697853
      px      :     0.958943
      py      :     0.902387
      dz2     :     0.049192  d :     0.682165
      dxz     :     0.083875
      dyz     :     0.145424
      dx2y2   :     0.206453
      dxy     :     0.197221
      f0      :     0.007495  f :     0.097103
      f+1     :     0.005631
      f-1     :     0.007730
      f+2     :     0.006853
      f-2     :     0.017778
      f+3     :     0.018509
      f-3     :     0.033107

  2 C s       :     2.709235  s :     2.709235
      pz      :     0.906550  p :     2.867562
      px      :     0.961183
      py      :     0.999829
      dz2     :     0.032627  d :     0.490735
      dxz     :     0.065466
      dyz     :     0.086490
      dx2y2   :     0.148984
      dxy     :     0.157167
      f0      :     0.004044  f :     0.053308
      f+1     :     0.003676
      f-1     :     0.004398
      f+2     :     0.005892
      f-2     :     0.006256
      f+3     :     0.012821
      f-3     :     0.016220

  3 C s       :     2.696704  s :     2.696704
      pz      :     1.001936  p :     2.946792
      px      :     0.995428
      py      :     0.949428
      dz2     :     0.049107  d :     0.321226
      dxz     :     0.027529
      dyz     :     0.103964
      dx2y2   :     0.086974
      dxy     :     0.053653
      f0      :     0.002228  f :     0.030547
      f+1     :     0.004353
      f-1     :     0.005293
      f+2     :     0.003041
      f-2     :     0.004600
      f+3     :     0.006513
      f-3     :     0.004519

  4 C s       :     2.690938  s :     2.690938
      pz      :     0.997255  p :     2.867062
      px      :     0.941892
      py      :     0.927915
      dz2     :     0.064167  d :     0.408559
      dxz     :     0.102218
      dyz     :     0.066541
      dx2y2   :     0.101214
      dxy     :     0.074419
      f0      :     0.004489  f :     0.042746
      f+1     :     0.004631
      f-1     :     0.004988
      f+2     :     0.006652
      f-2     :     0.004425
      f+3     :     0.008959
      f-3     :     0.008602

  5 C s       :     2.714639  s :     2.714639
      pz      :     1.021680  p :     2.727221
      px      :     0.745324
      py      :     0.960217
      dz2     :     0.088512  d :     0.519962
      dxz     :     0.110838
      dyz     :     0.076342
      dx2y2   :     0.120593
      dxy     :     0.123677
      f0      :     0.008216  f :     0.073865
      f+1     :     0.008856
      f-1     :     0.005299
      f+2     :     0.011383
      f-2     :     0.007399
      f+3     :     0.016450
      f-3     :     0.016262

  6 O s       :     3.266282  s :     3.266282
      pz      :     1.683968  p :     4.461422
      px      :     1.273112
      py      :     1.504343
      dz2     :     0.009774  d :     0.098737
      dxz     :     0.014271
      dyz     :     0.011870
      dx2y2   :     0.031322
      dxy     :     0.031501
      f0      :     0.000607  f :     0.006414
      f+1     :     0.000636
      f-1     :     0.000404
      f+2     :     0.000694
      f-2     :     0.000554
      f+3     :     0.001459
      f-3     :     0.002060

  7 H s       :     0.808259  s :     0.808259
      pz      :     0.037883  p :     0.142031
      px      :     0.040913
      py      :     0.063234
      dz2     :     0.002379  d :     0.027479
      dxz     :     0.001609
      dyz     :     0.007742
      dx2y2   :     0.008286
      dxy     :     0.007462

  8 H s       :     0.809075  s :     0.809075
      pz      :     0.060114  p :     0.141999
      px      :     0.037811
      py      :     0.044074
      dz2     :     0.008635  d :     0.027273
      dxz     :     0.006226
      dyz     :     0.006976
      dx2y2   :     0.002989
      dxy     :     0.002448

  9 H s       :     0.809716  s :     0.809716
      pz      :     0.056508  p :     0.141892
      px      :     0.037046
      py      :     0.048338
      dz2     :     0.008353  d :     0.027243
      dxz     :     0.005201
      dyz     :     0.006406
      dx2y2   :     0.003856
      dxy     :     0.003428

 10 H s       :     0.813549  s :     0.813549
      pz      :     0.037815  p :     0.142120
      px      :     0.068822
      py      :     0.035482
      dz2     :     0.002316  d :     0.027281
      dxz     :     0.009203
      dyz     :     0.000132
      dx2y2   :     0.006958
      dxy     :     0.008673

 11 H s       :     0.815997  s :     0.815997
      pz      :     0.057773  p :     0.141140
      px      :     0.042368
      py      :     0.040999
      dz2     :     0.008494  d :     0.026950
      dxz     :     0.005790
      dyz     :     0.006306
      dx2y2   :     0.003771
      dxy     :     0.002590

 12 H s       :     0.815354  s :     0.815354
      pz      :     0.057738  p :     0.141158
      px      :     0.039675
      py      :     0.043745
      dz2     :     0.008299  d :     0.026910
      dxz     :     0.005758
      dyz     :     0.006513
      dx2y2   :     0.003695
      dxy     :     0.002644

 13 H s       :     0.827227  s :     0.827227
      pz      :     0.052681  p :     0.136129
      px      :     0.037008
      py      :     0.046441
      dz2     :     0.007282  d :     0.026833
      dxz     :     0.005279
      dyz     :     0.004885
      dx2y2   :     0.004855
      dxy     :     0.004532

 14 H s       :     0.826969  s :     0.826969
      pz      :     0.070379  p :     0.135440
      px      :     0.027010
      py      :     0.038051
      dz2     :     0.009476  d :     0.026619
      dxz     :     0.006638
      dyz     :     0.008015
      dx2y2   :     0.001550
      dxy     :     0.000939

 15 H s       :     0.814284  s :     0.814284
      pz      :     0.064852  p :     0.142118
      px      :     0.040298
      py      :     0.036968
      dz2     :     0.008843  d :     0.026929
      dxz     :     0.007669
      dyz     :     0.006917
      dx2y2   :     0.002123
      dxy     :     0.001377

 16 H s       :     0.811914  s :     0.811914
      pz      :     0.053186  p :     0.141919
      px      :     0.048202
      py      :     0.040532
      dz2     :     0.007542  d :     0.027313
      dxz     :     0.005908
      dyz     :     0.004550
      dx2y2   :     0.005218
      dxy     :     0.004096


                      *****************************
                      * MAYER POPULATION ANALYSIS *
                      *****************************

  NA   - Mulliken gross atomic population
  ZA   - Total nuclear charge
  QA   - Mulliken gross atomic charge
  VA   - Mayer's total valence
  BVA  - Mayer's bonded valence
  FA   - Mayer's free valence

  ATOM       NA         ZA         QA         VA         BVA        FA
  0 C      6.2257     6.0000    -0.2257     3.9850     3.9850     0.0000
  1 C      5.7758     6.0000     0.2242     3.7522     3.7522     0.0000
  2 C      6.1196     6.0000    -0.1196     3.6372     3.6372    -0.0000
  3 C      6.1993     6.0000    -0.1993     3.9615     3.9615     0.0000
  4 C      6.0501     6.0000    -0.0501     3.9011     3.9011    -0.0000
  5 C      5.8724     6.0000     0.1276     3.8844     3.8844    -0.0000
  6 O      8.4460     8.0000    -0.4460     1.8616     1.8616     0.0000
  7 H      0.9160     1.0000     0.0840     1.0008     1.0008     0.0000
  8 H      0.9205     1.0000     0.0795     0.9971     0.9971     0.0000
  9 H      0.9209     1.0000     0.0791     0.9978     0.9978     0.0000
 10 H      0.9261     1.0000     0.0739     1.0007     1.0007    -0.0000
 11 H      0.9298     1.0000     0.0702     0.9927     0.9927    -0.0000
 12 H      0.9329     1.0000     0.0671     0.9917     0.9917     0.0000
 13 H      0.9298     1.0000     0.0702     1.0000     1.0000    -0.0000
 14 H      0.9494     1.0000     0.0506     1.0072     1.0072    -0.0000
 15 H      0.9510     1.0000     0.0490     1.0080     1.0080    -0.0000
 16 H      0.9345     1.0000     0.0655     1.0091     1.0091    -0.0000

  Mayer bond orders larger than 0.100000
B(  0-C ,  1-C ) :   0.9308 B(  0-C ,  7-H ) :   1.0220 B(  0-C ,  8-H ) :   0.9990 
B(  0-C ,  9-H ) :   1.0012 B(  1-C ,  2-C ) :   1.8391 B(  1-C ,  6-O ) :   1.0373 
B(  2-C ,  3-C ) :   0.9467 B(  2-C ,  4-C ) :   0.9556 B(  3-C , 10-H ) :   1.0121 
B(  3-C , 11-H ) :   1.0088 B(  3-C , 12-H ) :   1.0020 B(  4-C ,  5-C ) :   0.9671 
B(  4-C , 15-H ) :   0.9934 B(  4-C , 16-H ) :   1.0254 B(  5-C ,  6-O ) :   0.8554 
B(  5-C , 13-H ) :   1.0121 B(  5-C , 14-H ) :   1.0175 

-------
TIMINGS
-------

Total SCF time: 0 days 0 hours 1 min 0 sec 

Total time                  ....      60.296 sec
Sum of individual times     ....      60.311 sec  (100.0%)

SCF preparation             ....       0.268 sec  (  0.4%)
Fock matrix formation       ....      59.192 sec  ( 98.2%)
  Startup                   ....       0.020 sec  (  0.0% of F)
  Coulomb+Exchange Fock     ....      57.352 sec  ( 96.9% of F)
  CPCM terms                ....       1.770 sec  (  3.0% of F)
Diagonalization             ....       0.000 sec  (  0.0%)
Density matrix formation    ....       0.066 sec  (  0.1%)
Total Energy calculation    ....       0.043 sec  (  0.1%)
Population analysis         ....       0.042 sec  (  0.1%)
Orbital Transformation      ....       0.087 sec  (  0.1%)
Orbital Orthonormalization  ....       0.000 sec  (  0.0%)
DIIS solution               ....       0.457 sec  (  0.8%)
SOSCF solution              ....       0.152 sec  (  0.3%)
Finished LeanSCF after  60.4 sec

Maximum memory used throughout the entire LEANSCF-calculation: 26.7 MB


           ************************************************************
           *        Program running with 8 parallel MPI-processes     *
           *              working on a common directory               *
           ************************************************************

------------------------------------------------------------------------------
                         ORCA PROPERTY INTEGRAL CALCULATIONS
------------------------------------------------------------------------------

GBWName                                   ... calc.gbw
Number of atoms                           ...     17
Number of basis functions                 ...    357
Max core memory                           ...   8000 MB

Dipole integrals                          ... YES
Quadrupole integrals                      ...  NO
Linear momentum integrals                 ... YES
Angular momentum integrals                ... YES
Higher moments length integrals           ...  NO
Higher moments velocity integrals         ...  NO
Kinetic energy integrals                  ...  NO
GIAO right hand sides                     ...  NO
GIAO dipole derivative integrals          ...  NO
SOC integrals                             ...  NO
EPR diamagnetic integrals (GIAO)          ...  NO
EPR gauge integrals                       ...  NO
Field gradient integrals                  ...  NO (   0 nuclei)
Spin-dipole/Fermi contact integrals       ...  NO (   0 nuclei)
Contact density integrals                 ...  NO (   0 nuclei)
Nucleus-orbit integrals                   ...  NO (   0 nuclei)
Geometric perturbations                   ...  NO (  17 nuclei)

Choice of electric origin   ... Center of mass
Position of electric origin ... (  5.8402,  0.7809,  0.0484) 
Choice of magnetic origin   ... GIAO
Position of magnetic origin ... (  0.0000,  0.0000,  0.0000) 

Calculating integrals                     ... Electric Dipole (Length)     done (  0.0 sec)
Calculating integrals                     ... Linear Momentum              done (  0.0 sec)
Calculating integrals                     ... Angular Momentum  (ElOri)    done (  0.0 sec)

Property integrals calculated in   0.1 sec

Maximum memory used throughout the entire PROPINT-calculation: 21.0 MB


           ************************************************************
           *        Program running with 8 parallel MPI-processes     *
           *              working on a common directory               *
           ************************************************************


--------------------------------------------------------------------------------
                             ORCA-MATRIX DRIVEN CI
--------------------------------------------------------------------------------


Wavefunction type
-----------------
Correlation treatment                      ...      CCSD     
Single excitations                         ... ON
Orbital optimization                       ... OFF
Calculation of Z vector                    ... OFF
Calculation of Brueckner orbitals          ... OFF
Perturbative triple excitations            ... ON
CPCM scheme                                ... PTES
Calculation of F12 correction              ... OFF
Frozen core treatment                      ... chemical core (14 el)
Reference Wavefunction                     ... RHF
  Internal Orbitals:     7 ...   26 ( 20 MO's/ 40 electrons)
  Virtual  Orbitals:    27 ...  356 (330 MO's              )
Number of AO's                             ...    357
Number of electrons                        ...     54
Number of correlated electrons             ...     40

Algorithmic settings
--------------------
Integral transformation                    ... All integrals via the RI transformation
K(C) Formation                             ... RI-DLPNO
   PNO-Integral Storage                    ... ON DISK
   PNO occupation number cut-off           ... 3.330e-07
   Singles PNO occupation number cut-off   ... 9.990e-09
   PNO Mulliken prescreening cut-off       ... 1.000e-03
   Domain cut-off (Mulliken population)    ... 1.000e-03
   PNO Normalization                       ...    1
Maximum number of iterations               ...        50
Convergence tolerance (max. residuum)      ... 2.500e-05
Level shift for amplitude update           ... 2.000e-01
Maximum number of DIIS vectors             ...         7
DIIS turned on at iteration                ...         0
Damping before turning on DIIS             ...     0.500
Damping after turning on DIIS              ...     0.000
Pair specific amplitude update             ... OFF
Natural orbital iterations                 ... OFF
Perturbative natural orbital generation    ... OFF
Printlevel                                 ... 2

Singles Fock matrix elements calculated using PNOs.

Memory handling:
----------------
Maximum memory for working arrays          ...   8000 MB
Data storage in matrix containers          ... UNCOMPRESSED
Data type for integral storage             ... DOUBLE
In-Core Storage of quantities:
   Amplitudes+Sigma Vector      ... NO
   J+K operators                ... NO
   DIIS vectors                 ... NO
   3-external integrals         ... NO
   4-external integrals         ... NO

Localization treatment:
-----------------------
Localization option                        ...    6
Localization threshhold                    ... -1.0e+00
Using relative localization threshhold     ... 1.0e-08
Neglect threshold for strong pairs         ... 1.000e-04 Eh
Prescreening threshold for very weak pairs ... 1.000e-06 Eh

Initializing the integral package          ... done
Localizing the valence orbitals
Localizing the valence orbitals
------------------------------------------------------------------------------
                           ORCA ORBITAL LOCALIZATION
------------------------------------------------------------------------------

Input orbitals are from                  ... calc.gbw
Output orbitals are to                   ... calc.loc
Max. number of iterations                ... 128
Localizations seeded randomly            ... off
Convergence tolerance                    ... 1.000e-06
Using relative localization threshhold   ... 1.000e-08
Threshold for strong local MOs           ... 9.500e-01
Threshold for bond MOs                   ... 8.500e-01
Operator                                 ... 0
Orbital range for localization           ... 7 to 26
Localization criterion                   ... FOSTER-BOYS (AUGMENTED HESSIAN)
Doing the dipole integrals     ... o.k.
Initial value of the localization sum :   220.883234
ITERATION   0 : L=  264.8126151182 DL=  4.39e+01 (AVERGE_DL)=    0.4808401684 
ITERATION   1 : L=  273.5937873474 DL=  8.78e+00 (AVERGE_DL)=    0.2149806874 
ITERATION   2 : L=  273.7336649392 DL=  1.40e-01 (AVERGE_DL)=    0.0271329661 
ITERATION   3 : L=  273.7405046879 DL=  6.84e-03 (AVERGE_DL)=    0.0059998898 
ITERATION   4 : L=  273.7418834382 DL=  1.38e-03 (AVERGE_DL)=    0.0026938041 
ITERATION   5 : L=  273.7421528845 DL=  2.69e-04 (AVERGE_DL)=    0.0011908562 
ITERATION   6 : L=  273.7422042060 DL=  5.13e-05 (AVERGE_DL)=    0.0005197241 
ITERATION   7 : L=  273.7422138904 DL=  9.68e-06 (AVERGE_DL)=    0.0002257665 
ITERATION   8 : L=  273.7422157089 DL=  1.82e-06 (AVERGE_DL)=    0.0000978321 
ITERATION   9 : L=  273.7422160500 DL=  3.41e-07 (AVERGE_DL)=    0.0000423709 
LOCALIZATION SUM CONVERGED

------------------------------------------------------
AUGMENTED HESSIAN OPTIMIZATION OF FOSTER-BOYS ORBITALS
------------------------------------------------------

Spin operator:           0
Orbital window:          7 to 26
Number of iterations:    128
Gradient tolerance:      1.000e-06
Number of pairs:         190
Davidson threshold:      2000
Diagonalization method:  LAPACK
Iter:    0   L: 273.7422160500   Grad. norm: 1.247192e-03
   *** Likely close to a maximum now. ***
       Augmented Hessian eigenvalues:  1.66e-07 -9.21e-01 -3.32e+00 -5.18e+00 ... 
Iter:    1   L: 273.7422161331   Grad. norm: 1.095739e-07
LOCALIZATION HAS CONVERGED.

Eigenvalues of the Hessian:
  0 -9.213e-01
  1 -3.325e+00
  2 -5.178e+00
  3 -5.255e+00
  4 -5.984e+00
  5 -7.454e+00
  6 -1.036e+01
  7 -1.657e+01
  8 -1.682e+01
  9 -1.704e+01
    ...


--------------------------------------------------------------------------------
                    LOCALIZED MOLECULAR ORBITAL COMPOSITIONS
--------------------------------------------------------------------------------

The Mulliken populations for each LMO on each atom are computed
The LMO`s will be ordered according to atom index and type
  (A) Strongly localized MO`s have populations of >=0.950 on one atom
  (B) Two center bond orbitals have populations of >=0.850 on two atoms
  (C) Other MO`s are considered to be `delocalized`

FOUND  -   2 strongly local MO`s
       -  18 two center bond MO`s
       -   0 significantly delocalized MO`s

Rather strongly localized orbitals:
MO   8:   6O  -   0.978335
MO   7:   6O  -   0.966042
Bond-like localized orbitals:
MO  26:  16H  -   0.471976  and   4C  -   0.563096
MO  25:  15H  -   0.480814  and   4C  -   0.537353
MO  24:  14H  -   0.483541  and   5C  -   0.553629
MO  23:  13H  -   0.474945  and   5C  -   0.556571
MO  22:  12H  -   0.478608  and   3C  -   0.546748
MO  21:  11H  -   0.476496  and   3C  -   0.553146
MO  20:  10H  -   0.473308  and   3C  -   0.555099
MO  19:   9H  -   0.468923  and   0C  -   0.553052
MO  18:   8H  -   0.469009  and   0C  -   0.551606
MO  17:   7H  -   0.467184  and   0C  -   0.567850
MO  16:   6O  -   0.683715  and   5C  -   0.324286
MO  15:   6O  -   0.674573  and   1C  -   0.355910
MO  14:   5C  -   0.511839  and   4C  -   0.518639
MO  13:   4C  -   0.455314  and   2C  -   0.560527
MO  12:   3C  -   0.453371  and   2C  -   0.565658
MO  11:   2C  -   0.515663  and   1C  -   0.510640
MO  10:   2C  -   0.554861  and   1C  -   0.477399
MO   9:   1C  -   0.585359  and   0C  -   0.437574
Localized MO's were stored in: calc.loc

Localizing the core orbitals
------------------------------------------------------------------------------
                           ORCA ORBITAL LOCALIZATION
------------------------------------------------------------------------------

Input orbitals are from                  ... calc.loc
Output orbitals are to                   ... calc.loc
Max. number of iterations                ... 128
Localizations seeded randomly            ... off
Convergence tolerance                    ... 1.000e-06
Using relative localization threshhold   ... 1.000e-08
Threshold for strong local MOs           ... 9.500e-01
Threshold for bond MOs                   ... 8.500e-01
Operator                                 ... 0
Orbital range for localization           ... 0 to 6
Localization criterion                   ... FOSTER-BOYS (AUGMENTED HESSIAN)
Doing the dipole integrals     ... o.k.
Initial value of the localization sum :    68.744767
ITERATION   0 : L=   68.7447694515 DL=  2.51e-06 (AVERGE_DL)=    0.0003456985 
ITERATION   1 : L=   68.7447694515 DL=  0.00e+00 (AVERGE_DL)=    0.0000000000 
LOCALIZATION SUM CONVERGED

------------------------------------------------------
AUGMENTED HESSIAN OPTIMIZATION OF FOSTER-BOYS ORBITALS
------------------------------------------------------

Spin operator:           0
Orbital window:          0 to 6
Number of iterations:    128
Gradient tolerance:      1.000e-06
Number of pairs:         21
Davidson threshold:      2000
Diagonalization method:  LAPACK
Iter:    0   L: 68.7447694515   Grad. norm: 1.025595e-04
   *** Likely close to a maximum now. ***
       Augmented Hessian eigenvalues:  5.09e-11 -2.59e+01 -2.71e+01 -2.97e+01 ... 
Iter:    1   L: 68.7447694516   Grad. norm: 1.079252e-16
LOCALIZATION HAS CONVERGED.

Eigenvalues of the Hessian:
  0 -2.594e+01
  1 -2.712e+01
  2 -2.974e+01
  3 -3.164e+01
  4 -3.186e+01
  5 -3.279e+01
  6 -3.365e+01
  7 -7.345e+01
  8 -7.454e+01
  9 -7.670e+01
    ...


--------------------------------------------------------------------------------
                    LOCALIZED MOLECULAR ORBITAL COMPOSITIONS
--------------------------------------------------------------------------------

The Mulliken populations for each LMO on each atom are computed
The LMO`s will be ordered according to atom index and type
  (A) Strongly localized MO`s have populations of >=0.950 on one atom
  (B) Two center bond orbitals have populations of >=0.850 on two atoms
  (C) Other MO`s are considered to be `delocalized`

FOUND  -   7 strongly local MO`s
       -   0 two center bond MO`s
       -   0 significantly delocalized MO`s

Rather strongly localized orbitals:
MO   6:   6O  -   0.999265
MO   5:   5C  -   1.001281
MO   4:   4C  -   1.002118
MO   3:   3C  -   1.001672
MO   2:   2C  -   1.001121
MO   1:   1C  -   1.000542
MO   0:   0C  -   1.001480
Localized MO's were stored in: calc.loc

Warning: reference  - re-canonicalizations have been set to INT 1 VIRT 1
Warning: internal orbitals are localized - no re-canonicalization of internal orbitals
Warning: UsePNO is turned on - no re-canonicalization of internal and virtual orbitals
Fock densities were made 
Making Fock matrix and reference energy:

--------------------------
CLOSED-SHELL FOCK OPERATOR
--------------------------

MDCI_FockCPCM: ediel   =  -0.005958024000
MDCI_FockCPCM: <VCPCM> =  -0.075094182496
Time needed for Fock operator              ...            8.151 sec
Reference energy                           ...   -307.993604640

--------------
DLPNO SETTINGS (2015 fully linear scaling implementation)
--------------

TCutMKN:           1.000e-03
TCutPAO:           1.000e-03
TCutPNO:           3.330e-07
TCutPNOSingles:    9.990e-09
TCutEN:            9.700e-01
TCutPAOExt:        1.000e-01
TCutPairs:         1.000e-04
TCutPre:           1.000e-06
TCutOSV:           1.000e-06
TCutDOij:          1.000e-05
TCutDO:            1.000e-02
TCutC:             1.000e-04
TCutCPAO:          1.000e-03
TCutCMO:           1.000e-03
TScaleDOMP2PreScr: 2.000e+00
TScaleMKNMP2PreScr:1.000e+01
TScalePNOMP2PreScr:1.000e+00
PAO overlap thresh 1.000e-08
Using PNOs for Singles Fock computation
Use new domains
Use fully linear algorithm
TCutTNO:           1.000e-09
TCutMP2Pairs:      1.000e-05
TCutDOStrong:      2.000e-02
TCutDOWeak:        4.000e-02
TCutMKNStrong:     1.000e-02
TCutMKNWeak:       1.000e-01
NTCutTNO:          1

--------------------------
Creating C-PCM containers                  ... ok
Mulliken population of the LMOs            ... ok
Performing proximity check                 ... No problems found
Calculating differential overlap integrals ... ok

--------------------------
ELECTRON PAIR PRESCREENING
--------------------------

Dipole-based pair screening          .... used

   TCutDOij = 1.000000e-05
   TCutPre  = 1.000000e-06
   .... Finished loop over pairs
Total time spent in the prescreening                  ...     0.000 sec
sum of pair energies estimated for screened out pairs ...       0.000000000000 Eh
Thresholds for map construction and integral transformation for crude MP2:
   TCutMKN                    ...     1.0e-02
   TCutDO                     ...     2.0e-02
   TCutPairs                  ...     1.0e-04
   TCutPNO_CrudeMP2           ...     3.3e-07
   TCutPNOSingles_CrudeMP2    ...     1.0e-08
--------------------------------
LOCAL RI TRANSFORMATION (IAVPAO)
--------------------------------

Orbital window:       7 to 26
Number of PAOs:     357
Basis functions:    357 (137 shells)
Aux. functions:     832 (254 shells)
Use SHARK:           on
Have SHARK:         yes

Processing maps (0.0 sec)
Average map sizes:
   Aux shells -> MOs              20.0
   Aux shells -> PAOs            357.0
   MOs        -> AO shells       134.9
   PAOs       -> AO shells       137.0

Calculating integrals (0.7 sec, 45.332 MB)
Sorting integrals (0.1 sec, 45.322 MB)
Total time for the integral transformation: 0.8 sec
--------------------------------
INITIAL GUESS AND PNO GENERATION
--------------------------------

PNO truncation parameters                   .... 
    PAOOverlapThresh   =        1.000e-08

    TCutPairs          =        1.000e-04
    TCutPNO            =        3.330e-07
    TCutPNOSingles     =        9.990e-09
    TCutMP2Pairs       =        1.000e-05
    TCutMKN            =        1.000e-02
    TCutDO             =        2.000e-02

Pair selection                          .... not used
Type of local MP2 treatment                 .... semi-local MP2
Strategy for PNO selection                  .... occupation number selection
Pair density normalization                  .... MP2 norm
Spin component scaling                      .... not used

   .... Finished loop over pairs
Making pair pair interaction lists          ... done

                       ===========================
                        176 OF  210 PAIRS ARE KEPT CCSD PAIRS
                         34 OF  210 PAIRS ARE KEPT MP2 PAIRS FOR (T)
                          0 OF  210 PAIRS ARE SKIPPED
                       ===========================

Total time spent in the initial guess                 ...     1.716 sec
SL-MP2 correlation energy (all non-screened pairs)    ...      -1.195670931274 Eh

Initial PNO correlation energy                        ...      -1.190791786064 Eh
sum of pair energies prescreened and skipped MP2 pairs...       0.000000000000 Eh
sum of pair energies of crude MP2 skipped pairs only  ...       0.000000000000 Eh
sum of MP2 pair energies for pairs that were not kept ...      -0.001711501455 Eh
sum of PNO error estimates for the kept pairs         ...      -0.003167643756 Eh
                                                          --------------------
sum of all corrections                                         -0.004879145210
Initial total correlation energy                               -1.195670931274
Thresholds for map construction and integral transformation for fine MP2 and CCSD(T) calculation:
   TCutMKN   ...     1.0e-03
   TCutDO    ...     1.0e-02
   TCutPairs ...     1.0e-04
   TCutCMO   ...     1.0e-03
   TCutCPAO  ...     1.0e-03

Thresholds for map construction and integral transformation for strong Triples:
   TCutMKN   ...     1.0e-02
   TCutDO    ...     2.0e-02
   TCutCMO   ...     1.0e-03
   TCutCPAO  ...     1.0e-03

Thresholds for map construction and integral transformation for weak Triples:
   TCutMKN   ...     1.0e-01
   TCutDO    ...     4.0e-02
   TCutCMO   ...     1.0e-03
   TCutCPAO  ...     1.0e-03

--------------------------------
LOCAL RI TRANSFORMATION (IAVPAO)
--------------------------------

Orbital window:       7 to 26
Number of PAOs:     357
Basis functions:    357 (137 shells)
Aux. functions:     832 (254 shells)
Use SHARK:           on
Have SHARK:         yes

Processing maps (0.0 sec)
Average map sizes:
   Aux shells -> MOs              20.0
   Aux shells -> PAOs            357.0
   MOs        -> AO shells       134.9
   PAOs       -> AO shells       137.0

Calculating integrals (0.7 sec, 45.332 MB)
Sorting integrals (0.1 sec, 45.322 MB)
Total time for the integral transformation: 0.8 sec
--------------------------------
INITIAL GUESS AND PNO GENERATION
--------------------------------

PNO truncation parameters                   .... 
    PAOOverlapThresh   =        1.000e-08

    TCutPairs          =        1.000e-04
    TCutPNO            =        3.330e-07
    TCutPNOSingles     =        9.990e-09
    TCutMP2Pairs       =        1.000e-05
    TCutMKN            =        1.000e-03
    TCutDO             =        1.000e-02

Pair selection                          .... not used
Type of local MP2 treatment                 .... semi-local MP2
Strategy for PNO selection                  .... occupation number selection
Pair density normalization                  .... MP2 norm
Spin component scaling                      .... not used

   .... Finished loop over pairs

 PNO Occupation Number Statistics: 
  | Av. % of trace(Dij) retained        ...  98.414326799168
  | sigma^2 in % of trace(Dij) retained ...   3.43e+00
  | Av. % of trace(Di) retained         ...  99.999140565536
  | sigma^2 in % of trace(Di) retained  ...   7.50e-08
 Distributions of % trace(Dij) recovered:
  |       >= 99.9  ...    58 ( 27.6 % of all pairs)
  |   [90.0, 99.0) ...    89 ( 42.4 % of all pairs)
  |   [99.0, 99.9) ...    63 ( 30.0 % of all pairs)
 Distributions of % trace(Di) recovered :
  |       >= 99.9  ...    20 (100.0 % of all I-pairs )

Making pair pair interaction lists          ... done

                       ===========================
                        176 OF  210 PAIRS ARE KEPT
                       ===========================

Total time spent in the initial guess                 ...     2.963 sec
SL-MP2 correlation energy (all non-screened pairs)    ...      -1.196095913718 Eh

Initial PNO correlation energy                        ...      -1.191213358586 Eh
sum of pair energies estimated for screened out pairs ...       0.000000000000 Eh
sum of MP2 pair energies for pairs that were not kept ...      -0.001710332724 Eh
sum of PNO error estimates for the kept pairs         ...      -0.003172222408 Eh
                                                          --------------------
sum of all corrections                                         -0.004882555132
Initial total correlation energy                               -1.196095913718
Thresholds for map construction and integral transformation for fine MP2 and CCSD(T) calculation:
   TCutMKN   ...     1.0e-03
   TCutDO    ...     1.0e-02
   TCutPairs ...     1.0e-04
   TCutCMO   ...     1.0e-03
   TCutCPAO  ...     1.0e-03

Time for aux screen maps:            0.003
Time for maps after fine MP2:            0.009
-----------------------------
LOCAL RI TRANSFORMATION (IJV)
-----------------------------

Orbital window:       7 to 26
Basis functions:    357 (137 shells)
Aux. functions:     832 (254 shells)
Use SHARK:           on

Processing maps (0.0 sec)
Average map sizes:
   Aux shells -> MOs(i)           20.0
   Aux shells -> MOs(j)           20.0
   MOs        -> AO shells       134.9

Calculating integrals (0.7 sec, 2.549 MB)
Sorting integrals (0.0 sec, 2.539 MB)
Total time for the integral transformation: 0.7 sec
--------------------------------
LOCAL RI TRANSFORMATION (VABPAO)
--------------------------------

Number of PAOs:     357
Basis functions:    357 (137 shells)
Aux. functions:     832 (254 shells)
Use SHARK:           on

Processing maps (0.0 sec)
Average map sizes:
   Aux shells -> PAOs            357.0
   PAOs       -> AO shells       137.0

Calculating integrals (1.3 sec, 809.012 MB)
Finished


-------------------------------------
Pair Pair Term precalculation with     
RI-(ij|mn) and (im|jn) transformation  
ON THE FLY                             
-------------------------------------

   IBatch   1 (of   1)              ... done (   41.046 sec)
Total EXT                           ...          41.046 sec

IAVPA Available = YES
VABPAO Available= YES
IJV Available   = YES
IJK Available   = NO
PNO3i Available = YES
PNO3j Available = YES
PNO4 Available  = YES
---------------------
RI-PNO TRANSFORMATION
---------------------

Total Number of PNOs                   ...  5782
Average number of PNOs per pair        ...    32
Maximal number of PNOs per pair        ...    62
   #pairs with  1 -  5 PNOs   :    0
   #pairs with  6 - 10 PNOs   :    0
   #pairs with 11 - 15 PNOs   :   18
   #pairs with 16 - 20 PNOs   :   29
   #pairs with 21 - 25 PNOs   :   12
   #pairs with 26 - 30 PNOs   :   15
   #pairs with 31 - 35 PNOs   :   25
   #pairs with 36 - 40 PNOs   :   18
   #pairs with 41 - 45 PNOs   :   21
   #pairs with 46 - 50 PNOs   :   20
   #pairs with 51 - 55 PNOs   :   17
   #pairs with 61 - 65 PNOs   :    1

Generation of (ij|ab)[P] integrals            ... on
Generation of (ia|bc)[P],(ja|bc)[P] integrals ... on
Storage of 3 and 4 external integrals         ... on
Generation of ALL (ka|bc)[P] integrals        ... on
Keep RI integrals in memory                   ... off

Ibatch:  1 (of  1)
Starting 2-4 index PNO integral generation ... done

Timings:
Total PNO integral transformation time     ...         13.801 sec
Size of the 3-external file                ...        71 MB
Size of the 4-external file                ...       403 MB
Size of the IKJL file                      ...         0 MB
Size of the all 3-external file            ...       714 MB
Size of the 1-external file                ...         2 MB

Making pair/pair overlap matrices          ... done (    1.360 sec)
Size of the pair overlap file              ... 204 MB
Redoing the guess amplitudes               ... done (    0.003 sec)

-------------------------
FINAL STARTUP INFORMATION
-------------------------

E(0)                                       ...   -307.993604640
E(SL-MP2)                                  ...     -1.196095914
E(SL-MP2) including corrections            ...     -1.196095914
Initial E(tot)                             ...   -309.189700553
<T|T>                                      ...      0.338627459
Number of pairs included                   ... 176
Total number of pairs                      ... 210

------------------------------------------------
                  RHF COUPLED CLUSTER ITERATIONS
------------------------------------------------

Number of PNO amplitudes to be optimized   ...       219482
Number of non-PNO amplitudes               ...     19166400
Untruncated number of regular amplitudes   ...     22869000

Iter       E(tot)           E(Corr)          Delta-E          Residual     Time
  0   -309.189750165     -1.191262970      0.004832944      0.015885909    4.18
                           *** Turning on DIIS ***
  1   -309.241518474     -1.243031279     -0.051768309      0.011169631    4.50
  2   -309.273892159     -1.275404964     -0.032373685      0.005885692    4.37
  3   -309.279546094     -1.281058899     -0.005653935      0.003142683    4.35
  4   -309.281040758     -1.282553563     -0.001494664      0.001601539    4.37
  5   -309.281422541     -1.282935346     -0.000381783      0.000695316    4.37
  6   -309.281513573     -1.283026378     -0.000091032      0.000193003    4.50
  7   -309.281517166     -1.283029972     -0.000003593      0.000051055    4.80
  8   -309.281518672     -1.283031477     -0.000001505      0.000014327    4.81
               --- The Coupled-Cluster iterations have converged ---

----------------------
COUPLED CLUSTER ENERGY
----------------------

E(0)                                       ...   -307.993604640
E(CORR)(strong-pairs)                      ...     -1.283038012
E(CORR)(weak-pairs)                        ...     -0.004882555
E(CORR)(corrected)                         ...     -1.287920567
C-PCM corr. term (included in E(CORR))     ...     -0.000006535
E(TOT)                                     ...   -309.281525207
Singles Norm <S|S>**1/2                    ...      0.064713474  
T1 diagnostic                              ...      0.010232099  

------------------
LARGEST AMPLITUDES
------------------
  10-> 27  10-> 27       0.063750
  11-> 27  11-> 27       0.057640
  16-> 27  16-> 27       0.052237
  11-> 27  10-> 27       0.049146
  15-> 28  15-> 28       0.042784
  24-> 30  24-> 30       0.041760
   9-> 30   9-> 30       0.039871
  23-> 30  23-> 30       0.037394
  14-> 28  14-> 28       0.036651
  22-> 35  22-> 35       0.036407
  21-> 35  21-> 35       0.036315
  12-> 30  12-> 30       0.034585
  19-> 35  19-> 35       0.033653
  18-> 35  18-> 35       0.033638
  22-> 27  22-> 27       0.033336
  20-> 27  20-> 27       0.033276


-------------------------------------------
DLPNO BASED TRIPLES CORRECTION
-------------------------------------------

Singles multiplier          ...  1.000000
TCutTNO                     ... 1.000e-09
TCutMP2Pairs                ... 1.000e-05
TCutDOStrong                ... 2.000e-02
TCutMKNStrong               ... 1.000e-02
TCutDOWeak                  ... 4.000e-02
TCutMKNWeak                 ... 1.000e-01

Fragment selection                          .... not used
Number of Triples that are to be computed   ...      1316

 . . . . . . . . .
10% done  
20% done  
30% done  
40% done  
50% done  
60% done  
70% done  
80% done  
90% done               (     87.590 sec)
Triples timings:
Total time for T0               ...    95.346 sec
Total time for Iterative (T)    ...     0.000 sec
Total time of overall (T)       ...   101.128 sec

Triples List generation         ...     0.000 sec
TNO generation                  ...     7.750 sec
Pair density generation         ...     0.003 sec
Look up tables                  ...     0.000 sec
Generating 3-index integrals    ...    58.990 sec
  Make 4-ind.int. from 3-ind.int...     9.715 sec
  Projecting amplitudes (D + S) ...     8.568 sec
  Downprojecting integrals      ...     0.002 sec
  Energy contr. (sum over a,b,c)...     3.004 sec
Fitting ET(->0)                 ...     0.000 sec

Everything after 3-index        ...    28.601 sec

Timing details:
 TNO integrals                  ...    67.852 sec
   Reading 3-index integrals    ...     0.323 sec
   Sorting integrals            ...     9.431 sec
       Sorting integrals 1      ...     0.001 sec
       Sorting integrals 2      ...     5.636 sec
       Sorting integrals 3      ...     0.342 sec
       Sorting integrals 4      ...     0.024 sec
       Sorting integrals 5      ...     0.078 sec
       Sorting integrals 6      ...     3.349 sec
   Calculating local VM**-1/2   ...     0.525 sec
   Orthogonal. integrals        ...     0.737 sec
   Multipl. 3-index integrals   ...    56.837 sec
   All concerning IRIab (w/TNO) ...     4.716 sec

 Calculate W0/W1                ...     7.301 sec
 W 3-ext contribution           ...     3.937 sec
 W 3-int contribution           ...     1.065 sec
 Sorting W                      ...     2.039 sec

 V exchange contribution        ...     1.177 sec

 Timings for Triples without generation
     of 3-index integrals       ...    28.598 sec
       0 weak pairs             ...    24.353 sec
       1 weak pair              ...     4.246 sec
       2 weak pairs             ...     0.000 sec
       3 weak pairs             ...     0.000 sec
  Extra time for extrapolation  ...     0.000 sec

Number of Triples   (0, 1, 2, 3 weak pairs; overall):    984     332       0       0  (  1316)
Number of Atoms     (0, 1, 2, 3 weak pairs; overall):   13.8    12.6     0.0     0.0  (    17)
Number of PAOs      (0, 1, 2, 3 weak pairs; overall):  310.5   283.4     0.0     0.0  (   357)
Number of AuxFcns   (0, 1, 2, 3 weak pairs; overall):  379.4   332.0     0.0     0.0  (   832)
Number of TNOs      (0, 1, 2, 3 weak pairs         ):   86.2    62.3     0.0     0.0
Aver. Number of NTNO, Atoms, PAOs, AuxFcns / Triples:   1316    80.2    13.5   303.6   367.5

Triples Correction (T)                     ...     -0.052832311
Final correlation energy                   ...     -1.340752878
E(CCSD)                                    ...   -309.281525207
E(CCSD(T))                                 ...   -309.334357517


--------------------------------------------------------------------------------
                                    TIMINGS
--------------------------------------------------------------------------------


Total execution time                   ...      233.893 sec

Localization of occupied MO's          ...        0.128 sec (  0.1%)
Fock Matrix Formation                  ...        8.151 sec (  3.5%)
Global overlap, Fock, MKN matrices     ...       15.144 sec (  6.5%)
Differential overlap integrals         ...        0.540 sec (  0.2%)
Organizing maps                        ...        0.026 sec (  0.0%)
RI 3-index integral generations        ...        3.715 sec (  1.6%)
RI-PNO integral transformation         ...       59.606 sec ( 25.5%)
Initial Guess                          ...        4.720 sec (  2.0%)
DIIS Solver                            ...        0.136 sec (  0.1%)
State Vector Update                    ...        0.009 sec (  0.0%)
Sigma-vector construction              ...       40.102 sec ( 17.1%)
  <D|H|D>(0-ext)                       ...        1.526 sec (  3.8% of sigma)
  <D|H|D>(2-ext Fock)                  ...        0.008 sec (  0.0% of sigma)
  <D|H|D>(2-ext)                       ...        6.600 sec ( 16.5% of sigma)
  <D|H|D>(4-ext)                       ...        4.028 sec ( 10.0% of sigma)
  <D|H|D>(4-ext-corr)                  ...       17.807 sec ( 44.4% of sigma)
  CCSD doubles correction              ...        0.114 sec (  0.3% of sigma)
  <S|H|S>                              ...        0.408 sec (  1.0% of sigma)
  <S|H|D>(1-ext)                       ...        0.197 sec (  0.5% of sigma)
  <D|H|S>(1-ext)                       ...        0.005 sec (  0.0% of sigma)
  <S|H|D>(3-ext)                       ...        0.131 sec (  0.3% of sigma)
  Fock-dressing                        ...        4.487 sec ( 11.2% of sigma)
  Singles amplitudes                   ...        0.323 sec (  0.8% of sigma)
  (ik|jl)-dressing                     ...        1.141 sec (  2.8% of sigma)
  (ij|ab),(ia|jb)-dressing             ...        1.227 sec (  3.1% of sigma)
  C-PCM terms                          ...        1.540 sec (  3.8% of sigma)
  Pair energies                        ...        0.004 sec (  0.0% of sigma)
Total Time for computing (T)           ...      101.131 sec ( 43.2% of ALL)
C-PCM correction to E(CORR)            ...        0.154 sec (  0.1%)


Maximum memory used throughout the entire MDCI-calculation: 3800.9 MB

-------------------------   --------------------
FINAL SINGLE POINT ENERGY      -309.334357517190
-------------------------   --------------------


           ************************************************************
           *        Program running with 8 parallel MPI-processes     *
           *              working on a common directory               *
           ************************************************************

------------------------------------------------------------------------------
                              ORCA PROPERTY CALCULATIONS
------------------------------------------------------------------------------

GBWName                                 ... calc.gbw
Number of atoms                         ...     17
Number of basis functions               ...    357
Max core memory                         ...   8000 MB

Electric properties:
Dipole moment                           ... YES
Quadrupole moment                       ...  NO
Static polarizability (Dipole/Dipole)   ...  NO
Static polarizability (Dipole/Quad.)    ...  NO
Static polarizability (Quad./Quad.)     ...  NO
Static polarizability (Velocity)        ...  NO

Atomic electric properties:
Dipole moment                           ...  NO
Quadrupole moment                       ...  NO
Static polarizability                   ...  NO

Choice of electric origin               ... Center of mass
Position of electric origin             ...     5.840225     0.780853     0.048391

General magnetic properties:
Magnetizability                         ...  NO

EPR properties:
g-Tensor (aka g-matrix)                 ...  NO
Zero-Field splitting spin-orbit         ...  NO
Zero-field splitting spin-spin          ...  NO
Hyperfine couplings                     ...  NO (   0 nuclei)
Quadrupole couplings                    ...  NO (   0 nuclei)
Contact density                         ...  NO (   0 nuclei)

NMR properties:
Chemical shifts                         ...  NO (   0 nuclei)
Spin-rotation constants                 ...  NO (   0 nuclei)
Spin-spin couplings                     ...  NO (   0 nuclei,    0 pairs)

Choice of magnetic origin               ... GIAO
Position of magnetic origin             ...     0.000000     0.000000     0.000000

Properties with geometric perturbations:
SCF Hessian                             ...  NO
IR spectrum                             ...  NO
VCD spectrum                            ...  NO
X-ray spectroscopy properties:
SCF XES/XAS/RIXS spectra                ...  NO


-------------
DIPOLE MOMENT
-------------

Method             : SCF
Type of density    : Electron Density
Multiplicity       :   1
Irrep              :   0
Energy             :  -307.9936056500545192 Eh
Relativity type    : 
Basis              : AO
                                X                 Y                 Z
Electronic contribution:      1.031724826      -3.774382359       0.440315583
Nuclear contribution   :     -0.792541397       4.361489443      -0.540725480
                        -----------------------------------------
Total Dipole Moment    :      0.239183429       0.587107084      -0.100409897
                        -----------------------------------------
Magnitude (a.u.)       :      0.641861035
Magnitude (Debye)      :      1.631481095


--------------------
Rotational spectrum 
--------------------
 
Rotational constants in cm-1:             0.111144             0.099993             0.055039 
Rotational constants in MHz :          3332.006495          2997.719705          1650.023022 

Dipole components along the rotational axes: 
x,y,z [a.u.] :     0.269901     0.578227    -0.069229 
x,y,z [Debye]:     0.686034     1.469736    -0.175966 

 

Dipole moment calculation done in   0.0 sec 

Maximum memory used throughout the entire PROP-calculation: 18.0 MB

--------------------------------
SUGGESTED CITATIONS FOR THIS RUN
--------------------------------

Below you find a list of papers that are relevant to this ORCA run
We neither can nor want to force you to cite these papers, but we appreciate if you do
You receive ORCA, which is the product of decades of hard work by many enthusiastic individuals, for free
The only thing we kindly ask in return is that you cite our papers,
We deeply appreciate it, if you show your appreciation for ORCA by not just citing the generic ORCA reference.

Please note that relegating all ORCA citations to the supporting information does *not* help us.
SI sections are not indexed - citations you put there will not count into any citation statistics
But we need these citations in order to attract the funding resources that allow us to do what we are doing

Therefore, if you are a happy ORCA user, please consider citing a few of the papers listed below in the main body of your paper

In addition to the list printed below, the program has created the file calc.bibtex that contains the list in bibtex format
You can import this file easily into all common literature databanks and citation aid programs


List of essential papers. We consider these as the minimum necessary citations

  1. Neese,F.
     Software update: the ORCA program system, version 5.0
     WIRES Comput. Molec. Sci., 2022 12(1)e1606
     doi.org/10.1002/wcms.1606

List of papers to cite with high priority. The work reported in these papers was absolutely
necessary for this run to complete.
Our perspective: the developers of density functionals and basis sets usually get cited in chemistry papers
Good! But without the algorithms to do something with them, the functionals or basis sets would not do anything.
Hence, in our opinion, the algorithm design and method developments papers are equally worthy of getting cited

  1. Neese,F.; Hansen,A.; Liakos,D.G.
     Efficient and accurate approximations to the local coupled cluster singles doubles method using a truncated pair natural orbital basis
     J. Chem. Phys., 2009 131 064103
     doi.org/10.1063/1.3173827
  2. Neese,F.; Wennmohs,F.; Hansen,A.
     Efficient and accurate local approximations to coupled-electron pair approaches: An attempt to revive the pair natural orbital method
     J. Chem. Phys., 2009 130 114108
     doi.org/10.1063/1.3086717
  3. Riplinger,C.; Neese,F.
     An efficient and near linear scaling pair natural orbital based local coupled cluster method
     J. Chem. Phys., 2013 138(3)Art. No. 034106
     doi.org/10.1063/1.4773581
  4. Riplinger,C.; Sandhoefer,B.; Hansen,A.; Neese,F.
     Natural triple excitations in local coupled cluster calculations with pair natural orbitals
     J. Chem. Phys., 2013 139(13)Art. No. 134101
     doi.org/10.1063/1.4821834
  5. Riplinger,C.; Pinski,P.; Becker,U.; Valeev,E.F.; Neese,F.
     Sparse maps-A systematic infrastructure for reduced-scaling electronic structure methods. II. Linear scaling domain based pair natural orbital coupled cluster theory
     J. Chem. Phys., 2016 144 
     doi.org/10.1063/1.4939030
  6. Bistoni,G.; Riplinger,C.; Minenkov,Y.; Cavallo,L.; Auer,A.A.; Neese,F.
     Treating Subvalence Correlation Effects in Domain Based Pair Natural Orbital Coupled Cluster Calculations: An Out-of-the-Box Approach
     J. Theo. Comp. Chem., 2017 13 3220-3227
     doi.org/10.1021/acs.jctc.7b00352
  7. Garcia-Rates,M.; Neese,F.
     Effect of the Solute Cavity on the Solvation Energy and its Derivatives within the Framework of the Gaussian Charge Scheme
     J. Comput. Chem., 2020 41 922-939
     doi.org/10.1002/jcc.26139
  8. Garcia-Rates,M.; Becker,U.; Neese,F.
     Implicit solvation in domain based pair natural orbital coupled cluster (DLPNO-CCSD) theory
     J. Comput. Chem., 2021 42 1959-1973
     doi.org/10.1002/jcc.26726
  9. Neese,F.
     The SHARK Integral Generation and Digestion System
     J. Comp. Chem., 2022  1-16
     doi.org/10.1002/jcc.26942

List of suggested additional citations. These are papers that are important in the 'surrounding' of 
of this run, or papers that preceded the highly important papers. If you like your results we are grateful for a citation.

  1. Neese,F.
     The ORCA program system
     WIRES Comput. Molec. Sci., 2012 2(1)73-78
     doi.org/10.1002/wcms.81
  2. Neese,F.
     Software update: the ORCA program system, version 4.0
     WIRES Comput. Molec. Sci., 2018 8(1)1-6
     doi.org/10.1002/wcms.1327
  3. Neese,F.; Wennmohs,F.; Becker,U.; Riplinger,C.
     The ORCA quantum chemistry program package
     J. Chem. Phys., 2020 152 Art. No. L224108
     doi.org/10.1063/5.0004608

List of optional additional citations

  1. Neese,F.
     Approximate second-order SCF convergence for spin unrestricted wavefunctions
     Chem. Phys. Lett., 2000 325(1-3)93-98
     doi.org/10.1016/s0009-2614(00)00662-x

Timings for individual modules:

Sum of individual times          ...      296.777 sec (=   4.946 min)
Startup calculation              ...        0.876 sec (=   0.015 min)   0.3 %
SCF iterations                   ...       60.976 sec (=   1.016 min)  20.5 %
Property integrals               ...        0.319 sec (=   0.005 min)   0.1 %
Property calculations            ...        0.281 sec (=   0.005 min)   0.1 %
MDCI module                      ...      234.327 sec (=   3.905 min)  79.0 %
                             ****ORCA TERMINATED NORMALLY****
TOTAL RUN TIME: 0 days 0 hours 4 minutes 57 seconds 48 msec
'calc.bibtex' -> '/hsnfs/users/frank/ThermodynamicMap/23Dimethyl/IM_2/SP/calc.bibtex'
'calc.cpcm' -> '/hsnfs/users/frank/ThermodynamicMap/23Dimethyl/IM_2/SP/calc.cpcm'
'calc.cpcm_corr' -> '/hsnfs/users/frank/ThermodynamicMap/23Dimethyl/IM_2/SP/calc.cpcm_corr'
'calc.densities' -> '/hsnfs/users/frank/ThermodynamicMap/23Dimethyl/IM_2/SP/calc.densities'
'calc.densitiesinfo' -> '/hsnfs/users/frank/ThermodynamicMap/23Dimethyl/IM_2/SP/calc.densitiesinfo'
'calc.err' -> '/hsnfs/users/frank/ThermodynamicMap/23Dimethyl/IM_2/SP/calc.err'
'calc.gbw' -> '/hsnfs/users/frank/ThermodynamicMap/23Dimethyl/IM_2/SP/calc.gbw'
'calc.job' -> '/hsnfs/users/frank/ThermodynamicMap/23Dimethyl/IM_2/SP/calc.job'
'calc.loc' -> '/hsnfs/users/frank/ThermodynamicMap/23Dimethyl/IM_2/SP/calc.loc'
'calc.property.txt' -> '/hsnfs/users/frank/ThermodynamicMap/23Dimethyl/IM_2/SP/calc.property.txt'
'calc.xyz' -> '/hsnfs/users/frank/ThermodynamicMap/23Dimethyl/IM_2/SP/calc.xyz'
cp: cannot stat 'calc.asa.inp': No such file or directory
cp: missing destination file operand after '/hsnfs/users/frank/ThermodynamicMap/23Dimethyl/IM_2/SP/'
Try 'cp --help' for more information.
cp: cannot stat 'calc.pc.tmp': No such file or directory
cp: cannot stat 'calc.QM2.pc.tmp': No such file or directory
