# Supplementary material for: Bro̷nsted Acid-Catalyzed Reduction of Furans
Source: J Am Chem Soc. 2025 Feb 19;147(9):7932–8. doi: 10.1021/jacs.4c18485 (PMC11887439; doi:10.1021/jacs.4c18485)
Supplement: Supplementary file 2 — ja4c18485_si_002.zip [file ja4c18485_si_002.zip › AllCoordinates/23-Dimethyl-Furan/IM_2/SP/calc.xyz]

17

  C      0.951048   -0.047463    0.017107
  C      2.428841    0.127228    0.041478
  C      3.204319    1.226513   -0.035668
  C      2.793975    2.658149   -0.148391
  C      4.645885    0.794211    0.138525
  C      4.528305   -0.727424   -0.024569
  O      3.136810   -1.046246    0.186073
  H      0.438678    0.917838   -0.069036
  H      0.612184   -0.545384    0.938447
  H      0.651025   -0.685765   -0.827830
  H      1.704227    2.768505   -0.234149
  H      3.252897    3.138153   -1.028718
  H      3.124115    3.235299    0.732284
  H      5.126042   -1.307428    0.689621
  H      4.799002   -1.036994   -1.047403
  H      5.027830    1.086382    1.133568
  H      5.323642    1.233398   -0.609597
