# Supplementary material for: Bro̷nsted Acid-Catalyzed Reduction of Furans
Source: J Am Chem Soc. 2025 Feb 19;147(9):7932–8. doi: 10.1021/jacs.4c18485 (PMC11887439; doi:10.1021/jacs.4c18485)
Supplement: Supplementary file 2 — ja4c18485_si_002.zip [file ja4c18485_si_002.zip › AllCoordinates/23-Dimethyl-Furan/IM_3/calc.mpi8.out]

! Job execution by suborca V 10.00 !
Job started from head1.mpi-muelheim.mpg.de, running /hsnfs/software/orca/orca_stable_directory/orca_stable_20240818/orca on xe30th105.mpi-muelheim.mpg.de in /usr/scratch/frank/calc__9296013 (/bin/ksh)
Job execution start: Sun Aug 18 22:45:48 CEST 2024
Shared library path: /hsnfs/software/openmpi-4.1.0/lib:/hsnfs/software/orca/orca_stable_directory/orca_stable_20240818:/hsnfs/software/themis/llvm-14.0.1/lib::/hsnfs/software/cfour-2.1/lib:/hsnfs/software/orca/orca_stable:/usr/users/openmpi-2.0.4/lib:/opt/intel/lib/intel64:/opt/intel/mkl/lib/intel64
SLURM Job ID is: 9296013
SLURM_JOB_NODELIST: xe30th105
Maxcore enforced by SLURM: 9600 MB per core
Expanded nodelist (1 nodes):
xe30th105

                                 *****************
                                 * O   R   C   A *
                                 *****************

                                            #,                                       
                                            ###                                      
                                            ####                                     
                                            #####                                    
                                            ######                                   
                                           ########,                                 
                                     ,,################,,,,,                         
                               ,,#################################,,                 
                          ,,##########################################,,             
                       ,#########################################, ''#####,          
                    ,#############################################,,   '####,        
                  ,##################################################,,,,####,       
                ,###########''''           ''''###############################       
              ,#####''   ,,,,##########,,,,          '''####'''          '####       
            ,##' ,,,,###########################,,,                        '##       
           ' ,,###''''                  '''############,,,                           
         ,,##''                                '''############,,,,        ,,,,,,###''
      ,#''                                            '''#######################'''  
     '                                                          ''''####''''         
             ,#######,   #######,   ,#######,      ##                                
            ,#'     '#,  ##    ##  ,#'     '#,    #''#        ,####,   ,####,        
            ##       ##  ##   ,#'  ##            #'  '#       #'       #'  '#        
            ##       ##  #######   ##           ,######,      #####,   #    #        
            '#,     ,#'  ##    ##  '#,     ,#' ,#      #,     #,   #   #,  ,#        
             '#######'   ##     ##  '#######'  #'      '#     '####' # '####'        


                #########################################################
                #                        -***-                          #
                #          Department of theory and spectroscopy        #
                #                                                       #
                #                      Frank Neese                      #
                #                                                       #
                #     Directorship, Architecture, Infrastructure        #
                #                    SHARK, DRIVERS                     #
                #        Core code/Algorithms in most modules           #
                #                                                       #
                #        Max Planck Institute fuer Kohlenforschung      #
                #                Kaiser Wilhelm Platz 1                 #
                #                 D-45470 Muelheim/Ruhr                 #
                #                      Germany                          #
                #                                                       #
                #                  All rights reserved                  #
                #                        -***-                          #
                #########################################################


                         Program Version 6.0.x  -   STABLE   -
                                (GIT: $c601ac21$)
                ($2024-08-14 11:52:48 +0200 $)

                         (BUILD: $Sun 18 Aug 2024 01:04:00 AM CEST$)


 With contributions from (in alphabetic order):
   Daniel Aravena         : Magnetic Suceptibility
   Michael Atanasov       : Ab Initio Ligand Field Theory (pilot matlab implementation)
   Alexander A. Auer      : GIAO ZORA, VPT2 properties, NMR spectrum
   Ute Becker             : All parallelization in ORCA, NUMFREQ, NUMCALC
   Giovanni Bistoni       : ED, misc. LED, open-shell LED, HFLD
   Martin Brehm           : Molecular dynamics
   Dmytro Bykov           : pre 5.0 version of the SCF Hessian
   Marcos Casanova-Páez   : Triplet and SCS-CIS(D). UHF-(DLPNO)-IP/EA/STEOM-CCSD. UHF-CVS-IP/STEOM-CCSD
   Vijay G. Chilkuri      : MRCI spin determinant printing, contributions to CSF-ICE
   Pauline Colinet        : FMM embedding
   Dipayan Datta          : RHF DLPNO-CCSD density
   Achintya Kumar Dutta   : EOM-CC, STEOM-CC
   Nicolas Foglia         : Exact transition moments, OPA infrastructure, MCD improvements
   Dmitry Ganyushin       : Spin-Orbit,Spin-Spin,Magnetic field MRCI
   Miquel Garcia          : C-PCM and meta-GGA Hessian, CCSD/C-PCM, Gaussian charge scheme
   Tiago L. C. Gouveia    : GS-ROHF, GS-ROCIS
   Yang Guo               : DLPNO-NEVPT2, F12-NEVPT2, CIM, IAO-localization
   Andreas Hansen         : Spin unrestricted coupled pair/coupled cluster methods
   Ingolf Harden          : AUTO-CI MPn and infrastructure 
   Benjamin Helmich-Paris : MC-RPA, TRAH-(SCF,CASSCF), AVAS, COSX integrals, SCF dyn. polar.
   Lee Huntington         : MR-EOM, pCC
   Robert Izsak           : Overlap fitted RIJCOSX, COSX-SCS-MP3, EOM
   Riya Kayal             : Wick's Theorem for AUTO-CI, AUTO-CI UHF-CCSDT
   Emily Kempfer          : AUTO-CI, RHF CISDT and CCSDT
   Christian Kollmar      : KDIIS, OOCD, Brueckner-CCSD(T), CCSD density, CASPT2, CASPT2-K, improved NEVPT2
   Axel Koslowski         : Symmetry handling
   Simone Kossmann        : Meta GGA functionals, TD-DFT gradient, OOMP2, (MP2 Hessian; deprecated post 5.0)
   Lucas Lang             : DCDCAS
   Marvin Lechner         : AUTO-CI (C++ implementation), FIC-MRCC
   Spencer Leger          : CASSCF response
   Dagmar Lenk            : GEPOL surface, SMD, ORCA-2-JSON
   Dimitrios Liakos       : Extrapolation schemes; Compound Job, initial MDCI parallelization
   Dimitrios Manganas     : Further ROCIS development; embedding schemes. LFT, Crystal Embedding
   Dimitrios Pantazis     : SARC Basis sets
   Anastasios Papadopoulos: AUTO-CI, single reference methods and gradients
   Taras Petrenko         : pre 6.0 DFT Hessian and TD-DFT gradient, (ASA, deprecated), ECA, 1-Electron XAS/XES, NRVS
   Peter Pinski           : DLPNO-MP2, DLPNO-MP2 Gradient
   Christoph Reimann      : Effective Core Potentials
   Marius Retegan         : Local ZFS, SOC
   Christoph Riplinger    : Optimizer, TS searches, QM/MM, DLPNO-CCSD(T), (RO)-DLPNO pert. Triples
   Michael Roemelt        : Original ROCIS implementation
   Masaaki Saitow         : Open-shell DLPNO-CCSD energy and density
   Barbara Sandhoefer     : DKH picture change effects
   Kantharuban Sivalingam : CASSCF convergence/infrastructure, NEVPT2 and variants, FIC-MRCI
   Bernardo de Souza      : ESD, SOC TD-DFT
   Georgi Stoychev        : AutoAux, RI-MP2 NMR, DLPNO-MP2 response, X2C
   Van Anh Tran           : RI-MP2 g-tensors
   Willem Van den Heuvel  : Paramagnetic NMR
   Zikuan Wang            : NOTCH, Electric field optimization 
   Frank Wennmohs         : Technical directorship and infrastructure
   Hang Xu                : AUTO-CI-Response properties 


 We gratefully acknowledge several colleagues who have allowed us to
 interface, adapt or use parts of their codes:
   Stefan Grimme, W. Hujo, H. Kruse, P. Pracht,  : VdW corrections, initial TS optimization,
                  C. Bannwarth, S. Ehlert,         DFT functionals, gCP, sTDA/sTD-DF
                  L. Wittmann, M. Mueller
   Ed Valeev, F. Pavosevic, A. Kumar             : LibInt (2-el integral package), F12 methods
   Garnet Chan, S. Sharma, J. Yang, R. Olivares  : DMRG
   Ulf Ekstrom                                   : XCFun DFT Library
   Mihaly Kallay                                 : mrcc  (arbitrary order and MRCC methods)
   Frank Weinhold                                : gennbo (NPA and NBO analysis)
   Simon Mueller                                 : openCOSMO-RS
   Christopher J. Cramer and Donald G. Truhlar   : smd solvation model
   Lars Goerigk                                  : TD-DFT with DH, B97 family of functionals
   V. Asgeirsson, H. Jonsson                     : NEB implementation
   FAccTs GmbH                                   : IRC, NEB, NEB-TS, DLPNO-Multilevel, CI-OPT
                                                   MM, QMMM, 2- and 3-layer-ONIOM, Crystal-QMMM,
                                                   LR-CPCM, SF, NACMEs, symmetry and pop. for TD-DFT,
                                                   nearIR, NL-DFT gradient (VV10), updates on ESD,
                                                   ML-optimized integration grids, MBIS, APM,
                                                   GOAT, DOCKER, SOLVATOR, interface openCOSMO-RS
   S Lehtola, MJT Oliveira, MAL Marques          : LibXC Library
   Liviu Ungur et al                             : ANISO software


 Your calculation uses the libint2 library for the computation of 2-el integrals
 For citations please refer to: http://libint.valeyev.net

 Your ORCA version has been built with support for libXC version: 6.2.2
 For citations please refer to: https://libxc.gitlab.io

 This ORCA versions uses:
   CBLAS   interface :  Fast vector & matrix operations
   LAPACKE interface :  Fast linear algebra routines
   SCALAPACK package :  Parallel linear algebra routines
   Shared memory     :  Shared parallel matrices
   BLAS/LAPACK       :  OpenBLAS 0.3.26  USE64BITINT DYNAMIC_ARCH NO_AFFINITY Haswell SINGLE_THREADED
        Core in use  :  Haswell
   Copyright (c) 2011-2014, The OpenBLAS Project


NOTE: MaxCore=8000 MB was set to SCF,MP2,MDCI,CIPSI,MRCI and CIS
      => If you want to overwrite this, your respective input block should be placed after the MaxCore statement
Your calculation utilizes the atom-pairwise dispersion correction
with the Becke-Johnson damping scheme (D3BJ)


================================================================================

----- Orbital basis set information -----
Your calculation utilizes the basis: def2-SVP
   F. Weigend and R. Ahlrichs, Phys. Chem. Chem. Phys. 7, 3297 (2005).

----- AuxJ basis set information -----
Your calculation utilizes the auxiliary basis: def2/J
   F. Weigend, Phys. Chem. Chem. Phys. 8, 1057 (2006).

----- AuxC basis set information -----
Your calculation utilizes the auxiliary basis: def2-SVP/C
  H-La, Hf-Rn : A. Hellweg, C. Hattig, S. Hofener and W. Klopper, Theor. Chem. Acc. 117, 587 (2007).
        Ce-Lu : J. Chmela and M. E. Harding, Mol. Phys. (2018).

================================================================================
                                        WARNINGS
                       Please study these warnings very carefully!
================================================================================


WARNING: The frozen-core approximation for MP2-gradient calculations is turned on by default.

WARNING: Geometry Optimization
  ===> : Switching off AutoStart
         For restart on a previous wavefunction, please use MOREAD

WARNING: The frozen-core approximation is turned on by default for 
         the MP2 part of double-hybrid DFT.

================================================================================
                                       INPUT FILE
================================================================================
NAME = calc.inp
|  1> ! RI-B2PLYP D3BJ  def2-SVP def2-SVP/C RIJCOSX def2/J  TightOpt NumFreq
|  2> 
|  3> %cpcm
|  4> epsilon 16.7                    # Dielectric constant
|  5> refrac 1.275   
|  6> SURFACETYPE VDW_GAUSSIAN
|  7> end
|  8> 
|  9> %geom
| 10> MaxIter 100
| 11> end
| 12> 
| 13> %PAL NPROCS 8 END
| 14> 
| 15> %maxcore 8000
| 16> 
| 17> 
| 18> 
| 19> * xyz 0 1
| 20> C        0.9364027022     -0.1821916459     -0.2646395363                 
| 21> C        2.1803585233      0.3279324814      0.4608245525                 
| 22> C        2.9890163627      1.3385170849     -0.3968279744                 
| 23> C        2.9753127989      2.7514095823      0.1879876247                 
| 24> C        4.3458605180      0.7363820762     -0.3856195156                 
| 25> C        4.2857655169     -0.4560774722      0.2770081431                 
| 26> O        3.0515846264     -0.7082333000      0.7342281409                 
| 27> H        0.2479895900      0.6637812991     -0.4747443678                 
| 28> H        0.4071984597     -0.9224617747      0.3718729161                 
| 29> H        1.2168068441     -0.6702889808     -1.2225258408                 
| 30> H        1.9380356614      3.1482782584      0.1829810252                 
| 31> H        3.6133961261      3.4220719586     -0.4259701526                 
| 32> H        3.3570709744      2.7512227251      1.2318256779                 
| 33> H        1.8768179158      0.7730400730      1.4348608330                 
| 34> H        2.6496478721      1.3630700371     -1.4562757640                 
| 35> H        5.1260278164     -1.1222363314      0.4178055741                 
| 36> H        5.2333634724      1.1414563447     -0.8541399034                 
| 37> *
| 38> 
| 39>                          ****END OF INPUT****
================================================================================

                       *****************************
                       * Geometry Optimization Run *
                       *****************************

Geometry optimization settings:
Update method            Update   .... BFGS
Choice of coordinates    CoordSys .... (2022) Redundant Internals
Initial Hessian          InHess   .... Almloef's Model
Max. no of cycles        MaxIter  .... 100

Convergence Tolerances:
Energy Change            TolE     ....  1.0000e-06 Eh
Max. Gradient            TolMAXG  ....  1.0000e-04 Eh/bohr
RMS Gradient             TolRMSG  ....  3.0000e-05 Eh/bohr
Max. Displacement        TolMAXD  ....  1.0000e-03 bohr
RMS Displacement         TolRMSD  ....  6.0000e-04 bohr
Strict Convergence                .... False

------------------------------------------------------------------------------
                        ORCA OPTIMIZATION COORDINATE SETUP
------------------------------------------------------------------------------

The optimization will be done in redundant internal coordinates (2022)
Making redundant internal coordinates   ...  (2022 redundants) done
Evaluating the initial hessian          ...  (Almloef) done
Evaluating the coordinates              ...  done
Calculating the B-matrix                .... done
Calculating the G-matrix                .... done
Diagonalizing the G-matrix              .... done
The first mode is                       ....   35
The number of degrees of freedom        ....   45

    -----------------------------------------------------------------
                    Redundant Internal Coordinates


    -----------------------------------------------------------------
         Definition                    Initial Value    Approx d2E/dq
    -----------------------------------------------------------------
      1. B(C   1,C   0)                  1.5277         0.376707   
      2. B(C   2,C   1)                  1.5527         0.343726   
      3. B(C   3,C   2)                  1.5292         0.374670   
      4. B(C   4,C   2)                  1.4845         0.441552   
      5. B(C   5,C   4)                  1.3655         0.683587   
      6. B(O   6,C   5)                  1.3401         0.672214   
      7. B(O   6,C   1)                  1.3811         0.578206   
      8. B(H   7,C   0)                  1.1107         0.333692   
      9. B(H   8,C   0)                  1.1105         0.333980   
     10. B(H   9,C   0)                  1.1110         0.333314   
     11. B(H  10,C   3)                  1.1106         0.333832   
     12. B(H  11,C   3)                  1.1108         0.333606   
     13. B(H  12,C   3)                  1.1115         0.332805   
     14. B(H  13,C   1)                  1.1131         0.330795   
     15. B(H  14,C   2)                  1.1127         0.331233   
     16. B(H  15,C   5)                  1.0815         0.371528   
     17. B(H  16,C   4)                  1.0822         0.370504   
     18. A(C   1,C   0,H   8)          109.7816         0.320780   
     19. A(H   7,C   0,H   8)          108.7101         0.284037   
     20. A(C   1,C   0,H   7)          109.8870         0.320734   
     21. A(H   7,C   0,H   9)          109.1435         0.283949   
     22. A(H   8,C   0,H   9)          108.7588         0.283987   
     23. A(C   1,C   0,H   9)          110.5238         0.320675   
     24. A(C   2,C   1,O   6)          105.6119         0.383762   
     25. A(C   0,C   1,O   6)          110.9245         0.389938   
     26. A(C   0,C   1,H  13)          109.0877         0.320278   
     27. A(O   6,C   1,H  13)          107.3858         0.341733   
     28. A(C   0,C   1,C   2)          112.2784         0.358738   
     29. A(C   2,C   1,H  13)          111.4148         0.315531   
     30. A(C   1,C   2,C   4)          101.9970         0.368611   
     31. A(C   3,C   2,H  14)          109.9374         0.320063   
     32. A(C   1,C   2,H  14)          112.4227         0.315599   
     33. A(C   3,C   2,C   4)          112.3379         0.374120   
     34. A(C   1,C   2,C   3)          112.6718         0.358407   
     35. A(C   4,C   2,H  14)          107.1513         0.328815   
     36. A(H  11,C   3,H  12)          108.7771         0.283870   
     37. A(H  10,C   3,H  12)          108.9709         0.283900   
     38. A(C   2,C   3,H  12)          110.8506         0.320311   
     39. A(H  10,C   3,H  11)          108.5577         0.284006   
     40. A(C   2,C   3,H  11)          109.9572         0.320437   
     41. A(C   2,C   3,H  10)          109.6824         0.320472   
     42. A(C   2,C   4,H  16)          126.4737         0.334974   
     43. A(C   2,C   4,C   5)          108.5208         0.415689   
     44. A(C   5,C   4,H  16)          124.9610         0.360551   
     45. A(O   6,C   5,H  15)          123.7261         0.357463   
     46. A(C   4,C   5,H  15)          124.5328         0.360720   
     47. A(C   4,C   5,O   6)          111.7409         0.445335   
     48. A(C   1,O   6,C   5)          111.8549         0.429262   
     49. D(O   6,C   1,C   0,H   8)     60.4224         0.011321   
     50. D(C   2,C   1,C   0,H   8)    178.3275         0.011321   
     51. D(C   2,C   1,C   0,H   9)     58.3569         0.011321   
     52. D(O   6,C   1,C   0,H   9)    -59.5483         0.011321   
     53. D(O   6,C   1,C   0,H   7)    179.9352         0.011321   
     54. D(C   2,C   1,C   0,H   7)    -62.1597         0.011321   
     55. D(C   3,C   2,C   1,C   0)    113.2238         0.009548   
     56. D(C   4,C   2,C   1,H  13)    111.1757         0.009548   
     57. D(C   4,C   2,C   1,O   6)     -5.1100         0.009548   
     58. D(C   4,C   2,C   1,C   0)   -126.1215         0.009548   
     59. D(C   3,C   2,C   1,H  13)     -9.4790         0.009548   
     60. D(C   3,C   2,C   1,O   6)   -125.7647         0.009548   
     61. D(H  10,C   3,C   2,H  14)     62.2694         0.011205   
     62. D(H  10,C   3,C   2,C   4)   -178.5084         0.011205   
     63. D(H  10,C   3,C   2,C   1)    -63.9771         0.011205   
     64. D(H  11,C   3,C   2,H  14)    -57.0380         0.011205   
     65. D(H  11,C   3,C   2,C   4)     62.1842         0.011205   
     66. D(H  11,C   3,C   2,C   1)    176.7155         0.011205   
     67. D(H  16,C   4,C   2,C   1)   -178.4591         0.014385   
     68. D(C   5,C   4,C   2,H  14)   -114.3929         0.014385   
     69. D(C   5,C   4,C   2,C   3)    124.7679         0.014385   
     70. D(H  16,C   4,C   2,C   3)    -57.5721         0.014385   
     71. D(C   5,C   4,C   2,C   1)      3.8809         0.014385   
     72. D(H  15,C   5,C   4,H  16)      0.8756         0.032783   
     73. D(H  15,C   5,C   4,C   2)    178.5795         0.032783   
     74. D(O   6,C   5,C   4,H  16)   -178.9854         0.032783   
     75. D(O   6,C   5,C   4,C   2)     -1.2815         0.032783   
     76. D(C   1,O   6,C   5,C   4)     -2.4001         0.033587   
     77. D(C   5,O   6,C   1,H  13)   -114.2107         0.026804   
     78. D(C   5,O   6,C   1,C   2)      4.7850         0.026804   
     79. D(C   5,O   6,C   1,C   0)    126.6731         0.026804   
     80. D(C   1,O   6,C   5,H  15)    177.7376         0.033587   
    -----------------------------------------------------------------

Number of atoms                         .... 17
Number of degrees of freedom            .... 80


         *************************************************************
         *                GEOMETRY OPTIMIZATION CYCLE   1            *
         *************************************************************
---------------------------------
CARTESIAN COORDINATES (ANGSTROEM)
---------------------------------
  C      0.936403   -0.182192   -0.264640
  C      2.180359    0.327932    0.460825
  C      2.989016    1.338517   -0.396828
  C      2.975313    2.751410    0.187988
  C      4.345861    0.736382   -0.385620
  C      4.285766   -0.456077    0.277008
  O      3.051585   -0.708233    0.734228
  H      0.247990    0.663781   -0.474744
  H      0.407198   -0.922462    0.371873
  H      1.216807   -0.670289   -1.222526
  H      1.938036    3.148278    0.182981
  H      3.613396    3.422072   -0.425970
  H      3.357071    2.751223    1.231826
  H      1.876818    0.773040    1.434861
  H      2.649648    1.363070   -1.456276
  H      5.126028   -1.122236    0.417806
  H      5.233363    1.141456   -0.854140

----------------------------
CARTESIAN COORDINATES (A.U.)
----------------------------
  NO LB      ZA    FRAG     MASS         X           Y           Z
   0 C     6.0000    0    12.011    1.769545   -0.344292   -0.500096
   1 C     6.0000    0    12.011    4.120280    0.619703    0.870832
   2 C     6.0000    0    12.011    5.648422    2.529431   -0.749896
   3 C     6.0000    0    12.011    5.622526    5.199411    0.355245
   4 C     6.0000    0    12.011    8.212486    1.391560   -0.728715
   5 C     6.0000    0    12.011    8.098923   -0.861862    0.523470
   6 O     8.0000    0    15.999    5.766659   -1.338367    1.387490
   7 H     1.0000    0     1.008    0.468632    1.254365   -0.897137
   8 H     1.0000    0     1.008    0.769494   -1.743200    0.702738
   9 H     1.0000    0     1.008    2.299432   -1.266663   -2.310239
  10 H     1.0000    0     1.008    3.662357    5.949384    0.345784
  11 H     1.0000    0     1.008    6.828329    6.466779   -0.804967
  12 H     1.0000    0     1.008    6.343945    5.199057    2.327813
  13 H     1.0000    0     1.008    3.546672    1.460834    2.711494
  14 H     1.0000    0     1.008    5.007109    2.575829   -2.751962
  15 H     1.0000    0     1.008    9.686789   -2.120719    0.789538
  16 H     1.0000    0     1.008    9.889624    2.157040   -1.614090

--------------------------------
INTERNAL COORDINATES (ANGSTROEM)
--------------------------------
 C      0   0   0     0.000000000000     0.00000000     0.00000000
 C      1   0   0     1.527727349444     0.00000000     0.00000000
 C      2   1   0     1.552667575160   112.27838741     0.00000000
 C      3   2   1     1.529203152567   112.67184652   113.22375606
 C      3   2   1     1.484492593455   101.99697038   233.87845845
 C      5   3   2     1.365520632507   108.52084050     3.88091232
 O      6   5   3     1.340087742783   111.74092603   358.71853207
 H      1   2   3     1.110732585702   109.88703420   297.84031839
 H      1   2   3     1.110497679391   109.78161536   178.32748791
 H      1   2   3     1.111040801897   110.52383653    58.35687094
 H      4   3   2     1.110618598839   109.68242960   296.02291686
 H      4   3   2     1.110802641220   109.95720635   176.71549240
 H      4   3   2     1.111457250993   110.85056290    56.40043217
 H      2   1   3     1.113105720150   109.08773858   124.00716717
 H      3   2   1     1.112745900357   112.42271777   348.32378197
 H      6   5   3     1.081495387983   124.53282144   178.57953530
 H      5   3   2     1.082246742131   126.47372659   181.54085902

---------------------------
INTERNAL COORDINATES (A.U.)
---------------------------
 C      0   0   0     0.000000000000     0.00000000     0.00000000
 C      1   0   0     2.886986297751     0.00000000     0.00000000
 C      2   1   0     2.934116494071   112.27838741     0.00000000
 C      3   2   1     2.889775161481   112.67184652   113.22375606
 C      3   2   1     2.805284449464   101.99697038   233.87845845
 C      5   3   2     2.580460025657   108.52084050     3.88091232
 O      6   5   3     2.532398829284   111.74092603   358.71853207
 H      1   2   3     2.098980394999   109.88703420   297.84031839
 H      1   2   3     2.098536486405   109.78161536   178.32748791
 H      1   2   3     2.099562839197   110.52383653    58.35687094
 H      4   3   2     2.098764991046   109.68242960   296.02291686
 H      4   3   2     2.099112780743   109.95720635   176.71549240
 H      4   3   2     2.100349813938   110.85056290    56.40043217
 H      2   1   3     2.103464969186   109.08773858   124.00716717
 H      3   2   1     2.102785008319   112.42271777   348.32378197
 H      6   5   3     2.043730098386   124.53282144   178.57953530
 H      5   3   2     2.045149951957   126.47372659   181.54085902

---------------------
BASIS SET INFORMATION
---------------------
There are 3 groups of distinct atoms

 Group   1 Type C   : 7s4p1d contracted to 3s2p1d pattern {511/31/1}
 Group   2 Type O   : 7s4p1d contracted to 3s2p1d pattern {511/31/1}
 Group   3 Type H   : 4s1p contracted to 2s1p pattern {31/1}

Atom   0C    basis set group =>   1
Atom   1C    basis set group =>   1
Atom   2C    basis set group =>   1
Atom   3C    basis set group =>   1
Atom   4C    basis set group =>   1
Atom   5C    basis set group =>   1
Atom   6O    basis set group =>   2
Atom   7H    basis set group =>   3
Atom   8H    basis set group =>   3
Atom   9H    basis set group =>   3
Atom  10H    basis set group =>   3
Atom  11H    basis set group =>   3
Atom  12H    basis set group =>   3
Atom  13H    basis set group =>   3
Atom  14H    basis set group =>   3
Atom  15H    basis set group =>   3
Atom  16H    basis set group =>   3
---------------------------------
AUXILIARY/J BASIS SET INFORMATION
---------------------------------
There are 3 groups of distinct atoms

 Group   1 Type C   : 12s5p4d2f1g contracted to 6s4p3d1f1g pattern {711111/2111/211/2/1}
 Group   2 Type O   : 12s5p4d2f1g contracted to 6s4p3d1f1g pattern {711111/2111/211/2/1}
 Group   3 Type H   : 5s2p1d contracted to 3s1p1d pattern {311/2/1}

Atom   0C    basis set group =>   1
Atom   1C    basis set group =>   1
Atom   2C    basis set group =>   1
Atom   3C    basis set group =>   1
Atom   4C    basis set group =>   1
Atom   5C    basis set group =>   1
Atom   6O    basis set group =>   2
Atom   7H    basis set group =>   3
Atom   8H    basis set group =>   3
Atom   9H    basis set group =>   3
Atom  10H    basis set group =>   3
Atom  11H    basis set group =>   3
Atom  12H    basis set group =>   3
Atom  13H    basis set group =>   3
Atom  14H    basis set group =>   3
Atom  15H    basis set group =>   3
Atom  16H    basis set group =>   3
---------------------------------
AUXILIARY/C BASIS SET INFORMATION
---------------------------------
There are 3 groups of distinct atoms

 Group   1 Type C   : 8s6p5d3f contracted to 6s5p4d1f pattern {311111/21111/2111/3}
 Group   2 Type O   : 8s6p5d3f contracted to 6s5p4d1f pattern {311111/21111/2111/3}
 Group   3 Type H   : 4s3p2d contracted to 3s2p1d pattern {211/21/2}

Atom   0C    basis set group =>   1
Atom   1C    basis set group =>   1
Atom   2C    basis set group =>   1
Atom   3C    basis set group =>   1
Atom   4C    basis set group =>   1
Atom   5C    basis set group =>   1
Atom   6O    basis set group =>   2
Atom   7H    basis set group =>   3
Atom   8H    basis set group =>   3
Atom   9H    basis set group =>   3
Atom  10H    basis set group =>   3
Atom  11H    basis set group =>   3
Atom  12H    basis set group =>   3
Atom  13H    basis set group =>   3
Atom  14H    basis set group =>   3
Atom  15H    basis set group =>   3
Atom  16H    basis set group =>   3


           ************************************************************
           *        Program running with 8 parallel MPI-processes     *
           *              working on a common directory               *
           ************************************************************
------------------------------------------------------------------------------
                             ORCA STARTUP CALCULATIONS
                           -- RI-GTO INTEGRALS CHOSEN --
------------------------------------------------------------------------------
------------------------------------------------------------------------------
                   ___                                                        
                  /   \      - P O W E R E D   B Y -                         
                 /     \                                                     
                 |  |  |   _    _      __       _____    __    __             
                 |  |  |  | |  | |    /  \     |  _  \  |  |  /  |          
                  \  \/   | |  | |   /    \    | | | |  |  | /  /          
                 / \  \   | |__| |  /  /\  \   | |_| |  |  |/  /          
                |  |  |   |  __  | /  /__\  \  |    /   |      \           
                |  |  |   | |  | | |   __   |  |    \   |  |\   \          
                \     /   | |  | | |  |  |  |  | |\  \  |  | \   \       
                 \___/    |_|  |_| |__|  |__|  |_| \__\ |__|  \__/        
                                                                              
                      - O R C A' S   B I G   F R I E N D -                    
                                      &                                       
                       - I N T E G R A L  F E E D E R -                       
                                                                              
 v1 FN, 2020, v2 2021, v3 2022-2024                                           
------------------------------------------------------------------------------


----------------------
SHARK INTEGRAL PACKAGE
----------------------

Number of atoms                             ...     17
Number of basis functions                   ...    148
Number of shells                            ...     72
Maximum angular momentum                    ...      2
Integral batch strategy                     ... SHARK/LIBINT Hybrid
RI-J (if used) integral strategy            ... SPLIT-RIJ (Revised 2003 algorithm where possible)
Printlevel                                  ...      1
Contraction scheme used                     ... SEGMENTED contraction
Prescreening option                         ... SCHWARTZ
   Thresh                                   ... 1.000e-12
   Tcut                                     ... 1.000e-14
   Tpresel                                  ... 1.000e-14 
Coulomb Range Separation                    ... NOT USED
Exchange Range Separation                   ... NOT USED
Multipole approximations                    ... NOT USED
Finite Nucleus Model                        ... NOT USED
CABS basis                                  ... NOT available
Auxiliary Coulomb fitting basis             ... AVAILABLE
   # of basis functions in Aux-J            ...    453
   # of shells in Aux-J                     ...    155
   Maximum angular momentum in Aux-J        ...      4
Auxiliary J/K fitting basis                 ... NOT available
Auxiliary Correlation fitting basis         ... AVAILABLE
   # of basis functions in Aux-C            ...    476
   # of shells in Aux-C                     ...    172
   Maximum angular momentum in Aux-C        ...      3
Auxiliary 'external' fitting basis          ... NOT available

Checking pre-screening integrals            ... done (  0.0 sec) Dimension = 72
Check shell pair data                       ... done (  0.0 sec)
Shell pair information
Shell pair cut-off parameter TPreSel        ...   1.0e-14
Total number of shell pairs                 ...      2628
Shell pairs after pre-screening             ...      2593
Total number of primitive shell pairs       ...      9166
Primitive shell pairs kept                  ...      7159
          la=0 lb=0:    847 shell pairs
          la=1 lb=0:    968 shell pairs
          la=1 lb=1:    296 shell pairs
          la=2 lb=0:    286 shell pairs
          la=2 lb=1:    168 shell pairs
          la=2 lb=2:     28 shell pairs

Calculating one electron integrals          ... done (  0.0 sec)
Calculating RI/J V-Matrix + Cholesky decomp.... done (  0.0 sec)
Calculating RI/C V-Matrix + Cholesky decomp.... done (  0.0 sec)
Calculating Nuclear repulsion               ... done (  0.0 sec) ENN=    314.791413902483 Eh

Diagonalization of the overlap matrix:
Smallest eigenvalue                        ... 7.389e-04
Time for diagonalization                   ...    0.002 sec
Threshold for overlap eigenvalues          ... 1.000e-07
Number of eigenvalues below threshold      ... 0
Time for construction of square roots      ...    0.002 sec
Total time needed                          ...    0.005 sec

-------------------
DFT GRID GENERATION
-------------------

General Integration Accuracy     IntAcc      ... 4.388
Radial Grid Type                 RadialGrid  ... OptM3 with GC (2021)
Angular Grid (max. ang.)         AngularGrid ... 4 (Lebedev-302)
Angular grid pruning method      GridPruning ... 4 (adaptive)
Weight generation scheme         WeightScheme... mBecke (2022)
Basis function cutoff            BFCut       ... 1.0000e-12
Integration weight cutoff        WCut        ... 1.0000e-14
Partially contracted basis set               ... off
Rotationally invariant grid construction     ... off
Angular grids for H and He will be reduced by one unit

Total number of grid points                  ...    74232
Total number of batches                      ...     1168
Average number of points per batch           ...       63
Average number of grid points per atom       ...     4367

--------------------
COSX GRID GENERATION
--------------------

GRIDX 1
-------
General Integration Accuracy     IntAcc      ... 3.816
Radial Grid Type                 RadialGrid  ... OptM3 with GC (2021)
Angular Grid (max. ang.)         AngularGrid ... 1 (Lebedev-50)
Angular grid pruning method      GridPruning ... 4 (adaptive)
Weight generation scheme         WeightScheme... mBecke (2022)
Basis function cutoff            BFCut       ... 1.0000e-12
Integration weight cutoff        WCut        ... 1.0000e-14
Partially contracted basis set               ... on
Rotationally invariant grid construction     ... off
Angular grids for H and He will be reduced by one unit

Total number of grid points                  ...     9514
Total number of batches                      ...       85
Average number of points per batch           ...      111
Average number of grid points per atom       ...      560
UseSFitting                                  ... on

GRIDX 2
-------
General Integration Accuracy     IntAcc      ... 4.020
Radial Grid Type                 RadialGrid  ... OptM3 with GC (2021)
Angular Grid (max. ang.)         AngularGrid ... 2 (Lebedev-110)
Angular grid pruning method      GridPruning ... 4 (adaptive)
Weight generation scheme         WeightScheme... mBecke (2022)
Basis function cutoff            BFCut       ... 1.0000e-12
Integration weight cutoff        WCut        ... 1.0000e-14
Partially contracted basis set               ... on
Rotationally invariant grid construction     ... off
Angular grids for H and He will be reduced by one unit

Total number of grid points                  ...    20137
Total number of batches                      ...      168
Average number of points per batch           ...      119
Average number of grid points per atom       ...     1185
UseSFitting                                  ... on

GRIDX 3
-------
General Integration Accuracy     IntAcc      ... 4.338
Radial Grid Type                 RadialGrid  ... OptM3 with GC (2021)
Angular Grid (max. ang.)         AngularGrid ... 3 (Lebedev-194)
Angular grid pruning method      GridPruning ... 4 (adaptive)
Weight generation scheme         WeightScheme... mBecke (2022)
Basis function cutoff            BFCut       ... 1.0000e-12
Integration weight cutoff        WCut        ... 1.0000e-14
Partially contracted basis set               ... on
Rotationally invariant grid construction     ... off
Angular grids for H and He will be reduced by one unit

Total number of grid points                  ...    44102
Total number of batches                      ...      353
Average number of points per batch           ...      124
Average number of grid points per atom       ...     2594
UseSFitting                                  ... on
Initializing property integral containers    ... done (  0.0 sec)

SHARK setup successfully completed in   0.9 seconds

Maximum memory used throughout the entire STARTUP-calculation: 21.0 MB


           ************************************************************
           *        Program running with 8 parallel MPI-processes     *
           *              working on a common directory               *
           ************************************************************
-------------------------------------------------------------------------------
                                 ORCA GUESS
                   Start orbitals & Density for SCF / CASSCF
-------------------------------------------------------------------------------

------------
SCF SETTINGS
------------
Hamiltonian:
 Density Functional     Method          .... DFT(GTOs)
 Exchange Functional    Exchange        .... B88
   X-Alpha parameter    XAlpha          ....  0.666667
   Becke's b parameter  XBeta           ....  0.004200
 Correlation Functional Correlation     .... LYP
 LDA part of GGA corr.  LDAOpt          .... VWN-3
 Gradients option       PostSCFGGA      .... off
 Hybrid DFT is turned on
   Fraction HF Exchange ScalHFX         ....  0.530000
   Scaling of DF-GGA-X  ScalDFX         ....  0.470000
   Scaling of DF-GGA-C  ScalDFC         ....  0.730000
   Scaling of DF-LDA-C  ScalLDAC        ....  0.730000
   Perturbative correction              ....  0.270000
   NL short-range parameter             ....  7.800000
 RI-approximation to the Coulomb term is turned on
   Number of AuxJ basis functions       .... 453
   RIJ-COSX (HFX calculated with COS-X)).... on


General Settings:
 Integral files         IntName         .... calc
 Hartree-Fock type      HFTyp           .... RHF
 Total Charge           Charge          ....    0
 Multiplicity           Mult            ....    1
 Number of Electrons    NEL             ....   54
 Basis Dimension        Dim             ....  148
 Nuclear Repulsion      ENuc            ....    314.7914139025 Eh

Convergence Acceleration:
 AO-DIIS                CNVDIIS         .... on
   Start iteration      DIISMaxIt       ....    12
   Startup error        DIISStart       ....  0.200000
   # of expansion vecs  DIISMaxEq       ....     5
   Bias factor          DIISBfac        ....   1.050
   Max. coefficient     DIISMaxC        ....  10.000
 MO-DIIS                CNVKDIIS        .... off
 Trust-Rad. Augm. Hess. CNVTRAH         .... auto
   Auto Start mean grad. ratio tolernc. ....  1.125000
   Auto Start start iteration           ....    50
   Auto Start num. interpolation iter.  ....    10
   Max. Number of Micro iterations      ....    24
   Max. Number of Macro iterations      .... Maxiter - #DIIS iter
   Number of Davidson start vectors     ....     2
   Converg. threshold    (grad. norm)   ....   2.000e-06
   Grad. Scal. Fac. for Micro threshold ....   0.100
   Minimum threshold for Micro iter.    ....   1.000e-02
   NR start threshold (gradient norm)   ....   1.000e-04
   Initial trust radius                 ....   0.400
   Minimum AH scaling param. (alpha)    ....   1.000
   Maximum AH scaling param. (alpha)    .... 1000.000
   Quad. conv. algorithm                .... NR
   White noise on init. David. guess    .... on
   Maximum white noise                  ....   0.010
   Pseudo random numbers                .... off
   Inactive MOs                         .... canonical
   Orbital update algorithm             .... Taylor
   Preconditioner                       .... Diag
   Full preconditioner red. dimension   ....   250
 SOSCF                  CNVSOSCF        .... on
   Start iteration      SOSCFMaxIt      ....   150
   Startup grad/error   SOSCFStart      ....  0.003300
   Hessian update       SOSCFHessUp     .... L-BFGS
 Level Shifting         CNVShift        .... on
   Level shift para.    LevelShift      ....    0.2500
   Turn off err/grad.   ShiftErr        ....    0.0010
 Zerner damping         CNVZerner       .... off
 Static damping         CNVDamp         .... on
   Fraction old density DampFac         ....    0.7000
   Max. Damping (<1)    DampMax         ....    0.9800
   Min. Damping (>=0)   DampMin         ....    0.0000
   Turn off err/grad.   DampErr         ....    0.1000

SCF Procedure:
 Maximum # iterations   MaxIter         ....   125
 SCF integral mode      SCFMode         .... Direct
   Integral package                     .... SHARK and LIBINT hybrid scheme
 Reset frequency        DirectResetFreq ....    20
 Integral Threshold     Thresh          ....  1.000e-12 Eh
 Primitive CutOff       TCut            ....  1.000e-14 Eh

Convergence Tolerance:
 Convergence Check Mode ConvCheckMode   .... Total+1el-Energy
 Convergence forced     ConvForced      .... 0
 Energy Change          TolE            ....  1.000e-09 Eh
 1-El. energy change                    ....  1.000e-06 Eh
 Orbital Gradient       TolG            ....  2.000e-06
 Orbital Rotation angle TolX            ....  2.000e-06
 DIIS Error             TolErr          ....  1.000e-08

------------------------------
INITIAL GUESS: MODEL POTENTIAL
------------------------------
Loading Hartree-Fock densities                     ... done
Calculating cut-offs                               ... done
Initializing the effective Hamiltonian             ... done
Setting up the integral package (SHARK)            ... done
Starting the Coulomb interaction                   ... done (   0.0 sec)
Making the grid                                    ... done (   0.1 sec)
Mapping shells                                     ... done
Starting the XC term evaluation                    ... done (   0.0 sec)
  promolecular density results
     # of electrons  =     53.995920169
     EX              =    -42.027228260
     EC              =     -0.586236280
     EX+EC           =    -42.613464540
Transforming the Hamiltonian                       ... done (   0.0 sec)
Diagonalizing the Hamiltonian                      ... done (   0.0 sec)
Back transforming the eigenvectors                 ... done (   0.0 sec)
Now organizing SCF variables                       ... done
                      ------------------
                      INITIAL GUESS DONE (   0.2 sec)
                      ------------------
             **** ENERGY FILE WAS UPDATED (calc.en.tmp) ****
Finished Guess after   0.3 sec
Maximum memory used throughout the entire GUESS-calculation: 11.5 MB


           ************************************************************
           *        Program running with 8 parallel MPI-processes     *
           *              working on a common directory               *
           ************************************************************

-------------------------------------------------------------------------------------------
                                      ORCA LEAN-SCF
                              memory conserving SCF solver
-------------------------------------------------------------------------------------------

--------------------
CPCM SOLVATION MODEL
--------------------
CPCM parameters:
  Epsilon                                         ...      16.7000
  Refrac                                          ...       1.2750
  Rsolv                                           ...       1.3000
  Surface type                                    ... GAUSSIAN VDW
  Discretization scheme                           ... Constant charge density
    Threshold for H atoms                         ...       5.0000 (charges/Ang^2)
    Threshold for non-H atoms                     ...       5.0000 (charges/Ang^2)
  Epsilon function type                           ...         CPCM
Solvent:                                          ... CUSTOM
Radii:
  Scheme                                          ... Element-dependent radii
  Radius for C  used is    3.8550 Bohr (=   2.0400 Ang.)
  Radius for O  used is    3.4469 Bohr (=   1.8240 Ang.)
  Radius for H  used is    2.4944 Bohr (=   1.3200 Ang.)
Calculating surface                               ...        done! (  0.0s)
Cavity surface points                             ...         1487
Cavity Volume                                     ...     924.0058
Cavity Surface-area                               ...     539.0491
Calculating surface distance matrix               ...        done! (  0.0s)
Performing Cholesky decomposition & store         ...        done! (  0.2s)
Overall time for CPCM initialization              ...                 0.2s

----------------------------------------D-I-I-S--------------------------------------------
Iteration    Energy (Eh)           Delta-E    RMSDP     MaxDP     DIISErr   Damp  Time(sec)
-------------------------------------------------------------------------------------------
               ***  Starting incremental Fock matrix formation  ***
    1    -308.7499451804594059     0.00e+00  3.18e-03  7.32e-02  1.69e-01  0.700   0.7
    2    -308.8308031931669007    -8.09e-02  2.32e-03  4.90e-02  9.99e-02  0.700   0.5
                               ***Turning on AO-DIIS***
    3    -308.8724750987323091    -4.17e-02  1.17e-03  2.17e-02  4.99e-02  0.700   0.5
    4    -308.8971492939938912    -2.47e-02  2.55e-03  5.43e-02  3.07e-02  0.000   0.4
                              *** Initializing SOSCF ***
---------------------------------------S-O-S-C-F--------------------------------------
Iteration    Energy (Eh)           Delta-E    RMSDP     MaxDP     MaxGrad    Time(sec)
--------------------------------------------------------------------------------------
    5    -308.9495598984635194    -5.24e-02  2.25e-04  4.65e-03  3.19e-03     0.5
               *** Restarting incremental Fock matrix formation ***
    6    -308.9495626393746193    -2.74e-06  1.51e-04  2.53e-03  6.95e-04     0.7
    7    -308.9495762646507160    -1.36e-05  5.96e-05  1.61e-03  9.24e-04     0.6
    8    -308.9495858810485629    -9.62e-06  1.71e-05  2.74e-04  4.07e-05     0.6
    9    -308.9495860847362678    -2.04e-07  6.10e-06  1.78e-04  7.37e-05     0.6
   10    -308.9495861908655456    -1.06e-07  1.64e-06  3.28e-05  6.35e-06     0.5
   11    -308.9495861924553424    -1.59e-09  6.01e-07  1.52e-05  4.16e-06     0.5
   12    -308.9495861949732785    -2.52e-09  1.26e-07  2.32e-06  5.73e-07     0.5
   13    -308.9495861948869901     8.63e-11  4.56e-08  1.26e-06  2.43e-07     0.5
                 **** Energy Check signals convergence ****

               *****************************************************
               *                     SUCCESS                       *
               *           SCF CONVERGED AFTER  13 CYCLES          *
               *****************************************************

Recomputing exchange energy using gridx3       ... done (    0.803 sec)
Old exchange energy                            :    -22.720120263 Eh
New exchange energy                            :    -22.720180184 Eh
Exchange energy change after final integration :     -0.000059921 Eh
Total energy after final integration           :   -308.949646116 Eh
             **** ENERGY FILE WAS UPDATED (calc.en.tmp) ****

----------------
TOTAL SCF ENERGY
----------------

Total Energy       :       -308.94964611620463 Eh           -8406.94727 eV

Components:
Nuclear Repulsion  :        314.79141390248316 Eh            8565.90985 eV
Electronic Energy  :       -623.73617718783930 Eh          -16972.72426 eV
One Electron Energy:      -1041.71528144425406 Eh          -28346.51392 eV
Two Electron Energy:        417.97910425641476 Eh           11373.78966 eV
CPCM Dielectric    :         -0.00482290953080 Eh              -0.13124 eV

Virial components:
Potential Energy   :       -615.22708884356302 Eh          -16741.18019 eV
Kinetic Energy     :        306.27744272735833 Eh            8334.23292 eV
Virial Ratio       :          2.00872478026802

DFT components:
N(Alpha)           :       26.999953442648 electrons
N(Beta)            :       26.999953442648 electrons
N(Total)           :       53.999906885296 electrons
E(X)               :      -20.165972131278 Eh       
E(C)               :       -1.308721564380 Eh       
E(XC)              :      -21.474693695658 Eh       

CPCM Solvation Model Properties:
Surface-charge          :         -0.02141519452975
Corrected charge        :          0.00000000000000
Outlying charge corr.   :          0.00003399935615 Eh               0.00093 eV
Free-energy (cav+disp)  :  This term is not implemented in the current solvation scheme

---------------
SCF CONVERGENCE
---------------

  Last Energy change         ...   -8.6288e-11  Tolerance :   1.0000e-09
  Last MAX-Density change    ...    1.2637e-06  Tolerance :   1.0000e-08
  Last RMS-Density change    ...    4.5566e-08  Tolerance :   1.0000e-09
  Last DIIS Error            ...    3.1852e-03  Tolerance :   1.0000e-08
  Last Orbital Gradient      ...    2.4349e-07  Tolerance :   2.0000e-06
  Last Orbital Rotation      ...    3.3460e-07  Tolerance :   2.0000e-06


----------------
ORBITAL ENERGIES
----------------

  NO   OCC          E(Eh)            E(eV) 
   0   2.0000     -19.743977      -537.2609 
   1   2.0000     -10.675775      -290.5026 
   2   2.0000     -10.672898      -290.4243 
   3   2.0000     -10.622432      -289.0511 
   4   2.0000     -10.616740      -288.8962 
   5   2.0000     -10.614921      -288.8467 
   6   2.0000     -10.603847      -288.5453 
   7   2.0000      -1.217505       -33.1300 
   8   2.0000      -0.911388       -24.8001 
   9   2.0000      -0.873096       -23.7581 
  10   2.0000      -0.796503       -21.6739 
  11   2.0000      -0.739965       -20.1355 
  12   2.0000      -0.661277       -17.9943 
  13   2.0000      -0.640297       -17.4234 
  14   2.0000      -0.586425       -15.9574 
  15   2.0000      -0.559368       -15.2212 
  16   2.0000      -0.505422       -13.7532 
  17   2.0000      -0.488882       -13.3031 
  18   2.0000      -0.477194       -12.9851 
  19   2.0000      -0.460033       -12.5181 
  20   2.0000      -0.442721       -12.0471 
  21   2.0000      -0.429978       -11.7003 
  22   2.0000      -0.422433       -11.4950 
  23   2.0000      -0.396748       -10.7961 
  24   2.0000      -0.391827       -10.6622 
  25   2.0000      -0.367824       -10.0090 
  26   2.0000      -0.251044        -6.8312 
  27   0.0000       0.086626         2.3572 
  28   0.0000       0.115018         3.1298 
  29   0.0000       0.140293         3.8176 
  30   0.0000       0.146084         3.9751 
  31   0.0000       0.157803         4.2940 
  32   0.0000       0.178828         4.8662 
  33   0.0000       0.188050         5.1171 
  34   0.0000       0.189944         5.1686 
  35   0.0000       0.199015         5.4155 
  36   0.0000       0.208709         5.6793 
  37   0.0000       0.214140         5.8271 
*Only the first 10 virtual orbitals were printed.

                    ********************************
                    * MULLIKEN POPULATION ANALYSIS *
                    ********************************

-----------------------
MULLIKEN ATOMIC CHARGES
-----------------------
   0 C :    0.001671
   1 C :    0.181754
   2 C :   -0.104874
   3 C :    0.017837
   4 C :   -0.167858
   5 C :    0.175682
   6 O :   -0.402986
   7 H :    0.036356
   8 H :    0.030756
   9 H :    0.028486
  10 H :    0.027038
  11 H :    0.026541
  12 H :    0.023405
  13 H :    0.019900
  14 H :    0.029080
  15 H :    0.051595
  16 H :    0.025617
Sum of atomic charges:   -0.0000000

--------------------------------
MULLIKEN REDUCED ORBITAL CHARGES
--------------------------------
  0 C s       :     3.028032  s :     3.028032
      pz      :     0.992104  p :     2.939805
      px      :     0.950721
      py      :     0.996981
      dz2     :     0.005306  d :     0.030492
      dxz     :     0.006569
      dyz     :     0.007078
      dx2y2   :     0.002831
      dxy     :     0.008707

  1 C s       :     3.043004  s :     3.043004
      pz      :     1.023331  p :     2.698341
      px      :     0.871629
      py      :     0.803381
      dz2     :     0.011750  d :     0.076901
      dxz     :     0.014209
      dyz     :     0.014344
      dx2y2   :     0.013074
      dxy     :     0.023525

  2 C s       :     3.101749  s :     3.101749
      pz      :     1.028100  p :     2.954499
      px      :     0.944370
      py      :     0.982029
      dz2     :     0.010737  d :     0.048626
      dxz     :     0.007565
      dyz     :     0.009065
      dx2y2   :     0.010158
      dxy     :     0.011100

  3 C s       :     3.022889  s :     3.022889
      pz      :     0.989481  p :     2.927473
      px      :     0.996997
      py      :     0.940996
      dz2     :     0.007699  d :     0.031800
      dxz     :     0.004305
      dyz     :     0.006184
      dx2y2   :     0.006820
      dxy     :     0.006793

  4 C s       :     3.222216  s :     3.222216
      pz      :     1.049095  p :     2.909773
      px      :     0.905695
      py      :     0.954984
      dz2     :     0.005330  d :     0.035870
      dxz     :     0.005154
      dyz     :     0.006167
      dx2y2   :     0.011613
      dxy     :     0.007605

  5 C s       :     3.109290  s :     3.109290
      pz      :     0.947492  p :     2.642118
      px      :     0.757335
      py      :     0.937291
      dz2     :     0.012309  d :     0.072909
      dxz     :     0.014692
      dyz     :     0.006817
      dx2y2   :     0.019615
      dxy     :     0.019476

  6 O s       :     3.732391  s :     3.732391
      pz      :     1.776336  p :     4.651735
      px      :     1.258317
      py      :     1.617081
      dz2     :     0.002381  d :     0.018860
      dxz     :     0.004079
      dyz     :     0.002509
      dx2y2   :     0.004407
      dxy     :     0.005484

  7 H s       :     0.939783  s :     0.939783
      pz      :     0.004654  p :     0.023861
      px      :     0.008482
      py      :     0.010726

  8 H s       :     0.945613  s :     0.945613
      pz      :     0.007752  p :     0.023631
      px      :     0.006518
      py      :     0.009362

  9 H s       :     0.948005  s :     0.948005
      pz      :     0.012744  p :     0.023509
      px      :     0.004306
      py      :     0.006459

 10 H s       :     0.949387  s :     0.949387
      pz      :     0.004226  p :     0.023574
      px      :     0.014063
      py      :     0.005286

 11 H s       :     0.949970  s :     0.949970
      pz      :     0.007575  p :     0.023489
      px      :     0.008056
      py      :     0.007858

 12 H s       :     0.953311  s :     0.953311
      pz      :     0.014237  p :     0.023284
      px      :     0.005699
      py      :     0.003347

 13 H s       :     0.959658  s :     0.959658
      pz      :     0.012778  p :     0.020442
      px      :     0.003414
      py      :     0.004250

 14 H s       :     0.949059  s :     0.949059
      pz      :     0.014352  p :     0.021861
      px      :     0.004466
      py      :     0.003043

 15 H s       :     0.923106  s :     0.923106
      pz      :     0.004330  p :     0.025300
      px      :     0.012394
      py      :     0.008575

 16 H s       :     0.949412  s :     0.949412
      pz      :     0.007166  p :     0.024971
      px      :     0.012389
      py      :     0.005417


                     *******************************
                     * LOEWDIN POPULATION ANALYSIS *
                     *******************************

----------------------
LOEWDIN ATOMIC CHARGES
----------------------
   0 C :   -0.054625
   1 C :    0.083559
   2 C :   -0.041568
   3 C :   -0.044109
   4 C :   -0.111747
   5 C :    0.063284
   6 O :   -0.140552
   7 H :    0.031676
   8 H :    0.024539
   9 H :    0.025271
  10 H :    0.021070
  11 H :    0.023379
  12 H :    0.020536
  13 H :    0.016306
  14 H :    0.026053
  15 H :    0.031379
  16 H :    0.025549

-------------------------------
LOEWDIN REDUCED ORBITAL CHARGES
-------------------------------
  0 C s       :     2.856399  s :     2.856399
      pz      :     1.047529  p :     3.124812
      px      :     1.026516
      py      :     1.050766
      dz2     :     0.012267  d :     0.073415
      dxz     :     0.015843
      dyz     :     0.016927
      dx2y2   :     0.006900
      dxy     :     0.021478

  1 C s       :     2.844733  s :     2.844733
      pz      :     1.048329  p :     2.904222
      px      :     0.950494
      py      :     0.905399
      dz2     :     0.023681  d :     0.167487
      dxz     :     0.032579
      dyz     :     0.033189
      dx2y2   :     0.026694
      dxy     :     0.051345

  2 C s       :     2.843497  s :     2.843497
      pz      :     1.039589  p :     3.086697
      px      :     1.025318
      py      :     1.021791
      dz2     :     0.025076  d :     0.111374
      dxz     :     0.017324
      dyz     :     0.020023
      dx2y2   :     0.023935
      dxy     :     0.025016

  3 C s       :     2.852635  s :     2.852635
      pz      :     1.048379  p :     3.115563
      px      :     1.051673
      py      :     1.015511
      dz2     :     0.018367  d :     0.075911
      dxz     :     0.010124
      dyz     :     0.014416
      dx2y2   :     0.016880
      dxy     :     0.016124

  4 C s       :     2.878628  s :     2.878628
      pz      :     1.065058  p :     3.145629
      px      :     1.026649
      py      :     1.053921
      dz2     :     0.009951  d :     0.087490
      dxz     :     0.011929
      dyz     :     0.015058
      dx2y2   :     0.029648
      dxy     :     0.020905

  5 C s       :     2.866356  s :     2.866356
      pz      :     0.974057  p :     2.909531
      px      :     0.885616
      py      :     1.049858
      dz2     :     0.025075  d :     0.160829
      dxz     :     0.031326
      dyz     :     0.015989
      dx2y2   :     0.045034
      dxy     :     0.043404

  6 O s       :     3.416378  s :     3.416378
      pz      :     1.758830  p :     4.689291
      px      :     1.305481
      py      :     1.624980
      dz2     :     0.003810  d :     0.034883
      dxz     :     0.007668
      dyz     :     0.003306
      dx2y2   :     0.009200
      dxy     :     0.010899

  7 H s       :     0.904901  s :     0.904901
      pz      :     0.012252  p :     0.063423
      px      :     0.023215
      py      :     0.027956

  8 H s       :     0.911808  s :     0.911808
      pz      :     0.020673  p :     0.063654
      px      :     0.018616
      py      :     0.024365

  9 H s       :     0.911304  s :     0.911304
      pz      :     0.033542  p :     0.063425
      px      :     0.012915
      py      :     0.016967

 10 H s       :     0.915597  s :     0.915597
      pz      :     0.011125  p :     0.063332
      px      :     0.036338
      py      :     0.015869

 11 H s       :     0.913495  s :     0.913495
      pz      :     0.019912  p :     0.063126
      px      :     0.020642
      py      :     0.022572

 12 H s       :     0.916426  s :     0.916426
      pz      :     0.037412  p :     0.063038
      px      :     0.014612
      py      :     0.011014

 13 H s       :     0.920957  s :     0.920957
      pz      :     0.035537  p :     0.062737
      px      :     0.013054
      py      :     0.014146

 14 H s       :     0.908889  s :     0.908889
      pz      :     0.038350  p :     0.065057
      px      :     0.014612
      py      :     0.012095

 15 H s       :     0.896959  s :     0.896959
      pz      :     0.013691  p :     0.071661
      px      :     0.033451
      py      :     0.024519

 16 H s       :     0.900302  s :     0.900302
      pz      :     0.022397  p :     0.074149
      px      :     0.034565
      py      :     0.017187


                      *****************************
                      * MAYER POPULATION ANALYSIS *
                      *****************************

  NA   - Mulliken gross atomic population
  ZA   - Total nuclear charge
  QA   - Mulliken gross atomic charge
  VA   - Mayer's total valence
  BVA  - Mayer's bonded valence
  FA   - Mayer's free valence

  ATOM       NA         ZA         QA         VA         BVA        FA
  0 C      5.9983     6.0000     0.0017     3.9508     3.9508     0.0000
  1 C      5.8182     6.0000     0.1818     3.9487     3.9487    -0.0000
  2 C      6.1049     6.0000    -0.1049     3.9339     3.9339    -0.0000
  3 C      5.9822     6.0000     0.0178     3.9316     3.9316     0.0000
  4 C      6.1679     6.0000    -0.1679     3.8433     3.8433    -0.0000
  5 C      5.8243     6.0000     0.1757     3.8920     3.8920    -0.0000
  6 O      8.4030     8.0000    -0.4030     2.0449     2.0449    -0.0000
  7 H      0.9636     1.0000     0.0364     0.9867     0.9867     0.0000
  8 H      0.9692     1.0000     0.0308     0.9862     0.9862     0.0000
  9 H      0.9715     1.0000     0.0285     0.9916     0.9916     0.0000
 10 H      0.9730     1.0000     0.0270     0.9820     0.9820     0.0000
 11 H      0.9735     1.0000     0.0265     0.9850     0.9850    -0.0000
 12 H      0.9766     1.0000     0.0234     0.9937     0.9937     0.0000
 13 H      0.9801     1.0000     0.0199     0.9868     0.9868     0.0000
 14 H      0.9709     1.0000     0.0291     0.9757     0.9757    -0.0000
 15 H      0.9484     1.0000     0.0516     0.9942     0.9942     0.0000
 16 H      0.9744     1.0000     0.0256     0.9947     0.9947    -0.0000

  Mayer bond orders larger than 0.100000
B(  0-C ,  1-C ) :   1.0721 B(  0-C ,  7-H ) :   0.9681 B(  0-C ,  8-H ) :   0.9695 
B(  0-C ,  9-H ) :   0.9651 B(  1-C ,  2-C ) :   1.0022 B(  1-C ,  6-O ) :   0.9132 
B(  1-C , 13-H ) :   0.9441 B(  2-C ,  3-C ) :   1.0440 B(  2-C ,  4-C ) :   0.9927 
B(  2-C , 14-H ) :   0.9233 B(  3-C , 10-H ) :   0.9736 B(  3-C , 11-H ) :   0.9734 
B(  3-C , 12-H ) :   0.9719 B(  4-C ,  5-C ) :   1.8278 B(  4-C , 16-H ) :   1.0014 
B(  5-C ,  6-O ) :   1.0435 B(  5-C , 15-H ) :   0.9897 

-------
TIMINGS
-------

Total SCF time: 0 days 0 hours 0 min 8 sec 

Total time                  ....       8.135 sec
Sum of individual times     ....       8.006 sec  ( 98.4%)

SCF preparation             ....       0.365 sec  (  4.5%)
Fock matrix formation       ....       7.408 sec  ( 91.1%)
  Startup                   ....       0.013 sec  (  0.2% of F)
  Split-RI-J                ....       0.509 sec  (  6.9% of F)
  Chain of spheres X        ....       4.464 sec  ( 60.3% of F)
  XC integration            ....       1.130 sec  ( 15.3% of F)
    XC Preparation          ....       0.000 sec  (  0.0% of XC)
    Basis function eval.    ....       0.423 sec  ( 37.4% of XC)
    Density eval.           ....       0.236 sec  ( 20.9% of XC)
    XC-Functional eval.     ....       0.051 sec  (  4.5% of XC)
    XC-Potential eval.      ....       0.256 sec  ( 22.7% of XC)
  CPCM terms                ....       1.173 sec  ( 15.8% of F)
Diagonalization             ....       0.000 sec  (  0.0%)
Density matrix formation    ....       0.030 sec  (  0.4%)
Total Energy calculation    ....       0.024 sec  (  0.3%)
Population analysis         ....       0.017 sec  (  0.2%)
Orbital Transformation      ....       0.019 sec  (  0.2%)
Orbital Orthonormalization  ....       0.000 sec  (  0.0%)
DIIS solution               ....       0.076 sec  (  0.9%)
SOSCF solution              ....       0.066 sec  (  0.8%)
Finished LeanSCF after   8.2 sec

Maximum memory used throughout the entire LEANSCF-calculation: 16.2 MB


           ************************************************************
           *        Program running with 8 parallel MPI-processes     *
           *              working on a common directory               *
           ************************************************************

------------------------------------------------------------------------------
                                ORCA  MP2 
------------------------------------------------------------------------------

Freezing NCore=14 chemical core electrons

----------------------
RI-MP2 ENERGY+GRADIENT
----------------------
Dimension of the orbital basis            ...  148
Dimension of the AuxC basis               ...  476
Memory devoted to MP2                     ... 8000 MB   
Data format for matrix containers         ... DOUBLE
Compression type for matrix containers    ... UNCOMPRESSED
Overall scaling of the MP2 energy         ...   2.700e-01

-----------------------
SHARK RI TRANSFORMATION
-----------------------

Number of basis functions                ...    148
Number of aux functions                  ...    476
Number of operators                      ...      1
Generation of IJK                        ... YES
Generation of IAK                        ... YES
Generation of ABK                        ... NO
Orbital Range Operator  0:    0-  26 to   27- 147

Aux basis identifier                     ...   AUXC
Contraction scheme used                  ... SEGMENTED
Do orthogonalization                     ... YES
All operator combinations                ... NO
Transpose (ia|K)                         ... NO
Integral generator used                  ... LIBINT
Starting integral generation + trafo... 
Half trafo (segmented) done. Total time =  0.1 sec. integrals=  0.0 sec trafo=  0.0 sec
Integral generation and half transformation done (  0.1 sec)

Reading or making V^(-1/2)          ... done (  0.0 sec)
Sorting IJK integrals               ... done (  0.0 sec)
Sorting IAK integrals               ... done (  0.1 sec)

SHARK RI integral transformation done. Total time =  0.1 sec.

Opening buffers                              ... done
Frozen core precalculation                   ... done

Starting loop over batches of integrals:

Operator 0  - window                       ... (  7- 26)x( 27-147)
Operator 0  - Memory available             ...  8000 MB
Operator 0  - Memory needed per MO         ...   0.4 MB
Operator 0  - Number of orbitals per batch ... 3
Operator 0  - Number of batches            ... 1

OPERATOR  0   PASS   0:  MOs     7 ...    9 +   10 ...   12 +   13 ...   15 +   16 ...   18
                            +   19 ...   21 +   22 ...   24 +   25 ...   26
  Reading integrals       ... ok
  Internal MO   9
Closing buffer GIPV ( 0.01 GB; CompressionRatio= 1.00)
Time spent in pair loops =     0.218 sec
Deleting buffers (Ka|jb) ...done

-----------------------------------------------
 RI-MP2 CORRELATION ENERGY:     -0.332733901 Eh
-----------------------------------------------


---------------------
MP2 DENSITY FORMATION
---------------------

Completing the external part of the density      ... done
Storing the unrelaxed density                    ... done

Re-sorting 3-index density container for op 0    ... done
Computing external part of the Lagrangian        ... done
Calculating the xc-kernel                        ... done
Calculating G(D)                                 ... done
Completing the Lagrangian                        ... done
Solving the Z-vector equations                   ... Using XC Grid                  ... (calc.grid_cpscf.tmp) 
Recalculating density on grid  ... (calc.grho_cpscf0.tmp) done
Calculating the xc-kernel      ... (calc.fxc_cpscf0.tmp) done

-------------------
SHARK CP-SCF DRIVER
-------------------

Dimension of the orbital basis          ...    148
Dimension of the CPSCF-problem          ...   3267
Number of operators                     ...      1
Max. number of iterations               ...    128
Convergence Tolerance                   ... 3.0e-05
Number of perturbations                 ...      1
Perturbation type                       ... REAL

----------------------------
POPLE LINEAR EQUATION SOLVER
----------------------------

  ITERATION   0:   ||err||_max =   3.4534e-02 (   0.5 sec)
  ITERATION   1:   ||err||_max =   8.4160e-03 (   0.5 sec)
  ITERATION   2:   ||err||_max =   3.4125e-03 (   0.4 sec)
  ITERATION   3:   ||err||_max =   8.6772e-04 (   0.7 sec)
  ITERATION   4:   ||err||_max =   2.8284e-04 (   0.5 sec)
  ITERATION   5:   ||err||_max =   8.1438e-05 (   0.4 sec)
  ITERATION   6:   ||err||_max =   2.4654e-05 (   0.4 sec)
done
Finalizing the relaxed density                   ... done
Transforming P to the AO basis                   ... done
Storing the relaxed density                      ... done

------------------------------------
ENERGY WEIGHTED DENSITY FINALIZATION
------------------------------------

Gathering the parts of the W-matrix              ... done
Forming the Z-density                            ... done
Transforming Z to the AO basis                   ... done
Calculating G(Z)                                 ... done
Finalizing the W-matrix                          ... done
Transforming W to the AO basis and storing       ... done

----------------------------------
MP2 DERIVATIVE INTEGRAL GENERATION
----------------------------------

Input SCF Electron Density              ... calc.scfp
Input Correlated Electron Density       ... calc.pmp2re
Input Energy Weighted Density           ... calc.wmp2.tmp

Nuclear repulsion gradient              ... done (  0.0 sec)
HCore & Overlap gradient  (SHARK)       ... done (  0.0 sec)
Two-electron RIJ gradient terms         ... done (  0.2 sec)

-----------------------------------------------------------
MP2 COSX Grid Generation
-----------------------------------------------------------

General Integration Accuracy     IntAcc      ... 4.871
Radial Grid Type                 RadialGrid  ... OptM3 with GC (2021)
Angular Grid (max. ang.)         AngularGrid ... 4 (Lebedev-302)
Angular grid pruning method      GridPruning ... 4 (adaptive)
Weight generation scheme         WeightScheme... mBecke (2022)
Basis function cutoff            BFCut       ... 1.0000e-12
Integration weight cutoff        WCut        ... 1.0000e-14
Partially contracted basis set               ... on
Rotationally invariant grid construction     ... off
Angular grids for H and He will be reduced by one unit

Total number of grid points                  ...    85989
Total number of batches                      ...      680
Average number of points per batch           ...      126
Average number of grid points per atom       ...     5058
UseSFitting                                  ... on
Two-electron COSX gradient terms        ... 
Integration Timings:
Total Time                  =     2.6 sec
Basis fcn evaluation        =     0.0 sec
Density evaluation          =     0.1 sec
A evaluation                =     2.2 sec
A derivative evaluation     =     0.0 sec
S-fit derivative evaluation =     0.0 sec
anal. over. der. evaluation =     0.0 sec
num. over. der. evaluation  =     0.2 sec
K(P) evaluation             =     0.0 sec
finalize                    =     0.0 sec

done (  3.0 sec)
CPCM gradient                           ... done (  0.3 sec)
DFT XC gradient                         ... Exchange-correlation gradient    ... done
done (  0.4 sec)
Empirical dispersion gradient           ... 
-------------------
DISPERSION GRADIENT
-------------------

   1   C   :   -0.000285273   -0.000142088   -0.000035198
   2   C   :    0.000051645   -0.000117290    0.000025092
   3   C   :    0.000097145    0.000022293   -0.000016255
   4   C   :    0.000029211    0.000293387    0.000017747
   5   C   :    0.000183607   -0.000045248   -0.000028830
   6   C   :    0.000113004   -0.000103440    0.000029098
   7   O   :    0.000067265   -0.000136156    0.000063974
   8   H   :   -0.000143906   -0.000034121   -0.000029306
   9   H   :   -0.000106611   -0.000059492    0.000006841
  10   H   :   -0.000123462   -0.000075194   -0.000070243
  11   H   :   -0.000028229    0.000152941    0.000014611
  12   H   :    0.000013201    0.000131059   -0.000012063
  13   H   :    0.000008884    0.000146524    0.000070730
  14   H   :   -0.000078627   -0.000010719    0.000108592
  15   H   :   -0.000002776    0.000053989   -0.000108524
  16   H   :    0.000082810   -0.000071610    0.000017501
  17   H   :    0.000122112   -0.000004835   -0.000053767

Difference to translation invariance:
           :    0.0000000000    0.0000000000    0.0000000000

Difference to rotation invariance:
           :    0.0000000000    0.0000000000    0.0000000000

Norm of the Dispersion gradient    ...    0.0007072747
RMS gradient                       ...    0.0000990383
MAX gradient                       ...    0.0002933868
done (  0.0 sec)

                *********************************************
                * UNRELAXED MP2 DENSITY POPULATION ANALYSIS *
                *********************************************

------------------------------------------------------------------------------
                           ORCA POPULATION ANALYSIS
------------------------------------------------------------------------------
Input electron density              ... calc.pmp2ur
BaseName (.gbw .S,...)              ... calc

                    ********************************
                    * MULLIKEN POPULATION ANALYSIS *
                    ********************************

-----------------------
MULLIKEN ATOMIC CHARGES
-----------------------
   0 C :   -0.000574
   1 C :    0.177206
   2 C :   -0.105897
   3 C :    0.015454
   4 C :   -0.168462
   5 C :    0.169175
   6 O :   -0.394254
   7 H :    0.037102
   8 H :    0.031521
   9 H :    0.029275
  10 H :    0.027828
  11 H :    0.027355
  12 H :    0.024229
  13 H :    0.020780
  14 H :    0.029964
  15 H :    0.052661
  16 H :    0.026635
Sum of atomic charges:   -0.0000000

--------------------------------
MULLIKEN REDUCED ORBITAL CHARGES
--------------------------------
  0 C s       :     3.028253  s :     3.028253
      pz      :     0.990943  p :     2.936271
      px      :     0.949473
      py      :     0.995856
      dz2     :     0.006440  d :     0.036050
      dxz     :     0.007659
      dyz     :     0.008145
      dx2y2   :     0.004004
      dxy     :     0.009803
  1 C s       :     3.042818  s :     3.042818
      pz      :     1.022197  p :     2.697726
      px      :     0.871478
      py      :     0.804052
      dz2     :     0.012867  d :     0.082250
      dxz     :     0.015309
      dyz     :     0.015391
      dx2y2   :     0.014261
      dxy     :     0.024423
  2 C s       :     3.101547  s :     3.101547
      pz      :     1.026544  p :     2.949562
      px      :     0.942843
      py      :     0.980175
      dz2     :     0.011898  d :     0.054788
      dxz     :     0.008830
      dyz     :     0.010275
      dx2y2   :     0.011428
      dxy     :     0.012357
  3 C s       :     3.023232  s :     3.023232
      pz      :     0.988350  p :     2.923980
      px      :     0.995940
      py      :     0.939689
      dz2     :     0.008773  d :     0.037333
      dxz     :     0.005404
      dyz     :     0.007301
      dx2y2   :     0.007890
      dxy     :     0.007966
  4 C s       :     3.222769  s :     3.222769
      pz      :     1.046353  p :     2.903709
      px      :     0.904133
      py      :     0.953223
      dz2     :     0.006490  d :     0.041984
      dxz     :     0.006437
      dyz     :     0.007314
      dx2y2   :     0.012792
      dxy     :     0.008952
  5 C s       :     3.109330  s :     3.109330
      pz      :     0.948861  p :     2.643584
      px      :     0.758120
      py      :     0.936603
      dz2     :     0.013250  d :     0.077911
      dxz     :     0.015704
      dyz     :     0.007823
      dx2y2   :     0.020528
      dxy     :     0.020605
  6 O s       :     3.731591  s :     3.731591
      pz      :     1.770482  p :     4.637250
      px      :     1.254846
      py      :     1.611921
      dz2     :     0.003686  d :     0.025413
      dxz     :     0.005426
      dyz     :     0.003807
      dx2y2   :     0.005720
      dxy     :     0.006775
  7 H s       :     0.937765  s :     0.937765
      pz      :     0.005161  p :     0.025133
      px      :     0.008904
      py      :     0.011069
  8 H s       :     0.943563  s :     0.943563
      pz      :     0.008174  p :     0.024916
      px      :     0.006992
      py      :     0.009750
  9 H s       :     0.945921  s :     0.945921
      pz      :     0.013057  p :     0.024804
      px      :     0.004822
      py      :     0.006926
 10 H s       :     0.947282  s :     0.947282
      pz      :     0.004751  p :     0.024889
      px      :     0.014337
      py      :     0.005801
 11 H s       :     0.947850  s :     0.947850
      pz      :     0.008005  p :     0.024794
      px      :     0.008480
      py      :     0.008310
 12 H s       :     0.951171  s :     0.951171
      pz      :     0.014516  p :     0.024599
      px      :     0.006189
      py      :     0.003894
 13 H s       :     0.957450  s :     0.957450
      pz      :     0.013078  p :     0.021770
      px      :     0.003922
      py      :     0.004770
 14 H s       :     0.946834  s :     0.946834
      pz      :     0.014636  p :     0.023201
      px      :     0.004997
      py      :     0.003569
 15 H s       :     0.920915  s :     0.920915
      pz      :     0.004847  p :     0.026424
      px      :     0.012647
      py      :     0.008929
 16 H s       :     0.947184  s :     0.947184
      pz      :     0.007634  p :     0.026181
      px      :     0.012679
      py      :     0.005869


                     *******************************
                     * LOEWDIN POPULATION ANALYSIS *
                     *******************************

----------------------
LOEWDIN ATOMIC CHARGES
----------------------
   0 C :   -0.054093
   1 C :    0.080508
   2 C :   -0.041593
   3 C :   -0.043484
   4 C :   -0.110929
   5 C :    0.057944
   6 O :   -0.132698
   7 H :    0.031494
   8 H :    0.024376
   9 H :    0.025116
  10 H :    0.020914
  11 H :    0.023233
  12 H :    0.020383
  13 H :    0.016146
  14 H :    0.025947
  15 H :    0.031290
  16 H :    0.025445

-------------------------------
LOEWDIN REDUCED ORBITAL CHARGES
-------------------------------
  0 C s       :     2.856253  s :     2.856253
      pz      :     1.045260  p :     3.117872
      px      :     1.024133
      py      :     1.048478
      dz2     :     0.013566  d :     0.079968
      dxz     :     0.017133
      dyz     :     0.018225
      dx2y2   :     0.008169
      dxy     :     0.022875
  1 C s       :     2.845159  s :     2.845159
      pz      :     1.046256  p :     2.900595
      px      :     0.949297
      py      :     0.905042
      dz2     :     0.025006  d :     0.173738
      dxz     :     0.033860
      dyz     :     0.034441
      dx2y2   :     0.027956
      dxy     :     0.052475
  2 C s       :     2.843801  s :     2.843801
      pz      :     1.037082  p :     3.079008
      px      :     1.022734
      py      :     1.019192
      dz2     :     0.026568  d :     0.118784
      dxz     :     0.018750
      dyz     :     0.021434
      dx2y2   :     0.025518
      dxy     :     0.026513
  3 C s       :     2.852436  s :     2.852436
      pz      :     1.046121  p :     3.108606
      px      :     1.049439
      py      :     1.013047
      dz2     :     0.019690  d :     0.082442
      dxz     :     0.011368
      dyz     :     0.015718
      dx2y2   :     0.018172
      dxy     :     0.017494
  4 C s       :     2.878850  s :     2.878850
      pz      :     1.062183  p :     3.136956
      px      :     1.023763
      py      :     1.051011
      dz2     :     0.011362  d :     0.095122
      dxz     :     0.013387
      dyz     :     0.016711
      dx2y2   :     0.031196
      dxy     :     0.022466
  5 C s       :     2.866785  s :     2.866785
      pz      :     0.975021  p :     2.908452
      px      :     0.885322
      py      :     1.048109
      dz2     :     0.026140  d :     0.166818
      dxz     :     0.032417
      dyz     :     0.017436
      dx2y2   :     0.046201
      dxy     :     0.044625
  6 O s       :     3.415970  s :     3.415970
      pz      :     1.752878  p :     4.674610
      px      :     1.301852
      py      :     1.619880
      dz2     :     0.005233  d :     0.042118
      dxz     :     0.009144
      dyz     :     0.004664
      dx2y2   :     0.010687
      dxy     :     0.012390
  7 H s       :     0.902686  s :     0.902686
      pz      :     0.012901  p :     0.065820
      px      :     0.024066
      py      :     0.028853
  8 H s       :     0.909565  s :     0.909565
      pz      :     0.021448  p :     0.066059
      px      :     0.019389
      py      :     0.025221
  9 H s       :     0.909049  s :     0.909049
      pz      :     0.034550  p :     0.065835
      px      :     0.013586
      py      :     0.017699
 10 H s       :     0.913299  s :     0.913299
      pz      :     0.011761  p :     0.065787
      px      :     0.037421
      py      :     0.016605
 11 H s       :     0.911202  s :     0.911202
      pz      :     0.020687  p :     0.065565
      px      :     0.021437
      py      :     0.023441
 12 H s       :     0.914132  s :     0.914132
      pz      :     0.038507  p :     0.065484
      px      :     0.015305
      py      :     0.011672
 13 H s       :     0.918460  s :     0.918460
      pz      :     0.036582  p :     0.065394
      px      :     0.013826
      py      :     0.014985
 14 H s       :     0.906319  s :     0.906319
      pz      :     0.039516  p :     0.067734
      px      :     0.015388
      py      :     0.012831
 15 H s       :     0.894689  s :     0.894689
      pz      :     0.014378  p :     0.074021
      px      :     0.034337
      py      :     0.025305
 16 H s       :     0.897955  s :     0.897955
      pz      :     0.023126  p :     0.076600
      px      :     0.035560
      py      :     0.017914


                      *****************************
                      * MAYER POPULATION ANALYSIS *
                      *****************************

  NA   - Mulliken gross atomic population
  ZA   - Total nuclear charge
  QA   - Mulliken gross atomic charge
  VA   - Mayer's total valence
  BVA  - Mayer's bonded valence
  FA   - Mayer's free valence

  ATOM       NA         ZA         QA         VA         BVA        FA
  0 C      6.0006     6.0000    -0.0006     3.9822     3.8793     0.1029
  1 C      5.8228     6.0000     0.1772     3.9757     3.8615     0.1143
  2 C      6.1059     6.0000    -0.1059     3.9648     3.8448     0.1200
  3 C      5.9845     6.0000     0.0155     3.9634     3.8594     0.1041
  4 C      6.1685     6.0000    -0.1685     3.8777     3.7268     0.1509
  5 C      5.8308     6.0000     0.1692     3.9173     3.7803     0.1370
  6 O      8.3943     8.0000    -0.3943     2.1408     1.9929     0.1480
  7 H      0.9629     1.0000     0.0371     0.9908     0.9695     0.0213
  8 H      0.9685     1.0000     0.0315     0.9904     0.9693     0.0211
  9 H      0.9707     1.0000     0.0293     0.9959     0.9748     0.0211
 10 H      0.9722     1.0000     0.0278     0.9863     0.9647     0.0216
 11 H      0.9726     1.0000     0.0274     0.9893     0.9679     0.0214
 12 H      0.9758     1.0000     0.0242     0.9980     0.9765     0.0215
 13 H      0.9792     1.0000     0.0208     0.9912     0.9687     0.0224
 14 H      0.9700     1.0000     0.0300     0.9802     0.9569     0.0233
 15 H      0.9473     1.0000     0.0527     0.9976     0.9782     0.0193
 16 H      0.9734     1.0000     0.0266     0.9987     0.9775     0.0212

  Mayer bond orders larger than 0.100000
B(  0-C ,  1-C ) :   1.0495 B(  0-C ,  7-H ) :   0.9521 B(  0-C ,  8-H ) :   0.9536 
B(  0-C ,  9-H ) :   0.9493 B(  1-C ,  2-C ) :   0.9781 B(  1-C ,  6-O ) :   0.8925 
B(  1-C , 13-H ) :   0.9277 B(  2-C ,  3-C ) :   1.0212 B(  2-C ,  4-C ) :   0.9696 
B(  2-C , 14-H ) :   0.9069 B(  3-C , 10-H ) :   0.9574 B(  3-C , 11-H ) :   0.9574 
B(  3-C , 12-H ) :   0.9559 B(  4-C ,  5-C ) :   1.7578 B(  4-C , 16-H ) :   0.9856 
B(  5-C ,  6-O ) :   1.0211 B(  5-C , 15-H ) :   0.9751 


                *******************************************
                * RELAXED MP2 DENSITY POPULATION ANALYSIS *
                *******************************************

------------------------------------------------------------------------------
                           ORCA POPULATION ANALYSIS
------------------------------------------------------------------------------
Input electron density              ... calc.pmp2re
BaseName (.gbw .S,...)              ... calc

                    ********************************
                    * MULLIKEN POPULATION ANALYSIS *
                    ********************************

-----------------------
MULLIKEN ATOMIC CHARGES
-----------------------
   0 C :   -0.000716
   1 C :    0.154665
   2 C :   -0.087648
   3 C :    0.012900
   4 C :   -0.156210
   5 C :    0.148478
   6 O :   -0.344448
   7 H :    0.036284
   8 H :    0.030422
   9 H :    0.028362
  10 H :    0.026144
  11 H :    0.025911
  12 H :    0.023043
  13 H :    0.017732
  14 H :    0.025025
  15 H :    0.043299
  16 H :    0.016756
Sum of atomic charges:   -0.0000000

--------------------------------
MULLIKEN REDUCED ORBITAL CHARGES
--------------------------------
  0 C s       :     3.020718  s :     3.020718
      pz      :     0.992948  p :     2.945310
      px      :     0.954981
      py      :     0.997380
      dz2     :     0.006292  d :     0.034688
      dxz     :     0.007268
      dyz     :     0.007855
      dx2y2   :     0.003861
      dxy     :     0.009412
  1 C s       :     3.040991  s :     3.040991
      pz      :     1.024607  p :     2.724233
      px      :     0.882569
      py      :     0.817057
      dz2     :     0.012650  d :     0.080110
      dxz     :     0.014837
      dyz     :     0.014939
      dx2y2   :     0.014255
      dxy     :     0.023429
  2 C s       :     3.082062  s :     3.082062
      pz      :     1.021457  p :     2.952757
      px      :     0.946617
      py      :     0.984683
      dz2     :     0.011486  d :     0.052829
      dxz     :     0.008662
      dyz     :     0.009830
      dx2y2   :     0.010857
      dxy     :     0.011995
  3 C s       :     3.017351  s :     3.017351
      pz      :     0.989981  p :     2.933692
      px      :     0.996858
      py      :     0.946853
      dz2     :     0.008503  d :     0.036057
      dxz     :     0.005235
      dyz     :     0.007004
      dx2y2   :     0.007459
      dxy     :     0.007856
  4 C s       :     3.223072  s :     3.223072
      pz      :     1.044425  p :     2.892920
      px      :     0.896037
      py      :     0.952458
      dz2     :     0.006050  d :     0.040218
      dxz     :     0.006419
      dyz     :     0.006922
      dx2y2   :     0.012138
      dxy     :     0.008689
  5 C s       :     3.115004  s :     3.115004
      pz      :     0.963316  p :     2.661040
      px      :     0.759921
      py      :     0.937803
      dz2     :     0.012700  d :     0.075478
      dxz     :     0.015394
      dyz     :     0.007435
      dx2y2   :     0.019636
      dxy     :     0.020312
  6 O s       :     3.724496  s :     3.724496
      pz      :     1.750893  p :     4.594709
      px      :     1.247211
      py      :     1.596605
      dz2     :     0.003683  d :     0.025242
      dxz     :     0.005401
      dyz     :     0.003830
      dx2y2   :     0.005647
      dxy     :     0.006681
  7 H s       :     0.939049  s :     0.939049
      pz      :     0.005258  p :     0.024668
      px      :     0.008711
      py      :     0.010699
  8 H s       :     0.945111  s :     0.945111
      pz      :     0.008009  p :     0.024466
      px      :     0.006945
      py      :     0.009513
  9 H s       :     0.947278  s :     0.947278
      pz      :     0.012578  p :     0.024360
      px      :     0.004877
      py      :     0.006905
 10 H s       :     0.949398  s :     0.949398
      pz      :     0.004884  p :     0.024458
      px      :     0.013735
      py      :     0.005840
 11 H s       :     0.949737  s :     0.949737
      pz      :     0.007864  p :     0.024352
      px      :     0.008339
      py      :     0.008150
 12 H s       :     0.952790  s :     0.952790
      pz      :     0.013907  p :     0.024167
      px      :     0.006233
      py      :     0.004028
 13 H s       :     0.960971  s :     0.960971
      pz      :     0.012524  p :     0.021297
      px      :     0.004002
      py      :     0.004771
 14 H s       :     0.952075  s :     0.952075
      pz      :     0.013980  p :     0.022900
      px      :     0.005139
      py      :     0.003781
 15 H s       :     0.930969  s :     0.930969
      pz      :     0.004966  p :     0.025732
      px      :     0.012006
      py      :     0.008760
 16 H s       :     0.957486  s :     0.957486
      pz      :     0.007657  p :     0.025758
      px      :     0.012149
      py      :     0.005952


                     *******************************
                     * LOEWDIN POPULATION ANALYSIS *
                     *******************************

----------------------
LOEWDIN ATOMIC CHARGES
----------------------
   0 C :   -0.059808
   1 C :    0.072510
   2 C :   -0.044532
   3 C :   -0.048336
   4 C :   -0.111341
   5 C :    0.046880
   6 O :   -0.109957
   7 H :    0.033396
   8 H :    0.026025
   9 H :    0.026720
  10 H :    0.022385
  11 H :    0.024860
  12 H :    0.021812
  13 H :    0.017279
  14 H :    0.027524
  15 H :    0.029866
  16 H :    0.024717

-------------------------------
LOEWDIN REDUCED ORBITAL CHARGES
-------------------------------
  0 C s       :     2.857389  s :     2.857389
      pz      :     1.047566  p :     3.124436
      px      :     1.025811
      py      :     1.051059
      dz2     :     0.013312  d :     0.077983
      dxz     :     0.016629
      dyz     :     0.017757
      dx2y2   :     0.007996
      dxy     :     0.022290
  1 C s       :     2.847087  s :     2.847087
      pz      :     1.048349  p :     2.909085
      px      :     0.951829
      py      :     0.908907
      dz2     :     0.024670  d :     0.171318
      dxz     :     0.033415
      dyz     :     0.033953
      dx2y2   :     0.027915
      dxy     :     0.051364
  2 C s       :     2.844849  s :     2.844849
      pz      :     1.038014  p :     3.082932
      px      :     1.024894
      py      :     1.020024
      dz2     :     0.026045  d :     0.116751
      dxz     :     0.018607
      dyz     :     0.021038
      dx2y2   :     0.024918
      dxy     :     0.026143
  3 C s       :     2.853267  s :     2.853267
      pz      :     1.048554  p :     3.114497
      px      :     1.052069
      py      :     1.013874
      dz2     :     0.019253  d :     0.080571
      dxz     :     0.011092
      dyz     :     0.015315
      dx2y2   :     0.017604
      dxy     :     0.017307
  4 C s       :     2.879803  s :     2.879803
      pz      :     1.064963  p :     3.138171
      px      :     1.021396
      py      :     1.051812
      dz2     :     0.011015  d :     0.093367
      dxz     :     0.013263
      dyz     :     0.016361
      dx2y2   :     0.030557
      dxy     :     0.022170
  5 C s       :     2.867960  s :     2.867960
      pz      :     0.985474  p :     2.920935
      px      :     0.885243
      py      :     1.050218
      dz2     :     0.025533  d :     0.164225
      dxz     :     0.031961
      dyz     :     0.017192
      dx2y2   :     0.045350
      dxy     :     0.044189
  6 O s       :     3.417785  s :     3.417785
      pz      :     1.738080  p :     4.649858
      px      :     1.300615
      py      :     1.611163
      dz2     :     0.005285  d :     0.042314
      dxz     :     0.009202
      dyz     :     0.004703
      dx2y2   :     0.010676
      dxy     :     0.012449
  7 H s       :     0.900765  s :     0.900765
      pz      :     0.013010  p :     0.065840
      px      :     0.024113
      py      :     0.028718
  8 H s       :     0.907909  s :     0.907909
      pz      :     0.021400  p :     0.066066
      px      :     0.019487
      py      :     0.025180
  9 H s       :     0.907477  s :     0.907477
      pz      :     0.034401  p :     0.065803
      px      :     0.013662
      py      :     0.017740
 10 H s       :     0.911846  s :     0.911846
      pz      :     0.011868  p :     0.065770
      px      :     0.037180
      py      :     0.016722
 11 H s       :     0.909621  s :     0.909621
      pz      :     0.020648  p :     0.065519
      px      :     0.021400
      py      :     0.023470
 12 H s       :     0.912776  s :     0.912776
      pz      :     0.038260  p :     0.065413
      px      :     0.015359
      py      :     0.011794
 13 H s       :     0.917153  s :     0.917153
      pz      :     0.036363  p :     0.065567
      px      :     0.014032
      py      :     0.015173
 14 H s       :     0.904633  s :     0.904633
      pz      :     0.039258  p :     0.067843
      px      :     0.015570
      py      :     0.013015
 15 H s       :     0.896514  s :     0.896514
      pz      :     0.014644  p :     0.073620
      px      :     0.033723
      py      :     0.025254
 16 H s       :     0.898886  s :     0.898886
      pz      :     0.023200  p :     0.076397
      px      :     0.035092
      py      :     0.018105


                      *****************************
                      * MAYER POPULATION ANALYSIS *
                      *****************************

  NA   - Mulliken gross atomic population
  ZA   - Total nuclear charge
  QA   - Mulliken gross atomic charge
  VA   - Mayer's total valence
  BVA  - Mayer's bonded valence
  FA   - Mayer's free valence

  ATOM       NA         ZA         QA         VA         BVA        FA
  0 C      6.0007     6.0000    -0.0007     3.9821     3.8794     0.1027
  1 C      5.8453     6.0000     0.1547     4.0246     3.9109     0.1137
  2 C      6.0876     6.0000    -0.0876     3.9953     3.8760     0.1194
  3 C      5.9871     6.0000     0.0129     3.9730     3.8691     0.1039
  4 C      6.1562     6.0000    -0.1562     3.8866     3.7372     0.1494
  5 C      5.8515     6.0000     0.1485     3.9264     3.7912     0.1352
  6 O      8.3444     8.0000    -0.3444     2.2165     2.0706     0.1459
  7 H      0.9637     1.0000     0.0363     0.9923     0.9711     0.0212
  8 H      0.9696     1.0000     0.0304     0.9913     0.9701     0.0211
  9 H      0.9716     1.0000     0.0284     0.9978     0.9768     0.0210
 10 H      0.9739     1.0000     0.0261     0.9870     0.9654     0.0216
 11 H      0.9741     1.0000     0.0259     0.9898     0.9685     0.0213
 12 H      0.9770     1.0000     0.0230     0.9990     0.9775     0.0215
 13 H      0.9823     1.0000     0.0177     0.9907     0.9683     0.0223
 14 H      0.9750     1.0000     0.0250     0.9811     0.9578     0.0233
 15 H      0.9567     1.0000     0.0433     0.9973     0.9780     0.0193
 16 H      0.9832     1.0000     0.0168     0.9980     0.9769     0.0211

  Mayer bond orders larger than 0.100000
B(  0-C ,  1-C ) :   1.0532 B(  0-C ,  7-H ) :   0.9483 B(  0-C ,  8-H ) :   0.9498 
B(  0-C ,  9-H ) :   0.9465 B(  1-C ,  2-C ) :   0.9838 B(  1-C ,  6-O ) :   0.9192 
B(  1-C , 13-H ) :   0.9202 B(  2-C ,  3-C ) :   1.0264 B(  2-C ,  4-C ) :   0.9796 
B(  2-C , 14-H ) :   0.8992 B(  3-C , 10-H ) :   0.9536 B(  3-C , 11-H ) :   0.9539 
B(  3-C , 12-H ) :   0.9534 B(  4-C ,  5-C ) :   1.7302 B(  4-C , 16-H ) :   0.9822 
B(  5-C ,  6-O ) :   1.0473 B(  5-C , 15-H ) :   0.9732 


-------
TIMINGS
-------

Total time                :   10.221 sec
Integral trafo            :    0.122 sec (  1.2%)
FC preparation            :    0.028 sec (  0.3%)
I/O of integrals          :    0.044 sec (  0.4%)
K(i,j) operators          :    0.025 sec (  0.2%)
T(i,j) pair energies      :    0.005 sec (  0.1%)
V**(-1/2)                 :    0.099 sec (  1.0%)
Gamma(ia|P)               :    0.025 sec (  0.2%)
Gamma-Trafo               :    0.014 sec (  0.1%)
D(virtual)                :    0.001 sec (  0.0%)
D(internal)               :    0.028 sec (  0.3%)
W(virtual)                :    0.003 sec (  0.0%)
W(internal)               :    0.031 sec (  0.3%)
L(virtual)                :    0.039 sec (  0.4%)
L(internal)               :    0.005 sec (  0.0%)
XC kernel                 :    0.015 sec (  0.1%)
G(D)                      :    1.053 sec ( 10.3%)
G(Z)                      :    0.759 sec (  7.4%)
Z-vector solution         :    3.477 sec ( 34.0%)
3-index derivative        :    0.097 sec (  1.0%)
2-index derivative        :    0.023 sec (  0.2%)
Fock matrix gradient      :    4.030 sec ( 39.4%)


---------------------------------------
MP2 TOTAL ENERGY:     -309.282380017 Eh
---------------------------------------

The final MP2 gradient
  0:   0.00271161   0.00456792  -0.00405705
  1:   0.02372465  -0.02833135   0.01673740
  2:  -0.00043187  -0.01519594   0.00095178
  3:   0.00432387  -0.00642431   0.00390559
  4:  -0.01064612   0.03219069  -0.01407065
  5:  -0.01081935  -0.05031892   0.02876654
  6:  -0.01004412   0.05768710  -0.02449778
  7:  -0.00474878   0.00567535  -0.00123232
  8:  -0.00181959  -0.00431430   0.00547805
  9:   0.00146791  -0.00387765  -0.00639336
 10:  -0.00627453  -0.00050982  -0.00155017
 11:   0.00452353   0.00219078  -0.00516489
 12:   0.00269423   0.00022070   0.00732535
 13:  -0.00182286  -0.00109062   0.00577779
 14:   0.00617282  -0.00214913  -0.00663152
 15:   0.00412492   0.01248404  -0.00799360
 16:  -0.00314659  -0.00280074   0.00262331

-----------------------------------
NORM OF THE MP2 GRADIENT:  0.107507
-----------------------------------

Maximum memory used throughout the entire MP2-calculation: 30.1 MB


-------------------------------------------------------------------------------
                          DFT DISPERSION CORRECTION                            
                                                                               
                              DFTD3 V3.1  Rev 1                                
                          USING Becke-Johnson damping                          
-------------------------------------------------------------------------------
The B2PLYP functional is recognized
Active option DFTDOPT                   ...         4   

molecular C6(AA) [au] = 2278.591905 


            DFT-D V3
 parameters
 s6 scaling factor         :     0.6400 
 a1 scaling factor         :     0.3065 
 s8 scaling factor         :     0.9147 
 a2 scaling factor         :     5.0570 
 ad hoc parameters k1-k3   :    16.0000     1.3333    -4.0000 

 Edisp/kcal,au: -6.975471295702  -0.011116119899 
 E6   /kcal   :  -4.043778265 
 E8   /kcal   :  -2.931693031 
 % E8         :  42.028601456 

-------------------------   ----------------
Dispersion correction           -0.011116120
-------------------------   ----------------


-------------------------   --------------------
FINAL SINGLE POINT ENERGY      -309.293496136989
-------------------------   --------------------

------------------------------------------------------------------------------
                         ORCA GEOMETRY RELAXATION STEP
------------------------------------------------------------------------------

Reading the OPT-File                    .... done
Getting information on internals        .... done
Copying old internal coords+grads       .... done
Making the new internal coordinates     .... (2022 redundants) done
Validating the new internal coordinates .... (2022 redundants) done
Calculating the B-matrix                .... done
Calculating the G,G- and P matrices     .... done
Transforming gradient to internals      .... done
Projecting the internal gradient        .... done
Number of atoms                         ....  17
Number of internal coordinates          ....  80
Current Energy                          ....  -309.293496137 Eh
Current gradient norm                   ....     0.107506893 Eh/bohr
Maximum allowed component of the step   ....  0.300
Current trust radius                    ....  0.300
Evaluating the initial hessian          ....  (Almloef) done
Projecting the Hessian                  .... done
Forming the augmented Hessian           .... done
Diagonalizing the augmented Hessian     .... done
Last element of RFO vector              ....  0.985793106
Lowest eigenvalues of augmented Hessian:
 -0.009968600  0.011209141  0.011324195  0.014571065  0.022748939
Length of the computed step             ....  0.170384776
The final length of the internal step   ....  0.170384776
Converting the step to Cartesian space:
 Initial RMS(Int)=    0.0190495970
Transforming coordinates:
 Iter   0:  RMS(Cart)=    0.0269089986 RMS(Int)=    0.0190029521
done
Storing new coordinates                 .... done

                                .--------------------.
          ----------------------|Geometry convergence|-------------------------
          Item                value                   Tolerance       Converged
          ---------------------------------------------------------------------
          RMS gradient        0.0073807275            0.0000300000      NO
          MAX gradient        0.0396149533            0.0001000000      NO
          RMS step            0.0190495970            0.0006000000      NO
          MAX step            0.0686406650            0.0010000000      NO
          ........................................................
          Max(Bonds)      0.0363      Max(Angles)    3.22
          Max(Dihed)        1.54      Max(Improp)    0.00
          ---------------------------------------------------------------------

The optimization has not yet converged - more geometry cycles are needed


    ---------------------------------------------------------------------------
                         Redundant Internal Coordinates
                            (Angstroem and degrees)

        Definition                    Value    dE/dq     Step     New-Value
    ----------------------------------------------------------------------------
     1. B(C   1,C   0)                1.5277  0.004203 -0.0058    1.5220   
     2. B(C   2,C   1)                1.5527 -0.004818  0.0066    1.5593   
     3. B(C   3,C   2)                1.5292 -0.002505  0.0034    1.5326   
     4. B(C   4,C   2)                1.4845 -0.018303  0.0204    1.5049   
     5. B(C   5,C   4)                1.3655  0.018035 -0.0139    1.3517   
     6. B(O   6,C   5)                1.3401 -0.014253  0.0117    1.3517   
     7. B(O   6,C   1)                1.3811 -0.039615  0.0363    1.4174   
     8. B(H   7,C   0)                1.1107  0.007501 -0.0116    1.0992   
     9. B(H   8,C   0)                1.1105  0.006883 -0.0106    1.0999   
    10. B(H   9,C   0)                1.1110  0.007583 -0.0117    1.0994   
    11. B(H  10,C   3)                1.1106  0.005681 -0.0087    1.1019   
    12. B(H  11,C   3)                1.1108  0.006780 -0.0104    1.1004   
    13. B(H  12,C   3)                1.1115  0.007803 -0.0120    1.0994   
    14. B(H  13,C   1)                1.1131  0.005120 -0.0080    1.1052   
    15. B(H  14,C   2)                1.1127  0.004383 -0.0068    1.1059   
    16. B(H  15,C   5)                1.0815 -0.005525  0.0077    1.0892   
    17. B(H  16,C   4)                1.0822 -0.004767  0.0066    1.0889   
    18. A(C   1,C   0,H   8)          109.78 -0.003646    0.72    110.50   
    19. A(H   7,C   0,H   8)          108.71  0.000966   -0.08    108.63   
    20. A(C   1,C   0,H   7)          109.89  0.000524   -0.12    109.76   
    21. A(H   7,C   0,H   9)          109.14  0.000057   -0.19    108.95   
    22. A(H   8,C   0,H   9)          108.76  0.000675   -0.04    108.72   
    23. A(C   1,C   0,H   9)          110.52  0.001439   -0.29    110.23   
    24. A(C   2,C   1,O   6)          105.61 -0.003202    0.95    106.56   
    25. A(C   0,C   1,O   6)          110.92  0.004576   -0.64    110.28   
    26. A(C   0,C   1,H  13)          109.09 -0.000342   -0.27    108.81   
    27. A(O   6,C   1,H  13)          107.39 -0.001458    0.17    107.56   
    28. A(C   0,C   1,C   2)          112.28 -0.004001    1.03    113.31   
    29. A(C   2,C   1,H  13)          111.41  0.004580   -1.25    110.17   
    30. A(C   1,C   2,C   4)          102.00  0.003253   -0.71    101.29   
    31. A(C   3,C   2,H  14)          109.94  0.005657   -1.23    108.71   
    32. A(C   1,C   2,H  14)          112.42  0.002394   -1.52    110.91   
    33. A(C   3,C   2,C   4)          112.34 -0.003915    1.54    113.88   
    34. A(C   1,C   2,C   3)          112.67 -0.002057    0.50    113.17   
    35. A(C   4,C   2,H  14)          107.15 -0.006014    1.58    108.73   
    36. A(H  11,C   3,H  12)          108.78  0.001294   -0.33    108.45   
    37. A(H  10,C   3,H  12)          108.97  0.001416   -0.35    108.62   
    38. A(C   2,C   3,H  12)          110.85  0.001851   -0.39    110.46   
    39. A(H  10,C   3,H  11)          108.56  0.002902   -0.35    108.21   
    40. A(C   2,C   3,H  11)          109.96 -0.003032    0.59    110.54   
    41. A(C   2,C   3,H  10)          109.68 -0.004314    0.81    110.49   
    42. A(C   2,C   4,H  16)          126.47  0.003651   -0.41    126.07   
    43. A(C   2,C   4,C   5)          108.52 -0.004532    0.38    108.90   
    44. A(C   5,C   4,H  16)          124.96  0.000867    0.06    125.02   
    45. A(O   6,C   5,H  15)          123.73  0.021857   -3.22    120.51   
    46. A(C   4,C   5,H  15)          124.53 -0.007473    1.34    125.88   
    47. A(C   4,C   5,O   6)          111.74 -0.014384    1.87    113.61   
    48. A(C   1,O   6,C   5)          111.85  0.018707   -2.37    109.48   
    49. D(O   6,C   1,C   0,H   8)     60.42  0.001960   -1.04     59.38   
    50. D(C   2,C   1,C   0,H   8)    178.33 -0.001628    0.40    178.72   
    51. D(C   2,C   1,C   0,H   9)     58.36 -0.001042    0.17     58.53   
    52. D(O   6,C   1,C   0,H   9)    -59.55  0.002547   -1.26    -60.81   
    53. D(O   6,C   1,C   0,H   7)    179.94  0.001215   -0.76    179.17   
    54. D(C   2,C   1,C   0,H   7)    -62.16 -0.002374    0.67    -61.49   
    55. D(C   3,C   2,C   1,C   0)    113.22  0.000881   -0.91    112.31   
    56. D(C   4,C   2,C   1,H  13)    111.18 -0.002831    1.27    112.45   
    57. D(C   4,C   2,C   1,O   6)     -5.11 -0.001573    1.15     -3.96   
    58. D(C   4,C   2,C   1,C   0)   -126.12 -0.002811    0.74   -125.38   
    59. D(C   3,C   2,C   1,H  13)     -9.48  0.000861   -0.38     -9.86   
    60. D(C   3,C   2,C   1,O   6)   -125.76  0.002119   -0.50   -126.26   
    61. D(H  10,C   3,C   2,H  14)     62.27  0.003510   -1.04     61.23   
    62. D(H  10,C   3,C   2,C   4)   -178.51 -0.002778    1.12   -177.39   
    63. D(H  10,C   3,C   2,C   1)    -63.98 -0.002533    1.54    -62.43   
    64. D(H  11,C   3,C   2,H  14)    -57.04  0.004470   -1.47    -58.51   
    65. D(H  11,C   3,C   2,C   4)     62.18 -0.001818    0.69     62.87   
    66. D(H  11,C   3,C   2,C   1)    176.72 -0.001573    1.11    177.83   
    67. D(H  16,C   4,C   2,C   1)   -178.46  0.000766   -0.54   -179.00   
    68. D(C   5,C   4,C   2,H  14)   -114.39 -0.000622    0.13   -114.27   
    69. D(C   5,C   4,C   2,C   3)    124.77 -0.001277   -0.34    124.43   
    70. D(H  16,C   4,C   2,C   3)    -57.57 -0.001640    0.38    -57.19   
    71. D(C   5,C   4,C   2,C   1)      3.88  0.001129   -1.26      2.62   
    72. D(H  15,C   5,C   4,H  16)      0.88 -0.000417   -0.07      0.81   
    73. D(H  15,C   5,C   4,C   2)    178.58 -0.000689    0.63    179.21   
    74. D(O   6,C   5,C   4,H  16)   -178.99 -0.000652    0.28   -178.70   
    75. D(O   6,C   5,C   4,C   2)     -1.28 -0.000924    0.98     -0.31   
    76. D(C   1,O   6,C   5,C   4)     -2.40 -0.000690   -0.10     -2.50   
    77. D(C   5,O   6,C   1,H  13)   -114.21 -0.001409    0.16   -114.05   
    78. D(C   5,O   6,C   1,C   2)      4.79  0.001534   -0.71      4.07   
    79. D(C   5,O   6,C   1,C   0)    126.67 -0.002717    0.76    127.43   
    80. D(C   1,O   6,C   5,H  15)    177.74 -0.000876    0.24    177.98   
    ----------------------------------------------------------------------------

Geometry step timings:
Preparation and reading OPT file:      0.000 s ( 9.936 %)
Internal coordinates            :      0.000 s ( 1.083 %)
B/P matrices and projection     :      0.001 s (29.735 %)
Hessian update/contruction      :      0.000 s (12.775 %)
Making the step                 :      0.001 s (21.965 %)
Converting the step to Cartesian:      0.000 s ( 3.325 %)
Storing new data                :      0.000 s ( 1.195 %)
Checking convergence            :      0.000 s ( 0.112 %)
Final printing                  :      0.001 s (19.724 %)
Total time                      :      0.003 s

Time for energy+gradient        :     20.377 s
Time for complete geometry iter :     20.581 s

         *************************************************************
         *                GEOMETRY OPTIMIZATION CYCLE   2            *
         *************************************************************
---------------------------------
CARTESIAN COORDINATES (ANGSTROEM)
---------------------------------
  C      0.937694   -0.188036   -0.263127
  C      2.179257    0.327612    0.450342
  C      2.995738    1.352423   -0.394842
  C      2.967887    2.770700    0.185442
  C      4.360359    0.718096   -0.388164
  C      4.292314   -0.459190    0.272403
  O      3.058053   -0.745144    0.743835
  H      0.255740    0.647971   -0.473440
  H      0.410502   -0.922521    0.363290
  H      1.216394   -0.668798   -1.211688
  H      1.938205    3.162827    0.196326
  H      3.587297    3.448296   -0.421176
  H      3.355211    2.772686    1.214364
  H      1.875485    0.782119    1.410817
  H      2.625878    1.388434   -1.436489
  H      5.118512   -1.151068    0.430420
  H      5.256129    1.119266   -0.859663

----------------------------
CARTESIAN COORDINATES (A.U.)
----------------------------
  NO LB      ZA    FRAG     MASS         X           Y           Z
   0 C     6.0000    0    12.011    1.771986   -0.355336   -0.497238
   1 C     6.0000    0    12.011    4.118199    0.619096    0.851024
   2 C     6.0000    0    12.011    5.661123    2.555709   -0.746143
   3 C     6.0000    0    12.011    5.608493    5.235864    0.350434
   4 C     6.0000    0    12.011    8.239884    1.357005   -0.733523
   5 C     6.0000    0    12.011    8.111298   -0.867744    0.514766
   6 O     8.0000    0    15.999    5.778884   -1.408118    1.405644
   7 H     1.0000    0     1.008    0.483279    1.224488   -0.894672
   8 H     1.0000    0     1.008    0.775737   -1.743312    0.686519
   9 H     1.0000    0     1.008    2.298652   -1.263846   -2.289758
  10 H     1.0000    0     1.008    3.662676    5.976876    0.371003
  11 H     1.0000    0     1.008    6.779010    6.516335   -0.795907
  12 H     1.0000    0     1.008    6.340430    5.239617    2.294815
  13 H     1.0000    0     1.008    3.544153    1.477991    2.666059
  14 H     1.0000    0     1.008    4.962191    2.623760   -2.714572
  15 H     1.0000    0     1.008    9.672586   -2.175203    0.813376
  16 H     1.0000    0     1.008    9.932644    2.115106   -1.624527

--------------------------------
INTERNAL COORDINATES (ANGSTROEM)
--------------------------------
 C      0   0   0     0.000000000000     0.00000000     0.00000000
 C      1   0   0     1.521975027681     0.00000000     0.00000000
 C      2   1   0     1.559235211427   113.31220390     0.00000000
 C      3   2   1     1.532649764498   113.17009091   112.30749195
 C      3   2   1     1.504860807915   101.26770854   234.60434132
 C      5   3   2     1.351658651416   108.88431489     2.61665155
 O      6   5   3     1.351819505582   113.61811169   359.70284948
 H      1   2   3     1.099181867193   109.76257729   298.51040749
 H      1   2   3     1.099908439019   110.50323863   178.72229316
 H      1   2   3     1.099351355321   110.23290723    58.52709502
 H      4   3   2     1.101874396565   110.48957071   297.56513864
 H      4   3   2     1.100359596632   110.54153438   177.82337092
 H      4   3   2     1.099410832660   110.46340630    57.78372374
 H      2   1   3     1.105154764149   108.81534680   122.91397699
 H      3   2   1     1.105948662292   110.90479139   349.85967017
 H      6   5   3     1.089158987841   125.87404106   179.20352558
 H      5   3   2     1.088877101907   126.06985763   181.00185424

---------------------------
INTERNAL COORDINATES (A.U.)
---------------------------
 C      0   0   0     0.000000000000     0.00000000     0.00000000
 C      1   0   0     2.876115984984     0.00000000     0.00000000
 C      2   1   0     2.946527527964   113.31220390     0.00000000
 C      3   2   1     2.896288314119   113.17009091   112.30749195
 C      3   2   1     2.843774796630   101.26770854   234.60434132
 C      5   3   2     2.554264677721   108.88431489     2.61665155
 O      6   5   3     2.554568648044   113.61811169   359.70284948
 H      1   2   3     2.077152700366   109.76257729   298.51040749
 H      1   2   3     2.078525722135   110.50323863   178.72229316
 H      1   2   3     2.077472986511   110.23290723    58.52709502
 H      4   3   2     2.082240843487   110.48957071   297.56513864
 H      4   3   2     2.079378286467   110.54153438   177.82337092
 H      4   3   2     2.077585382393   110.46340630    57.78372374
 H      2   1   3     2.088439839840   108.81534680   122.91397699
 H      3   2   1     2.089940089908   110.90479139   349.85967017
 H      6   5   3     2.058212203318   125.87404106   179.20352558
 H      5   3   2     2.057679516102   126.06985763   181.00185424


           ************************************************************
           *        Program running with 8 parallel MPI-processes     *
           *              working on a common directory               *
           ************************************************************
------------------------------------------------------------------------------
                   ___                                                        
                  /   \      - P O W E R E D   B Y -                         
                 /     \                                                     
                 |  |  |   _    _      __       _____    __    __             
                 |  |  |  | |  | |    /  \     |  _  \  |  |  /  |          
                  \  \/   | |  | |   /    \    | | | |  |  | /  /          
                 / \  \   | |__| |  /  /\  \   | |_| |  |  |/  /          
                |  |  |   |  __  | /  /__\  \  |    /   |      \           
                |  |  |   | |  | | |   __   |  |    \   |  |\   \          
                \     /   | |  | | |  |  |  |  | |\  \  |  | \   \       
                 \___/    |_|  |_| |__|  |__|  |_| \__\ |__|  \__/        
                                                                              
                      - O R C A' S   B I G   F R I E N D -                    
                                      &                                       
                       - I N T E G R A L  F E E D E R -                       
                                                                              
 v1 FN, 2020, v2 2021, v3 2022-2024                                           
------------------------------------------------------------------------------


----------------------
SHARK INTEGRAL PACKAGE
----------------------

Number of atoms                             ...     17
Number of basis functions                   ...    148
Number of shells                            ...     72
Maximum angular momentum                    ...      2
Integral batch strategy                     ... SHARK/LIBINT Hybrid
RI-J (if used) integral strategy            ... SPLIT-RIJ (Revised 2003 algorithm where possible)
Printlevel                                  ...      1
Contraction scheme used                     ... SEGMENTED contraction
Prescreening option                         ... SCHWARTZ
   Thresh                                   ... 1.000e-12
   Tcut                                     ... 1.000e-14
   Tpresel                                  ... 1.000e-14 
Coulomb Range Separation                    ... NOT USED
Exchange Range Separation                   ... NOT USED
Multipole approximations                    ... NOT USED
Finite Nucleus Model                        ... NOT USED
CABS basis                                  ... NOT available
Auxiliary Coulomb fitting basis             ... AVAILABLE
   # of basis functions in Aux-J            ...    453
   # of shells in Aux-J                     ...    155
   Maximum angular momentum in Aux-J        ...      4
Auxiliary J/K fitting basis                 ... NOT available
Auxiliary Correlation fitting basis         ... AVAILABLE
   # of basis functions in Aux-C            ...    476
   # of shells in Aux-C                     ...    172
   Maximum angular momentum in Aux-C        ...      3
Auxiliary 'external' fitting basis          ... NOT available

Checking pre-screening integrals            ... done (  0.0 sec) Dimension = 72
Check shell pair data                       ... done (  0.0 sec)
Shell pair information
Shell pair cut-off parameter TPreSel        ...   1.0e-14
Total number of shell pairs                 ...      2628
Shell pairs after pre-screening             ...      2593
Total number of primitive shell pairs       ...      9166
Primitive shell pairs kept                  ...      7152
          la=0 lb=0:    847 shell pairs
          la=1 lb=0:    968 shell pairs
          la=1 lb=1:    296 shell pairs
          la=2 lb=0:    286 shell pairs
          la=2 lb=1:    168 shell pairs
          la=2 lb=2:     28 shell pairs

Calculating one electron integrals          ... done (  0.0 sec)
Calculating RI/J V-Matrix + Cholesky decomp.... done (  0.0 sec)
Calculating RI/C V-Matrix + Cholesky decomp.... done (  0.0 sec)
Calculating Nuclear repulsion               ... done (  0.0 sec) ENN=    313.160181904905 Eh

Diagonalization of the overlap matrix:
Smallest eigenvalue                        ... 7.770e-04
Time for diagonalization                   ...    0.002 sec
Threshold for overlap eigenvalues          ... 1.000e-07
Number of eigenvalues below threshold      ... 0
Time for construction of square roots      ...    0.002 sec
Total time needed                          ...    0.005 sec

-------------------
DFT GRID GENERATION
-------------------

General Integration Accuracy     IntAcc      ... 4.388
Radial Grid Type                 RadialGrid  ... OptM3 with GC (2021)
Angular Grid (max. ang.)         AngularGrid ... 4 (Lebedev-302)
Angular grid pruning method      GridPruning ... 4 (adaptive)
Weight generation scheme         WeightScheme... mBecke (2022)
Basis function cutoff            BFCut       ... 1.0000e-12
Integration weight cutoff        WCut        ... 1.0000e-14
Partially contracted basis set               ... off
Rotationally invariant grid construction     ... off
Angular grids for H and He will be reduced by one unit

Total number of grid points                  ...    74253
Total number of batches                      ...     1169
Average number of points per batch           ...       63
Average number of grid points per atom       ...     4368

--------------------
COSX GRID GENERATION
--------------------

GRIDX 1
-------
General Integration Accuracy     IntAcc      ... 3.816
Radial Grid Type                 RadialGrid  ... OptM3 with GC (2021)
Angular Grid (max. ang.)         AngularGrid ... 1 (Lebedev-50)
Angular grid pruning method      GridPruning ... 4 (adaptive)
Weight generation scheme         WeightScheme... mBecke (2022)
Basis function cutoff            BFCut       ... 1.0000e-12
Integration weight cutoff        WCut        ... 1.0000e-14
Partially contracted basis set               ... on
Rotationally invariant grid construction     ... off
Angular grids for H and He will be reduced by one unit

Total number of grid points                  ...     9521
Total number of batches                      ...       85
Average number of points per batch           ...      112
Average number of grid points per atom       ...      560
UseSFitting                                  ... on

GRIDX 2
-------
General Integration Accuracy     IntAcc      ... 4.020
Radial Grid Type                 RadialGrid  ... OptM3 with GC (2021)
Angular Grid (max. ang.)         AngularGrid ... 2 (Lebedev-110)
Angular grid pruning method      GridPruning ... 4 (adaptive)
Weight generation scheme         WeightScheme... mBecke (2022)
Basis function cutoff            BFCut       ... 1.0000e-12
Integration weight cutoff        WCut        ... 1.0000e-14
Partially contracted basis set               ... on
Rotationally invariant grid construction     ... off
Angular grids for H and He will be reduced by one unit

Total number of grid points                  ...    20141
Total number of batches                      ...      167
Average number of points per batch           ...      120
Average number of grid points per atom       ...     1185
UseSFitting                                  ... on

GRIDX 3
-------
General Integration Accuracy     IntAcc      ... 4.338
Radial Grid Type                 RadialGrid  ... OptM3 with GC (2021)
Angular Grid (max. ang.)         AngularGrid ... 3 (Lebedev-194)
Angular grid pruning method      GridPruning ... 4 (adaptive)
Weight generation scheme         WeightScheme... mBecke (2022)
Basis function cutoff            BFCut       ... 1.0000e-12
Integration weight cutoff        WCut        ... 1.0000e-14
Partially contracted basis set               ... on
Rotationally invariant grid construction     ... off
Angular grids for H and He will be reduced by one unit

Total number of grid points                  ...    44102
Total number of batches                      ...      353
Average number of points per batch           ...      124
Average number of grid points per atom       ...     2594
UseSFitting                                  ... on
Initializing property integral containers    ... done (  0.0 sec)

SHARK setup successfully completed in   0.8 seconds

Maximum memory used throughout the entire STARTUP-calculation: 21.2 MB


           ************************************************************
           *        Program running with 8 parallel MPI-processes     *
           *              working on a common directory               *
           ************************************************************
Occupation numbers will be reassigned to an Aufbau configuration
             **** ENERGY FILE WAS UPDATED (calc.en.tmp) ****
Finished Guess after   0.3 sec
Maximum memory used throughout the entire GUESS-calculation: 9.1 MB


           ************************************************************
           *        Program running with 8 parallel MPI-processes     *
           *              working on a common directory               *
           ************************************************************
--------------------
CPCM SOLVATION MODEL
--------------------
CPCM parameters:
  Epsilon                                         ...      16.7000
  Refrac                                          ...       1.2750
  Rsolv                                           ...       1.3000
  Surface type                                    ... GAUSSIAN VDW
  Discretization scheme                           ... Constant charge density
    Threshold for H atoms                         ...       5.0000 (charges/Ang^2)
    Threshold for non-H atoms                     ...       5.0000 (charges/Ang^2)
  Epsilon function type                           ...         CPCM
Solvent:                                          ... CUSTOM
Radii:
  Scheme                                          ... Element-dependent radii
  Radius for C  used is    3.8550 Bohr (=   2.0400 Ang.)
  Radius for O  used is    3.4469 Bohr (=   1.8240 Ang.)
  Radius for H  used is    2.4944 Bohr (=   1.3200 Ang.)
Calculating surface                               ...        done! (  0.0s)
Cavity surface points                             ...         1496
Cavity Volume                                     ...     926.0320
Cavity Surface-area                               ...     540.0476
Calculating surface distance matrix               ...        done! (  0.0s)
Performing Cholesky decomposition & store         ...        done! (  0.2s)
Overall time for CPCM initialization              ...                 0.2s

----------------------------------------D-I-I-S--------------------------------------------
Iteration    Energy (Eh)           Delta-E    RMSDP     MaxDP     DIISErr   Damp  Time(sec)
-------------------------------------------------------------------------------------------
               ***  Starting incremental Fock matrix formation  ***
    1    -308.9551861318170154     0.00e+00  2.30e-04  4.04e-03  1.12e-02  0.700   1.2
    2    -308.9555787786082988    -3.93e-04  1.95e-04  3.18e-03  7.51e-03  0.700   0.8
                               ***Turning on AO-DIIS***
    3    -308.9558793486091304    -3.01e-04  1.56e-04  2.11e-03  5.22e-03  0.700   0.8
    4    -308.9561019790778005    -2.23e-04  3.98e-04  5.90e-03  4.18e-03  0.000   0.5
                              *** Initializing SOSCF ***
---------------------------------------S-O-S-C-F--------------------------------------
Iteration    Energy (Eh)           Delta-E    RMSDP     MaxDP     MaxGrad    Time(sec)
--------------------------------------------------------------------------------------
    5    -308.9566900420950901    -5.88e-04  3.45e-05  5.62e-04  6.51e-04     0.4
               *** Restarting incremental Fock matrix formation ***
    6    -308.9566986788184408    -8.64e-06  2.30e-05  4.08e-04  9.63e-05     0.6
    7    -308.9566989829954196    -3.04e-07  9.51e-06  1.87e-04  5.70e-05     0.6
    8    -308.9566991141338690    -1.31e-07  2.64e-06  4.11e-05  8.35e-06     0.5
    9    -308.9566991163565604    -2.22e-09  8.10e-07  1.52e-05  9.02e-06     0.5
   10    -308.9566991191208558    -2.76e-09  3.44e-07  5.81e-06  1.01e-06     0.5
   11    -308.9566991190342264     8.66e-11  7.65e-08  2.00e-06  8.84e-07     0.5
                 **** Energy Check signals convergence ****

               *****************************************************
               *                     SUCCESS                       *
               *           SCF CONVERGED AFTER  11 CYCLES          *
               *****************************************************

Recomputing exchange energy using gridx3       ... done (    0.791 sec)
Old exchange energy                            :    -22.718314584 Eh
New exchange energy                            :    -22.718331323 Eh
Exchange energy change after final integration :     -0.000016739 Eh
Total energy after final integration           :   -308.956715859 Eh
             **** ENERGY FILE WAS UPDATED (calc.en.tmp) ****

----------------
TOTAL SCF ENERGY
----------------

Total Energy       :       -308.95671585851841 Eh           -8407.13965 eV

Components:
Nuclear Repulsion  :        313.16018190490485 Eh            8521.52178 eV
Electronic Energy  :       -622.11178862410884 Eh          -16928.52240 eV
One Electron Energy:      -1038.49943747099201 Eh          -28259.00635 eV
Two Electron Energy:        416.38764884688322 Eh           11330.48396 eV
CPCM Dielectric    :         -0.00509239983031 Eh              -0.13857 eV

Virial components:
Potential Energy   :       -615.20808307999027 Eh          -16740.66302 eV
Kinetic Energy     :        306.25136722147187 Eh            8333.52337 eV
Virial Ratio       :          2.00883375203053

DFT components:
N(Alpha)           :       26.999964852062 electrons
N(Beta)            :       26.999964852062 electrons
N(Total)           :       53.999929704125 electrons
E(X)               :      -20.164724749739 Eh       
E(C)               :       -1.308045619679 Eh       
E(XC)              :      -21.472770369418 Eh       

CPCM Solvation Model Properties:
Surface-charge          :         -0.02109642591700
Corrected charge        :         -0.00000000000000
Outlying charge corr.   :          0.00003296282034 Eh               0.00090 eV
Free-energy (cav+disp)  :  This term is not implemented in the current solvation scheme

---------------
SCF CONVERGENCE
---------------

  Last Energy change         ...   -8.6629e-11  Tolerance :   1.0000e-09
  Last MAX-Density change    ...    1.9989e-06  Tolerance :   1.0000e-08
  Last RMS-Density change    ...    7.6496e-08  Tolerance :   1.0000e-09
  Last DIIS Error            ...    6.5054e-04  Tolerance :   1.0000e-08
  Last Orbital Gradient      ...    8.8423e-07  Tolerance :   2.0000e-06
  Last Orbital Rotation      ...    2.1288e-06  Tolerance :   2.0000e-06


Total SCF time: 0 days 0 hours 0 min 8 sec 
Finished LeanSCF after   8.6 sec

Maximum memory used throughout the entire LEANSCF-calculation: 16.5 MB


           ************************************************************
           *        Program running with 8 parallel MPI-processes     *
           *              working on a common directory               *
           ************************************************************

------------------------------------------------------------------------------
                                ORCA  MP2 
------------------------------------------------------------------------------

Freezing NCore=14 chemical core electrons

----------------------
RI-MP2 ENERGY+GRADIENT
----------------------
Dimension of the orbital basis            ...  148
Dimension of the AuxC basis               ...  476
Memory devoted to MP2                     ... 8000 MB   
Data format for matrix containers         ... DOUBLE
Compression type for matrix containers    ... UNCOMPRESSED
Overall scaling of the MP2 energy         ...   2.700e-01

-----------------------
SHARK RI TRANSFORMATION
-----------------------

Number of basis functions                ...    148
Number of aux functions                  ...    476
Number of operators                      ...      1
Generation of IJK                        ... YES
Generation of IAK                        ... YES
Generation of ABK                        ... NO
Orbital Range Operator  0:    0-  26 to   27- 147

Aux basis identifier                     ...   AUXC
Contraction scheme used                  ... SEGMENTED
Do orthogonalization                     ... YES
All operator combinations                ... NO
Transpose (ia|K)                         ... NO
Integral generator used                  ... LIBINT
Starting integral generation + trafo... 
Half trafo (segmented) done. Total time =  0.1 sec. integrals=  0.1 sec trafo=  0.0 sec
Integral generation and half transformation done (  0.1 sec)

Reading or making V^(-1/2)          ... done (  0.0 sec)
Sorting IJK integrals               ... done (  0.0 sec)
Sorting IAK integrals               ... done (  0.1 sec)

SHARK RI integral transformation done. Total time =  0.2 sec.

Opening buffers                              ... done
Frozen core precalculation                   ... done

Starting loop over batches of integrals:

Operator 0  - window                       ... (  7- 26)x( 27-147)
Operator 0  - Memory available             ...  8000 MB
Operator 0  - Memory needed per MO         ...   0.4 MB
Operator 0  - Number of orbitals per batch ... 3
Operator 0  - Number of batches            ... 1

OPERATOR  0   PASS   0:  MOs     7 ...    9 +   10 ...   12 +   13 ...   15 +   16 ...   18
                            +   19 ...   21 +   22 ...   24 +   25 ...   26
  Reading integrals       ... ok
  Internal MO   9
Closing buffer GIPV ( 0.01 GB; CompressionRatio= 1.00)
Time spent in pair loops =     0.211 sec
Deleting buffers (Ka|jb) ...done

-----------------------------------------------
 RI-MP2 CORRELATION ENERGY:     -0.332594251 Eh
-----------------------------------------------


---------------------
MP2 DENSITY FORMATION
---------------------

Completing the external part of the density      ... done
Storing the unrelaxed density                    ... done

Re-sorting 3-index density container for op 0    ... done
Computing external part of the Lagrangian        ... done
Calculating the xc-kernel                        ... done
Calculating G(D)                                 ... done
Completing the Lagrangian                        ... done
Solving the Z-vector equations                   ... Using XC Grid                  ... (calc.grid_cpscf.tmp) 
Recalculating density on grid  ... (calc.grho_cpscf0.tmp) done
Calculating the xc-kernel      ... (calc.fxc_cpscf0.tmp) done

-------------------
SHARK CP-SCF DRIVER
-------------------

Dimension of the orbital basis          ...    148
Dimension of the CPSCF-problem          ...   3267
Number of operators                     ...      1
Max. number of iterations               ...    128
Convergence Tolerance                   ... 3.0e-05
Number of perturbations                 ...      1
Perturbation type                       ... REAL

----------------------------
POPLE LINEAR EQUATION SOLVER
----------------------------

  ITERATION   0:   ||err||_max =   3.5502e-02 (   0.4 sec)
  ITERATION   1:   ||err||_max =   8.5404e-03 (   0.8 sec)
  ITERATION   2:   ||err||_max =   3.4514e-03 (   0.5 sec)
  ITERATION   3:   ||err||_max =   8.7266e-04 (   0.4 sec)
  ITERATION   4:   ||err||_max =   2.8426e-04 (   0.5 sec)
  ITERATION   5:   ||err||_max =   8.0300e-05 (   0.4 sec)
  ITERATION   6:   ||err||_max =   2.3071e-05 (   0.4 sec)
done
Finalizing the relaxed density                   ... done
Transforming P to the AO basis                   ... done
Storing the relaxed density                      ... done

------------------------------------
ENERGY WEIGHTED DENSITY FINALIZATION
------------------------------------

Gathering the parts of the W-matrix              ... done
Forming the Z-density                            ... done
Transforming Z to the AO basis                   ... done
Calculating G(Z)                                 ... done
Finalizing the W-matrix                          ... done
Transforming W to the AO basis and storing       ... done

----------------------------------
MP2 DERIVATIVE INTEGRAL GENERATION
----------------------------------

Input SCF Electron Density              ... calc.scfp
Input Correlated Electron Density       ... calc.pmp2re
Input Energy Weighted Density           ... calc.wmp2.tmp

Nuclear repulsion gradient              ... done (  0.0 sec)
HCore & Overlap gradient  (SHARK)       ... done (  0.0 sec)
Two-electron RIJ gradient terms         ... done (  0.2 sec)

-----------------------------------------------------------
MP2 COSX Grid Generation
-----------------------------------------------------------

General Integration Accuracy     IntAcc      ... 4.871
Radial Grid Type                 RadialGrid  ... OptM3 with GC (2021)
Angular Grid (max. ang.)         AngularGrid ... 4 (Lebedev-302)
Angular grid pruning method      GridPruning ... 4 (adaptive)
Weight generation scheme         WeightScheme... mBecke (2022)
Basis function cutoff            BFCut       ... 1.0000e-12
Integration weight cutoff        WCut        ... 1.0000e-14
Partially contracted basis set               ... on
Rotationally invariant grid construction     ... off
Angular grids for H and He will be reduced by one unit

Total number of grid points                  ...    86028
Total number of batches                      ...      678
Average number of points per batch           ...      126
Average number of grid points per atom       ...     5060
UseSFitting                                  ... on
Two-electron COSX gradient terms        ... 
Integration Timings:
Total Time                  =     2.5 sec
Basis fcn evaluation        =     0.0 sec
Density evaluation          =     0.1 sec
A evaluation                =     2.1 sec
A derivative evaluation     =     0.0 sec
S-fit derivative evaluation =     0.0 sec
anal. over. der. evaluation =     0.0 sec
num. over. der. evaluation  =     0.2 sec
K(P) evaluation             =     0.0 sec
finalize                    =     0.0 sec

done (  3.1 sec)
CPCM gradient                           ... done (  0.3 sec)
DFT XC gradient                         ... Exchange-correlation gradient    ... done
done (  0.4 sec)
Empirical dispersion gradient           ... 
-------------------
DISPERSION GRADIENT
-------------------

   1   C   :   -0.000284173   -0.000141130   -0.000033969
   2   C   :    0.000031808   -0.000115843    0.000026861
   3   C   :    0.000092050    0.000034078   -0.000018885
   4   C   :    0.000022103    0.000299414    0.000018904
   5   C   :    0.000203845   -0.000047974   -0.000038813
   6   C   :    0.000133529   -0.000118397    0.000032187
   7   O   :    0.000063895   -0.000141906    0.000069244
   8   H   :   -0.000143548   -0.000033805   -0.000029234
   9   H   :   -0.000106942   -0.000059950    0.000007280
  10   H   :   -0.000123285   -0.000075453   -0.000070819
  11   H   :   -0.000028140    0.000151643    0.000015105
  12   H   :    0.000012039    0.000132460   -0.000012000
  13   H   :    0.000009042    0.000146727    0.000070991
  14   H   :   -0.000079578   -0.000009550    0.000107263
  15   H   :   -0.000006477    0.000056708   -0.000108083
  16   H   :    0.000080538   -0.000070369    0.000017640
  17   H   :    0.000123293   -0.000006655   -0.000053671

Difference to translation invariance:
           :    0.0000000000    0.0000000000   -0.0000000000

Difference to rotation invariance:
           :    0.0000000000    0.0000000000    0.0000000000

Norm of the Dispersion gradient    ...    0.0007208070
RMS gradient                       ...    0.0001009332
MAX gradient                       ...    0.0002994138
done (  0.0 sec)

-------
TIMINGS
-------

Total time                :   10.096 sec
Integral trafo            :    0.157 sec (  1.6%)
FC preparation            :    0.032 sec (  0.3%)
I/O of integrals          :    0.059 sec (  0.6%)
K(i,j) operators          :    0.027 sec (  0.3%)
T(i,j) pair energies      :    0.006 sec (  0.1%)
V**(-1/2)                 :    0.144 sec (  1.4%)
Gamma(ia|P)               :    0.025 sec (  0.3%)
Gamma-Trafo               :    0.015 sec (  0.1%)
D(virtual)                :    0.001 sec (  0.0%)
D(internal)               :    0.030 sec (  0.3%)
W(virtual)                :    0.003 sec (  0.0%)
W(internal)               :    0.034 sec (  0.3%)
L(virtual)                :    0.076 sec (  0.8%)
L(internal)               :    0.005 sec (  0.0%)
XC kernel                 :    0.024 sec (  0.2%)
G(D)                      :    0.797 sec (  7.9%)
G(Z)                      :    0.752 sec (  7.4%)
Z-vector solution         :    3.595 sec ( 35.6%)
3-index derivative        :    0.100 sec (  1.0%)
2-index derivative        :    0.022 sec (  0.2%)
Fock matrix gradient      :    4.041 sec ( 40.0%)


---------------------------------------
MP2 TOTAL ENERGY:     -309.289310110 Eh
---------------------------------------

The final MP2 gradient
  0:  -0.00275451   0.00236718  -0.00375916
  1:   0.01244331  -0.01609264   0.01064593
  2:  -0.00310016  -0.00442542  -0.00161210
  3:   0.00204535   0.00186321   0.00325805
  4:  -0.00317479   0.01173979  -0.00614443
  5:  -0.00726451  -0.02467156   0.01517562
  6:  -0.00552801   0.02630620  -0.01168635
  7:  -0.00008337  -0.00007287   0.00010100
  8:   0.00036624  -0.00022516   0.00087162
  9:   0.00000774  -0.00031511   0.00028479
 10:  -0.00072848  -0.00053475  -0.00052909
 11:   0.00036401  -0.00050950  -0.00057961
 12:  -0.00000847  -0.00019879  -0.00035438
 13:  -0.00202831  -0.00012873   0.00041219
 14:   0.00335981  -0.00046917  -0.00162587
 15:   0.00564352   0.00620493  -0.00478837
 16:   0.00045738  -0.00082926   0.00028719

-----------------------------------
NORM OF THE MP2 GRADIENT:  0.051546
-----------------------------------

Maximum memory used throughout the entire MP2-calculation: 30.3 MB


-------------------------------------------------------------------------------
                          DFT DISPERSION CORRECTION                            
                                                                               
                              DFTD3 V3.1  Rev 1                                
                          USING Becke-Johnson damping                          
-------------------------------------------------------------------------------
-------------------------   ----------------
Dispersion correction           -0.011069334
-------------------------   ----------------


-------------------------   --------------------
FINAL SINGLE POINT ENERGY      -309.300379443897
-------------------------   --------------------

------------------------------------------------------------------------------
                         ORCA GEOMETRY RELAXATION STEP
------------------------------------------------------------------------------

Reading the OPT-File                    .... done
Getting information on internals        .... done
Copying old internal coords+grads       .... done
Making the new internal coordinates     .... (2022 redundants) done
Validating the new internal coordinates .... (2022 redundants) done
Calculating the B-matrix                .... done
Calculating the G,G- and P matrices     .... done
Transforming gradient to internals      .... done
Projecting the internal gradient        .... done
Number of atoms                         ....  17
Number of internal coordinates          ....  80
Current Energy                          ....  -309.300379444 Eh
Current gradient norm                   ....     0.051545506 Eh/bohr
Maximum allowed component of the step   ....  0.300
Current trust radius                    ....  0.300
Updating the Hessian (BFGS)             .... done
Forming the augmented Hessian           .... done
Diagonalizing the augmented Hessian     .... done
Last element of RFO vector              ....  0.991124363
Lowest eigenvalues of augmented Hessian:
 -0.003472235  0.011208008  0.011323181  0.014583515  0.022748910
Length of the computed step             ....  0.134128422
The final length of the internal step   ....  0.134128422
Converting the step to Cartesian space:
 Initial RMS(Int)=    0.0149960135
Transforming coordinates:
 Iter   0:  RMS(Cart)=    0.0188717040 RMS(Int)=    0.0149710898
done
Storing new coordinates                 .... done
The predicted energy change is          ....    -0.001767351
Previously predicted energy change      ....    -0.005128999
Actually observed energy change         ....    -0.006883307
Ratio of predicted to observed change   ....     1.342037049
New trust radius                        ....     0.300000000

                                .--------------------.
          ----------------------|Geometry convergence|-------------------------
          Item                value                   Tolerance       Converged
          ---------------------------------------------------------------------
          Energy change      -0.0068833069            0.0000010000      NO
          RMS gradient        0.0032176166            0.0000300000      NO
          MAX gradient        0.0168084744            0.0001000000      NO
          RMS step            0.0149960135            0.0006000000      NO
          MAX step            0.0619491132            0.0010000000      NO
          ........................................................
          Max(Bonds)      0.0291      Max(Angles)    3.55
          Max(Dihed)        1.25      Max(Improp)    0.00
          ---------------------------------------------------------------------

The optimization has not yet converged - more geometry cycles are needed


    ---------------------------------------------------------------------------
                         Redundant Internal Coordinates
                            (Angstroem and degrees)

        Definition                    Value    dE/dq     Step     New-Value
    ----------------------------------------------------------------------------
     1. B(C   1,C   0)                1.5220  0.002591 -0.0064    1.5156   
     2. B(C   2,C   1)                1.5592  0.000300  0.0001    1.5594   
     3. B(C   3,C   2)                1.5326  0.001217 -0.0025    1.5302   
     4. B(C   4,C   2)                1.5049 -0.004449  0.0095    1.5144   
     5. B(C   5,C   4)                1.3517  0.008670 -0.0127    1.3390   
     6. B(O   6,C   5)                1.3518 -0.005386  0.0083    1.3601   
     7. B(O   6,C   1)                1.4175 -0.016808  0.0291    1.4466   
     8. B(H   7,C   0)                1.0992 -0.000019 -0.0009    1.0982   
     9. B(H   8,C   0)                1.0999  0.000471 -0.0021    1.0978   
    10. B(H   9,C   0)                1.0994 -0.000110 -0.0007    1.0986   
    11. B(H  10,C   3)                1.1019  0.000482 -0.0020    1.0999   
    12. B(H  11,C   3)                1.1004  0.000214 -0.0014    1.0989   
    13. B(H  12,C   3)                1.0994 -0.000336 -0.0002    1.0992   
    14. B(H  13,C   1)                1.1052  0.000867 -0.0029    1.1022   
    15. B(H  14,C   2)                1.1059  0.000390 -0.0016    1.1044   
    16. B(H  15,C   5)                1.0892 -0.000355  0.0015    1.0907   
    17. B(H  16,C   4)                1.0889 -0.000059  0.0007    1.0896   
    18. A(C   1,C   0,H   8)          110.50 -0.001440    0.55    111.05   
    19. A(H   7,C   0,H   8)          108.63  0.000349   -0.06    108.57   
    20. A(C   1,C   0,H   7)          109.76  0.000389   -0.16    109.60   
    21. A(H   7,C   0,H   9)          108.95  0.000187   -0.22    108.74   
    22. A(H   8,C   0,H   9)          108.72  0.000283    0.01    108.72   
    23. A(C   1,C   0,H   9)          110.23  0.000253   -0.12    110.12   
    24. A(C   2,C   1,O   6)          106.56 -0.001119    0.54    107.10   
    25. A(C   0,C   1,O   6)          110.27  0.002799   -0.96    109.30   
    26. A(C   0,C   1,H  13)          108.82 -0.001061    0.47    109.28   
    27. A(O   6,C   1,H  13)          107.56  0.000510   -0.46    107.10   
    28. A(C   0,C   1,C   2)          113.31 -0.002378    1.04    114.35   
    29. A(C   2,C   1,H  13)          110.16  0.001436   -0.72    109.44   
    30. A(C   1,C   2,C   4)          101.27  0.000278   -0.17    101.10   
    31. A(C   3,C   2,H  14)          108.69  0.001855   -0.75    107.94   
    32. A(C   1,C   2,H  14)          110.90  0.001399   -1.30    109.61   
    33. A(C   3,C   2,C   4)          113.88 -0.000936    0.90    114.79   
    34. A(C   1,C   2,C   3)          113.17 -0.000156    0.04    113.21   
    35. A(C   4,C   2,H  14)          108.73 -0.002659    1.39    110.12   
    36. A(H  11,C   3,H  12)          108.45  0.000465   -0.20    108.25   
    37. A(H  10,C   3,H  12)          108.62  0.000673   -0.27    108.35   
    38. A(C   2,C   3,H  12)          110.46  0.000149   -0.10    110.37   
    39. A(H  10,C   3,H  11)          108.20  0.000890   -0.23    107.97   
    40. A(C   2,C   3,H  11)          110.54 -0.001026    0.37    110.91   
    41. A(C   2,C   3,H  10)          110.49 -0.001082    0.41    110.90   
    42. A(C   2,C   4,H  16)          126.07  0.001650   -0.33    125.74   
    43. A(C   2,C   4,C   5)          108.88 -0.001256    0.07    108.96   
    44. A(C   5,C   4,H  16)          125.02 -0.000396    0.26    125.28   
    45. A(O   6,C   5,H  15)          120.51  0.013353   -3.55    116.96   
    46. A(C   4,C   5,H  15)          125.87 -0.006486    1.95    127.83   
    47. A(C   4,C   5,O   6)          113.62 -0.006868    1.60    115.21   
    48. A(C   1,O   6,C   5)          109.50  0.008917   -2.00    107.50   
    49. D(O   6,C   1,C   0,H   8)     59.39  0.000552   -0.79     58.60   
    50. D(C   2,C   1,C   0,H   8)    178.72 -0.000494   -0.07    178.65   
    51. D(C   2,C   1,C   0,H   9)     58.53 -0.000083   -0.35     58.17   
    52. D(O   6,C   1,C   0,H   9)    -60.81  0.000964   -1.07    -61.88   
    53. D(O   6,C   1,C   0,H   7)    179.17  0.000327   -0.63    178.55   
    54. D(C   2,C   1,C   0,H   7)    -61.49 -0.000719    0.09    -61.40   
    55. D(C   3,C   2,C   1,C   0)    112.31 -0.000753   -0.25    112.05   
    56. D(C   4,C   2,C   1,H  13)    112.44  0.000211   -0.08    112.36   
    57. D(C   4,C   2,C   1,O   6)     -3.95 -0.000506    0.53     -3.42   
    58. D(C   4,C   2,C   1,C   0)   -125.40 -0.001779    0.74   -124.65   
    59. D(C   3,C   2,C   1,H  13)     -9.86  0.001237   -1.07    -10.93   
    60. D(C   3,C   2,C   1,O   6)   -126.25  0.000520   -0.46   -126.71   
    61. D(H  10,C   3,C   2,H  14)     61.24  0.001733   -0.99     60.25   
    62. D(H  10,C   3,C   2,C   4)   -177.39 -0.000950    0.84   -176.56   
    63. D(H  10,C   3,C   2,C   1)    -62.43 -0.001334    1.25    -61.18   
    64. D(H  11,C   3,C   2,H  14)    -58.50  0.001982   -1.20    -59.70   
    65. D(H  11,C   3,C   2,C   4)     62.87 -0.000701    0.63     63.49   
    66. D(H  11,C   3,C   2,C   1)    177.82 -0.001085    1.04    178.87   
    67. D(H  16,C   4,C   2,C   1)   -179.00  0.000123   -0.14   -179.14   
    68. D(C   5,C   4,C   2,H  14)   -114.24 -0.000429    0.64   -113.60   
    69. D(C   5,C   4,C   2,C   3)    124.42 -0.000254    0.04    124.46   
    70. D(H  16,C   4,C   2,C   3)    -57.20 -0.000362    0.25    -56.95   
    71. D(C   5,C   4,C   2,C   1)      2.62  0.000231   -0.35      2.27   
    72. D(H  15,C   5,C   4,H  16)      0.80 -0.000105   -0.05      0.75   
    73. D(H  15,C   5,C   4,C   2)    179.20 -0.000170    0.14    179.34   
    74. D(O   6,C   5,C   4,H  16)   -178.70 -0.000045   -0.12   -178.82   
    75. D(O   6,C   5,C   4,C   2)     -0.30 -0.000110    0.07     -0.23   
    76. D(C   1,O   6,C   5,C   4)     -2.50 -0.000508    0.38     -2.12   
    77. D(C   5,O   6,C   1,H  13)   -114.06 -0.000593    0.18   -113.88   
    78. D(C   5,O   6,C   1,C   2)      4.06  0.000758   -0.61      3.46   
    79. D(C   5,O   6,C   1,C   0)    127.42 -0.001187    0.44    127.87   
    80. D(C   1,O   6,C   5,H  15)    177.97 -0.000349    0.29    178.26   
    ----------------------------------------------------------------------------

Geometry step timings:
Preparation and reading OPT file:      0.000 s (11.836 %)
Internal coordinates            :      0.000 s ( 1.143 %)
B/P matrices and projection     :      0.001 s (26.866 %)
Hessian update/contruction      :      0.000 s (14.560 %)
Making the step                 :      0.001 s (19.939 %)
Converting the step to Cartesian:      0.000 s ( 2.757 %)
Storing new data                :      0.000 s ( 1.076 %)
Checking convergence            :      0.000 s ( 0.403 %)
Final printing                  :      0.001 s (21.352 %)
Total time                      :      0.003 s

Time for energy+gradient        :     20.577 s
Time for complete geometry iter :     20.777 s

         *************************************************************
         *                GEOMETRY OPTIMIZATION CYCLE   3            *
         *************************************************************
---------------------------------
CARTESIAN COORDINATES (ANGSTROEM)
---------------------------------
  C      0.943559   -0.192923   -0.261189
  C      2.178676    0.335406    0.440526
  C      3.003066    1.362159   -0.394573
  C      2.964316    2.778658    0.182922
  C      4.370190    0.711052   -0.388553
  C      4.292908   -0.456196    0.263044
  O      3.061622   -0.768046    0.749843
  H      0.257822    0.637761   -0.475301
  H      0.418764   -0.927210    0.363759
  H      1.223611   -0.672600   -1.209056
  H      1.935011    3.165771    0.203772
  H      3.572586    3.465578   -0.421854
  H      3.356998    2.784095    1.209607
  H      1.884764    0.793635    1.398946
  H      2.607160    1.404657   -1.424651
  H      5.091534   -1.177659    0.439698
  H      5.268069    1.111535   -0.858286

----------------------------
CARTESIAN COORDINATES (A.U.)
----------------------------
  NO LB      ZA    FRAG     MASS         X           Y           Z
   0 C     6.0000    0    12.011    1.783068   -0.364572   -0.493576
   1 C     6.0000    0    12.011    4.117101    0.633825    0.832474
   2 C     6.0000    0    12.011    5.674972    2.574107   -0.745635
   3 C     6.0000    0    12.011    5.601744    5.250902    0.345672
   4 C     6.0000    0    12.011    8.258462    1.343693   -0.734258
   5 C     6.0000    0    12.011    8.112420   -0.862086    0.497080
   6 O     8.0000    0    15.999    5.785626   -1.451397    1.416997
   7 H     1.0000    0     1.008    0.487214    1.205194   -0.898188
   8 H     1.0000    0     1.008    0.791349   -1.752174    0.687404
   9 H     1.0000    0     1.008    2.312289   -1.271029   -2.284785
  10 H     1.0000    0     1.008    3.656641    5.982441    0.385073
  11 H     1.0000    0     1.008    6.751209    6.548994   -0.797189
  12 H     1.0000    0     1.008    6.343807    5.261177    2.285825
  13 H     1.0000    0     1.008    3.561688    1.499753    2.643626
  14 H     1.0000    0     1.008    4.926819    2.654417   -2.692201
  15 H     1.0000    0     1.008    9.621605   -2.225453    0.830909
  16 H     1.0000    0     1.008    9.955208    2.100497   -1.621926

--------------------------------
INTERNAL COORDINATES (ANGSTROEM)
--------------------------------
 C      0   0   0     0.000000000000     0.00000000     0.00000000
 C      1   0   0     1.515602336487     0.00000000     0.00000000
 C      2   1   0     1.559240530170   114.35835740     0.00000000
 C      3   2   1     1.530186630287   113.20696452   112.04568957
 C      3   2   1     1.514266950547   101.07339906   235.33636209
 C      5   3   2     1.339036302920   108.94416367     2.25684259
 O      6   5   3     1.360253459911   115.22893453   359.76597874
 H      1   2   3     1.098232682741   109.59933924   298.59232634
 H      1   2   3     1.097792101826   111.04924816   178.64488740
 H      1   2   3     1.098621930271   110.11627752    58.16542613
 H      4   3   2     1.099890394705   110.89523239   298.80469849
 H      4   3   2     1.098911789770   110.91193571   178.85158349
 H      4   3   2     1.099232001707   110.36661529    58.88581348
 H      2   1   3     1.102237596198   109.28097916   123.06259001
 H      3   2   1     1.104358924841   109.59426437   351.54530167
 H      6   5   3     1.090651197359   127.82044846   179.34034899
 H      5   3   2     1.089598218842   125.74782302   180.84933275

---------------------------
INTERNAL COORDINATES (A.U.)
---------------------------
 C      0   0   0     0.000000000000     0.00000000     0.00000000
 C      1   0   0     2.864073343892     0.00000000     0.00000000
 C      2   1   0     2.946537578931   114.35835740     0.00000000
 C      3   2   1     2.891633665030   113.20696452   112.04568957
 C      3   2   1     2.861549830181   101.07339906   235.33636209
 C      5   3   2     2.530411895897   108.94416367     2.25684259
 O      6   5   3     2.570506511950   115.22893453   359.76597874
 H      1   2   3     2.075359001703   109.59933924   298.59232634
 H      1   2   3     2.074526424432   111.04924816   178.64488740
 H      1   2   3     2.076094572933   110.11627752    58.16542613
 H      4   3   2     2.078491623323   110.89523239   298.80469849
 H      4   3   2     2.076642328002   110.91193571   178.85158349
 H      4   3   2     2.077247440869   110.36661529    58.88581348
 H      2   1   3     2.082927191326   109.28097916   123.06259001
 H      3   2   1     2.086935921501   109.59426437   351.54530167
 H      6   5   3     2.061032070642   127.82044846   179.34034899
 H      5   3   2     2.059042229620   125.74782302   180.84933275


           ************************************************************
           *        Program running with 8 parallel MPI-processes     *
           *              working on a common directory               *
           ************************************************************
------------------------------------------------------------------------------
                   ___                                                        
                  /   \      - P O W E R E D   B Y -                         
                 /     \                                                     
                 |  |  |   _    _      __       _____    __    __             
                 |  |  |  | |  | |    /  \     |  _  \  |  |  /  |          
                  \  \/   | |  | |   /    \    | | | |  |  | /  /          
                 / \  \   | |__| |  /  /\  \   | |_| |  |  |/  /          
                |  |  |   |  __  | /  /__\  \  |    /   |      \           
                |  |  |   | |  | | |   __   |  |    \   |  |\   \          
                \     /   | |  | | |  |  |  |  | |\  \  |  | \   \       
                 \___/    |_|  |_| |__|  |__|  |_| \__\ |__|  \__/        
                                                                              
                      - O R C A' S   B I G   F R I E N D -                    
                                      &                                       
                       - I N T E G R A L  F E E D E R -                       
                                                                              
 v1 FN, 2020, v2 2021, v3 2022-2024                                           
------------------------------------------------------------------------------


----------------------
SHARK INTEGRAL PACKAGE
----------------------

Number of atoms                             ...     17
Number of basis functions                   ...    148
Number of shells                            ...     72
Maximum angular momentum                    ...      2
Integral batch strategy                     ... SHARK/LIBINT Hybrid
RI-J (if used) integral strategy            ... SPLIT-RIJ (Revised 2003 algorithm where possible)
Printlevel                                  ...      1
Contraction scheme used                     ... SEGMENTED contraction
Prescreening option                         ... SCHWARTZ
   Thresh                                   ... 1.000e-12
   Tcut                                     ... 1.000e-14
   Tpresel                                  ... 1.000e-14 
Coulomb Range Separation                    ... NOT USED
Exchange Range Separation                   ... NOT USED
Multipole approximations                    ... NOT USED
Finite Nucleus Model                        ... NOT USED
CABS basis                                  ... NOT available
Auxiliary Coulomb fitting basis             ... AVAILABLE
   # of basis functions in Aux-J            ...    453
   # of shells in Aux-J                     ...    155
   Maximum angular momentum in Aux-J        ...      4
Auxiliary J/K fitting basis                 ... NOT available
Auxiliary Correlation fitting basis         ... AVAILABLE
   # of basis functions in Aux-C            ...    476
   # of shells in Aux-C                     ...    172
   Maximum angular momentum in Aux-C        ...      3
Auxiliary 'external' fitting basis          ... NOT available

Checking pre-screening integrals            ... done (  0.0 sec) Dimension = 72
Check shell pair data                       ... done (  0.0 sec)
Shell pair information
Shell pair cut-off parameter TPreSel        ...   1.0e-14
Total number of shell pairs                 ...      2628
Shell pairs after pre-screening             ...      2593
Total number of primitive shell pairs       ...      9166
Primitive shell pairs kept                  ...      7140
          la=0 lb=0:    847 shell pairs
          la=1 lb=0:    968 shell pairs
          la=1 lb=1:    296 shell pairs
          la=2 lb=0:    286 shell pairs
          la=2 lb=1:    168 shell pairs
          la=2 lb=2:     28 shell pairs

Calculating one electron integrals          ... done (  0.0 sec)
Calculating RI/J V-Matrix + Cholesky decomp.... done (  0.0 sec)
Calculating RI/C V-Matrix + Cholesky decomp.... done (  0.0 sec)
Calculating Nuclear repulsion               ... done (  0.0 sec) ENN=    312.377393788540 Eh

Diagonalization of the overlap matrix:
Smallest eigenvalue                        ... 7.806e-04
Time for diagonalization                   ...    0.002 sec
Threshold for overlap eigenvalues          ... 1.000e-07
Number of eigenvalues below threshold      ... 0
Time for construction of square roots      ...    0.002 sec
Total time needed                          ...    0.005 sec

-------------------
DFT GRID GENERATION
-------------------

General Integration Accuracy     IntAcc      ... 4.388
Radial Grid Type                 RadialGrid  ... OptM3 with GC (2021)
Angular Grid (max. ang.)         AngularGrid ... 4 (Lebedev-302)
Angular grid pruning method      GridPruning ... 4 (adaptive)
Weight generation scheme         WeightScheme... mBecke (2022)
Basis function cutoff            BFCut       ... 1.0000e-12
Integration weight cutoff        WCut        ... 1.0000e-14
Partially contracted basis set               ... off
Rotationally invariant grid construction     ... off
Angular grids for H and He will be reduced by one unit

Total number of grid points                  ...    74273
Total number of batches                      ...     1169
Average number of points per batch           ...       63
Average number of grid points per atom       ...     4369

--------------------
COSX GRID GENERATION
--------------------

GRIDX 1
-------
General Integration Accuracy     IntAcc      ... 3.816
Radial Grid Type                 RadialGrid  ... OptM3 with GC (2021)
Angular Grid (max. ang.)         AngularGrid ... 1 (Lebedev-50)
Angular grid pruning method      GridPruning ... 4 (adaptive)
Weight generation scheme         WeightScheme... mBecke (2022)
Basis function cutoff            BFCut       ... 1.0000e-12
Integration weight cutoff        WCut        ... 1.0000e-14
Partially contracted basis set               ... on
Rotationally invariant grid construction     ... off
Angular grids for H and He will be reduced by one unit

Total number of grid points                  ...     9521
Total number of batches                      ...       85
Average number of points per batch           ...      112
Average number of grid points per atom       ...      560
UseSFitting                                  ... on

GRIDX 2
-------
General Integration Accuracy     IntAcc      ... 4.020
Radial Grid Type                 RadialGrid  ... OptM3 with GC (2021)
Angular Grid (max. ang.)         AngularGrid ... 2 (Lebedev-110)
Angular grid pruning method      GridPruning ... 4 (adaptive)
Weight generation scheme         WeightScheme... mBecke (2022)
Basis function cutoff            BFCut       ... 1.0000e-12
Integration weight cutoff        WCut        ... 1.0000e-14
Partially contracted basis set               ... on
Rotationally invariant grid construction     ... off
Angular grids for H and He will be reduced by one unit

Total number of grid points                  ...    20145
Total number of batches                      ...      168
Average number of points per batch           ...      119
Average number of grid points per atom       ...     1185
UseSFitting                                  ... on

GRIDX 3
-------
General Integration Accuracy     IntAcc      ... 4.338
Radial Grid Type                 RadialGrid  ... OptM3 with GC (2021)
Angular Grid (max. ang.)         AngularGrid ... 3 (Lebedev-194)
Angular grid pruning method      GridPruning ... 4 (adaptive)
Weight generation scheme         WeightScheme... mBecke (2022)
Basis function cutoff            BFCut       ... 1.0000e-12
Integration weight cutoff        WCut        ... 1.0000e-14
Partially contracted basis set               ... on
Rotationally invariant grid construction     ... off
Angular grids for H and He will be reduced by one unit

Total number of grid points                  ...    44108
Total number of batches                      ...      354
Average number of points per batch           ...      124
Average number of grid points per atom       ...     2595
UseSFitting                                  ... on
Initializing property integral containers    ... done (  0.0 sec)

SHARK setup successfully completed in   0.9 seconds

Maximum memory used throughout the entire STARTUP-calculation: 21.2 MB


           ************************************************************
           *        Program running with 8 parallel MPI-processes     *
           *              working on a common directory               *
           ************************************************************
Occupation numbers will be reassigned to an Aufbau configuration
             **** ENERGY FILE WAS UPDATED (calc.en.tmp) ****
Finished Guess after   0.2 sec
Maximum memory used throughout the entire GUESS-calculation: 9.1 MB


           ************************************************************
           *        Program running with 8 parallel MPI-processes     *
           *              working on a common directory               *
           ************************************************************
--------------------
CPCM SOLVATION MODEL
--------------------
CPCM parameters:
  Epsilon                                         ...      16.7000
  Refrac                                          ...       1.2750
  Rsolv                                           ...       1.3000
  Surface type                                    ... GAUSSIAN VDW
  Discretization scheme                           ... Constant charge density
    Threshold for H atoms                         ...       5.0000 (charges/Ang^2)
    Threshold for non-H atoms                     ...       5.0000 (charges/Ang^2)
  Epsilon function type                           ...         CPCM
Solvent:                                          ... CUSTOM
Radii:
  Scheme                                          ... Element-dependent radii
  Radius for C  used is    3.8550 Bohr (=   2.0400 Ang.)
  Radius for O  used is    3.4469 Bohr (=   1.8240 Ang.)
  Radius for H  used is    2.4944 Bohr (=   1.3200 Ang.)
Calculating surface                               ...        done! (  0.0s)
Cavity surface points                             ...         1499
Cavity Volume                                     ...     927.7233
Cavity Surface-area                               ...     540.9365
Calculating surface distance matrix               ...        done! (  0.0s)
Performing Cholesky decomposition & store         ...        done! (  0.2s)
Overall time for CPCM initialization              ...                 0.2s

----------------------------------------D-I-I-S--------------------------------------------
Iteration    Energy (Eh)           Delta-E    RMSDP     MaxDP     DIISErr   Damp  Time(sec)
-------------------------------------------------------------------------------------------
               ***  Starting incremental Fock matrix formation  ***
    1    -308.9577082691488386     0.00e+00  1.64e-04  3.06e-03  9.30e-03  0.700   0.7
    2    -308.9579320475321538    -2.24e-04  1.40e-04  2.38e-03  6.08e-03  0.700   0.4
                               ***Turning on AO-DIIS***
    3    -308.9581042842717125    -1.72e-04  1.14e-04  1.90e-03  3.99e-03  0.700   0.5
    4    -308.9582323452294759    -1.28e-04  2.94e-04  4.88e-03  3.41e-03  0.000   0.4
                              *** Initializing SOSCF ***
---------------------------------------S-O-S-C-F--------------------------------------
Iteration    Energy (Eh)           Delta-E    RMSDP     MaxDP     MaxGrad    Time(sec)
--------------------------------------------------------------------------------------
    5    -308.9585745028920201    -3.42e-04  2.58e-05  5.13e-04  5.99e-04     0.4
               *** Restarting incremental Fock matrix formation ***
    6    -308.9585794594559047    -4.96e-06  1.67e-05  3.68e-04  5.93e-05     0.6
    7    -308.9585796017272514    -1.42e-07  6.70e-06  1.71e-04  6.33e-05     0.6
    8    -308.9585797261891003    -1.24e-07  1.63e-06  3.03e-05  5.30e-06     0.5
    9    -308.9585797272734453    -1.08e-09  5.30e-07  1.64e-05  6.96e-06     0.5
   10    -308.9585797286364368    -1.36e-09  1.41e-07  3.24e-06  6.43e-07     0.5
   11    -308.9585797285760691     6.04e-11  5.26e-08  1.21e-06  5.27e-07     0.5
                 **** Energy Check signals convergence ****

               *****************************************************
               *                     SUCCESS                       *
               *           SCF CONVERGED AFTER  11 CYCLES          *
               *****************************************************

Recomputing exchange energy using gridx3       ... done (    0.829 sec)
Old exchange energy                            :    -22.714695162 Eh
New exchange energy                            :    -22.714684571 Eh
Exchange energy change after final integration :      0.000010591 Eh
Total energy after final integration           :   -308.958569137 Eh
             **** ENERGY FILE WAS UPDATED (calc.en.tmp) ****

----------------
TOTAL SCF ENERGY
----------------

Total Energy       :       -308.95856913742608 Eh           -8407.19008 eV

Components:
Nuclear Repulsion  :        312.37739378854030 Eh            8500.22103 eV
Electronic Energy  :       -621.33068322860981 Eh          -16907.26744 eV
One Electron Energy:      -1036.95949861776808 Eh          -28217.10249 eV
Two Electron Energy:        415.62881538915832 Eh           11309.83505 eV
CPCM Dielectric    :         -0.00529028850671 Eh              -0.14396 eV

Virial components:
Potential Energy   :       -615.19259221782602 Eh          -16740.24149 eV
Kinetic Energy     :        306.23402308039994 Eh            8333.05141 eV
Virial Ratio       :          2.00889694107017

DFT components:
N(Alpha)           :       26.999970674940 electrons
N(Beta)            :       26.999970674940 electrons
N(Total)           :       53.999941349881 electrons
E(X)               :      -20.162148018458 Eh       
E(C)               :       -1.307615705279 Eh       
E(XC)              :      -21.469763723736 Eh       

CPCM Solvation Model Properties:
Surface-charge          :         -0.02099615598668
Corrected charge        :         -0.00000000000000
Outlying charge corr.   :          0.00003263721020 Eh               0.00089 eV
Free-energy (cav+disp)  :  This term is not implemented in the current solvation scheme

---------------
SCF CONVERGENCE
---------------

  Last Energy change         ...   -6.0368e-11  Tolerance :   1.0000e-09
  Last MAX-Density change    ...    1.2140e-06  Tolerance :   1.0000e-08
  Last RMS-Density change    ...    5.2582e-08  Tolerance :   1.0000e-09
  Last DIIS Error            ...    5.9887e-04  Tolerance :   1.0000e-08
  Last Orbital Gradient      ...    5.2711e-07  Tolerance :   2.0000e-06
  Last Orbital Rotation      ...    1.6777e-06  Tolerance :   2.0000e-06


Total SCF time: 0 days 0 hours 0 min 6 sec 
Finished LeanSCF after   7.0 sec

Maximum memory used throughout the entire LEANSCF-calculation: 16.6 MB


           ************************************************************
           *        Program running with 8 parallel MPI-processes     *
           *              working on a common directory               *
           ************************************************************

------------------------------------------------------------------------------
                                ORCA  MP2 
------------------------------------------------------------------------------

Freezing NCore=14 chemical core electrons

----------------------
RI-MP2 ENERGY+GRADIENT
----------------------
Dimension of the orbital basis            ...  148
Dimension of the AuxC basis               ...  476
Memory devoted to MP2                     ... 8000 MB   
Data format for matrix containers         ... DOUBLE
Compression type for matrix containers    ... UNCOMPRESSED
Overall scaling of the MP2 energy         ...   2.700e-01

-----------------------
SHARK RI TRANSFORMATION
-----------------------

Number of basis functions                ...    148
Number of aux functions                  ...    476
Number of operators                      ...      1
Generation of IJK                        ... YES
Generation of IAK                        ... YES
Generation of ABK                        ... NO
Orbital Range Operator  0:    0-  26 to   27- 147

Aux basis identifier                     ...   AUXC
Contraction scheme used                  ... SEGMENTED
Do orthogonalization                     ... YES
All operator combinations                ... NO
Transpose (ia|K)                         ... NO
Integral generator used                  ... LIBINT
Starting integral generation + trafo... 
Half trafo (segmented) done. Total time =  0.1 sec. integrals=  0.1 sec trafo=  0.0 sec
Integral generation and half transformation done (  0.1 sec)

Reading or making V^(-1/2)          ... done (  0.0 sec)
Sorting IJK integrals               ... done (  0.0 sec)
Sorting IAK integrals               ... done (  0.0 sec)

SHARK RI integral transformation done. Total time =  0.1 sec.

Opening buffers                              ... done
Frozen core precalculation                   ... done

Starting loop over batches of integrals:

Operator 0  - window                       ... (  7- 26)x( 27-147)
Operator 0  - Memory available             ...  8000 MB
Operator 0  - Memory needed per MO         ...   0.4 MB
Operator 0  - Number of orbitals per batch ... 3
Operator 0  - Number of batches            ... 1

OPERATOR  0   PASS   0:  MOs     7 ...    9 +   10 ...   12 +   13 ...   15 +   16 ...   18
                            +   19 ...   21 +   22 ...   24 +   25 ...   26
  Reading integrals       ... ok
  Internal MO   9
Closing buffer GIPV ( 0.01 GB; CompressionRatio= 1.00)
Time spent in pair loops =     0.211 sec
Deleting buffers (Ka|jb) ...done

-----------------------------------------------
 RI-MP2 CORRELATION ENERGY:     -0.332774619 Eh
-----------------------------------------------


---------------------
MP2 DENSITY FORMATION
---------------------

Completing the external part of the density      ... done
Storing the unrelaxed density                    ... done

Re-sorting 3-index density container for op 0    ... done
Computing external part of the Lagrangian        ... done
Calculating the xc-kernel                        ... done
Calculating G(D)                                 ... done
Completing the Lagrangian                        ... done
Solving the Z-vector equations                   ... Using XC Grid                  ... (calc.grid_cpscf.tmp) 
Recalculating density on grid  ... (calc.grho_cpscf0.tmp) done
Calculating the xc-kernel      ... (calc.fxc_cpscf0.tmp) done

-------------------
SHARK CP-SCF DRIVER
-------------------

Dimension of the orbital basis          ...    148
Dimension of the CPSCF-problem          ...   3267
Number of operators                     ...      1
Max. number of iterations               ...    128
Convergence Tolerance                   ... 3.0e-05
Number of perturbations                 ...      1
Perturbation type                       ... REAL

----------------------------
POPLE LINEAR EQUATION SOLVER
----------------------------

  ITERATION   0:   ||err||_max =   3.6622e-02 (   0.5 sec)
  ITERATION   1:   ||err||_max =   8.6959e-03 (   0.5 sec)
  ITERATION   2:   ||err||_max =   3.5082e-03 (   0.4 sec)
  ITERATION   3:   ||err||_max =   8.7440e-04 (   0.4 sec)
  ITERATION   4:   ||err||_max =   2.8548e-04 (   0.4 sec)
  ITERATION   5:   ||err||_max =   7.9785e-05 (   0.4 sec)
  ITERATION   6:   ||err||_max =   2.2214e-05 (   0.4 sec)
done
Finalizing the relaxed density                   ... done
Transforming P to the AO basis                   ... done
Storing the relaxed density                      ... done

------------------------------------
ENERGY WEIGHTED DENSITY FINALIZATION
------------------------------------

Gathering the parts of the W-matrix              ... done
Forming the Z-density                            ... done
Transforming Z to the AO basis                   ... done
Calculating G(Z)                                 ... done
Finalizing the W-matrix                          ... done
Transforming W to the AO basis and storing       ... done

----------------------------------
MP2 DERIVATIVE INTEGRAL GENERATION
----------------------------------

Input SCF Electron Density              ... calc.scfp
Input Correlated Electron Density       ... calc.pmp2re
Input Energy Weighted Density           ... calc.wmp2.tmp

Nuclear repulsion gradient              ... done (  0.0 sec)
HCore & Overlap gradient  (SHARK)       ... done (  0.0 sec)
Two-electron RIJ gradient terms         ... done (  0.2 sec)

-----------------------------------------------------------
MP2 COSX Grid Generation
-----------------------------------------------------------

General Integration Accuracy     IntAcc      ... 4.871
Radial Grid Type                 RadialGrid  ... OptM3 with GC (2021)
Angular Grid (max. ang.)         AngularGrid ... 4 (Lebedev-302)
Angular grid pruning method      GridPruning ... 4 (adaptive)
Weight generation scheme         WeightScheme... mBecke (2022)
Basis function cutoff            BFCut       ... 1.0000e-12
Integration weight cutoff        WCut        ... 1.0000e-14
Partially contracted basis set               ... on
Rotationally invariant grid construction     ... off
Angular grids for H and He will be reduced by one unit

Total number of grid points                  ...    86045
Total number of batches                      ...      679
Average number of points per batch           ...      126
Average number of grid points per atom       ...     5061
UseSFitting                                  ... on
Two-electron COSX gradient terms        ... 
Integration Timings:
Total Time                  =     2.6 sec
Basis fcn evaluation        =     0.0 sec
Density evaluation          =     0.1 sec
A evaluation                =     2.2 sec
A derivative evaluation     =     0.0 sec
S-fit derivative evaluation =     0.0 sec
anal. over. der. evaluation =     0.0 sec
num. over. der. evaluation  =     0.2 sec
K(P) evaluation             =     0.0 sec
finalize                    =     0.0 sec

done (  3.0 sec)
CPCM gradient                           ... done (  0.3 sec)
DFT XC gradient                         ... Exchange-correlation gradient    ... done
done (  0.4 sec)
Empirical dispersion gradient           ... 
-------------------
DISPERSION GRADIENT
-------------------

   1   C   :   -0.000284147   -0.000141333   -0.000033849
   2   C   :    0.000026923   -0.000115488    0.000026887
   3   C   :    0.000093021    0.000036092   -0.000019144
   4   C   :    0.000019088    0.000301031    0.000019889
   5   C   :    0.000212446   -0.000048289   -0.000043009
   6   C   :    0.000135710   -0.000119434    0.000032175
   7   O   :    0.000062222   -0.000144501    0.000071549
   8   H   :   -0.000142958   -0.000034242   -0.000029191
   9   H   :   -0.000106964   -0.000060209    0.000007474
  10   H   :   -0.000123397   -0.000075627   -0.000070703
  11   H   :   -0.000028078    0.000150436    0.000015430
  12   H   :    0.000011142    0.000132876   -0.000011887
  13   H   :    0.000008786    0.000146374    0.000070623
  14   H   :   -0.000079209   -0.000008030    0.000106523
  15   H   :   -0.000009034    0.000058261   -0.000107103
  16   H   :    0.000079876   -0.000070732    0.000017956
  17   H   :    0.000124572   -0.000007185   -0.000053621

Difference to translation invariance:
           :   -0.0000000000    0.0000000000    0.0000000000

Difference to rotation invariance:
           :   -0.0000000000    0.0000000000   -0.0000000000

Norm of the Dispersion gradient    ...    0.0007250041
RMS gradient                       ...    0.0001015209
MAX gradient                       ...    0.0003010311
done (  0.0 sec)

-------
TIMINGS
-------

Total time                :    9.608 sec
Integral trafo            :    0.127 sec (  1.3%)
FC preparation            :    0.043 sec (  0.4%)
I/O of integrals          :    0.057 sec (  0.6%)
K(i,j) operators          :    0.027 sec (  0.3%)
T(i,j) pair energies      :    0.006 sec (  0.1%)
V**(-1/2)                 :    0.100 sec (  1.0%)
Gamma(ia|P)               :    0.025 sec (  0.3%)
Gamma-Trafo               :    0.014 sec (  0.1%)
D(virtual)                :    0.001 sec (  0.0%)
D(internal)               :    0.031 sec (  0.3%)
W(virtual)                :    0.003 sec (  0.0%)
W(internal)               :    0.034 sec (  0.4%)
L(virtual)                :    0.076 sec (  0.8%)
L(internal)               :    0.005 sec (  0.1%)
XC kernel                 :    0.016 sec (  0.2%)
G(D)                      :    0.840 sec (  8.7%)
G(Z)                      :    0.759 sec (  7.9%)
Z-vector solution         :    3.164 sec ( 32.9%)
3-index derivative        :    0.101 sec (  1.1%)
2-index derivative        :    0.022 sec (  0.2%)
Fock matrix gradient      :    4.000 sec ( 41.6%)


---------------------------------------
MP2 TOTAL ENERGY:     -309.291343756 Eh
---------------------------------------

The final MP2 gradient
  0:  -0.00193384   0.00045713  -0.00057014
  1:   0.00507443  -0.00574195   0.00304750
  2:  -0.00174977   0.00152605  -0.00098304
  3:  -0.00045631   0.00199374   0.00012720
  4:   0.00158675  -0.00233824   0.00066439
  5:  -0.00326064  -0.00198674   0.00172900
  6:  -0.00314133   0.00418095  -0.00169975
  7:   0.00075562  -0.00053566   0.00036532
  8:   0.00031065   0.00040723  -0.00036253
  9:   0.00003790   0.00012066   0.00076007
 10:   0.00070100  -0.00010117  -0.00005704
 11:  -0.00042148  -0.00051280   0.00037743
 12:  -0.00018882  -0.00044384  -0.00076839
 13:  -0.00122031   0.00059302  -0.00133169
 14:   0.00042262   0.00046894   0.00056723
 15:   0.00279373   0.00221194  -0.00185459
 16:   0.00072321  -0.00029144  -0.00006644

-----------------------------------
NORM OF THE MP2 GRADIENT:  0.012808
-----------------------------------

Maximum memory used throughout the entire MP2-calculation: 30.4 MB


-------------------------------------------------------------------------------
                          DFT DISPERSION CORRECTION                            
                                                                               
                              DFTD3 V3.1  Rev 1                                
                          USING Becke-Johnson damping                          
-------------------------------------------------------------------------------
-------------------------   ----------------
Dispersion correction           -0.011052909
-------------------------   ----------------


-------------------------   --------------------
FINAL SINGLE POINT ENERGY      -309.302396664949
-------------------------   --------------------

------------------------------------------------------------------------------
                         ORCA GEOMETRY RELAXATION STEP
------------------------------------------------------------------------------

Reading the OPT-File                    .... done
Getting information on internals        .... done
Copying old internal coords+grads       .... done
Making the new internal coordinates     .... (2022 redundants) done
Validating the new internal coordinates .... (2022 redundants) done
Calculating the B-matrix                .... done
Calculating the G,G- and P matrices     .... done
Transforming gradient to internals      .... done
Projecting the internal gradient        .... done
Number of atoms                         ....  17
Number of internal coordinates          ....  80
Current Energy                          ....  -309.302396665 Eh
Current gradient norm                   ....     0.012807937 Eh/bohr
Maximum allowed component of the step   ....  0.300
Current trust radius                    ....  0.300
Updating the Hessian (BFGS)             .... done
Forming the augmented Hessian           .... done
Diagonalizing the augmented Hessian     .... done
Last element of RFO vector              ....  0.998933061
Lowest eigenvalues of augmented Hessian:
 -0.000310696  0.011204736  0.011307200  0.014580250  0.022749170
Length of the computed step             ....  0.046230912
The final length of the internal step   ....  0.046230912
Converting the step to Cartesian space:
 Initial RMS(Int)=    0.0051687731
Transforming coordinates:
 Iter   0:  RMS(Cart)=    0.0062523582 RMS(Int)=    0.0051692255
done
Storing new coordinates                 .... done
The predicted energy change is          ....    -0.000155680
Previously predicted energy change      ....    -0.001767351
Actually observed energy change         ....    -0.002017221
Ratio of predicted to observed change   ....     1.141381272
New trust radius                        ....     0.450000000

                                .--------------------.
          ----------------------|Geometry convergence|-------------------------
          Item                value                   Tolerance       Converged
          ---------------------------------------------------------------------
          Energy change      -0.0020172211            0.0000010000      NO
          RMS gradient        0.0009381121            0.0000300000      NO
          MAX gradient        0.0041572054            0.0001000000      NO
          RMS step            0.0051687731            0.0006000000      NO
          MAX step            0.0213910989            0.0010000000      NO
          ........................................................
          Max(Bonds)      0.0086      Max(Angles)    1.23
          Max(Dihed)        0.69      Max(Improp)    0.00
          ---------------------------------------------------------------------

The optimization has not yet converged - more geometry cycles are needed


    ---------------------------------------------------------------------------
                         Redundant Internal Coordinates
                            (Angstroem and degrees)

        Definition                    Value    dE/dq     Step     New-Value
    ----------------------------------------------------------------------------
     1. B(C   1,C   0)                1.5156  0.000435 -0.0015    1.5141   
     2. B(C   2,C   1)                1.5592  0.001335 -0.0019    1.5573   
     3. B(C   3,C   2)                1.5302  0.000748 -0.0013    1.5289   
     4. B(C   4,C   2)                1.5143  0.001281 -0.0005    1.5138   
     5. B(C   5,C   4)                1.3390 -0.001707 -0.0004    1.3386   
     6. B(O   6,C   5)                1.3603  0.000249  0.0011    1.3614   
     7. B(O   6,C   1)                1.4467 -0.003707  0.0086    1.4553   
     8. B(H   7,C   0)                1.0982 -0.000943  0.0012    1.0994   
     9. B(H   8,C   0)                1.0978 -0.000627  0.0005    1.0983   
    10. B(H   9,C   0)                1.0986 -0.000703  0.0008    1.0994   
    11. B(H  10,C   3)                1.0999 -0.000696  0.0008    1.1006   
    12. B(H  11,C   3)                1.0989 -0.000759  0.0009    1.0998   
    13. B(H  12,C   3)                1.0992 -0.000789  0.0010    1.1002   
    14. B(H  13,C   1)                1.1022 -0.000581  0.0005    1.1027   
    15. B(H  14,C   2)                1.1044 -0.000665  0.0008    1.1052   
    16. B(H  15,C   5)                1.0907  0.000282 -0.0000    1.0906   
    17. B(H  16,C   4)                1.0896  0.000510 -0.0005    1.0891   
    18. A(C   1,C   0,H   8)          111.05  0.000080    0.07    111.12   
    19. A(H   7,C   0,H   8)          108.57  0.000140   -0.04    108.53   
    20. A(C   1,C   0,H   7)          109.60 -0.000365    0.05    109.65   
    21. A(H   7,C   0,H   9)          108.74  0.000359   -0.13    108.61   
    22. A(H   8,C   0,H   9)          108.72  0.000016    0.01    108.73   
    23. A(C   1,C   0,H   9)          110.12 -0.000214    0.02    110.14   
    24. A(C   2,C   1,O   6)          107.10  0.000473   -0.11    106.99   
    25. A(C   0,C   1,O   6)          109.30  0.000291   -0.28    109.02   
    26. A(C   0,C   1,H  13)          109.28 -0.000667    0.45    109.73   
    27. A(O   6,C   1,H  13)          107.09  0.001073   -0.46    106.63   
    28. A(C   0,C   1,C   2)          114.36 -0.000472    0.27    114.63   
    29. A(C   2,C   1,H  13)          109.45 -0.000560    0.07    109.52   
    30. A(C   1,C   2,C   4)          101.07 -0.001102    0.22    101.30   
    31. A(C   3,C   2,H  14)          107.90 -0.000586   -0.01    107.89   
    32. A(C   1,C   2,H  14)          109.59  0.000473   -0.32    109.28   
    33. A(C   3,C   2,C   4)          114.80  0.000590    0.04    114.83   
    34. A(C   1,C   2,C   3)          113.21  0.000540   -0.13    113.08   
    35. A(C   4,C   2,H  14)          110.12  0.000113    0.20    110.31   
    36. A(H  11,C   3,H  12)          108.25  0.000212   -0.07    108.18   
    37. A(H  10,C   3,H  12)          108.35  0.000270   -0.09    108.26   
    38. A(C   2,C   3,H  12)          110.37 -0.000679    0.13    110.50   
    39. A(H  10,C   3,H  11)          107.96 -0.000081   -0.04    107.92   
    40. A(C   2,C   3,H  11)          110.91 -0.000058    0.07    110.98   
    41. A(C   2,C   3,H  10)          110.90  0.000354   -0.01    110.89   
    42. A(C   2,C   4,H  16)          125.75  0.000646   -0.14    125.61   
    43. A(C   2,C   4,C   5)          108.94 -0.000058   -0.03    108.91   
    44. A(C   5,C   4,H  16)          125.29 -0.000590    0.17    125.47   
    45. A(O   6,C   5,H  15)          116.95  0.004065   -1.23    115.72   
    46. A(C   4,C   5,H  15)          127.82 -0.004157    1.03    128.85   
    47. A(C   4,C   5,O   6)          115.23  0.000092    0.20    115.43   
    48. A(C   1,O   6,C   5)          107.52  0.000590   -0.27    107.25   
    49. D(O   6,C   1,C   0,H   8)     58.61 -0.000208   -0.30     58.30   
    50. D(C   2,C   1,C   0,H   8)    178.64  0.000296   -0.46    178.18   
    51. D(C   2,C   1,C   0,H   9)     58.17  0.000366   -0.54     57.63   
    52. D(O   6,C   1,C   0,H   9)    -61.87 -0.000138   -0.37    -62.25   
    53. D(O   6,C   1,C   0,H   7)    178.55 -0.000221   -0.27    178.28   
    54. D(C   2,C   1,C   0,H   7)    -61.41  0.000284   -0.43    -61.84   
    55. D(C   3,C   2,C   1,C   0)    112.05 -0.000742    0.14    112.19   
    56. D(C   4,C   2,C   1,H  13)    112.36  0.001182   -0.57    111.79   
    57. D(C   4,C   2,C   1,O   6)     -3.41 -0.000051    0.01     -3.40   
    58. D(C   4,C   2,C   1,C   0)   -124.66 -0.000460    0.26   -124.40   
    59. D(C   3,C   2,C   1,H  13)    -10.93  0.000899   -0.69    -11.62   
    60. D(C   3,C   2,C   1,O   6)   -126.70 -0.000334   -0.11   -126.81   
    61. D(H  10,C   3,C   2,H  14)     60.26  0.000165   -0.11     60.16   
    62. D(H  10,C   3,C   2,C   4)   -176.55  0.000272    0.16   -176.39   
    63. D(H  10,C   3,C   2,C   1)    -61.20 -0.000367    0.39    -60.80   
    64. D(H  11,C   3,C   2,H  14)    -59.69  0.000072   -0.09    -59.78   
    65. D(H  11,C   3,C   2,C   4)     63.49  0.000178    0.17     63.67   
    66. D(H  11,C   3,C   2,C   1)    178.85 -0.000461    0.41    179.26   
    67. D(H  16,C   4,C   2,C   1)   -179.15 -0.000081    0.01   -179.14   
    68. D(C   5,C   4,C   2,H  14)   -113.57 -0.000030    0.17   -113.40   
    69. D(C   5,C   4,C   2,C   3)    124.45  0.000228   -0.01    124.44   
    70. D(H  16,C   4,C   2,C   3)    -56.96  0.000148    0.01    -56.95   
    71. D(C   5,C   4,C   2,C   1)      2.26 -0.000001   -0.01      2.24   
    72. D(H  15,C   5,C   4,H  16)      0.74  0.000065   -0.09      0.65   
    73. D(H  15,C   5,C   4,C   2)    179.34  0.000007   -0.08    179.26   
    74. D(O   6,C   5,C   4,H  16)   -178.83  0.000040    0.03   -178.81   
    75. D(O   6,C   5,C   4,C   2)     -0.23 -0.000018    0.04     -0.19   
    76. D(C   1,O   6,C   5,C   4)     -2.13 -0.000058   -0.03     -2.15   
    77. D(C   5,O   6,C   1,H  13)   -113.86 -0.000051    0.20   -113.66   
    78. D(C   5,O   6,C   1,C   2)      3.46  0.000080    0.00      3.46   
    79. D(C   5,O   6,C   1,C   0)    127.86 -0.000019    0.09    127.95   
    80. D(C   1,O   6,C   5,H  15)    178.25 -0.000045    0.08    178.33   
    ----------------------------------------------------------------------------

Geometry step timings:
Preparation and reading OPT file:      0.000 s (15.929 %)
Internal coordinates            :      0.000 s ( 0.951 %)
B/P matrices and projection     :      0.001 s (26.024 %)
Hessian update/contruction      :      0.000 s ( 9.472 %)
Making the step                 :      0.001 s (19.108 %)
Converting the step to Cartesian:      0.000 s ( 2.557 %)
Storing new data                :      0.000 s ( 1.049 %)
Checking convergence            :      0.000 s ( 0.393 %)
Final printing                  :      0.001 s (24.484 %)
Total time                      :      0.003 s

Time for energy+gradient        :     18.460 s
Time for complete geometry iter :     18.669 s

         *************************************************************
         *                GEOMETRY OPTIMIZATION CYCLE   4            *
         *************************************************************
---------------------------------
CARTESIAN COORDINATES (ANGSTROEM)
---------------------------------
  C      0.944857   -0.192943   -0.261577
  C      2.177078    0.340312    0.438163
  C      3.004944    1.363009   -0.394887
  C      2.964873    2.778134    0.182370
  C      4.371889    0.712574   -0.389365
  C      4.294455   -0.454393    0.261953
  O      3.063641   -0.770759    0.750148
  H      0.253398    0.634788   -0.474851
  H      0.423581   -0.931144    0.362642
  H      1.225503   -0.669355   -1.211786
  H      1.934076    3.163273    0.205939
  H      3.570115    3.467899   -0.423750
  H      3.359674    2.786678    1.209240
  H      1.890713    0.795382    1.400942
  H      2.604094    1.404661   -1.423978
  H      5.080009   -1.187968    0.447087
  H      5.267756    1.115524   -0.859638

----------------------------
CARTESIAN COORDINATES (A.U.)
----------------------------
  NO LB      ZA    FRAG     MASS         X           Y           Z
   0 C     6.0000    0    12.011    1.785521   -0.364610   -0.494310
   1 C     6.0000    0    12.011    4.114082    0.643096    0.828008
   2 C     6.0000    0    12.011    5.678520    2.575713   -0.746228
   3 C     6.0000    0    12.011    5.602798    5.249912    0.344630
   4 C     6.0000    0    12.011    8.261674    1.346570   -0.735792
   5 C     6.0000    0    12.011    8.115344   -0.858679    0.495019
   6 O     8.0000    0    15.999    5.789442   -1.456523    1.417574
   7 H     1.0000    0     1.008    0.478852    1.199575   -0.897338
   8 H     1.0000    0     1.008    0.800453   -1.759607    0.685295
   9 H     1.0000    0     1.008    2.315866   -1.264897   -2.289944
  10 H     1.0000    0     1.008    3.654875    5.977720    0.389168
  11 H     1.0000    0     1.008    6.746540    6.553380   -0.800772
  12 H     1.0000    0     1.008    6.348863    5.266058    2.285132
  13 H     1.0000    0     1.008    3.572929    1.503055    2.647398
  14 H     1.0000    0     1.008    4.921024    2.654425   -2.690929
  15 H     1.0000    0     1.008    9.599825   -2.244934    0.844873
  16 H     1.0000    0     1.008    9.954617    2.108035   -1.624481

--------------------------------
INTERNAL COORDINATES (ANGSTROEM)
--------------------------------
 C      0   0   0     0.000000000000     0.00000000     0.00000000
 C      1   0   0     1.514056511365     0.00000000     0.00000000
 C      2   1   0     1.557318848951   114.62720496     0.00000000
 C      3   2   1     1.528859080183   113.07550665   112.18915441
 C      3   2   1     1.513815177040   101.29770848   235.60082619
 C      5   3   2     1.338664779354   108.91102068     2.24099784
 O      6   5   3     1.361369240254   115.42667845   359.80410922
 H      1   2   3     1.099426913775   109.65424233   298.15952822
 H      1   2   3     1.098325407119   111.11979699   178.18036740
 H      1   2   3     1.099375849193   110.14040212    57.62782705
 H      4   3   2     1.100649321606   110.88664628   299.19414754
 H      4   3   2     1.099761934038   110.97852389   179.25424618
 H      4   3   2     1.100182768994   110.49931096    59.24414923
 H      2   1   3     1.102741603124   109.72478551   123.69495784
 H      3   2   1     1.105189934900   109.27082946   352.01231781
 H      6   5   3     1.090642231070   128.84867549   179.25934814
 H      5   3   2     1.089083602986   125.60781562   180.85085147

---------------------------
INTERNAL COORDINATES (A.U.)
---------------------------
 C      0   0   0     0.000000000000     0.00000000     0.00000000
 C      1   0   0     2.861152157760     0.00000000     0.00000000
 C      2   1   0     2.942906127711   114.62720496     0.00000000
 C      3   2   1     2.889124958905   113.07550665   112.18915441
 C      3   2   1     2.860696101978   101.29770848   235.60082619
 C      5   3   2     2.529709818105   108.91102068     2.24099784
 O      6   5   3     2.572615031224   115.42667845   359.80410922
 H      1   2   3     2.077615771297   109.65424233   298.15952822
 H      1   2   3     2.075534225382   111.11979699   178.18036740
 H      1   2   3     2.077519273222   110.14040212    57.62782705
 H      4   3   2     2.079925787322   110.88664628   299.19414754
 H      4   3   2     2.078248867844   110.97852389   179.25424618
 H      4   3   2     2.079044130658   110.49931096    59.24414923
 H      2   1   3     2.083879626386   109.72478551   123.69495784
 H      3   2   1     2.088506302927   109.27082946   352.01231781
 H      6   5   3     2.061015126811   128.84867549   179.25934814
 H      5   3   2     2.058069746588   125.60781562   180.85085147


           ************************************************************
           *        Program running with 8 parallel MPI-processes     *
           *              working on a common directory               *
           ************************************************************
------------------------------------------------------------------------------
                   ___                                                        
                  /   \      - P O W E R E D   B Y -                         
                 /     \                                                     
                 |  |  |   _    _      __       _____    __    __             
                 |  |  |  | |  | |    /  \     |  _  \  |  |  /  |          
                  \  \/   | |  | |   /    \    | | | |  |  | /  /          
                 / \  \   | |__| |  /  /\  \   | |_| |  |  |/  /          
                |  |  |   |  __  | /  /__\  \  |    /   |      \           
                |  |  |   | |  | | |   __   |  |    \   |  |\   \          
                \     /   | |  | | |  |  |  |  | |\  \  |  | \   \       
                 \___/    |_|  |_| |__|  |__|  |_| \__\ |__|  \__/        
                                                                              
                      - O R C A' S   B I G   F R I E N D -                    
                                      &                                       
                       - I N T E G R A L  F E E D E R -                       
                                                                              
 v1 FN, 2020, v2 2021, v3 2022-2024                                           
------------------------------------------------------------------------------


----------------------
SHARK INTEGRAL PACKAGE
----------------------

Number of atoms                             ...     17
Number of basis functions                   ...    148
Number of shells                            ...     72
Maximum angular momentum                    ...      2
Integral batch strategy                     ... SHARK/LIBINT Hybrid
RI-J (if used) integral strategy            ... SPLIT-RIJ (Revised 2003 algorithm where possible)
Printlevel                                  ...      1
Contraction scheme used                     ... SEGMENTED contraction
Prescreening option                         ... SCHWARTZ
   Thresh                                   ... 1.000e-12
   Tcut                                     ... 1.000e-14
   Tpresel                                  ... 1.000e-14 
Coulomb Range Separation                    ... NOT USED
Exchange Range Separation                   ... NOT USED
Multipole approximations                    ... NOT USED
Finite Nucleus Model                        ... NOT USED
CABS basis                                  ... NOT available
Auxiliary Coulomb fitting basis             ... AVAILABLE
   # of basis functions in Aux-J            ...    453
   # of shells in Aux-J                     ...    155
   Maximum angular momentum in Aux-J        ...      4
Auxiliary J/K fitting basis                 ... NOT available
Auxiliary Correlation fitting basis         ... AVAILABLE
   # of basis functions in Aux-C            ...    476
   # of shells in Aux-C                     ...    172
   Maximum angular momentum in Aux-C        ...      3
Auxiliary 'external' fitting basis          ... NOT available

Checking pre-screening integrals            ... done (  0.0 sec) Dimension = 72
Check shell pair data                       ... done (  0.0 sec)
Shell pair information
Shell pair cut-off parameter TPreSel        ...   1.0e-14
Total number of shell pairs                 ...      2628
Shell pairs after pre-screening             ...      2593
Total number of primitive shell pairs       ...      9166
Primitive shell pairs kept                  ...      7141
          la=0 lb=0:    847 shell pairs
          la=1 lb=0:    968 shell pairs
          la=1 lb=1:    296 shell pairs
          la=2 lb=0:    286 shell pairs
          la=2 lb=1:    168 shell pairs
          la=2 lb=2:     28 shell pairs

Calculating one electron integrals          ... done (  0.0 sec)
Calculating RI/J V-Matrix + Cholesky decomp.... done (  0.0 sec)
Calculating RI/C V-Matrix + Cholesky decomp.... done (  0.0 sec)
Calculating Nuclear repulsion               ... done (  0.0 sec) ENN=    312.246014126970 Eh

Diagonalization of the overlap matrix:
Smallest eigenvalue                        ... 7.760e-04
Time for diagonalization                   ...    0.002 sec
Threshold for overlap eigenvalues          ... 1.000e-07
Number of eigenvalues below threshold      ... 0
Time for construction of square roots      ...    0.002 sec
Total time needed                          ...    0.006 sec

-------------------
DFT GRID GENERATION
-------------------

General Integration Accuracy     IntAcc      ... 4.388
Radial Grid Type                 RadialGrid  ... OptM3 with GC (2021)
Angular Grid (max. ang.)         AngularGrid ... 4 (Lebedev-302)
Angular grid pruning method      GridPruning ... 4 (adaptive)
Weight generation scheme         WeightScheme... mBecke (2022)
Basis function cutoff            BFCut       ... 1.0000e-12
Integration weight cutoff        WCut        ... 1.0000e-14
Partially contracted basis set               ... off
Rotationally invariant grid construction     ... off
Angular grids for H and He will be reduced by one unit

Total number of grid points                  ...    74274
Total number of batches                      ...     1170
Average number of points per batch           ...       63
Average number of grid points per atom       ...     4369

--------------------
COSX GRID GENERATION
--------------------

GRIDX 1
-------
General Integration Accuracy     IntAcc      ... 3.816
Radial Grid Type                 RadialGrid  ... OptM3 with GC (2021)
Angular Grid (max. ang.)         AngularGrid ... 1 (Lebedev-50)
Angular grid pruning method      GridPruning ... 4 (adaptive)
Weight generation scheme         WeightScheme... mBecke (2022)
Basis function cutoff            BFCut       ... 1.0000e-12
Integration weight cutoff        WCut        ... 1.0000e-14
Partially contracted basis set               ... on
Rotationally invariant grid construction     ... off
Angular grids for H and He will be reduced by one unit

Total number of grid points                  ...     9521
Total number of batches                      ...       85
Average number of points per batch           ...      112
Average number of grid points per atom       ...      560
UseSFitting                                  ... on

GRIDX 2
-------
General Integration Accuracy     IntAcc      ... 4.020
Radial Grid Type                 RadialGrid  ... OptM3 with GC (2021)
Angular Grid (max. ang.)         AngularGrid ... 2 (Lebedev-110)
Angular grid pruning method      GridPruning ... 4 (adaptive)
Weight generation scheme         WeightScheme... mBecke (2022)
Basis function cutoff            BFCut       ... 1.0000e-12
Integration weight cutoff        WCut        ... 1.0000e-14
Partially contracted basis set               ... on
Rotationally invariant grid construction     ... off
Angular grids for H and He will be reduced by one unit

Total number of grid points                  ...    20142
Total number of batches                      ...      167
Average number of points per batch           ...      120
Average number of grid points per atom       ...     1185
UseSFitting                                  ... on

GRIDX 3
-------
General Integration Accuracy     IntAcc      ... 4.338
Radial Grid Type                 RadialGrid  ... OptM3 with GC (2021)
Angular Grid (max. ang.)         AngularGrid ... 3 (Lebedev-194)
Angular grid pruning method      GridPruning ... 4 (adaptive)
Weight generation scheme         WeightScheme... mBecke (2022)
Basis function cutoff            BFCut       ... 1.0000e-12
Integration weight cutoff        WCut        ... 1.0000e-14
Partially contracted basis set               ... on
Rotationally invariant grid construction     ... off
Angular grids for H and He will be reduced by one unit

Total number of grid points                  ...    44109
Total number of batches                      ...      354
Average number of points per batch           ...      124
Average number of grid points per atom       ...     2595
UseSFitting                                  ... on
Initializing property integral containers    ... done (  0.0 sec)

SHARK setup successfully completed in   0.8 seconds

Maximum memory used throughout the entire STARTUP-calculation: 21.2 MB


           ************************************************************
           *        Program running with 8 parallel MPI-processes     *
           *              working on a common directory               *
           ************************************************************
Occupation numbers will be reassigned to an Aufbau configuration
             **** ENERGY FILE WAS UPDATED (calc.en.tmp) ****
Finished Guess after   0.2 sec
Maximum memory used throughout the entire GUESS-calculation: 9.1 MB


           ************************************************************
           *        Program running with 8 parallel MPI-processes     *
           *              working on a common directory               *
           ************************************************************
--------------------
CPCM SOLVATION MODEL
--------------------
CPCM parameters:
  Epsilon                                         ...      16.7000
  Refrac                                          ...       1.2750
  Rsolv                                           ...       1.3000
  Surface type                                    ... GAUSSIAN VDW
  Discretization scheme                           ... Constant charge density
    Threshold for H atoms                         ...       5.0000 (charges/Ang^2)
    Threshold for non-H atoms                     ...       5.0000 (charges/Ang^2)
  Epsilon function type                           ...         CPCM
Solvent:                                          ... CUSTOM
Radii:
  Scheme                                          ... Element-dependent radii
  Radius for C  used is    3.8550 Bohr (=   2.0400 Ang.)
  Radius for O  used is    3.4469 Bohr (=   1.8240 Ang.)
  Radius for H  used is    2.4944 Bohr (=   1.3200 Ang.)
Calculating surface                               ...        done! (  0.0s)
Cavity surface points                             ...         1498
Cavity Volume                                     ...     928.2900
Cavity Surface-area                               ...     541.1659
Calculating surface distance matrix               ...        done! (  0.0s)
Performing Cholesky decomposition & store         ...        done! (  0.2s)
Overall time for CPCM initialization              ...                 0.2s

----------------------------------------D-I-I-S--------------------------------------------
Iteration    Energy (Eh)           Delta-E    RMSDP     MaxDP     DIISErr   Damp  Time(sec)
-------------------------------------------------------------------------------------------
               ***  Starting incremental Fock matrix formation  ***
                              *** Initializing SOSCF ***
---------------------------------------S-O-S-C-F--------------------------------------
Iteration    Energy (Eh)           Delta-E    RMSDP     MaxDP     MaxGrad    Time(sec)
--------------------------------------------------------------------------------------
    1    -308.9585548536168744     0.00e+00  1.57e-04  2.37e-03  1.63e-04     0.7
               *** Restarting incremental Fock matrix formation ***
    2    -308.9586146341918038    -5.98e-05  6.39e-05  1.41e-03  2.45e-04     0.7
    3    -308.9586208304858701    -6.20e-06  3.48e-05  8.57e-04  2.67e-04     0.6
    4    -308.9586223335503519    -1.50e-06  1.34e-05  2.23e-04  8.02e-05     0.6
    5    -308.9586226490260970    -3.15e-07  2.54e-06  6.14e-05  2.25e-05     0.5
    6    -308.9586226543382281    -5.31e-09  1.12e-06  3.08e-05  8.92e-06     0.5
    7    -308.9586226584598307    -4.12e-09  2.69e-07  5.98e-06  2.68e-06     0.5
    8    -308.9586226583553525     1.04e-10  1.31e-07  2.69e-06  6.40e-07     0.5
                 **** Energy Check signals convergence ****

               *****************************************************
               *                     SUCCESS                       *
               *           SCF CONVERGED AFTER   8 CYCLES          *
               *****************************************************

Recomputing exchange energy using gridx3       ... done (    0.805 sec)
Old exchange energy                            :    -22.712415623 Eh
New exchange energy                            :    -22.712399935 Eh
Exchange energy change after final integration :      0.000015687 Eh
Total energy after final integration           :   -308.958606971 Eh
             **** ENERGY FILE WAS UPDATED (calc.en.tmp) ****

----------------
TOTAL SCF ENERGY
----------------

Total Energy       :       -308.95860697099391 Eh           -8407.19111 eV

Components:
Nuclear Repulsion  :        312.24601412697007 Eh            8496.64601 eV
Electronic Energy  :       -621.19928672708045 Eh          -16903.69196 eV
One Electron Energy:      -1036.70669880708829 Eh          -28210.22345 eV
Two Electron Energy:        415.50741208000784 Eh           11306.53150 eV
CPCM Dielectric    :         -0.00535005824500 Eh              -0.14558 eV

Virial components:
Potential Energy   :       -615.18038761454909 Eh          -16739.90939 eV
Kinetic Energy     :        306.22178064355512 Eh            8332.71828 eV
Virial Ratio       :          2.00893739929827

DFT components:
N(Alpha)           :       26.999970525106 electrons
N(Beta)            :       26.999970525106 electrons
N(Total)           :       53.999941050212 electrons
E(X)               :      -20.160460088697 Eh       
E(C)               :       -1.307471192334 Eh       
E(XC)              :      -21.467931281031 Eh       

CPCM Solvation Model Properties:
Surface-charge          :         -0.02099751717217
Corrected charge        :          0.00000000000000
Outlying charge corr.   :          0.00003263850015 Eh               0.00089 eV
Free-energy (cav+disp)  :  This term is not implemented in the current solvation scheme

---------------
SCF CONVERGENCE
---------------

  Last Energy change         ...   -1.0448e-10  Tolerance :   1.0000e-09
  Last MAX-Density change    ...    2.6939e-06  Tolerance :   1.0000e-08
  Last RMS-Density change    ...    1.3115e-07  Tolerance :   1.0000e-09
  Last DIIS Error            ...    2.5008e-03  Tolerance :   1.0000e-08
  Last Orbital Gradient      ...    6.3990e-07  Tolerance :   2.0000e-06
  Last Orbital Rotation      ...    2.4749e-06  Tolerance :   2.0000e-06


Total SCF time: 0 days 0 hours 0 min 5 sec 
Finished LeanSCF after   5.9 sec

Maximum memory used throughout the entire LEANSCF-calculation: 16.7 MB


           ************************************************************
           *        Program running with 8 parallel MPI-processes     *
           *              working on a common directory               *
           ************************************************************

------------------------------------------------------------------------------
                                ORCA  MP2 
------------------------------------------------------------------------------

Freezing NCore=14 chemical core electrons

----------------------
RI-MP2 ENERGY+GRADIENT
----------------------
Dimension of the orbital basis            ...  148
Dimension of the AuxC basis               ...  476
Memory devoted to MP2                     ... 8000 MB   
Data format for matrix containers         ... DOUBLE
Compression type for matrix containers    ... UNCOMPRESSED
Overall scaling of the MP2 energy         ...   2.700e-01

-----------------------
SHARK RI TRANSFORMATION
-----------------------

Number of basis functions                ...    148
Number of aux functions                  ...    476
Number of operators                      ...      1
Generation of IJK                        ... YES
Generation of IAK                        ... YES
Generation of ABK                        ... NO
Orbital Range Operator  0:    0-  26 to   27- 147

Aux basis identifier                     ...   AUXC
Contraction scheme used                  ... SEGMENTED
Do orthogonalization                     ... YES
All operator combinations                ... NO
Transpose (ia|K)                         ... NO
Integral generator used                  ... LIBINT
Starting integral generation + trafo... 
Half trafo (segmented) done. Total time =  0.1 sec. integrals=  0.1 sec trafo=  0.0 sec
Integral generation and half transformation done (  0.1 sec)

Reading or making V^(-1/2)          ... done (  0.0 sec)
Sorting IJK integrals               ... done (  0.0 sec)
Sorting IAK integrals               ... done (  0.0 sec)

SHARK RI integral transformation done. Total time =  0.1 sec.

Opening buffers                              ... done
Frozen core precalculation                   ... done

Starting loop over batches of integrals:

Operator 0  - window                       ... (  7- 26)x( 27-147)
Operator 0  - Memory available             ...  8000 MB
Operator 0  - Memory needed per MO         ...   0.4 MB
Operator 0  - Number of orbitals per batch ... 3
Operator 0  - Number of batches            ... 1

OPERATOR  0   PASS   0:  MOs     7 ...    9 +   10 ...   12 +   13 ...   15 +   16 ...   18
                            +   19 ...   21 +   22 ...   24 +   25 ...   26
  Reading integrals       ... ok
  Internal MO   9
Closing buffer GIPV ( 0.01 GB; CompressionRatio= 1.00)
Time spent in pair loops =     0.213 sec
Deleting buffers (Ka|jb) ...done

-----------------------------------------------
 RI-MP2 CORRELATION ENERGY:     -0.332947216 Eh
-----------------------------------------------


---------------------
MP2 DENSITY FORMATION
---------------------

Completing the external part of the density      ... done
Storing the unrelaxed density                    ... done

Re-sorting 3-index density container for op 0    ... done
Computing external part of the Lagrangian        ... done
Calculating the xc-kernel                        ... done
Calculating G(D)                                 ... done
Completing the Lagrangian                        ... done
Solving the Z-vector equations                   ... Using XC Grid                  ... (calc.grid_cpscf.tmp) 
Recalculating density on grid  ... (calc.grho_cpscf0.tmp) done
Calculating the xc-kernel      ... (calc.fxc_cpscf0.tmp) done

-------------------
SHARK CP-SCF DRIVER
-------------------

Dimension of the orbital basis          ...    148
Dimension of the CPSCF-problem          ...   3267
Number of operators                     ...      1
Max. number of iterations               ...    128
Convergence Tolerance                   ... 3.0e-05
Number of perturbations                 ...      1
Perturbation type                       ... REAL

----------------------------
POPLE LINEAR EQUATION SOLVER
----------------------------

  ITERATION   0:   ||err||_max =   3.7042e-02 (   0.5 sec)
  ITERATION   1:   ||err||_max =   8.7835e-03 (   0.4 sec)
  ITERATION   2:   ||err||_max =   3.5404e-03 (   0.4 sec)
  ITERATION   3:   ||err||_max =   8.8308e-04 (   0.4 sec)
  ITERATION   4:   ||err||_max =   2.8780e-04 (   0.4 sec)
  ITERATION   5:   ||err||_max =   8.0270e-05 (   0.5 sec)
  ITERATION   6:   ||err||_max =   2.2398e-05 (   0.4 sec)
done
Finalizing the relaxed density                   ... done
Transforming P to the AO basis                   ... done
Storing the relaxed density                      ... done

------------------------------------
ENERGY WEIGHTED DENSITY FINALIZATION
------------------------------------

Gathering the parts of the W-matrix              ... done
Forming the Z-density                            ... done
Transforming Z to the AO basis                   ... done
Calculating G(Z)                                 ... done
Finalizing the W-matrix                          ... done
Transforming W to the AO basis and storing       ... done

----------------------------------
MP2 DERIVATIVE INTEGRAL GENERATION
----------------------------------

Input SCF Electron Density              ... calc.scfp
Input Correlated Electron Density       ... calc.pmp2re
Input Energy Weighted Density           ... calc.wmp2.tmp

Nuclear repulsion gradient              ... done (  0.0 sec)
HCore & Overlap gradient  (SHARK)       ... done (  0.0 sec)
Two-electron RIJ gradient terms         ... done (  0.2 sec)

-----------------------------------------------------------
MP2 COSX Grid Generation
-----------------------------------------------------------

General Integration Accuracy     IntAcc      ... 4.871
Radial Grid Type                 RadialGrid  ... OptM3 with GC (2021)
Angular Grid (max. ang.)         AngularGrid ... 4 (Lebedev-302)
Angular grid pruning method      GridPruning ... 4 (adaptive)
Weight generation scheme         WeightScheme... mBecke (2022)
Basis function cutoff            BFCut       ... 1.0000e-12
Integration weight cutoff        WCut        ... 1.0000e-14
Partially contracted basis set               ... on
Rotationally invariant grid construction     ... off
Angular grids for H and He will be reduced by one unit

Total number of grid points                  ...    86050
Total number of batches                      ...      679
Average number of points per batch           ...      126
Average number of grid points per atom       ...     5062
UseSFitting                                  ... on
Two-electron COSX gradient terms        ... 
Integration Timings:
Total Time                  =     2.6 sec
Basis fcn evaluation        =     0.0 sec
Density evaluation          =     0.1 sec
A evaluation                =     2.1 sec
A derivative evaluation     =     0.0 sec
S-fit derivative evaluation =     0.0 sec
anal. over. der. evaluation =     0.0 sec
num. over. der. evaluation  =     0.2 sec
K(P) evaluation             =     0.0 sec
finalize                    =     0.0 sec

done (  3.1 sec)
CPCM gradient                           ... done (  0.3 sec)
DFT XC gradient                         ... Exchange-correlation gradient    ... done
done (  0.4 sec)
Empirical dispersion gradient           ... 
-------------------
DISPERSION GRADIENT
-------------------

   1   C   :   -0.000284467   -0.000141403   -0.000034138
   2   C   :    0.000023007   -0.000113849    0.000027379
   3   C   :    0.000092957    0.000036742   -0.000019542
   4   C   :    0.000018909    0.000300671    0.000020030
   5   C   :    0.000213475   -0.000047438   -0.000043758
   6   C   :    0.000138991   -0.000121082    0.000032084
   7   O   :    0.000061954   -0.000144779    0.000071882
   8   H   :   -0.000142764   -0.000034454   -0.000029090
   9   H   :   -0.000106971   -0.000060383    0.000007407
  10   H   :   -0.000123471   -0.000075467   -0.000070820
  11   H   :   -0.000028087    0.000150191    0.000015607
  12   H   :    0.000010991    0.000132829   -0.000011891
  13   H   :    0.000008746    0.000146217    0.000070486
  14   H   :   -0.000078782   -0.000007705    0.000106739
  15   H   :   -0.000009382    0.000058141   -0.000106847
  16   H   :    0.000080044   -0.000071502    0.000018385
  17   H   :    0.000124850   -0.000006730   -0.000053913

Difference to translation invariance:
           :    0.0000000000   -0.0000000000    0.0000000000

Difference to rotation invariance:
           :    0.0000000000   -0.0000000000   -0.0000000000

Norm of the Dispersion gradient    ...    0.0007259083
RMS gradient                       ...    0.0001016475
MAX gradient                       ...    0.0003006708
done (  0.0 sec)

-------
TIMINGS
-------

Total time                :    9.685 sec
Integral trafo            :    0.138 sec (  1.4%)
FC preparation            :    0.031 sec (  0.3%)
I/O of integrals          :    0.048 sec (  0.5%)
K(i,j) operators          :    0.027 sec (  0.3%)
T(i,j) pair energies      :    0.006 sec (  0.1%)
V**(-1/2)                 :    0.127 sec (  1.3%)
Gamma(ia|P)               :    0.026 sec (  0.3%)
Gamma-Trafo               :    0.015 sec (  0.2%)
D(virtual)                :    0.001 sec (  0.0%)
D(internal)               :    0.031 sec (  0.3%)
W(virtual)                :    0.003 sec (  0.0%)
W(internal)               :    0.035 sec (  0.4%)
L(virtual)                :    0.079 sec (  0.8%)
L(internal)               :    0.005 sec (  0.1%)
XC kernel                 :    0.016 sec (  0.2%)
G(D)                      :    0.804 sec (  8.3%)
G(Z)                      :    0.763 sec (  7.9%)
Z-vector solution         :    3.150 sec ( 32.5%)
3-index derivative        :    0.099 sec (  1.0%)
2-index derivative        :    0.022 sec (  0.2%)
Fock matrix gradient      :    4.110 sec ( 42.4%)


---------------------------------------
MP2 TOTAL ENERGY:     -309.291554187 Eh
---------------------------------------

The final MP2 gradient
  0:  -0.00076722  -0.00000954   0.00007624
  1:   0.00216714  -0.00217482   0.00051285
  2:  -0.00054405   0.00163611  -0.00017222
  3:  -0.00052502   0.00053059  -0.00032312
  4:   0.00156509  -0.00211768   0.00069277
  5:  -0.00154509   0.00103612  -0.00013230
  6:  -0.00146753  -0.00016064   0.00017291
  7:   0.00030180  -0.00004131   0.00016315
  8:   0.00004336   0.00011340  -0.00020410
  9:   0.00005547  -0.00002782   0.00024207
 10:   0.00026144   0.00005635   0.00001572
 11:  -0.00013974  -0.00013052   0.00013046
 12:  -0.00002531  -0.00023091  -0.00019882
 13:  -0.00064017   0.00063753  -0.00058082
 14:  -0.00030406   0.00032022   0.00033292
 15:   0.00124468   0.00084061  -0.00079989
 16:   0.00035269  -0.00026925   0.00001552

-----------------------------------
NORM OF THE MP2 GRADIENT:  0.005662
-----------------------------------

Maximum memory used throughout the entire MP2-calculation: 30.5 MB


-------------------------------------------------------------------------------
                          DFT DISPERSION CORRECTION                            
                                                                               
                              DFTD3 V3.1  Rev 1                                
                          USING Becke-Johnson damping                          
-------------------------------------------------------------------------------
-------------------------   ----------------
Dispersion correction           -0.011052893
-------------------------   ----------------


-------------------------   --------------------
FINAL SINGLE POINT ENERGY      -309.302607079741
-------------------------   --------------------

------------------------------------------------------------------------------
                         ORCA GEOMETRY RELAXATION STEP
------------------------------------------------------------------------------

Reading the OPT-File                    .... done
Getting information on internals        .... done
Copying old internal coords+grads       .... done
Making the new internal coordinates     .... (2022 redundants) done
Validating the new internal coordinates .... (2022 redundants) done
Calculating the B-matrix                .... done
Calculating the G,G- and P matrices     .... done
Transforming gradient to internals      .... done
Projecting the internal gradient        .... done
Number of atoms                         ....  17
Number of internal coordinates          ....  80
Current Energy                          ....  -309.302607080 Eh
Current gradient norm                   ....     0.005662070 Eh/bohr
Maximum allowed component of the step   ....  0.300
Current trust radius                    ....  0.450
Updating the Hessian (BFGS)             .... done
Forming the augmented Hessian           .... done
Diagonalizing the augmented Hessian     .... done
Last element of RFO vector              ....  0.999424355
Lowest eigenvalues of augmented Hessian:
 -0.000101947  0.011119267  0.011229901  0.014511007  0.022752467
Length of the computed step             ....  0.033945321
The final length of the internal step   ....  0.033945321
Converting the step to Cartesian space:
 Initial RMS(Int)=    0.0037952023
Transforming coordinates:
 Iter   0:  RMS(Cart)=    0.0050930825 RMS(Int)=    0.0037968694
done
Storing new coordinates                 .... done
The predicted energy change is          ....    -0.000051032
Previously predicted energy change      ....    -0.000155680
Actually observed energy change         ....    -0.000210415
Ratio of predicted to observed change   ....     1.351586468
New trust radius                        ....     0.450000000

                                .--------------------.
          ----------------------|Geometry convergence|-------------------------
          Item                value                   Tolerance       Converged
          ---------------------------------------------------------------------
          Energy change      -0.0002104148            0.0000010000      NO
          RMS gradient        0.0004819136            0.0000300000      NO
          MAX gradient        0.0021657667            0.0001000000      NO
          RMS step            0.0037952023            0.0006000000      NO
          MAX step            0.0129529877            0.0010000000      NO
          ........................................................
          Max(Bonds)      0.0038      Max(Angles)    0.74
          Max(Dihed)        0.61      Max(Improp)    0.00
          ---------------------------------------------------------------------

The optimization has not yet converged - more geometry cycles are needed


    ---------------------------------------------------------------------------
                         Redundant Internal Coordinates
                            (Angstroem and degrees)

        Definition                    Value    dE/dq     Step     New-Value
    ----------------------------------------------------------------------------
     1. B(C   1,C   0)                1.5141  0.000162 -0.0008    1.5132   
     2. B(C   2,C   1)                1.5573  0.000806 -0.0018    1.5555   
     3. B(C   3,C   2)                1.5289  0.000072 -0.0003    1.5285   
     4. B(C   4,C   2)                1.5138  0.001206 -0.0018    1.5120   
     5. B(C   5,C   4)                1.3387 -0.001642  0.0012    1.3398   
     6. B(O   6,C   5)                1.3614  0.000749 -0.0003    1.3611   
     7. B(O   6,C   1)                1.4553 -0.000609  0.0038    1.4591   
     8. B(H   7,C   0)                1.0994 -0.000247  0.0005    1.0999   
     9. B(H   8,C   0)                1.0983 -0.000212  0.0003    1.0986   
    10. B(H   9,C   0)                1.0994 -0.000188  0.0003    1.0997   
    11. B(H  10,C   3)                1.1006 -0.000228  0.0004    1.1011   
    12. B(H  11,C   3)                1.0998 -0.000228  0.0004    1.1002   
    13. B(H  12,C   3)                1.1002 -0.000198  0.0003    1.1005   
    14. B(H  13,C   1)                1.1027 -0.000072  0.0000    1.1028   
    15. B(H  14,C   2)                1.1052 -0.000190  0.0004    1.1056   
    16. B(H  15,C   5)                1.0906  0.000195 -0.0002    1.0904   
    17. B(H  16,C   4)                1.0891  0.000177 -0.0003    1.0888   
    18. A(C   1,C   0,H   8)          111.12  0.000224   -0.02    111.10   
    19. A(H   7,C   0,H   8)          108.53  0.000071   -0.03    108.50   
    20. A(C   1,C   0,H   7)          109.65 -0.000345    0.10    109.75   
    21. A(H   7,C   0,H   9)          108.61  0.000216   -0.09    108.52   
    22. A(H   8,C   0,H   9)          108.73 -0.000057    0.02    108.75   
    23. A(C   1,C   0,H   9)          110.14 -0.000103    0.02    110.17   
    24. A(C   2,C   1,O   6)          106.99  0.000494   -0.21    106.78   
    25. A(C   0,C   1,O   6)          109.03 -0.000111   -0.13    108.90   
    26. A(C   0,C   1,H  13)          109.72 -0.000261    0.36    110.08   
    27. A(O   6,C   1,H  13)          106.62  0.000664   -0.39    106.23   
    28. A(C   0,C   1,C   2)          114.63 -0.000107    0.11    114.73   
    29. A(C   2,C   1,H  13)          109.52 -0.000595    0.22    109.74   
    30. A(C   1,C   2,C   4)          101.30 -0.000645    0.23    101.53   
    31. A(C   3,C   2,H  14)          107.89 -0.000554    0.10    107.99   
    32. A(C   1,C   2,H  14)          109.27  0.000071   -0.06    109.21   
    33. A(C   3,C   2,C   4)          114.83  0.000452   -0.11    114.72   
    34. A(C   1,C   2,C   3)          113.08  0.000284   -0.10    112.98   
    35. A(C   4,C   2,H  14)          110.31  0.000421   -0.08    110.23   
    36. A(H  11,C   3,H  12)          108.18  0.000083   -0.04    108.15   
    37. A(H  10,C   3,H  12)          108.26  0.000106   -0.05    108.21   
    38. A(C   2,C   3,H  12)          110.50 -0.000384    0.13    110.62   
    39. A(H  10,C   3,H  11)          107.92 -0.000103   -0.01    107.91   
    40. A(C   2,C   3,H  11)          110.98  0.000007    0.02    111.00   
    41. A(C   2,C   3,H  10)          110.89  0.000295   -0.06    110.83   
    42. A(C   2,C   4,H  16)          125.61  0.000470   -0.14    125.47   
    43. A(C   2,C   4,C   5)          108.91 -0.000086   -0.01    108.90   
    44. A(C   5,C   4,H  16)          125.47 -0.000385    0.15    125.61   
    45. A(O   6,C   5,H  15)          115.72  0.001282   -0.66    115.07   
    46. A(C   4,C   5,H  15)          128.85 -0.002166    0.74    129.59   
    47. A(C   4,C   5,O   6)          115.43  0.000884   -0.09    115.34   
    48. A(C   1,O   6,C   5)          107.25 -0.000646    0.07    107.32   
    49. D(O   6,C   1,C   0,H   8)     58.31 -0.000203   -0.22     58.09   
    50. D(C   2,C   1,C   0,H   8)    178.18  0.000281   -0.51    177.67   
    51. D(C   2,C   1,C   0,H   9)     57.63  0.000274   -0.54     57.09   
    52. D(O   6,C   1,C   0,H   9)    -62.25 -0.000209   -0.24    -62.49   
    53. D(O   6,C   1,C   0,H   7)    178.29 -0.000197   -0.21    178.08   
    54. D(C   2,C   1,C   0,H   7)    -61.84  0.000287   -0.50    -62.34   
    55. D(C   3,C   2,C   1,C   0)    112.19 -0.000406    0.15    112.34   
    56. D(C   4,C   2,C   1,H  13)    111.79  0.000765   -0.61    111.19   
    57. D(C   4,C   2,C   1,O   6)     -3.40  0.000020   -0.14     -3.54   
    58. D(C   4,C   2,C   1,C   0)   -124.40 -0.000127    0.10   -124.29   
    59. D(C   3,C   2,C   1,H  13)    -11.62  0.000486   -0.57    -12.18   
    60. D(C   3,C   2,C   1,O   6)   -126.81 -0.000259   -0.10   -126.91   
    61. D(H  10,C   3,C   2,H  14)     60.16 -0.000158    0.11     60.26   
    62. D(H  10,C   3,C   2,C   4)   -176.39  0.000278    0.01   -176.37   
    63. D(H  10,C   3,C   2,C   1)    -60.81 -0.000044    0.16    -60.64   
    64. D(H  11,C   3,C   2,H  14)    -59.78 -0.000228    0.14    -59.64   
    65. D(H  11,C   3,C   2,C   4)     63.67  0.000208    0.05     63.72   
    66. D(H  11,C   3,C   2,C   1)    179.25 -0.000114    0.20    179.45   
    67. D(H  16,C   4,C   2,C   1)   -179.15 -0.000074    0.11   -179.04   
    68. D(C   5,C   4,C   2,H  14)   -113.40  0.000041    0.12   -113.29   
    69. D(C   5,C   4,C   2,C   3)    124.44  0.000116    0.10    124.54   
    70. D(H  16,C   4,C   2,C   3)    -56.95  0.000078    0.08    -56.87   
    71. D(C   5,C   4,C   2,C   1)      2.24 -0.000036    0.13      2.37   
    72. D(H  15,C   5,C   4,H  16)      0.65  0.000022   -0.02      0.63   
    73. D(H  15,C   5,C   4,C   2)    179.26 -0.000001   -0.04    179.22   
    74. D(O   6,C   5,C   4,H  16)   -178.81  0.000031   -0.03   -178.83   
    75. D(O   6,C   5,C   4,C   2)     -0.20  0.000008   -0.05     -0.25   
    76. D(C   1,O   6,C   5,C   4)     -2.15  0.000008   -0.04     -2.19   
    77. D(C   5,O   6,C   1,H  13)   -113.65  0.000089    0.16   -113.49   
    78. D(C   5,O   6,C   1,C   2)      3.46 -0.000026    0.11      3.58   
    79. D(C   5,O   6,C   1,C   0)    127.95  0.000087    0.03    127.98   
    80. D(C   1,O   6,C   5,H  15)    178.32  0.000035   -0.07    178.25   
    ----------------------------------------------------------------------------

Geometry step timings:
Preparation and reading OPT file:      0.001 s (18.949 %)
Internal coordinates            :      0.000 s ( 0.917 %)
B/P matrices and projection     :      0.001 s (23.930 %)
Hessian update/contruction      :      0.000 s ( 8.496 %)
Making the step                 :      0.001 s (18.001 %)
Converting the step to Cartesian:      0.000 s ( 2.262 %)
Storing new data                :      0.000 s ( 0.978 %)
Checking convergence            :      0.000 s ( 0.367 %)
Final printing                  :      0.001 s (26.009 %)
Total time                      :      0.003 s

Time for energy+gradient        :     17.353 s
Time for complete geometry iter :     17.560 s

         *************************************************************
         *                GEOMETRY OPTIMIZATION CYCLE   5            *
         *************************************************************
---------------------------------
CARTESIAN COORDINATES (ANGSTROEM)
---------------------------------
  C      0.944950   -0.192105   -0.261788
  C      2.175311    0.343660    0.437493
  C      3.005379    1.362189   -0.395132
  C      2.965929    2.777181    0.181623
  C      4.371819    0.714921   -0.389282
  C      4.295746   -0.453797    0.261423
  O      3.064845   -0.770264    0.748489
  H      0.248266    0.632611   -0.472283
  H      0.427889   -0.934735    0.361224
  H      1.225704   -0.663998   -1.214545
  H      1.934379    3.161495    0.205715
  H      3.570135    3.467510   -0.425637
  H      3.361254    2.788345    1.208633
  H      1.895283    0.793677    1.404523
  H      2.605394    1.401775   -1.425077
  H      5.072762   -1.194511    0.452775
  H      5.265610    1.121719   -0.859504

----------------------------
CARTESIAN COORDINATES (A.U.)
----------------------------
  NO LB      ZA    FRAG     MASS         X           Y           Z
   0 C     6.0000    0    12.011    1.785697   -0.363026   -0.494707
   1 C     6.0000    0    12.011    4.110741    0.649423    0.826743
   2 C     6.0000    0    12.011    5.679343    2.574164   -0.746692
   3 C     6.0000    0    12.011    5.604794    5.248112    0.343219
   4 C     6.0000    0    12.011    8.261540    1.351004   -0.735637
   5 C     6.0000    0    12.011    8.117784   -0.857552    0.494018
   6 O     8.0000    0    15.999    5.791718   -1.455587    1.414438
   7 H     1.0000    0     1.008    0.469156    1.195462   -0.892485
   8 H     1.0000    0     1.008    0.808593   -1.766394    0.682615
   9 H     1.0000    0     1.008    2.316246   -1.254775   -2.295158
  10 H     1.0000    0     1.008    3.655446    5.974359    0.388745
  11 H     1.0000    0     1.008    6.746577    6.552645   -0.804337
  12 H     1.0000    0     1.008    6.351850    5.269208    2.283986
  13 H     1.0000    0     1.008    3.581566    1.499833    2.654165
  14 H     1.0000    0     1.008    4.923482    2.648971   -2.693006
  15 H     1.0000    0     1.008    9.586130   -2.257299    0.855621
  16 H     1.0000    0     1.008    9.950561    2.119742   -1.624227

--------------------------------
INTERNAL COORDINATES (ANGSTROEM)
--------------------------------
 C      0   0   0     0.000000000000     0.00000000     0.00000000
 C      1   0   0     1.513216907604     0.00000000     0.00000000
 C      2   1   0     1.555532169186   114.73044172     0.00000000
 C      3   2   1     1.528531289043   112.97930974   112.33804320
 C      3   2   1     1.512001333919   101.52981378   235.70870113
 C      5   3   2     1.339815569346   108.90416481     2.36767213
 O      6   5   3     1.361066115829   115.33870457   359.75029989
 H      1   2   3     1.099924072301   109.75280127   297.65542528
 H      1   2   3     1.098633823773   111.09636926   177.66612113
 H      1   2   3     1.099660481625   110.16535322    57.09036449
 H      4   3   2     1.101078479867   110.82670017   299.36063369
 H      4   3   2     1.100174298072   111.00306418   179.45676191
 H      4   3   2     1.100525074568   110.62440787    59.39323453
 H      2   1   3     1.102759330237   110.07531986   124.34417261
 H      3   2   1     1.105595456616   109.20998216   352.12575475
 H      6   5   3     1.090424606280   129.59155237   179.21811915
 H      5   3   2     1.088786760115   125.46890577   180.95605448

---------------------------
INTERNAL COORDINATES (A.U.)
---------------------------
 C      0   0   0     0.000000000000     0.00000000     0.00000000
 C      1   0   0     2.859565536592     0.00000000     0.00000000
 C      2   1   0     2.939529792265   114.73044172     0.00000000
 C      3   2   1     2.888505523422   112.97930974   112.33804320
 C      3   2   1     2.857268435230   101.52981378   235.70870113
 C      5   3   2     2.531884496027   108.90416481     2.36767213
 O      6   5   3     2.572042209078   115.33870457   359.75029989
 H      1   2   3     2.078555264756   109.75280127   297.65542528
 H      1   2   3     2.076117048394   111.09636926   177.66612113
 H      1   2   3     2.078057150567   110.16535322    57.09036449
 H      4   3   2     2.080736778903   110.82670017   299.36063369
 H      4   3   2     2.079028122936   111.00306418   179.45676191
 H      4   3   2     2.079690994447   110.62440787    59.39323453
 H      2   1   3     2.083913125775   110.07531986   124.34417261
 H      3   2   1     2.089272627911   109.20998216   352.12575475
 H      6   5   3     2.060603875558   129.59155237   179.21811915
 H      5   3   2     2.057508794857   125.46890577   180.95605448


           ************************************************************
           *        Program running with 8 parallel MPI-processes     *
           *              working on a common directory               *
           ************************************************************
------------------------------------------------------------------------------
                   ___                                                        
                  /   \      - P O W E R E D   B Y -                         
                 /     \                                                     
                 |  |  |   _    _      __       _____    __    __             
                 |  |  |  | |  | |    /  \     |  _  \  |  |  /  |          
                  \  \/   | |  | |   /    \    | | | |  |  | /  /          
                 / \  \   | |__| |  /  /\  \   | |_| |  |  |/  /          
                |  |  |   |  __  | /  /__\  \  |    /   |      \           
                |  |  |   | |  | | |   __   |  |    \   |  |\   \          
                \     /   | |  | | |  |  |  |  | |\  \  |  | \   \       
                 \___/    |_|  |_| |__|  |__|  |_| \__\ |__|  \__/        
                                                                              
                      - O R C A' S   B I G   F R I E N D -                    
                                      &                                       
                       - I N T E G R A L  F E E D E R -                       
                                                                              
 v1 FN, 2020, v2 2021, v3 2022-2024                                           
------------------------------------------------------------------------------


----------------------
SHARK INTEGRAL PACKAGE
----------------------

Number of atoms                             ...     17
Number of basis functions                   ...    148
Number of shells                            ...     72
Maximum angular momentum                    ...      2
Integral batch strategy                     ... SHARK/LIBINT Hybrid
RI-J (if used) integral strategy            ... SPLIT-RIJ (Revised 2003 algorithm where possible)
Printlevel                                  ...      1
Contraction scheme used                     ... SEGMENTED contraction
Prescreening option                         ... SCHWARTZ
   Thresh                                   ... 1.000e-12
   Tcut                                     ... 1.000e-14
   Tpresel                                  ... 1.000e-14 
Coulomb Range Separation                    ... NOT USED
Exchange Range Separation                   ... NOT USED
Multipole approximations                    ... NOT USED
Finite Nucleus Model                        ... NOT USED
CABS basis                                  ... NOT available
Auxiliary Coulomb fitting basis             ... AVAILABLE
   # of basis functions in Aux-J            ...    453
   # of shells in Aux-J                     ...    155
   Maximum angular momentum in Aux-J        ...      4
Auxiliary J/K fitting basis                 ... NOT available
Auxiliary Correlation fitting basis         ... AVAILABLE
   # of basis functions in Aux-C            ...    476
   # of shells in Aux-C                     ...    172
   Maximum angular momentum in Aux-C        ...      3
Auxiliary 'external' fitting basis          ... NOT available

Checking pre-screening integrals            ... done (  0.0 sec) Dimension = 72
Check shell pair data                       ... done (  0.0 sec)
Shell pair information
Shell pair cut-off parameter TPreSel        ...   1.0e-14
Total number of shell pairs                 ...      2628
Shell pairs after pre-screening             ...      2592
Total number of primitive shell pairs       ...      9166
Primitive shell pairs kept                  ...      7142
          la=0 lb=0:    847 shell pairs
          la=1 lb=0:    968 shell pairs
          la=1 lb=1:    295 shell pairs
          la=2 lb=0:    286 shell pairs
          la=2 lb=1:    168 shell pairs
          la=2 lb=2:     28 shell pairs

Calculating one electron integrals          ... done (  0.0 sec)
Calculating RI/J V-Matrix + Cholesky decomp.... done (  0.0 sec)
Calculating RI/C V-Matrix + Cholesky decomp.... done (  0.0 sec)
Calculating Nuclear repulsion               ... done (  0.0 sec) ENN=    312.254505562114 Eh

Diagonalization of the overlap matrix:
Smallest eigenvalue                        ... 7.708e-04
Time for diagonalization                   ...    0.002 sec
Threshold for overlap eigenvalues          ... 1.000e-07
Number of eigenvalues below threshold      ... 0
Time for construction of square roots      ...    0.002 sec
Total time needed                          ...    0.005 sec

-------------------
DFT GRID GENERATION
-------------------

General Integration Accuracy     IntAcc      ... 4.388
Radial Grid Type                 RadialGrid  ... OptM3 with GC (2021)
Angular Grid (max. ang.)         AngularGrid ... 4 (Lebedev-302)
Angular grid pruning method      GridPruning ... 4 (adaptive)
Weight generation scheme         WeightScheme... mBecke (2022)
Basis function cutoff            BFCut       ... 1.0000e-12
Integration weight cutoff        WCut        ... 1.0000e-14
Partially contracted basis set               ... off
Rotationally invariant grid construction     ... off
Angular grids for H and He will be reduced by one unit

Total number of grid points                  ...    74268
Total number of batches                      ...     1169
Average number of points per batch           ...       63
Average number of grid points per atom       ...     4369

--------------------
COSX GRID GENERATION
--------------------

GRIDX 1
-------
General Integration Accuracy     IntAcc      ... 3.816
Radial Grid Type                 RadialGrid  ... OptM3 with GC (2021)
Angular Grid (max. ang.)         AngularGrid ... 1 (Lebedev-50)
Angular grid pruning method      GridPruning ... 4 (adaptive)
Weight generation scheme         WeightScheme... mBecke (2022)
Basis function cutoff            BFCut       ... 1.0000e-12
Integration weight cutoff        WCut        ... 1.0000e-14
Partially contracted basis set               ... on
Rotationally invariant grid construction     ... off
Angular grids for H and He will be reduced by one unit

Total number of grid points                  ...     9522
Total number of batches                      ...       85
Average number of points per batch           ...      112
Average number of grid points per atom       ...      560
UseSFitting                                  ... on

GRIDX 2
-------
General Integration Accuracy     IntAcc      ... 4.020
Radial Grid Type                 RadialGrid  ... OptM3 with GC (2021)
Angular Grid (max. ang.)         AngularGrid ... 2 (Lebedev-110)
Angular grid pruning method      GridPruning ... 4 (adaptive)
Weight generation scheme         WeightScheme... mBecke (2022)
Basis function cutoff            BFCut       ... 1.0000e-12
Integration weight cutoff        WCut        ... 1.0000e-14
Partially contracted basis set               ... on
Rotationally invariant grid construction     ... off
Angular grids for H and He will be reduced by one unit

Total number of grid points                  ...    20140
Total number of batches                      ...      167
Average number of points per batch           ...      120
Average number of grid points per atom       ...     1185
UseSFitting                                  ... on

GRIDX 3
-------
General Integration Accuracy     IntAcc      ... 4.338
Radial Grid Type                 RadialGrid  ... OptM3 with GC (2021)
Angular Grid (max. ang.)         AngularGrid ... 3 (Lebedev-194)
Angular grid pruning method      GridPruning ... 4 (adaptive)
Weight generation scheme         WeightScheme... mBecke (2022)
Basis function cutoff            BFCut       ... 1.0000e-12
Integration weight cutoff        WCut        ... 1.0000e-14
Partially contracted basis set               ... on
Rotationally invariant grid construction     ... off
Angular grids for H and He will be reduced by one unit

Total number of grid points                  ...    44109
Total number of batches                      ...      354
Average number of points per batch           ...      124
Average number of grid points per atom       ...     2595
UseSFitting                                  ... on
Initializing property integral containers    ... done (  0.0 sec)

SHARK setup successfully completed in   0.8 seconds

Maximum memory used throughout the entire STARTUP-calculation: 21.2 MB


           ************************************************************
           *        Program running with 8 parallel MPI-processes     *
           *              working on a common directory               *
           ************************************************************
Occupation numbers will be reassigned to an Aufbau configuration
             **** ENERGY FILE WAS UPDATED (calc.en.tmp) ****
Finished Guess after   0.2 sec
Maximum memory used throughout the entire GUESS-calculation: 9.1 MB


           ************************************************************
           *        Program running with 8 parallel MPI-processes     *
           *              working on a common directory               *
           ************************************************************
--------------------
CPCM SOLVATION MODEL
--------------------
CPCM parameters:
  Epsilon                                         ...      16.7000
  Refrac                                          ...       1.2750
  Rsolv                                           ...       1.3000
  Surface type                                    ... GAUSSIAN VDW
  Discretization scheme                           ... Constant charge density
    Threshold for H atoms                         ...       5.0000 (charges/Ang^2)
    Threshold for non-H atoms                     ...       5.0000 (charges/Ang^2)
  Epsilon function type                           ...         CPCM
Solvent:                                          ... CUSTOM
Radii:
  Scheme                                          ... Element-dependent radii
  Radius for C  used is    3.8550 Bohr (=   2.0400 Ang.)
  Radius for O  used is    3.4469 Bohr (=   1.8240 Ang.)
  Radius for H  used is    2.4944 Bohr (=   1.3200 Ang.)
Calculating surface                               ...        done! (  0.0s)
Cavity surface points                             ...         1498
Cavity Volume                                     ...     928.4567
Cavity Surface-area                               ...     541.1903
Calculating surface distance matrix               ...        done! (  0.0s)
Performing Cholesky decomposition & store         ...        done! (  0.2s)
Overall time for CPCM initialization              ...                 0.2s

----------------------------------------D-I-I-S--------------------------------------------
Iteration    Energy (Eh)           Delta-E    RMSDP     MaxDP     DIISErr   Damp  Time(sec)
-------------------------------------------------------------------------------------------
               ***  Starting incremental Fock matrix formation  ***
                              *** Initializing SOSCF ***
---------------------------------------S-O-S-C-F--------------------------------------
Iteration    Energy (Eh)           Delta-E    RMSDP     MaxDP     MaxGrad    Time(sec)
--------------------------------------------------------------------------------------
    1    -308.9585685240098769     0.00e+00  9.80e-05  1.35e-03  1.03e-04     0.7
               *** Restarting incremental Fock matrix formation ***
    2    -308.9585957921504473    -2.73e-05  3.99e-05  5.22e-04  1.35e-04     0.7
    3    -308.9585989668125308    -3.17e-06  2.25e-05  5.15e-04  1.40e-04     0.6
    4    -308.9585991771747899    -2.10e-07  9.62e-06  1.99e-04  8.63e-05     0.8
    5    -308.9585994269422713    -2.50e-07  1.42e-06  3.32e-05  1.22e-05     0.6
    6    -308.9585994300823018    -3.14e-09  5.66e-07  1.66e-05  4.58e-06     0.5
    7    -308.9585994306279986    -5.46e-10  1.73e-07  4.14e-06  1.60e-06     0.6
                 **** Energy Check signals convergence ****

               *****************************************************
               *                     SUCCESS                       *
               *           SCF CONVERGED AFTER   7 CYCLES          *
               *****************************************************

Recomputing exchange energy using gridx3       ... done (    0.827 sec)
Old exchange energy                            :    -22.711848549 Eh
New exchange energy                            :    -22.711830650 Eh
Exchange energy change after final integration :      0.000017899 Eh
Total energy after final integration           :   -308.958581532 Eh
             **** ENERGY FILE WAS UPDATED (calc.en.tmp) ****

----------------
TOTAL SCF ENERGY
----------------

Total Energy       :       -308.95858153162897 Eh           -8407.19042 eV

Components:
Nuclear Repulsion  :        312.25450556211371 Eh            8496.87707 eV
Electronic Energy  :       -621.20772776429067 Eh          -16903.92165 eV
One Electron Energy:      -1036.72936613593720 Eh          -28210.84026 eV
Two Electron Energy:        415.52163837164659 Eh           11306.91861 eV
CPCM Dielectric    :         -0.00537722845103 Eh              -0.14632 eV

Virial components:
Potential Energy   :       -615.17770361087298 Eh          -16739.83635 eV
Kinetic Energy     :        306.21912207924402 Eh            8332.64594 eV
Virial Ratio       :          2.00894607571788

DFT components:
N(Alpha)           :       26.999969288695 electrons
N(Beta)            :       26.999969288695 electrons
N(Total)           :       53.999938577389 electrons
E(X)               :      -20.160064672824 Eh       
E(C)               :       -1.307449366041 Eh       
E(XC)              :      -21.467514038865 Eh       

CPCM Solvation Model Properties:
Surface-charge          :         -0.02100005052356
Corrected charge        :          0.00000000000000
Outlying charge corr.   :          0.00003264692889 Eh               0.00089 eV
Free-energy (cav+disp)  :  This term is not implemented in the current solvation scheme

---------------
SCF CONVERGENCE
---------------

  Last Energy change         ...    5.4570e-10  Tolerance :   1.0000e-09
  Last MAX-Density change    ...    4.1397e-06  Tolerance :   1.0000e-08
  Last RMS-Density change    ...    1.7335e-07  Tolerance :   1.0000e-09
  Last DIIS Error            ...    1.6731e-03  Tolerance :   1.0000e-08
  Last Orbital Gradient      ...    1.6010e-06  Tolerance :   2.0000e-06
  Last Orbital Rotation      ...    5.7107e-06  Tolerance :   2.0000e-06


Total SCF time: 0 days 0 hours 0 min 5 sec 
Finished LeanSCF after   6.1 sec

Maximum memory used throughout the entire LEANSCF-calculation: 16.8 MB


           ************************************************************
           *        Program running with 8 parallel MPI-processes     *
           *              working on a common directory               *
           ************************************************************

------------------------------------------------------------------------------
                                ORCA  MP2 
------------------------------------------------------------------------------

Freezing NCore=14 chemical core electrons

----------------------
RI-MP2 ENERGY+GRADIENT
----------------------
Dimension of the orbital basis            ...  148
Dimension of the AuxC basis               ...  476
Memory devoted to MP2                     ... 8000 MB   
Data format for matrix containers         ... DOUBLE
Compression type for matrix containers    ... UNCOMPRESSED
Overall scaling of the MP2 energy         ...   2.700e-01

-----------------------
SHARK RI TRANSFORMATION
-----------------------

Number of basis functions                ...    148
Number of aux functions                  ...    476
Number of operators                      ...      1
Generation of IJK                        ... YES
Generation of IAK                        ... YES
Generation of ABK                        ... NO
Orbital Range Operator  0:    0-  26 to   27- 147

Aux basis identifier                     ...   AUXC
Contraction scheme used                  ... SEGMENTED
Do orthogonalization                     ... YES
All operator combinations                ... NO
Transpose (ia|K)                         ... NO
Integral generator used                  ... LIBINT
Starting integral generation + trafo... 
Half trafo (segmented) done. Total time =  0.1 sec. integrals=  0.1 sec trafo=  0.0 sec
Integral generation and half transformation done (  0.1 sec)

Reading or making V^(-1/2)          ... done (  0.0 sec)
Sorting IJK integrals               ... done (  0.0 sec)
Sorting IAK integrals               ... done (  0.1 sec)

SHARK RI integral transformation done. Total time =  0.1 sec.

Opening buffers                              ... done
Frozen core precalculation                   ... done

Starting loop over batches of integrals:

Operator 0  - window                       ... (  7- 26)x( 27-147)
Operator 0  - Memory available             ...  8000 MB
Operator 0  - Memory needed per MO         ...   0.4 MB
Operator 0  - Number of orbitals per batch ... 3
Operator 0  - Number of batches            ... 1

OPERATOR  0   PASS   0:  MOs     7 ...    9 +   10 ...   12 +   13 ...   15 +   16 ...   18
                            +   19 ...   21 +   22 ...   24 +   25 ...   26
  Reading integrals       ... ok
  Internal MO   9
Closing buffer GIPV ( 0.01 GB; CompressionRatio= 1.00)
Time spent in pair loops =     0.217 sec
Deleting buffers (Ka|jb) ...done

-----------------------------------------------
 RI-MP2 CORRELATION ENERGY:     -0.333031215 Eh
-----------------------------------------------


---------------------
MP2 DENSITY FORMATION
---------------------

Completing the external part of the density      ... done
Storing the unrelaxed density                    ... done

Re-sorting 3-index density container for op 0    ... done
Computing external part of the Lagrangian        ... done
Calculating the xc-kernel                        ... done
Calculating G(D)                                 ... done
Completing the Lagrangian                        ... done
Solving the Z-vector equations                   ... Using XC Grid                  ... (calc.grid_cpscf.tmp) 
Recalculating density on grid  ... (calc.grho_cpscf0.tmp) done
Calculating the xc-kernel      ... (calc.fxc_cpscf0.tmp) done

-------------------
SHARK CP-SCF DRIVER
-------------------

Dimension of the orbital basis          ...    148
Dimension of the CPSCF-problem          ...   3267
Number of operators                     ...      1
Max. number of iterations               ...    128
Convergence Tolerance                   ... 3.0e-05
Number of perturbations                 ...      1
Perturbation type                       ... REAL

----------------------------
POPLE LINEAR EQUATION SOLVER
----------------------------

  ITERATION   0:   ||err||_max =   3.7227e-02 (   0.4 sec)
  ITERATION   1:   ||err||_max =   8.8364e-03 (   0.4 sec)
  ITERATION   2:   ||err||_max =   3.5589e-03 (   0.5 sec)
  ITERATION   3:   ||err||_max =   8.8993e-04 (   0.4 sec)
  ITERATION   4:   ||err||_max =   2.8966e-04 (   0.5 sec)
  ITERATION   5:   ||err||_max =   8.0744e-05 (   0.4 sec)
  ITERATION   6:   ||err||_max =   2.2638e-05 (   0.4 sec)
done
Finalizing the relaxed density                   ... done
Transforming P to the AO basis                   ... done
Storing the relaxed density                      ... done

------------------------------------
ENERGY WEIGHTED DENSITY FINALIZATION
------------------------------------

Gathering the parts of the W-matrix              ... done
Forming the Z-density                            ... done
Transforming Z to the AO basis                   ... done
Calculating G(Z)                                 ... done
Finalizing the W-matrix                          ... done
Transforming W to the AO basis and storing       ... done

----------------------------------
MP2 DERIVATIVE INTEGRAL GENERATION
----------------------------------

Input SCF Electron Density              ... calc.scfp
Input Correlated Electron Density       ... calc.pmp2re
Input Energy Weighted Density           ... calc.wmp2.tmp

Nuclear repulsion gradient              ... done (  0.0 sec)
HCore & Overlap gradient  (SHARK)       ... done (  0.0 sec)
Two-electron RIJ gradient terms         ... done (  0.2 sec)

-----------------------------------------------------------
MP2 COSX Grid Generation
-----------------------------------------------------------

General Integration Accuracy     IntAcc      ... 4.871
Radial Grid Type                 RadialGrid  ... OptM3 with GC (2021)
Angular Grid (max. ang.)         AngularGrid ... 4 (Lebedev-302)
Angular grid pruning method      GridPruning ... 4 (adaptive)
Weight generation scheme         WeightScheme... mBecke (2022)
Basis function cutoff            BFCut       ... 1.0000e-12
Integration weight cutoff        WCut        ... 1.0000e-14
Partially contracted basis set               ... on
Rotationally invariant grid construction     ... off
Angular grids for H and He will be reduced by one unit

Total number of grid points                  ...    86048
Total number of batches                      ...      679
Average number of points per batch           ...      126
Average number of grid points per atom       ...     5062
UseSFitting                                  ... on
Two-electron COSX gradient terms        ... 
Integration Timings:
Total Time                  =     2.5 sec
Basis fcn evaluation        =     0.0 sec
Density evaluation          =     0.1 sec
A evaluation                =     2.1 sec
A derivative evaluation     =     0.0 sec
S-fit derivative evaluation =     0.0 sec
anal. over. der. evaluation =     0.0 sec
num. over. der. evaluation  =     0.2 sec
K(P) evaluation             =     0.0 sec
finalize                    =     0.0 sec

done (  3.0 sec)
CPCM gradient                           ... done (  0.3 sec)
DFT XC gradient                         ... Exchange-correlation gradient    ... done
done (  0.4 sec)
Empirical dispersion gradient           ... 
-------------------
DISPERSION GRADIENT
-------------------

   1   C   :   -0.000284704   -0.000141387   -0.000034271
   2   C   :    0.000019598   -0.000112352    0.000027731
   3   C   :    0.000092658    0.000037223   -0.000019900
   4   C   :    0.000019215    0.000300127    0.000019888
   5   C   :    0.000213127   -0.000046641   -0.000043763
   6   C   :    0.000142346   -0.000122801    0.000032030
   7   O   :    0.000061938   -0.000144572    0.000071724
   8   H   :   -0.000142747   -0.000034533   -0.000028890
   9   H   :   -0.000107002   -0.000060546    0.000007362
  10   H   :   -0.000123532   -0.000075220   -0.000070982
  11   H   :   -0.000028143    0.000150224    0.000015647
  12   H   :    0.000011012    0.000132741   -0.000011956
  13   H   :    0.000008761    0.000146153    0.000070412
  14   H   :   -0.000078489   -0.000007770    0.000107153
  15   H   :   -0.000009206    0.000057774   -0.000106838
  16   H   :    0.000080311   -0.000072225    0.000018734
  17   H   :    0.000124858   -0.000006194   -0.000054082

Difference to translation invariance:
           :    0.0000000000    0.0000000000   -0.0000000000

Difference to rotation invariance:
           :   -0.0000000000    0.0000000000   -0.0000000000

Norm of the Dispersion gradient    ...    0.0007262872
RMS gradient                       ...    0.0001017005
MAX gradient                       ...    0.0003001273
done (  0.0 sec)

-------
TIMINGS
-------

Total time                :    9.462 sec
Integral trafo            :    0.139 sec (  1.5%)
FC preparation            :    0.035 sec (  0.4%)
I/O of integrals          :    0.047 sec (  0.5%)
K(i,j) operators          :    0.027 sec (  0.3%)
T(i,j) pair energies      :    0.006 sec (  0.1%)
V**(-1/2)                 :    0.083 sec (  0.9%)
Gamma(ia|P)               :    0.026 sec (  0.3%)
Gamma-Trafo               :    0.015 sec (  0.2%)
D(virtual)                :    0.001 sec (  0.0%)
D(internal)               :    0.031 sec (  0.3%)
W(virtual)                :    0.003 sec (  0.0%)
W(internal)               :    0.033 sec (  0.3%)
L(virtual)                :    0.076 sec (  0.8%)
L(internal)               :    0.005 sec (  0.0%)
XC kernel                 :    0.016 sec (  0.2%)
G(D)                      :    0.771 sec (  8.1%)
G(Z)                      :    0.746 sec (  7.9%)
Z-vector solution         :    3.176 sec ( 33.6%)
3-index derivative        :    0.097 sec (  1.0%)
2-index derivative        :    0.022 sec (  0.2%)
Fock matrix gradient      :    3.951 sec ( 41.8%)


---------------------------------------
MP2 TOTAL ENERGY:     -309.291612747 Eh
---------------------------------------

The final MP2 gradient
  0:  -0.00002719  -0.00010723   0.00012265
  1:   0.00007129  -0.00003338  -0.00031189
  2:   0.00016118   0.00063614   0.00006029
  3:  -0.00017435  -0.00025296  -0.00014060
  4:   0.00051780  -0.00024478   0.00005380
  5:  -0.00041218   0.00061009  -0.00021892
  6:  -0.00003905  -0.00088779   0.00043725
  7:   0.00004836   0.00008789   0.00002567
  8:  -0.00004027  -0.00002552  -0.00005608
  9:   0.00000016  -0.00005475  -0.00001626
 10:  -0.00000117   0.00003724   0.00002130
 11:   0.00000889   0.00003456   0.00000094
 12:   0.00001845   0.00000797   0.00004362
 13:  -0.00009874   0.00025399  -0.00007384
 14:  -0.00031836   0.00004079   0.00008026
 15:   0.00020807   0.00011685  -0.00015807
 16:   0.00010883  -0.00020963   0.00007313

-----------------------------------
NORM OF THE MP2 GRADIENT:  0.001714
-----------------------------------

Maximum memory used throughout the entire MP2-calculation: 30.7 MB


-------------------------------------------------------------------------------
                          DFT DISPERSION CORRECTION                            
                                                                               
                              DFTD3 V3.1  Rev 1                                
                          USING Becke-Johnson damping                          
-------------------------------------------------------------------------------
-------------------------   ----------------
Dispersion correction           -0.011055131
-------------------------   ----------------


-------------------------   --------------------
FINAL SINGLE POINT ENERGY      -309.302667878086
-------------------------   --------------------

------------------------------------------------------------------------------
                         ORCA GEOMETRY RELAXATION STEP
------------------------------------------------------------------------------

Reading the OPT-File                    .... done
Getting information on internals        .... done
Copying old internal coords+grads       .... done
Making the new internal coordinates     .... (2022 redundants) done
Validating the new internal coordinates .... (2022 redundants) done
Calculating the B-matrix                .... done
Calculating the G,G- and P matrices     .... done
Transforming gradient to internals      .... done
Projecting the internal gradient        .... done
Number of atoms                         ....  17
Number of internal coordinates          ....  80
Current Energy                          ....  -309.302667878 Eh
Current gradient norm                   ....     0.001714087 Eh/bohr
Maximum allowed component of the step   ....  0.300
Current trust radius                    ....  0.450
Updating the Hessian (BFGS)             .... done
Forming the augmented Hessian           .... done
Diagonalizing the augmented Hessian     .... done
Last element of RFO vector              ....  0.999936785
Lowest eigenvalues of augmented Hessian:
 -0.000009534  0.010965241  0.011218276  0.014368134  0.022747395
Length of the computed step             ....  0.011244649
The final length of the internal step   ....  0.011244649
Converting the step to Cartesian space:
 Initial RMS(Int)=    0.0012571900
Transforming coordinates:
 Iter   0:  RMS(Cart)=    0.0020773347 RMS(Int)=    0.0012573991
done
Storing new coordinates                 .... done
The predicted energy change is          ....    -0.000004768
Previously predicted energy change      ....    -0.000051032
Actually observed energy change         ....    -0.000060798
Ratio of predicted to observed change   ....     1.191366230
New trust radius                        ....     0.675000000

                                .--------------------.
          ----------------------|Geometry convergence|-------------------------
          Item                value                   Tolerance       Converged
          ---------------------------------------------------------------------
          Energy change      -0.0000607983            0.0000010000      NO
          RMS gradient        0.0001579282            0.0000300000      NO
          MAX gradient        0.0005191968            0.0001000000      NO
          RMS step            0.0012571900            0.0006000000      NO
          MAX step            0.0035857251            0.0010000000      NO
          ........................................................
          Max(Bonds)      0.0007      Max(Angles)    0.16
          Max(Dihed)        0.21      Max(Improp)    0.00
          ---------------------------------------------------------------------

The optimization has not yet converged - more geometry cycles are needed


    ---------------------------------------------------------------------------
                         Redundant Internal Coordinates
                            (Angstroem and degrees)

        Definition                    Value    dE/dq     Step     New-Value
    ----------------------------------------------------------------------------
     1. B(C   1,C   0)                1.5132  0.000019 -0.0001    1.5131   
     2. B(C   2,C   1)                1.5555  0.000197 -0.0005    1.5551   
     3. B(C   3,C   2)                1.5285 -0.000192  0.0003    1.5288   
     4. B(C   4,C   2)                1.5120  0.000325 -0.0007    1.5113   
     5. B(C   5,C   4)                1.3398 -0.000331  0.0004    1.3402   
     6. B(O   6,C   5)                1.3611  0.000272 -0.0003    1.3608   
     7. B(O   6,C   1)                1.4590  0.000471 -0.0001    1.4589   
     8. B(H   7,C   0)                1.0999  0.000035 -0.0000    1.0999   
     9. B(H   8,C   0)                1.0986  0.000005  0.0000    1.0987   
    10. B(H   9,C   0)                1.0997  0.000033 -0.0000    1.0996   
    11. B(H  10,C   3)                1.1011  0.000011  0.0000    1.1011   
    12. B(H  11,C   3)                1.1002  0.000029 -0.0000    1.1002   
    13. B(H  12,C   3)                1.1005  0.000046 -0.0001    1.1005   
    14. B(H  13,C   1)                1.1028  0.000069 -0.0001    1.1027   
    15. B(H  14,C   2)                1.1056  0.000040 -0.0000    1.1056   
    16. B(H  15,C   5)                1.0904  0.000042 -0.0001    1.0903   
    17. B(H  16,C   4)                1.0888 -0.000028  0.0000    1.0888   
    18. A(C   1,C   0,H   8)          111.10  0.000131   -0.03    111.06   
    19. A(H   7,C   0,H   8)          108.50  0.000022   -0.01    108.49   
    20. A(C   1,C   0,H   7)          109.75 -0.000171    0.05    109.80   
    21. A(H   7,C   0,H   9)          108.52  0.000050   -0.02    108.51   
    22. A(H   8,C   0,H   9)          108.75 -0.000061    0.01    108.76   
    23. A(C   1,C   0,H   9)          110.17  0.000028   -0.00    110.16   
    24. A(C   2,C   1,O   6)          106.78  0.000172   -0.08    106.70   
    25. A(C   0,C   1,O   6)          108.90 -0.000092   -0.01    108.89   
    26. A(C   0,C   1,H  13)          110.08  0.000006    0.07    110.14   
    27. A(O   6,C   1,H  13)          106.23  0.000167   -0.09    106.13   
    28. A(C   0,C   1,C   2)          114.73  0.000016   -0.00    114.73   
    29. A(C   2,C   1,H  13)          109.74 -0.000248    0.10    109.84   
    30. A(C   1,C   2,C   4)          101.53 -0.000080    0.05    101.58   
    31. A(C   3,C   2,H  14)          108.00 -0.000148    0.04    108.04   
    32. A(C   1,C   2,H  14)          109.21 -0.000103    0.06    109.27   
    33. A(C   3,C   2,C   4)          114.72  0.000107   -0.06    114.66   
    34. A(C   1,C   2,C   3)          112.98 -0.000001    0.00    112.98   
    35. A(C   4,C   2,H  14)          110.24  0.000232   -0.10    110.14   
    36. A(H  11,C   3,H  12)          108.15 -0.000025    0.00    108.15   
    37. A(H  10,C   3,H  12)          108.21 -0.000014   -0.00    108.21   
    38. A(C   2,C   3,H  12)          110.62 -0.000002    0.01    110.64   
    39. A(H  10,C   3,H  11)          107.91 -0.000030    0.00    107.92   
    40. A(C   2,C   3,H  11)          111.00  0.000006    0.00    111.00   
    41. A(C   2,C   3,H  10)          110.83  0.000062   -0.02    110.81   
    42. A(C   2,C   4,H  16)          125.47  0.000315   -0.07    125.40   
    43. A(C   2,C   4,C   5)          108.90 -0.000101    0.01    108.92   
    44. A(C   5,C   4,H  16)          125.61 -0.000215    0.06    125.67   
    45. A(O   6,C   5,H  15)          115.07  0.000024   -0.07    114.99   
    46. A(C   4,C   5,H  15)          129.59 -0.000519    0.16    129.76   
    47. A(C   4,C   5,O   6)          115.34  0.000495   -0.09    115.25   
    48. A(C   1,O   6,C   5)          107.31 -0.000484    0.09    107.41   
    49. D(O   6,C   1,C   0,H   8)     58.09 -0.000057   -0.08     58.00   
    50. D(C   2,C   1,C   0,H   8)    177.67  0.000108   -0.19    177.47   
    51. D(C   2,C   1,C   0,H   9)     57.09  0.000079   -0.18     56.91   
    52. D(O   6,C   1,C   0,H   9)    -62.49 -0.000085   -0.07    -62.56   
    53. D(O   6,C   1,C   0,H   7)    178.08 -0.000058   -0.08    177.99   
    54. D(C   2,C   1,C   0,H   7)    -62.34  0.000107   -0.19    -62.54   
    55. D(C   3,C   2,C   1,C   0)    112.34 -0.000068    0.00    112.34   
    56. D(C   4,C   2,C   1,H  13)    111.19  0.000191   -0.21    110.98   
    57. D(C   4,C   2,C   1,O   6)     -3.54  0.000026   -0.10     -3.64   
    58. D(C   4,C   2,C   1,C   0)   -124.29  0.000010   -0.04   -124.33   
    59. D(C   3,C   2,C   1,H  13)    -12.19  0.000113   -0.17    -12.35   
    60. D(C   3,C   2,C   1,O   6)   -126.91 -0.000051   -0.07   -126.98   
    61. D(H  10,C   3,C   2,H  14)     60.26 -0.000162    0.10     60.36   
    62. D(H  10,C   3,C   2,C   4)   -176.37  0.000100   -0.04   -176.41   
    63. D(H  10,C   3,C   2,C   1)    -60.64  0.000070   -0.01    -60.65   
    64. D(H  11,C   3,C   2,H  14)    -59.64 -0.000169    0.11    -59.53   
    65. D(H  11,C   3,C   2,C   4)     63.72  0.000093   -0.03     63.69   
    66. D(H  11,C   3,C   2,C   1)    179.46  0.000063   -0.00    179.45   
    67. D(H  16,C   4,C   2,C   1)   -179.04 -0.000019    0.06   -178.98   
    68. D(C   5,C   4,C   2,H  14)   -113.30  0.000051    0.02   -113.27   
    69. D(C   5,C   4,C   2,C   3)    124.54 -0.000012    0.08    124.63   
    70. D(H  16,C   4,C   2,C   3)    -56.87 -0.000017    0.07    -56.80   
    71. D(C   5,C   4,C   2,C   1)      2.37 -0.000014    0.08      2.44   
    72. D(H  15,C   5,C   4,H  16)      0.63 -0.000006    0.02      0.65   
    73. D(H  15,C   5,C   4,C   2)    179.22 -0.000002   -0.00    179.21   
    74. D(O   6,C   5,C   4,H  16)   -178.84 -0.000013    0.00   -178.83   
    75. D(O   6,C   5,C   4,C   2)     -0.25 -0.000009   -0.02     -0.27   
    76. D(C   1,O   6,C   5,C   4)     -2.19  0.000038   -0.06     -2.25   
    77. D(C   5,O   6,C   1,H  13)   -113.49  0.000074    0.07   -113.42   
    78. D(C   5,O   6,C   1,C   2)      3.58 -0.000047    0.11      3.68   
    79. D(C   5,O   6,C   1,C   0)    127.98  0.000024    0.05    128.03   
    80. D(C   1,O   6,C   5,H  15)    178.26  0.000036   -0.07    178.19   
    ----------------------------------------------------------------------------

Geometry step timings:
Preparation and reading OPT file:      0.001 s (19.598 %)
Internal coordinates            :      0.000 s ( 0.774 %)
B/P matrices and projection     :      0.001 s (20.397 %)
Hessian update/contruction      :      0.000 s (10.779 %)
Making the step                 :      0.001 s (15.085 %)
Converting the step to Cartesian:      0.000 s ( 1.857 %)
Storing new data                :      0.000 s ( 0.825 %)
Checking convergence            :      0.000 s ( 0.309 %)
Final printing                  :      0.001 s (30.299 %)
Total time                      :      0.004 s

Time for energy+gradient        :     17.491 s
Time for complete geometry iter :     17.709 s

         *************************************************************
         *                GEOMETRY OPTIMIZATION CYCLE   6            *
         *************************************************************
---------------------------------
CARTESIAN COORDINATES (ANGSTROEM)
---------------------------------
  C      0.944567   -0.191560   -0.261629
  C      2.174885    0.344013    0.437655
  C      3.005204    1.361533   -0.395082
  C      2.966210    2.777109    0.181027
  C      4.371535    0.715572   -0.388654
  C      4.296194   -0.454000    0.261430
  O      3.064862   -0.769882    0.746925
  H      0.246137    0.632213   -0.469977
  H      0.429387   -0.936161    0.360634
  H      1.225035   -0.661067   -1.215611
  H      1.934669    3.161580    0.204471
  H      3.570789    3.466874   -0.426488
  H      3.361095    2.788871    1.208142
  H      1.896524    0.791804    1.406076
  H      2.607323    1.400291   -1.425850
  H      5.071662   -1.195836    0.454230
  H      5.264579    1.124318   -0.858648

----------------------------
CARTESIAN COORDINATES (A.U.)
----------------------------
  NO LB      ZA    FRAG     MASS         X           Y           Z
   0 C     6.0000    0    12.011    1.784973   -0.361996   -0.494407
   1 C     6.0000    0    12.011    4.109936    0.650090    0.827048
   2 C     6.0000    0    12.011    5.679012    2.572924   -0.746598
   3 C     6.0000    0    12.011    5.605324    5.247975    0.342091
   4 C     6.0000    0    12.011    8.261005    1.352236   -0.734450
   5 C     6.0000    0    12.011    8.118630   -0.857935    0.494031
   6 O     8.0000    0    15.999    5.791749   -1.454866    1.411484
   7 H     1.0000    0     1.008    0.465131    1.194710   -0.888127
   8 H     1.0000    0     1.008    0.811423   -1.769088    0.681499
   9 H     1.0000    0     1.008    2.314980   -1.249235   -2.297172
  10 H     1.0000    0     1.008    3.655995    5.974521    0.386394
  11 H     1.0000    0     1.008    6.747814    6.551443   -0.805945
  12 H     1.0000    0     1.008    6.351550    5.270202    2.283058
  13 H     1.0000    0     1.008    3.583910    1.496292    2.657099
  14 H     1.0000    0     1.008    4.927127    2.646166   -2.694467
  15 H     1.0000    0     1.008    9.584052   -2.259803    0.858370
  16 H     1.0000    0     1.008    9.948612    2.124654   -1.622609

--------------------------------
INTERNAL COORDINATES (ANGSTROEM)
--------------------------------
 C      0   0   0     0.000000000000     0.00000000     0.00000000
 C      1   0   0     1.513115233046     0.00000000     0.00000000
 C      2   1   0     1.555065169836   114.72559364     0.00000000
 C      3   2   1     1.528815959723   112.98229635   112.33902413
 C      3   2   1     1.511346355794   101.58206732   235.67269679
 C      5   3   2     1.340218222156   108.91880357     2.44533771
 O      6   5   3     1.360759202295   115.24618691   359.73478364
 H      1   2   3     1.099916509201   109.80119351   297.46340115
 H      1   2   3     1.098659298740   111.06408322   177.47348752
 H      1   2   3     1.099627170963   110.16206746    56.90706219
 H      4   3   2     1.101110401072   110.80706017   299.35211618
 H      4   3   2     1.100166810363   111.00321911   179.45540895
 H      4   3   2     1.100472207174   110.63775303    59.37942668
 H      2   1   3     1.102652133531   110.14310050   124.53323519
 H      3   2   1     1.105573890468   109.27156283   352.03076936
 H      6   5   3     1.090341035100   129.75681654   179.21557078
 H      5   3   2     1.088803638166   125.39558096   181.01758796

---------------------------
INTERNAL COORDINATES (A.U.)
---------------------------
 C      0   0   0     0.000000000000     0.00000000     0.00000000
 C      1   0   0     2.859373399521     0.00000000     0.00000000
 C      2   1   0     2.938647291389   114.72559364     0.00000000
 C      3   2   1     2.889043473045   112.98229635   112.33902413
 C      3   2   1     2.856030705950   101.58206732   235.67269679
 C      5   3   2     2.532645399566   108.91880357     2.44533771
 O      6   5   3     2.571462226550   115.24618691   359.73478364
 H      1   2   3     2.078540972569   109.80119351   297.46340115
 H      1   2   3     2.076165189104   111.06408322   177.47348752
 H      1   2   3     2.077994202539   110.16206746    56.90706219
 H      4   3   2     2.080797101238   110.80706017   299.35211618
 H      4   3   2     2.079013973216   111.00321911   179.45540895
 H      4   3   2     2.079591089551   110.63775303    59.37942668
 H      2   1   3     2.083710553358   110.14310050   124.53323519
 H      3   2   1     2.089231873799   109.27156283   352.03076936
 H      6   5   3     2.060445948916   129.75681654   179.21557078
 H      5   3   2     2.057540689751   125.39558096   181.01758796


           ************************************************************
           *        Program running with 8 parallel MPI-processes     *
           *              working on a common directory               *
           ************************************************************
------------------------------------------------------------------------------
                   ___                                                        
                  /   \      - P O W E R E D   B Y -                         
                 /     \                                                     
                 |  |  |   _    _      __       _____    __    __             
                 |  |  |  | |  | |    /  \     |  _  \  |  |  /  |          
                  \  \/   | |  | |   /    \    | | | |  |  | /  /          
                 / \  \   | |__| |  /  /\  \   | |_| |  |  |/  /          
                |  |  |   |  __  | /  /__\  \  |    /   |      \           
                |  |  |   | |  | | |   __   |  |    \   |  |\   \          
                \     /   | |  | | |  |  |  |  | |\  \  |  | \   \       
                 \___/    |_|  |_| |__|  |__|  |_| \__\ |__|  \__/        
                                                                              
                      - O R C A' S   B I G   F R I E N D -                    
                                      &                                       
                       - I N T E G R A L  F E E D E R -                       
                                                                              
 v1 FN, 2020, v2 2021, v3 2022-2024                                           
------------------------------------------------------------------------------


----------------------
SHARK INTEGRAL PACKAGE
----------------------

Number of atoms                             ...     17
Number of basis functions                   ...    148
Number of shells                            ...     72
Maximum angular momentum                    ...      2
Integral batch strategy                     ... SHARK/LIBINT Hybrid
RI-J (if used) integral strategy            ... SPLIT-RIJ (Revised 2003 algorithm where possible)
Printlevel                                  ...      1
Contraction scheme used                     ... SEGMENTED contraction
Prescreening option                         ... SCHWARTZ
   Thresh                                   ... 1.000e-12
   Tcut                                     ... 1.000e-14
   Tpresel                                  ... 1.000e-14 
Coulomb Range Separation                    ... NOT USED
Exchange Range Separation                   ... NOT USED
Multipole approximations                    ... NOT USED
Finite Nucleus Model                        ... NOT USED
CABS basis                                  ... NOT available
Auxiliary Coulomb fitting basis             ... AVAILABLE
   # of basis functions in Aux-J            ...    453
   # of shells in Aux-J                     ...    155
   Maximum angular momentum in Aux-J        ...      4
Auxiliary J/K fitting basis                 ... NOT available
Auxiliary Correlation fitting basis         ... AVAILABLE
   # of basis functions in Aux-C            ...    476
   # of shells in Aux-C                     ...    172
   Maximum angular momentum in Aux-C        ...      3
Auxiliary 'external' fitting basis          ... NOT available

Checking pre-screening integrals            ... done (  0.0 sec) Dimension = 72
Check shell pair data                       ... done (  0.0 sec)
Shell pair information
Shell pair cut-off parameter TPreSel        ...   1.0e-14
Total number of shell pairs                 ...      2628
Shell pairs after pre-screening             ...      2592
Total number of primitive shell pairs       ...      9166
Primitive shell pairs kept                  ...      7142
          la=0 lb=0:    847 shell pairs
          la=1 lb=0:    968 shell pairs
          la=1 lb=1:    295 shell pairs
          la=2 lb=0:    286 shell pairs
          la=2 lb=1:    168 shell pairs
          la=2 lb=2:     28 shell pairs

Calculating one electron integrals          ... done (  0.0 sec)
Calculating RI/J V-Matrix + Cholesky decomp.... done (  0.0 sec)
Calculating RI/C V-Matrix + Cholesky decomp.... done (  0.0 sec)
Calculating Nuclear repulsion               ... done (  0.0 sec) ENN=    312.282963613638 Eh

Diagonalization of the overlap matrix:
Smallest eigenvalue                        ... 7.692e-04
Time for diagonalization                   ...    0.002 sec
Threshold for overlap eigenvalues          ... 1.000e-07
Number of eigenvalues below threshold      ... 0
Time for construction of square roots      ...    0.002 sec
Total time needed                          ...    0.005 sec

-------------------
DFT GRID GENERATION
-------------------

General Integration Accuracy     IntAcc      ... 4.388
Radial Grid Type                 RadialGrid  ... OptM3 with GC (2021)
Angular Grid (max. ang.)         AngularGrid ... 4 (Lebedev-302)
Angular grid pruning method      GridPruning ... 4 (adaptive)
Weight generation scheme         WeightScheme... mBecke (2022)
Basis function cutoff            BFCut       ... 1.0000e-12
Integration weight cutoff        WCut        ... 1.0000e-14
Partially contracted basis set               ... off
Rotationally invariant grid construction     ... off
Angular grids for H and He will be reduced by one unit

Total number of grid points                  ...    74268
Total number of batches                      ...     1169
Average number of points per batch           ...       63
Average number of grid points per atom       ...     4369

--------------------
COSX GRID GENERATION
--------------------

GRIDX 1
-------
General Integration Accuracy     IntAcc      ... 3.816
Radial Grid Type                 RadialGrid  ... OptM3 with GC (2021)
Angular Grid (max. ang.)         AngularGrid ... 1 (Lebedev-50)
Angular grid pruning method      GridPruning ... 4 (adaptive)
Weight generation scheme         WeightScheme... mBecke (2022)
Basis function cutoff            BFCut       ... 1.0000e-12
Integration weight cutoff        WCut        ... 1.0000e-14
Partially contracted basis set               ... on
Rotationally invariant grid construction     ... off
Angular grids for H and He will be reduced by one unit

Total number of grid points                  ...     9521
Total number of batches                      ...       85
Average number of points per batch           ...      112
Average number of grid points per atom       ...      560
UseSFitting                                  ... on

GRIDX 2
-------
General Integration Accuracy     IntAcc      ... 4.020
Radial Grid Type                 RadialGrid  ... OptM3 with GC (2021)
Angular Grid (max. ang.)         AngularGrid ... 2 (Lebedev-110)
Angular grid pruning method      GridPruning ... 4 (adaptive)
Weight generation scheme         WeightScheme... mBecke (2022)
Basis function cutoff            BFCut       ... 1.0000e-12
Integration weight cutoff        WCut        ... 1.0000e-14
Partially contracted basis set               ... on
Rotationally invariant grid construction     ... off
Angular grids for H and He will be reduced by one unit

Total number of grid points                  ...    20140
Total number of batches                      ...      167
Average number of points per batch           ...      120
Average number of grid points per atom       ...     1185
UseSFitting                                  ... on

GRIDX 3
-------
General Integration Accuracy     IntAcc      ... 4.338
Radial Grid Type                 RadialGrid  ... OptM3 with GC (2021)
Angular Grid (max. ang.)         AngularGrid ... 3 (Lebedev-194)
Angular grid pruning method      GridPruning ... 4 (adaptive)
Weight generation scheme         WeightScheme... mBecke (2022)
Basis function cutoff            BFCut       ... 1.0000e-12
Integration weight cutoff        WCut        ... 1.0000e-14
Partially contracted basis set               ... on
Rotationally invariant grid construction     ... off
Angular grids for H and He will be reduced by one unit

Total number of grid points                  ...    44109
Total number of batches                      ...      354
Average number of points per batch           ...      124
Average number of grid points per atom       ...     2595
UseSFitting                                  ... on
Initializing property integral containers    ... done (  0.0 sec)

SHARK setup successfully completed in   0.8 seconds

Maximum memory used throughout the entire STARTUP-calculation: 21.2 MB


           ************************************************************
           *        Program running with 8 parallel MPI-processes     *
           *              working on a common directory               *
           ************************************************************
Occupation numbers will be reassigned to an Aufbau configuration
             **** ENERGY FILE WAS UPDATED (calc.en.tmp) ****
Finished Guess after   0.2 sec
Maximum memory used throughout the entire GUESS-calculation: 9.1 MB


           ************************************************************
           *        Program running with 8 parallel MPI-processes     *
           *              working on a common directory               *
           ************************************************************
--------------------
CPCM SOLVATION MODEL
--------------------
CPCM parameters:
  Epsilon                                         ...      16.7000
  Refrac                                          ...       1.2750
  Rsolv                                           ...       1.3000
  Surface type                                    ... GAUSSIAN VDW
  Discretization scheme                           ... Constant charge density
    Threshold for H atoms                         ...       5.0000 (charges/Ang^2)
    Threshold for non-H atoms                     ...       5.0000 (charges/Ang^2)
  Epsilon function type                           ...         CPCM
Solvent:                                          ... CUSTOM
Radii:
  Scheme                                          ... Element-dependent radii
  Radius for C  used is    3.8550 Bohr (=   2.0400 Ang.)
  Radius for O  used is    3.4469 Bohr (=   1.8240 Ang.)
  Radius for H  used is    2.4944 Bohr (=   1.3200 Ang.)
Calculating surface                               ...        done! (  0.0s)
Cavity surface points                             ...         1498
Cavity Volume                                     ...     928.4449
Cavity Surface-area                               ...     541.1756
Calculating surface distance matrix               ...        done! (  0.0s)
Performing Cholesky decomposition & store         ...        done! (  0.1s)
Overall time for CPCM initialization              ...                 0.2s

----------------------------------------D-I-I-S--------------------------------------------
Iteration    Energy (Eh)           Delta-E    RMSDP     MaxDP     DIISErr   Damp  Time(sec)
-------------------------------------------------------------------------------------------
               ***  Starting incremental Fock matrix formation  ***
                              *** Initializing SOSCF ***
---------------------------------------S-O-S-C-F--------------------------------------
Iteration    Energy (Eh)           Delta-E    RMSDP     MaxDP     MaxGrad    Time(sec)
--------------------------------------------------------------------------------------
    1    -308.9586052922729777     0.00e+00  3.21e-05  5.38e-04  2.92e-05     0.7
               *** Restarting incremental Fock matrix formation ***
    2    -308.9586095242162855    -4.23e-06  1.37e-05  1.95e-04  4.94e-05     0.7
    3    -308.9586100981280197    -5.74e-07  4.99e-06  6.42e-05  1.62e-05     0.6
    4    -308.9586101322796594    -3.42e-08  1.39e-06  3.76e-05  8.25e-06     0.5
    5    -308.9586101357617736    -3.48e-09  5.19e-07  1.06e-05  3.35e-06     0.5
    6    -308.9586101364641308    -7.02e-10  1.05e-07  2.92e-06  5.08e-07     0.5
                 **** Energy Check signals convergence ****

               *****************************************************
               *                     SUCCESS                       *
               *           SCF CONVERGED AFTER   6 CYCLES          *
               *****************************************************

Recomputing exchange energy using gridx3       ... done (    0.795 sec)
Old exchange energy                            :    -22.712102314 Eh
New exchange energy                            :    -22.712084044 Eh
Exchange energy change after final integration :      0.000018271 Eh
Total energy after final integration           :   -308.958591866 Eh
             **** ENERGY FILE WAS UPDATED (calc.en.tmp) ****

----------------
TOTAL SCF ENERGY
----------------

Total Energy       :       -308.95859186567174 Eh           -8407.19070 eV

Components:
Nuclear Repulsion  :        312.28296361363755 Eh            8497.65145 eV
Electronic Energy  :       -621.23619682358753 Eh          -16904.69633 eV
One Electron Energy:      -1036.78710924675124 Eh          -28212.41153 eV
Two Electron Energy:        415.55091242316365 Eh           11307.71520 eV
CPCM Dielectric    :         -0.00537692651405 Eh              -0.14631 eV

Virial components:
Potential Energy   :       -615.17931231497641 Eh          -16739.88013 eV
Kinetic Energy     :        306.22072044930462 Eh            8332.68943 eV
Virial Ratio       :          2.00894084310281

DFT components:
N(Alpha)           :       26.999968656219 electrons
N(Beta)            :       26.999968656219 electrons
N(Total)           :       53.999937312438 electrons
E(X)               :      -20.160261568934 Eh       
E(C)               :       -1.307469370928 Eh       
E(XC)              :      -21.467730939862 Eh       

CPCM Solvation Model Properties:
Surface-charge          :         -0.02100138493490
Corrected charge        :         -0.00000000000000
Outlying charge corr.   :          0.00003265164149 Eh               0.00089 eV
Free-energy (cav+disp)  :  This term is not implemented in the current solvation scheme

---------------
SCF CONVERGENCE
---------------

  Last Energy change         ...    7.0236e-10  Tolerance :   1.0000e-09
  Last MAX-Density change    ...    2.9235e-06  Tolerance :   1.0000e-08
  Last RMS-Density change    ...    1.0540e-07  Tolerance :   1.0000e-09
  Last DIIS Error            ...    6.3700e-04  Tolerance :   1.0000e-08
  Last Orbital Gradient      ...    5.0792e-07  Tolerance :   2.0000e-06
  Last Orbital Rotation      ...    7.8991e-07  Tolerance :   2.0000e-06


Total SCF time: 0 days 0 hours 0 min 4 sec 
Finished LeanSCF after   4.8 sec

Maximum memory used throughout the entire LEANSCF-calculation: 17.0 MB


           ************************************************************
           *        Program running with 8 parallel MPI-processes     *
           *              working on a common directory               *
           ************************************************************

------------------------------------------------------------------------------
                                ORCA  MP2 
------------------------------------------------------------------------------

Freezing NCore=14 chemical core electrons

----------------------
RI-MP2 ENERGY+GRADIENT
----------------------
Dimension of the orbital basis            ...  148
Dimension of the AuxC basis               ...  476
Memory devoted to MP2                     ... 8000 MB   
Data format for matrix containers         ... DOUBLE
Compression type for matrix containers    ... UNCOMPRESSED
Overall scaling of the MP2 energy         ...   2.700e-01

-----------------------
SHARK RI TRANSFORMATION
-----------------------

Number of basis functions                ...    148
Number of aux functions                  ...    476
Number of operators                      ...      1
Generation of IJK                        ... YES
Generation of IAK                        ... YES
Generation of ABK                        ... NO
Orbital Range Operator  0:    0-  26 to   27- 147

Aux basis identifier                     ...   AUXC
Contraction scheme used                  ... SEGMENTED
Do orthogonalization                     ... YES
All operator combinations                ... NO
Transpose (ia|K)                         ... NO
Integral generator used                  ... LIBINT
Starting integral generation + trafo... 
Half trafo (segmented) done. Total time =  0.1 sec. integrals=  0.0 sec trafo=  0.0 sec
Integral generation and half transformation done (  0.1 sec)

Reading or making V^(-1/2)          ... done (  0.0 sec)
Sorting IJK integrals               ... done (  0.0 sec)
Sorting IAK integrals               ... done (  0.0 sec)

SHARK RI integral transformation done. Total time =  0.1 sec.

Opening buffers                              ... done
Frozen core precalculation                   ... done

Starting loop over batches of integrals:

Operator 0  - window                       ... (  7- 26)x( 27-147)
Operator 0  - Memory available             ...  8000 MB
Operator 0  - Memory needed per MO         ...   0.4 MB
Operator 0  - Number of orbitals per batch ... 3
Operator 0  - Number of batches            ... 1

OPERATOR  0   PASS   0:  MOs     7 ...    9 +   10 ...   12 +   13 ...   15 +   16 ...   18
                            +   19 ...   21 +   22 ...   24 +   25 ...   26
  Reading integrals       ... ok
  Internal MO   9
Closing buffer GIPV ( 0.01 GB; CompressionRatio= 1.00)
Time spent in pair loops =     0.218 sec
Deleting buffers (Ka|jb) ...done

-----------------------------------------------
 RI-MP2 CORRELATION ENERGY:     -0.333025963 Eh
-----------------------------------------------


---------------------
MP2 DENSITY FORMATION
---------------------

Completing the external part of the density      ... done
Storing the unrelaxed density                    ... done

Re-sorting 3-index density container for op 0    ... done
Computing external part of the Lagrangian        ... done
Calculating the xc-kernel                        ... done
Calculating G(D)                                 ... done
Completing the Lagrangian                        ... done
Solving the Z-vector equations                   ... Using XC Grid                  ... (calc.grid_cpscf.tmp) 
Recalculating density on grid  ... (calc.grho_cpscf0.tmp) done
Calculating the xc-kernel      ... (calc.fxc_cpscf0.tmp) done

-------------------
SHARK CP-SCF DRIVER
-------------------

Dimension of the orbital basis          ...    148
Dimension of the CPSCF-problem          ...   3267
Number of operators                     ...      1
Max. number of iterations               ...    128
Convergence Tolerance                   ... 3.0e-05
Number of perturbations                 ...      1
Perturbation type                       ... REAL

----------------------------
POPLE LINEAR EQUATION SOLVER
----------------------------

  ITERATION   0:   ||err||_max =   3.7216e-02 (   0.6 sec)
  ITERATION   1:   ||err||_max =   8.8410e-03 (   0.4 sec)
  ITERATION   2:   ||err||_max =   3.5600e-03 (   0.4 sec)
  ITERATION   3:   ||err||_max =   8.9081e-04 (   0.5 sec)
  ITERATION   4:   ||err||_max =   2.9000e-04 (   0.4 sec)
  ITERATION   5:   ||err||_max =   8.0855e-05 (   0.4 sec)
  ITERATION   6:   ||err||_max =   2.2691e-05 (   0.4 sec)
done
Finalizing the relaxed density                   ... done
Transforming P to the AO basis                   ... done
Storing the relaxed density                      ... done

------------------------------------
ENERGY WEIGHTED DENSITY FINALIZATION
------------------------------------

Gathering the parts of the W-matrix              ... done
Forming the Z-density                            ... done
Transforming Z to the AO basis                   ... done
Calculating G(Z)                                 ... done
Finalizing the W-matrix                          ... done
Transforming W to the AO basis and storing       ... done

----------------------------------
MP2 DERIVATIVE INTEGRAL GENERATION
----------------------------------

Input SCF Electron Density              ... calc.scfp
Input Correlated Electron Density       ... calc.pmp2re
Input Energy Weighted Density           ... calc.wmp2.tmp

Nuclear repulsion gradient              ... done (  0.0 sec)
HCore & Overlap gradient  (SHARK)       ... done (  0.0 sec)
Two-electron RIJ gradient terms         ... done (  0.2 sec)

-----------------------------------------------------------
MP2 COSX Grid Generation
-----------------------------------------------------------

General Integration Accuracy     IntAcc      ... 4.871
Radial Grid Type                 RadialGrid  ... OptM3 with GC (2021)
Angular Grid (max. ang.)         AngularGrid ... 4 (Lebedev-302)
Angular grid pruning method      GridPruning ... 4 (adaptive)
Weight generation scheme         WeightScheme... mBecke (2022)
Basis function cutoff            BFCut       ... 1.0000e-12
Integration weight cutoff        WCut        ... 1.0000e-14
Partially contracted basis set               ... on
Rotationally invariant grid construction     ... off
Angular grids for H and He will be reduced by one unit

Total number of grid points                  ...    86049
Total number of batches                      ...      680
Average number of points per batch           ...      126
Average number of grid points per atom       ...     5062
UseSFitting                                  ... on
Two-electron COSX gradient terms        ... 
Integration Timings:
Total Time                  =     2.6 sec
Basis fcn evaluation        =     0.0 sec
Density evaluation          =     0.1 sec
A evaluation                =     2.2 sec
A derivative evaluation     =     0.0 sec
S-fit derivative evaluation =     0.0 sec
anal. over. der. evaluation =     0.0 sec
num. over. der. evaluation  =     0.2 sec
K(P) evaluation             =     0.0 sec
finalize                    =     0.0 sec

done (  3.1 sec)
CPCM gradient                           ... done (  0.3 sec)
DFT XC gradient                         ... Exchange-correlation gradient    ... done
done (  0.4 sec)
Empirical dispersion gradient           ... 
-------------------
DISPERSION GRADIENT
-------------------

   1   C   :   -0.000284753   -0.000141347   -0.000034235
   2   C   :    0.000018760   -0.000112004    0.000027800
   3   C   :    0.000092534    0.000037351   -0.000020004
   4   C   :    0.000019395    0.000299988    0.000019738
   5   C   :    0.000212672   -0.000046499   -0.000043550
   6   C   :    0.000143325   -0.000123356    0.000032049
   7   O   :    0.000062000   -0.000144370    0.000071493
   8   H   :   -0.000142795   -0.000034523   -0.000028742
   9   H   :   -0.000107000   -0.000060589    0.000007355
  10   H   :   -0.000123550   -0.000075080   -0.000071048
  11   H   :   -0.000028164    0.000150313    0.000015582
  12   H   :    0.000011044    0.000132691   -0.000012001
  13   H   :    0.000008760    0.000146164    0.000070384
  14   H   :   -0.000078432   -0.000007943    0.000107334
  15   H   :   -0.000008978    0.000057622   -0.000106904
  16   H   :    0.000080395   -0.000072411    0.000018813
  17   H   :    0.000124787   -0.000006009   -0.000054065

Difference to translation invariance:
           :   -0.0000000000   -0.0000000000    0.0000000000

Difference to rotation invariance:
           :    0.0000000000    0.0000000000   -0.0000000000

Norm of the Dispersion gradient    ...    0.0007262778
RMS gradient                       ...    0.0001016992
MAX gradient                       ...    0.0002999882
done (  0.0 sec)

-------
TIMINGS
-------

Total time                :    9.801 sec
Integral trafo            :    0.118 sec (  1.2%)
FC preparation            :    0.032 sec (  0.3%)
I/O of integrals          :    0.057 sec (  0.6%)
K(i,j) operators          :    0.027 sec (  0.3%)
T(i,j) pair energies      :    0.006 sec (  0.1%)
V**(-1/2)                 :    0.116 sec (  1.2%)
Gamma(ia|P)               :    0.025 sec (  0.3%)
Gamma-Trafo               :    0.019 sec (  0.2%)
D(virtual)                :    0.001 sec (  0.0%)
D(internal)               :    0.031 sec (  0.3%)
W(virtual)                :    0.003 sec (  0.0%)
W(internal)               :    0.034 sec (  0.4%)
L(virtual)                :    0.081 sec (  0.8%)
L(internal)               :    0.005 sec (  0.0%)
XC kernel                 :    0.017 sec (  0.2%)
G(D)                      :    0.798 sec (  8.1%)
G(Z)                      :    0.752 sec (  7.7%)
Z-vector solution         :    3.359 sec ( 34.3%)
3-index derivative        :    0.102 sec (  1.0%)
2-index derivative        :    0.022 sec (  0.2%)
Fock matrix gradient      :    4.041 sec ( 41.2%)


---------------------------------------
MP2 TOTAL ENERGY:     -309.291617828 Eh
---------------------------------------

The final MP2 gradient
  0:   0.00008918  -0.00006013   0.00002654
  1:  -0.00028820   0.00022618  -0.00016137
  2:   0.00017304   0.00010320  -0.00000535
  3:  -0.00000300  -0.00018808   0.00001441
  4:  -0.00002263   0.00027431  -0.00011883
  5:  -0.00015534   0.00001141   0.00001936
  6:   0.00025940  -0.00031628   0.00014424
  7:   0.00000932   0.00004307   0.00000046
  8:  -0.00001819  -0.00002332  -0.00001681
  9:  -0.00001516  -0.00002267  -0.00002463
 10:  -0.00002542   0.00000680   0.00001147
 11:   0.00001036   0.00003428   0.00000098
 12:   0.00000355   0.00004779   0.00002643
 13:   0.00002703   0.00002491   0.00000625
 14:  -0.00012443  -0.00003098   0.00002018
 15:   0.00003753   0.00002160  -0.00004860
 16:   0.00007379  -0.00014261   0.00004885

-----------------------------------
NORM OF THE MP2 GRADIENT:  0.000782
-----------------------------------

Maximum memory used throughout the entire MP2-calculation: 30.8 MB


-------------------------------------------------------------------------------
                          DFT DISPERSION CORRECTION                            
                                                                               
                              DFTD3 V3.1  Rev 1                                
                          USING Becke-Johnson damping                          
-------------------------------------------------------------------------------
-------------------------   ----------------
Dispersion correction           -0.011055706
-------------------------   ----------------


-------------------------   --------------------
FINAL SINGLE POINT ENERGY      -309.302673534169
-------------------------   --------------------

------------------------------------------------------------------------------
                         ORCA GEOMETRY RELAXATION STEP
------------------------------------------------------------------------------

Reading the OPT-File                    .... done
Getting information on internals        .... done
Copying old internal coords+grads       .... done
Making the new internal coordinates     .... (2022 redundants) done
Validating the new internal coordinates .... (2022 redundants) done
Calculating the B-matrix                .... done
Calculating the G,G- and P matrices     .... done
Transforming gradient to internals      .... done
Projecting the internal gradient        .... done
Number of atoms                         ....  17
Number of internal coordinates          ....  80
Current Energy                          ....  -309.302673534 Eh
Current gradient norm                   ....     0.000782038 Eh/bohr
Maximum allowed component of the step   ....  0.300
Current trust radius                    ....  0.675
Updating the Hessian (BFGS)             .... done
Forming the augmented Hessian           .... done
Diagonalizing the augmented Hessian     .... done
Last element of RFO vector              ....  0.999981905
Lowest eigenvalues of augmented Hessian:
 -0.000001531  0.010661471  0.011209032  0.013760209  0.022728568
Length of the computed step             ....  0.006015948
The final length of the internal step   ....  0.006015948
Converting the step to Cartesian space:
 Initial RMS(Int)=    0.0006726034
Transforming coordinates:
 Iter   0:  RMS(Cart)=    0.0013085044 RMS(Int)=    0.0006726327
done
Storing new coordinates                 .... done
The predicted energy change is          ....    -0.000000766
Previously predicted energy change      ....    -0.000004768
Actually observed energy change         ....    -0.000005656
Ratio of predicted to observed change   ....     1.186299877
New trust radius                        ....     0.700000000

                                .--------------------.
          ----------------------|Geometry convergence|-------------------------
          Item                value                   Tolerance       Converged
          ---------------------------------------------------------------------
          Energy change      -0.0000056561            0.0000010000      NO
          RMS gradient        0.0000592161            0.0000300000      NO
          MAX gradient        0.0003069569            0.0001000000      NO
          RMS step            0.0006726034            0.0006000000      NO
          MAX step            0.0015691125            0.0010000000      NO
          ........................................................
          Max(Bonds)      0.0004      Max(Angles)    0.05
          Max(Dihed)        0.09      Max(Improp)    0.00
          ---------------------------------------------------------------------

The optimization has not yet converged - more geometry cycles are needed


    ---------------------------------------------------------------------------
                         Redundant Internal Coordinates
                            (Angstroem and degrees)

        Definition                    Value    dE/dq     Step     New-Value
    ----------------------------------------------------------------------------
     1. B(C   1,C   0)                1.5131 -0.000020  0.0000    1.5132   
     2. B(C   2,C   1)                1.5551  0.000027 -0.0001    1.5549   
     3. B(C   3,C   2)                1.5288 -0.000078  0.0002    1.5290   
     4. B(C   4,C   2)                1.5113 -0.000021 -0.0001    1.5113   
     5. B(C   5,C   4)                1.3402  0.000067  0.0000    1.3402   
     6. B(O   6,C   5)                1.3608 -0.000048 -0.0000    1.3607   
     7. B(O   6,C   1)                1.4589  0.000307 -0.0004    1.4585   
     8. B(H   7,C   0)                1.0999  0.000031 -0.0000    1.0999   
     9. B(H   8,C   0)                1.0987  0.000016 -0.0000    1.0986   
    10. B(H   9,C   0)                1.0996  0.000022 -0.0000    1.0996   
    11. B(H  10,C   3)                1.1011  0.000023 -0.0000    1.1011   
    12. B(H  11,C   3)                1.1002  0.000030 -0.0000    1.1001   
    13. B(H  12,C   3)                1.1005  0.000025 -0.0000    1.1004   
    14. B(H  13,C   1)                1.1027  0.000014 -0.0000    1.1026   
    15. B(H  14,C   2)                1.1056  0.000023 -0.0000    1.1055   
    16. B(H  15,C   5)                1.0903  0.000004 -0.0000    1.0903   
    17. B(H  16,C   4)                1.0888 -0.000021  0.0000    1.0888   
    18. A(C   1,C   0,H   8)          111.06  0.000048   -0.02    111.05   
    19. A(H   7,C   0,H   8)          108.49  0.000008   -0.00    108.49   
    20. A(C   1,C   0,H   7)          109.80 -0.000068    0.02    109.82   
    21. A(H   7,C   0,H   9)          108.51  0.000003    0.00    108.51   
    22. A(H   8,C   0,H   9)          108.76 -0.000031    0.01    108.77   
    23. A(C   1,C   0,H   9)          110.16  0.000039   -0.01    110.15   
    24. A(C   2,C   1,O   6)          106.70  0.000004   -0.01    106.69   
    25. A(C   0,C   1,O   6)          108.89 -0.000005    0.00    108.89   
    26. A(C   0,C   1,H  13)          110.14  0.000032   -0.00    110.14   
    27. A(O   6,C   1,H  13)          106.13  0.000001   -0.01    106.12   
    28. A(C   0,C   1,C   2)          114.73  0.000006   -0.01    114.72   
    29. A(C   2,C   1,H  13)          109.84 -0.000039    0.03    109.87   
    30. A(C   1,C   2,C   4)          101.58  0.000031    0.00    101.58   
    31. A(C   3,C   2,H  14)          108.04  0.000009    0.00    108.04   
    32. A(C   1,C   2,H  14)          109.27 -0.000071    0.05    109.32   
    33. A(C   3,C   2,C   4)          114.66 -0.000003   -0.02    114.64   
    34. A(C   1,C   2,C   3)          112.98 -0.000032    0.02    113.00   
    35. A(C   4,C   2,H  14)          110.14  0.000064   -0.05    110.09   
    36. A(H  11,C   3,H  12)          108.15 -0.000037    0.01    108.16   
    37. A(H  10,C   3,H  12)          108.21 -0.000028    0.01    108.22   
    38. A(C   2,C   3,H  12)          110.64  0.000069   -0.01    110.62   
    39. A(H  10,C   3,H  11)          107.92 -0.000006    0.00    107.92   
    40. A(C   2,C   3,H  11)          111.00  0.000011   -0.00    111.00   
    41. A(C   2,C   3,H  10)          110.81 -0.000012   -0.00    110.81   
    42. A(C   2,C   4,H  16)          125.40  0.000200   -0.05    125.35   
    43. A(C   2,C   4,C   5)          108.92 -0.000033    0.01    108.93   
    44. A(C   5,C   4,H  16)          125.67 -0.000167    0.04    125.71   
    45. A(O   6,C   5,H  15)          115.00 -0.000021    0.00    115.00   
    46. A(C   4,C   5,H  15)          129.76 -0.000110    0.04    129.79   
    47. A(C   4,C   5,O   6)          115.25  0.000131   -0.04    115.21   
    48. A(C   1,O   6,C   5)          107.41 -0.000132    0.04    107.44   
    49. D(O   6,C   1,C   0,H   8)     58.00  0.000011   -0.05     57.95   
    50. D(C   2,C   1,C   0,H   8)    177.47  0.000016   -0.07    177.40   
    51. D(C   2,C   1,C   0,H   9)     56.91 -0.000002   -0.06     56.85   
    52. D(O   6,C   1,C   0,H   9)    -62.56 -0.000008   -0.04    -62.60   
    53. D(O   6,C   1,C   0,H   7)    177.99  0.000007   -0.05    177.94   
    54. D(C   2,C   1,C   0,H   7)    -62.54  0.000013   -0.07    -62.61   
    55. D(C   3,C   2,C   1,C   0)    112.34  0.000021   -0.06    112.27   
    56. D(C   4,C   2,C   1,H  13)    110.98  0.000005   -0.09    110.89   
    57. D(C   4,C   2,C   1,O   6)     -3.65  0.000021   -0.09     -3.73   
    58. D(C   4,C   2,C   1,C   0)   -124.33  0.000021   -0.08   -124.40   
    59. D(C   3,C   2,C   1,H  13)    -12.35  0.000005   -0.08    -12.43   
    60. D(C   3,C   2,C   1,O   6)   -126.98  0.000021   -0.08   -127.05   
    61. D(H  10,C   3,C   2,H  14)     60.36 -0.000067    0.05     60.41   
    62. D(H  10,C   3,C   2,C   4)   -176.41  0.000020   -0.02   -176.43   
    63. D(H  10,C   3,C   2,C   1)    -60.65  0.000036   -0.02    -60.67   
    64. D(H  11,C   3,C   2,H  14)    -59.54 -0.000059    0.05    -59.49   
    65. D(H  11,C   3,C   2,C   4)     63.69  0.000028   -0.02     63.67   
    66. D(H  11,C   3,C   2,C   1)    179.46  0.000044   -0.02    179.43   
    67. D(H  16,C   4,C   2,C   1)   -178.98 -0.000006    0.04   -178.94   
    68. D(C   5,C   4,C   2,H  14)   -113.28  0.000028    0.03   -113.25   
    69. D(C   5,C   4,C   2,C   3)    124.63 -0.000031    0.08    124.70   
    70. D(H  16,C   4,C   2,C   3)    -56.80 -0.000026    0.06    -56.74   
    71. D(C   5,C   4,C   2,C   1)      2.45 -0.000011    0.06      2.51   
    72. D(H  15,C   5,C   4,H  16)      0.65 -0.000009    0.01      0.66   
    73. D(H  15,C   5,C   4,C   2)    179.22  0.000002   -0.01    179.21   
    74. D(O   6,C   5,C   4,H  16)   -178.83 -0.000012    0.00   -178.83   
    75. D(O   6,C   5,C   4,C   2)     -0.27 -0.000001   -0.02     -0.28   
    76. D(C   1,O   6,C   5,C   4)     -2.25  0.000019   -0.04     -2.30   
    77. D(C   5,O   6,C   1,H  13)   -113.42  0.000015    0.06   -113.36   
    78. D(C   5,O   6,C   1,C   2)      3.68 -0.000028    0.08      3.77   
    79. D(C   5,O   6,C   1,C   0)    128.03 -0.000021    0.07    128.10   
    80. D(C   1,O   6,C   5,H  15)    178.19  0.000017   -0.05    178.13   
    ----------------------------------------------------------------------------

Geometry step timings:
Preparation and reading OPT file:      0.001 s (23.310 %)
Internal coordinates            :      0.000 s ( 1.045 %)
B/P matrices and projection     :      0.001 s (21.550 %)
Hessian update/contruction      :      0.000 s ( 8.549 %)
Making the step                 :      0.001 s (16.135 %)
Converting the step to Cartesian:      0.000 s ( 1.952 %)
Storing new data                :      0.000 s ( 0.852 %)
Checking convergence            :      0.000 s ( 0.330 %)
Final printing                  :      0.001 s (26.251 %)
Total time                      :      0.004 s

Time for energy+gradient        :     16.200 s
Time for complete geometry iter :     16.409 s

         *************************************************************
         *                GEOMETRY OPTIMIZATION CYCLE   7            *
         *************************************************************
---------------------------------
CARTESIAN COORDINATES (ANGSTROEM)
---------------------------------
  C      0.944201   -0.191094   -0.261323
  C      2.175051    0.343714    0.437696
  C      3.005250    1.361164   -0.395021
  C      2.966003    2.777165    0.180471
  C      4.371747    0.715738   -0.387881
  C      4.296487   -0.454344    0.261350
  O      3.064701   -0.770232    0.745645
  H      0.245211    0.632536   -0.468109
  H      0.429909   -0.936613    0.360554
  H      1.224118   -0.659314   -1.216060
  H      1.934480    3.161651    0.203210
  H      3.570943    3.466540   -0.427048
  H      3.360364    2.789117    1.207741
  H      1.897291    0.790684    1.406644
  H      2.608749    1.399573   -1.426297
  H      5.071660   -1.196363    0.454491
  H      5.264490    1.125750   -0.857411

----------------------------
CARTESIAN COORDINATES (A.U.)
----------------------------
  NO LB      ZA    FRAG     MASS         X           Y           Z
   0 C     6.0000    0    12.011    1.784281   -0.361116   -0.493829
   1 C     6.0000    0    12.011    4.110251    0.649525    0.827126
   2 C     6.0000    0    12.011    5.679100    2.572226   -0.746481
   3 C     6.0000    0    12.011    5.604934    5.248081    0.341040
   4 C     6.0000    0    12.011    8.261405    1.352548   -0.732988
   5 C     6.0000    0    12.011    8.119183   -0.858586    0.493879
   6 O     8.0000    0    15.999    5.791446   -1.455527    1.409066
   7 H     1.0000    0     1.008    0.463382    1.195321   -0.884598
   8 H     1.0000    0     1.008    0.812410   -1.769942    0.681348
   9 H     1.0000    0     1.008    2.313249   -1.245923   -2.298019
  10 H     1.0000    0     1.008    3.655638    5.974655    0.384011
  11 H     1.0000    0     1.008    6.748105    6.550811   -0.807003
  12 H     1.0000    0     1.008    6.350167    5.270668    2.282300
  13 H     1.0000    0     1.008    3.585360    1.494176    2.658172
  14 H     1.0000    0     1.008    4.929820    2.644810   -2.695311
  15 H     1.0000    0     1.008    9.584048   -2.260798    0.858863
  16 H     1.0000    0     1.008    9.948445    2.127359   -1.620272

--------------------------------
INTERNAL COORDINATES (ANGSTROEM)
--------------------------------
 C      0   0   0     0.000000000000     0.00000000     0.00000000
 C      1   0   0     1.513155972797     0.00000000     0.00000000
 C      2   1   0     1.554944020663   114.71925231     0.00000000
 C      3   2   1     1.528983557488   112.99866920   112.27386496
 C      3   2   1     1.511271100233   101.58279536   235.59707093
 C      5   3   2     1.340244604579   108.92712432     2.50873689
 O      6   5   3     1.360743290134   115.20808206   359.71845345
 H      1   2   3     1.099870341676   109.82419052   297.39446120
 H      1   2   3     1.098646931300   111.04662262   177.40371668
 H      1   2   3     1.099592882210   110.15317179    56.84742255
 H      4   3   2     1.101083890950   110.80608545   299.33279226
 H      4   3   2     1.100122211551   110.99973680   179.43295604
 H      4   3   2     1.100430457664   110.62345224    59.35768295
 H      2   1   3     1.102630017491   110.14005721   124.56447378
 H      3   2   1     1.105540720362   109.31744351   351.92094179
 H      6   5   3     1.090315855344   129.79435109   179.20913842
 H      5   3   2     1.088833851226   125.34556027   181.06254804

---------------------------
INTERNAL COORDINATES (A.U.)
---------------------------
 C      0   0   0     0.000000000000     0.00000000     0.00000000
 C      1   0   0     2.859450386494     0.00000000     0.00000000
 C      2   1   0     2.938418352631   114.71925231     0.00000000
 C      3   2   1     2.889360186920   112.99866920   112.27386496
 C      3   2   1     2.855888493550   101.58279536   235.59707093
 C      5   3   2     2.532695255120   108.92712432     2.50873689
 O      6   5   3     2.571432156925   115.20808206   359.71845345
 H      1   2   3     2.078453728591   109.82419052   297.39446120
 H      1   2   3     2.076141818030   111.04662262   177.40371668
 H      1   2   3     2.077929406186   110.15317179    56.84742255
 H      4   3   2     2.080747004367   110.80608545   299.33279226
 H      4   3   2     2.078929693675   110.99973680   179.43295604
 H      4   3   2     2.079512194410   110.62345224    59.35768295
 H      2   1   3     2.083668760099   110.14005721   124.56447378
 H      3   2   1     2.089169191381   109.31744351   351.92094179
 H      6   5   3     2.060398366073   129.79435109   179.20913842
 H      5   3   2     2.057597784159   125.34556027   181.06254804


           ************************************************************
           *        Program running with 8 parallel MPI-processes     *
           *              working on a common directory               *
           ************************************************************
------------------------------------------------------------------------------
                   ___                                                        
                  /   \      - P O W E R E D   B Y -                         
                 /     \                                                     
                 |  |  |   _    _      __       _____    __    __             
                 |  |  |  | |  | |    /  \     |  _  \  |  |  /  |          
                  \  \/   | |  | |   /    \    | | | |  |  | /  /          
                 / \  \   | |__| |  /  /\  \   | |_| |  |  |/  /          
                |  |  |   |  __  | /  /__\  \  |    /   |      \           
                |  |  |   | |  | | |   __   |  |    \   |  |\   \          
                \     /   | |  | | |  |  |  |  | |\  \  |  | \   \       
                 \___/    |_|  |_| |__|  |__|  |_| \__\ |__|  \__/        
                                                                              
                      - O R C A' S   B I G   F R I E N D -                    
                                      &                                       
                       - I N T E G R A L  F E E D E R -                       
                                                                              
 v1 FN, 2020, v2 2021, v3 2022-2024                                           
------------------------------------------------------------------------------


----------------------
SHARK INTEGRAL PACKAGE
----------------------

Number of atoms                             ...     17
Number of basis functions                   ...    148
Number of shells                            ...     72
Maximum angular momentum                    ...      2
Integral batch strategy                     ... SHARK/LIBINT Hybrid
RI-J (if used) integral strategy            ... SPLIT-RIJ (Revised 2003 algorithm where possible)
Printlevel                                  ...      1
Contraction scheme used                     ... SEGMENTED contraction
Prescreening option                         ... SCHWARTZ
   Thresh                                   ... 1.000e-12
   Tcut                                     ... 1.000e-14
   Tpresel                                  ... 1.000e-14 
Coulomb Range Separation                    ... NOT USED
Exchange Range Separation                   ... NOT USED
Multipole approximations                    ... NOT USED
Finite Nucleus Model                        ... NOT USED
CABS basis                                  ... NOT available
Auxiliary Coulomb fitting basis             ... AVAILABLE
   # of basis functions in Aux-J            ...    453
   # of shells in Aux-J                     ...    155
   Maximum angular momentum in Aux-J        ...      4
Auxiliary J/K fitting basis                 ... NOT available
Auxiliary Correlation fitting basis         ... AVAILABLE
   # of basis functions in Aux-C            ...    476
   # of shells in Aux-C                     ...    172
   Maximum angular momentum in Aux-C        ...      3
Auxiliary 'external' fitting basis          ... NOT available

Checking pre-screening integrals            ... done (  0.0 sec) Dimension = 72
Check shell pair data                       ... done (  0.0 sec)
Shell pair information
Shell pair cut-off parameter TPreSel        ...   1.0e-14
Total number of shell pairs                 ...      2628
Shell pairs after pre-screening             ...      2592
Total number of primitive shell pairs       ...      9166
Primitive shell pairs kept                  ...      7142
          la=0 lb=0:    847 shell pairs
          la=1 lb=0:    968 shell pairs
          la=1 lb=1:    295 shell pairs
          la=2 lb=0:    286 shell pairs
          la=2 lb=1:    168 shell pairs
          la=2 lb=2:     28 shell pairs

Calculating one electron integrals          ... done (  0.0 sec)
Calculating RI/J V-Matrix + Cholesky decomp.... done (  0.0 sec)
Calculating RI/C V-Matrix + Cholesky decomp.... done (  0.0 sec)
Calculating Nuclear repulsion               ... done (  0.0 sec) ENN=    312.292647873925 Eh

Diagonalization of the overlap matrix:
Smallest eigenvalue                        ... 7.688e-04
Time for diagonalization                   ...    0.002 sec
Threshold for overlap eigenvalues          ... 1.000e-07
Number of eigenvalues below threshold      ... 0
Time for construction of square roots      ...    0.002 sec
Total time needed                          ...    0.005 sec

-------------------
DFT GRID GENERATION
-------------------

General Integration Accuracy     IntAcc      ... 4.388
Radial Grid Type                 RadialGrid  ... OptM3 with GC (2021)
Angular Grid (max. ang.)         AngularGrid ... 4 (Lebedev-302)
Angular grid pruning method      GridPruning ... 4 (adaptive)
Weight generation scheme         WeightScheme... mBecke (2022)
Basis function cutoff            BFCut       ... 1.0000e-12
Integration weight cutoff        WCut        ... 1.0000e-14
Partially contracted basis set               ... off
Rotationally invariant grid construction     ... off
Angular grids for H and He will be reduced by one unit

Total number of grid points                  ...    74268
Total number of batches                      ...     1169
Average number of points per batch           ...       63
Average number of grid points per atom       ...     4369

--------------------
COSX GRID GENERATION
--------------------

GRIDX 1
-------
General Integration Accuracy     IntAcc      ... 3.816
Radial Grid Type                 RadialGrid  ... OptM3 with GC (2021)
Angular Grid (max. ang.)         AngularGrid ... 1 (Lebedev-50)
Angular grid pruning method      GridPruning ... 4 (adaptive)
Weight generation scheme         WeightScheme... mBecke (2022)
Basis function cutoff            BFCut       ... 1.0000e-12
Integration weight cutoff        WCut        ... 1.0000e-14
Partially contracted basis set               ... on
Rotationally invariant grid construction     ... off
Angular grids for H and He will be reduced by one unit

Total number of grid points                  ...     9521
Total number of batches                      ...       85
Average number of points per batch           ...      112
Average number of grid points per atom       ...      560
UseSFitting                                  ... on

GRIDX 2
-------
General Integration Accuracy     IntAcc      ... 4.020
Radial Grid Type                 RadialGrid  ... OptM3 with GC (2021)
Angular Grid (max. ang.)         AngularGrid ... 2 (Lebedev-110)
Angular grid pruning method      GridPruning ... 4 (adaptive)
Weight generation scheme         WeightScheme... mBecke (2022)
Basis function cutoff            BFCut       ... 1.0000e-12
Integration weight cutoff        WCut        ... 1.0000e-14
Partially contracted basis set               ... on
Rotationally invariant grid construction     ... off
Angular grids for H and He will be reduced by one unit

Total number of grid points                  ...    20137
Total number of batches                      ...      167
Average number of points per batch           ...      120
Average number of grid points per atom       ...     1185
UseSFitting                                  ... on

GRIDX 3
-------
General Integration Accuracy     IntAcc      ... 4.338
Radial Grid Type                 RadialGrid  ... OptM3 with GC (2021)
Angular Grid (max. ang.)         AngularGrid ... 3 (Lebedev-194)
Angular grid pruning method      GridPruning ... 4 (adaptive)
Weight generation scheme         WeightScheme... mBecke (2022)
Basis function cutoff            BFCut       ... 1.0000e-12
Integration weight cutoff        WCut        ... 1.0000e-14
Partially contracted basis set               ... on
Rotationally invariant grid construction     ... off
Angular grids for H and He will be reduced by one unit

Total number of grid points                  ...    44110
Total number of batches                      ...      354
Average number of points per batch           ...      124
Average number of grid points per atom       ...     2595
UseSFitting                                  ... on
Initializing property integral containers    ... done (  0.0 sec)

SHARK setup successfully completed in   1.0 seconds

Maximum memory used throughout the entire STARTUP-calculation: 21.2 MB


           ************************************************************
           *        Program running with 8 parallel MPI-processes     *
           *              working on a common directory               *
           ************************************************************
Occupation numbers will be reassigned to an Aufbau configuration
             **** ENERGY FILE WAS UPDATED (calc.en.tmp) ****
Finished Guess after   0.2 sec
Maximum memory used throughout the entire GUESS-calculation: 9.1 MB


           ************************************************************
           *        Program running with 8 parallel MPI-processes     *
           *              working on a common directory               *
           ************************************************************
--------------------
CPCM SOLVATION MODEL
--------------------
CPCM parameters:
  Epsilon                                         ...      16.7000
  Refrac                                          ...       1.2750
  Rsolv                                           ...       1.3000
  Surface type                                    ... GAUSSIAN VDW
  Discretization scheme                           ... Constant charge density
    Threshold for H atoms                         ...       5.0000 (charges/Ang^2)
    Threshold for non-H atoms                     ...       5.0000 (charges/Ang^2)
  Epsilon function type                           ...         CPCM
Solvent:                                          ... CUSTOM
Radii:
  Scheme                                          ... Element-dependent radii
  Radius for C  used is    3.8550 Bohr (=   2.0400 Ang.)
  Radius for O  used is    3.4469 Bohr (=   1.8240 Ang.)
  Radius for H  used is    2.4944 Bohr (=   1.3200 Ang.)
Calculating surface                               ...        done! (  0.0s)
Cavity surface points                             ...         1499
Cavity Volume                                     ...     928.4538
Cavity Surface-area                               ...     541.1881
Calculating surface distance matrix               ...        done! (  0.0s)
Performing Cholesky decomposition & store         ...        done! (  0.1s)
Overall time for CPCM initialization              ...                 0.2s

----------------------------------------D-I-I-S--------------------------------------------
Iteration    Energy (Eh)           Delta-E    RMSDP     MaxDP     DIISErr   Damp  Time(sec)
-------------------------------------------------------------------------------------------
               ***  Starting incremental Fock matrix formation  ***
                              *** Initializing SOSCF ***
---------------------------------------S-O-S-C-F--------------------------------------
Iteration    Energy (Eh)           Delta-E    RMSDP     MaxDP     MaxGrad    Time(sec)
--------------------------------------------------------------------------------------
    1    -308.9586192751722820     0.00e+00  2.00e-05  3.41e-04  3.10e-05     0.7
               *** Restarting incremental Fock matrix formation ***
    2    -308.9586211484357818    -1.87e-06  9.10e-06  1.27e-04  5.20e-05     0.7
    3    -308.9586214333489806    -2.85e-07  3.86e-06  5.97e-05  1.75e-05     0.5
    4    -308.9586214512436300    -1.79e-08  1.33e-06  4.62e-05  1.19e-05     0.5
    5    -308.9586214570600760    -5.82e-09  5.16e-07  9.62e-06  4.14e-06     0.5
    6    -308.9586214566725175     3.88e-10  1.60e-07  5.12e-06  8.46e-07     0.5
                 **** Energy Check signals convergence ****

               *****************************************************
               *                     SUCCESS                       *
               *           SCF CONVERGED AFTER   6 CYCLES          *
               *****************************************************

Recomputing exchange energy using gridx3       ... done (    0.826 sec)
Old exchange energy                            :    -22.712255577 Eh
New exchange energy                            :    -22.712237326 Eh
Exchange energy change after final integration :      0.000018251 Eh
Total energy after final integration           :   -308.958603206 Eh
             **** ENERGY FILE WAS UPDATED (calc.en.tmp) ****

----------------
TOTAL SCF ENERGY
----------------

Total Energy       :       -308.95860320601309 Eh           -8407.19101 eV

Components:
Nuclear Repulsion  :        312.29264787392458 Eh            8497.91497 eV
Electronic Energy  :       -621.24589495060241 Eh          -16904.96023 eV
One Electron Energy:      -1036.80639313834490 Eh          -28212.93628 eV
Two Electron Energy:        415.56049818774250 Eh           11307.97604 eV
CPCM Dielectric    :         -0.00537437999468 Eh              -0.14624 eV

Virial components:
Potential Energy   :       -615.18026551304501 Eh          -16739.90606 eV
Kinetic Energy     :        306.22166230703198 Eh            8332.71506 eV
Virial Ratio       :          2.00893777689782

DFT components:
N(Alpha)           :       26.999968329702 electrons
N(Beta)            :       26.999968329702 electrons
N(Total)           :       53.999936659403 electrons
E(X)               :      -20.160376076533 Eh       
E(C)               :       -1.307479271010 Eh       
E(XC)              :      -21.467855347542 Eh       

CPCM Solvation Model Properties:
Surface-charge          :         -0.02100237407656
Corrected charge        :         -0.00000000000000
Outlying charge corr.   :          0.00003265481277 Eh               0.00089 eV
Free-energy (cav+disp)  :  This term is not implemented in the current solvation scheme

---------------
SCF CONVERGENCE
---------------

  Last Energy change         ...   -3.8756e-10  Tolerance :   1.0000e-09
  Last MAX-Density change    ...    5.1205e-06  Tolerance :   1.0000e-08
  Last RMS-Density change    ...    1.5982e-07  Tolerance :   1.0000e-09
  Last DIIS Error            ...    4.0655e-04  Tolerance :   1.0000e-08
  Last Orbital Gradient      ...    8.4648e-07  Tolerance :   2.0000e-06
  Last Orbital Rotation      ...    1.5071e-06  Tolerance :   2.0000e-06


Total SCF time: 0 days 0 hours 0 min 4 sec 
Finished LeanSCF after   4.7 sec

Maximum memory used throughout the entire LEANSCF-calculation: 17.1 MB


           ************************************************************
           *        Program running with 8 parallel MPI-processes     *
           *              working on a common directory               *
           ************************************************************

------------------------------------------------------------------------------
                                ORCA  MP2 
------------------------------------------------------------------------------

Freezing NCore=14 chemical core electrons

----------------------
RI-MP2 ENERGY+GRADIENT
----------------------
Dimension of the orbital basis            ...  148
Dimension of the AuxC basis               ...  476
Memory devoted to MP2                     ... 8000 MB   
Data format for matrix containers         ... DOUBLE
Compression type for matrix containers    ... UNCOMPRESSED
Overall scaling of the MP2 energy         ...   2.700e-01

-----------------------
SHARK RI TRANSFORMATION
-----------------------

Number of basis functions                ...    148
Number of aux functions                  ...    476
Number of operators                      ...      1
Generation of IJK                        ... YES
Generation of IAK                        ... YES
Generation of ABK                        ... NO
Orbital Range Operator  0:    0-  26 to   27- 147

Aux basis identifier                     ...   AUXC
Contraction scheme used                  ... SEGMENTED
Do orthogonalization                     ... YES
All operator combinations                ... NO
Transpose (ia|K)                         ... NO
Integral generator used                  ... LIBINT
Starting integral generation + trafo... 
Half trafo (segmented) done. Total time =  0.1 sec. integrals=  0.1 sec trafo=  0.0 sec
Integral generation and half transformation done (  0.1 sec)

Reading or making V^(-1/2)          ... done (  0.0 sec)
Sorting IJK integrals               ... done (  0.0 sec)
Sorting IAK integrals               ... done (  0.0 sec)

SHARK RI integral transformation done. Total time =  0.1 sec.

Opening buffers                              ... done
Frozen core precalculation                   ... done

Starting loop over batches of integrals:

Operator 0  - window                       ... (  7- 26)x( 27-147)
Operator 0  - Memory available             ...  8000 MB
Operator 0  - Memory needed per MO         ...   0.4 MB
Operator 0  - Number of orbitals per batch ... 3
Operator 0  - Number of batches            ... 1

OPERATOR  0   PASS   0:  MOs     7 ...    9 +   10 ...   12 +   13 ...   15 +   16 ...   18
                            +   19 ...   21 +   22 ...   24 +   25 ...   26
  Reading integrals       ... ok
  Internal MO   9
Closing buffer GIPV ( 0.01 GB; CompressionRatio= 1.00)
Time spent in pair loops =     0.214 sec
Deleting buffers (Ka|jb) ...done

-----------------------------------------------
 RI-MP2 CORRELATION ENERGY:     -0.333015407 Eh
-----------------------------------------------


---------------------
MP2 DENSITY FORMATION
---------------------

Completing the external part of the density      ... done
Storing the unrelaxed density                    ... done

Re-sorting 3-index density container for op 0    ... done
Computing external part of the Lagrangian        ... done
Calculating the xc-kernel                        ... done
Calculating G(D)                                 ... done
Completing the Lagrangian                        ... done
Solving the Z-vector equations                   ... Using XC Grid                  ... (calc.grid_cpscf.tmp) 
Recalculating density on grid  ... (calc.grho_cpscf0.tmp) done
Calculating the xc-kernel      ... (calc.fxc_cpscf0.tmp) done

-------------------
SHARK CP-SCF DRIVER
-------------------

Dimension of the orbital basis          ...    148
Dimension of the CPSCF-problem          ...   3267
Number of operators                     ...      1
Max. number of iterations               ...    128
Convergence Tolerance                   ... 3.0e-05
Number of perturbations                 ...      1
Perturbation type                       ... REAL

----------------------------
POPLE LINEAR EQUATION SOLVER
----------------------------

  ITERATION   0:   ||err||_max =   3.7195e-02 (   0.6 sec)
  ITERATION   1:   ||err||_max =   8.8392e-03 (   0.4 sec)
  ITERATION   2:   ||err||_max =   3.5591e-03 (   0.5 sec)
  ITERATION   3:   ||err||_max =   8.9069e-04 (   0.4 sec)
  ITERATION   4:   ||err||_max =   2.9006e-04 (   0.4 sec)
  ITERATION   5:   ||err||_max =   8.0881e-05 (   0.4 sec)
  ITERATION   6:   ||err||_max =   2.2693e-05 (   0.4 sec)
done
Finalizing the relaxed density                   ... done
Transforming P to the AO basis                   ... done
Storing the relaxed density                      ... done

------------------------------------
ENERGY WEIGHTED DENSITY FINALIZATION
------------------------------------

Gathering the parts of the W-matrix              ... done
Forming the Z-density                            ... done
Transforming Z to the AO basis                   ... done
Calculating G(Z)                                 ... done
Finalizing the W-matrix                          ... done
Transforming W to the AO basis and storing       ... done

----------------------------------
MP2 DERIVATIVE INTEGRAL GENERATION
----------------------------------

Input SCF Electron Density              ... calc.scfp
Input Correlated Electron Density       ... calc.pmp2re
Input Energy Weighted Density           ... calc.wmp2.tmp

Nuclear repulsion gradient              ... done (  0.0 sec)
HCore & Overlap gradient  (SHARK)       ... done (  0.0 sec)
Two-electron RIJ gradient terms         ... done (  0.2 sec)

-----------------------------------------------------------
MP2 COSX Grid Generation
-----------------------------------------------------------

General Integration Accuracy     IntAcc      ... 4.871
Radial Grid Type                 RadialGrid  ... OptM3 with GC (2021)
Angular Grid (max. ang.)         AngularGrid ... 4 (Lebedev-302)
Angular grid pruning method      GridPruning ... 4 (adaptive)
Weight generation scheme         WeightScheme... mBecke (2022)
Basis function cutoff            BFCut       ... 1.0000e-12
Integration weight cutoff        WCut        ... 1.0000e-14
Partially contracted basis set               ... on
Rotationally invariant grid construction     ... off
Angular grids for H and He will be reduced by one unit

Total number of grid points                  ...    86048
Total number of batches                      ...      680
Average number of points per batch           ...      126
Average number of grid points per atom       ...     5062
UseSFitting                                  ... on
Two-electron COSX gradient terms        ... 
Integration Timings:
Total Time                  =     2.6 sec
Basis fcn evaluation        =     0.0 sec
Density evaluation          =     0.1 sec
A evaluation                =     2.2 sec
A derivative evaluation     =     0.0 sec
S-fit derivative evaluation =     0.0 sec
anal. over. der. evaluation =     0.0 sec
num. over. der. evaluation  =     0.2 sec
K(P) evaluation             =     0.0 sec
finalize                    =     0.0 sec

done (  3.1 sec)
CPCM gradient                           ... done (  0.3 sec)
DFT XC gradient                         ... Exchange-correlation gradient    ... done
done (  0.4 sec)
Empirical dispersion gradient           ... 
-------------------
DISPERSION GRADIENT
-------------------

   1   C   :   -0.000284777   -0.000141323   -0.000034173
   2   C   :    0.000018671   -0.000111983    0.000027808
   3   C   :    0.000092532    0.000037372   -0.000020038
   4   C   :    0.000019446    0.000299980    0.000019643
   5   C   :    0.000212460   -0.000046511   -0.000043404
   6   C   :    0.000143487   -0.000123498    0.000032066
   7   O   :    0.000062036   -0.000144297    0.000071338
   8   H   :   -0.000142840   -0.000034504   -0.000028629
   9   H   :   -0.000106990   -0.000060590    0.000007362
  10   H   :   -0.000123561   -0.000074990   -0.000071066
  11   H   :   -0.000028181    0.000150366    0.000015506
  12   H   :    0.000011044    0.000132664   -0.000012038
  13   H   :    0.000008729    0.000146168    0.000070361
  14   H   :   -0.000078395   -0.000008052    0.000107395
  15   H   :   -0.000008828    0.000057571   -0.000106949
  16   H   :    0.000080403   -0.000072453    0.000018819
  17   H   :    0.000124765   -0.000005920   -0.000053998

Difference to translation invariance:
           :    0.0000000000    0.0000000000    0.0000000000

Difference to rotation invariance:
           :   -0.0000000000    0.0000000000    0.0000000000

Norm of the Dispersion gradient    ...    0.0007262347
RMS gradient                       ...    0.0001016932
MAX gradient                       ...    0.0002999800
done (  0.0 sec)

-------
TIMINGS
-------

Total time                :    9.864 sec
Integral trafo            :    0.130 sec (  1.3%)
FC preparation            :    0.042 sec (  0.4%)
I/O of integrals          :    0.075 sec (  0.8%)
K(i,j) operators          :    0.027 sec (  0.3%)
T(i,j) pair energies      :    0.006 sec (  0.1%)
V**(-1/2)                 :    0.094 sec (  0.9%)
Gamma(ia|P)               :    0.026 sec (  0.3%)
Gamma-Trafo               :    0.014 sec (  0.1%)
D(virtual)                :    0.001 sec (  0.0%)
D(internal)               :    0.031 sec (  0.3%)
W(virtual)                :    0.003 sec (  0.0%)
W(internal)               :    0.036 sec (  0.4%)
L(virtual)                :    0.167 sec (  1.7%)
L(internal)               :    0.005 sec (  0.0%)
XC kernel                 :    0.016 sec (  0.2%)
G(D)                      :    0.815 sec (  8.3%)
G(Z)                      :    0.752 sec (  7.6%)
Z-vector solution         :    3.241 sec ( 32.9%)
3-index derivative        :    0.098 sec (  1.0%)
2-index derivative        :    0.021 sec (  0.2%)
Fock matrix gradient      :    4.110 sec ( 41.7%)


---------------------------------------
MP2 TOTAL ENERGY:     -309.291618613 Eh
---------------------------------------

The final MP2 gradient
  0:   0.00007169  -0.00002846  -0.00001555
  1:  -0.00021340   0.00015377  -0.00003460
  2:   0.00008232  -0.00005546  -0.00004282
  3:   0.00003555  -0.00005871   0.00004337
  4:  -0.00014792   0.00025576  -0.00009924
  5:  -0.00007480  -0.00014142   0.00005937
  6:   0.00021600  -0.00001125   0.00002058
  7:   0.00000441   0.00000567  -0.00000100
  8:   0.00000050  -0.00001079  -0.00000763
  9:  -0.00000884  -0.00000077  -0.00001016
 10:  -0.00001269  -0.00000348   0.00000684
 11:  -0.00000314   0.00001728   0.00001047
 12:  -0.00000298   0.00002741   0.00000330
 13:   0.00002995  -0.00005185   0.00001033
 14:  -0.00002223  -0.00002004   0.00000770
 15:   0.00002196   0.00001565  -0.00003059
 16:   0.00005422  -0.00008374   0.00002326

-----------------------------------
NORM OF THE MP2 GRADIENT:  0.000536
-----------------------------------

Maximum memory used throughout the entire MP2-calculation: 30.9 MB


-------------------------------------------------------------------------------
                          DFT DISPERSION CORRECTION                            
                                                                               
                              DFTD3 V3.1  Rev 1                                
                          USING Becke-Johnson damping                          
-------------------------------------------------------------------------------
-------------------------   ----------------
Dispersion correction           -0.011055582
-------------------------   ----------------


-------------------------   --------------------
FINAL SINGLE POINT ENERGY      -309.302674194755
-------------------------   --------------------

------------------------------------------------------------------------------
                         ORCA GEOMETRY RELAXATION STEP
------------------------------------------------------------------------------

Reading the OPT-File                    .... done
Getting information on internals        .... done
Copying old internal coords+grads       .... done
Making the new internal coordinates     .... (2022 redundants) done
Validating the new internal coordinates .... (2022 redundants) done
Calculating the B-matrix                .... done
Calculating the G,G- and P matrices     .... done
Transforming gradient to internals      .... done
Projecting the internal gradient        .... done
Number of atoms                         ....  17
Number of internal coordinates          ....  80
Current Energy                          ....  -309.302674195 Eh
Current gradient norm                   ....     0.000535664 Eh/bohr
Maximum allowed component of the step   ....  0.300
Current trust radius                    ....  0.700
Updating the Hessian (BFGS)             .... done
Forming the augmented Hessian           .... done
Diagonalizing the augmented Hessian     .... done
Last element of RFO vector              ....  0.999976102
Lowest eigenvalues of augmented Hessian:
 -0.000000778  0.009001612  0.011200452  0.011942354  0.022723359
Length of the computed step             ....  0.006913571
The final length of the internal step   ....  0.006913571
Converting the step to Cartesian space:
 Initial RMS(Int)=    0.0007729607
Transforming coordinates:
 Iter   0:  RMS(Cart)=    0.0015751719 RMS(Int)=    0.0007729675
done
Storing new coordinates                 .... done
The predicted energy change is          ....    -0.000000389
Previously predicted energy change      ....    -0.000000766
Actually observed energy change         ....    -0.000000661
Ratio of predicted to observed change   ....     0.862776548
New trust radius                        ....     0.700000000

                                .--------------------.
          ----------------------|Geometry convergence|-------------------------
          Item                value                   Tolerance       Converged
          ---------------------------------------------------------------------
          Energy change      -0.0000006606            0.0000010000      YES
          RMS gradient        0.0000336381            0.0000300000      NO
          MAX gradient        0.0001207456            0.0001000000      NO
          RMS step            0.0007729607            0.0006000000      NO
          MAX step            0.0020594198            0.0010000000      NO
          ........................................................
          Max(Bonds)      0.0004      Max(Angles)    0.05
          Max(Dihed)        0.12      Max(Improp)    0.00
          ---------------------------------------------------------------------

The optimization has not yet converged - more geometry cycles are needed


    ---------------------------------------------------------------------------
                         Redundant Internal Coordinates
                            (Angstroem and degrees)

        Definition                    Value    dE/dq     Step     New-Value
    ----------------------------------------------------------------------------
     1. B(C   1,C   0)                1.5132 -0.000024  0.0001    1.5132   
     2. B(C   2,C   1)                1.5549 -0.000000 -0.0001    1.5549   
     3. B(C   3,C   2)                1.5290  0.000000  0.0001    1.5291   
     4. B(C   4,C   2)                1.5113 -0.000080  0.0001    1.5114   
     5. B(C   5,C   4)                1.3402  0.000094 -0.0001    1.3402   
     6. B(O   6,C   5)                1.3607 -0.000112  0.0001    1.3609   
     7. B(O   6,C   1)                1.4585  0.000118 -0.0004    1.4581   
     8. B(H   7,C   0)                1.0999  0.000007 -0.0000    1.0998   
     9. B(H   8,C   0)                1.0986  0.000004 -0.0000    1.0986   
    10. B(H   9,C   0)                1.0996  0.000002 -0.0000    1.0996   
    11. B(H  10,C   3)                1.1011  0.000007 -0.0000    1.1011   
    12. B(H  11,C   3)                1.1001  0.000007 -0.0000    1.1001   
    13. B(H  12,C   3)                1.1004  0.000001 -0.0000    1.1004   
    14. B(H  13,C   1)                1.1026 -0.000014  0.0000    1.1027   
    15. B(H  14,C   2)                1.1055 -0.000002 -0.0000    1.1055   
    16. B(H  15,C   5)                1.0903  0.000000 -0.0000    1.0903   
    17. B(H  16,C   4)                1.0888 -0.000004  0.0000    1.0889   
    18. A(C   1,C   0,H   8)          111.05  0.000013   -0.01    111.03   
    19. A(H   7,C   0,H   8)          108.49  0.000001   -0.00    108.48   
    20. A(C   1,C   0,H   7)          109.82 -0.000018    0.02    109.84   
    21. A(H   7,C   0,H   9)          108.51 -0.000006    0.00    108.51   
    22. A(H   8,C   0,H   9)          108.77 -0.000009    0.00    108.77   
    23. A(C   1,C   0,H   9)          110.15  0.000019   -0.01    110.14   
    24. A(C   2,C   1,O   6)          106.69 -0.000031    0.00    106.69   
    25. A(C   0,C   1,O   6)          108.89  0.000017    0.00    108.90   
    26. A(C   0,C   1,H  13)          110.14  0.000020   -0.02    110.12   
    27. A(O   6,C   1,H  13)          106.12 -0.000039    0.01    106.13   
    28. A(C   0,C   1,C   2)          114.72 -0.000007    0.00    114.72   
    29. A(C   2,C   1,H  13)          109.87  0.000035    0.00    109.87   
    30. A(C   1,C   2,C   4)          101.58  0.000021   -0.01    101.58   
    31. A(C   3,C   2,H  14)          108.04  0.000028   -0.01    108.03   
    32. A(C   1,C   2,H  14)          109.32 -0.000025    0.03    109.35   
    33. A(C   3,C   2,C   4)          114.64 -0.000019   -0.00    114.64   
    34. A(C   1,C   2,C   3)          113.00 -0.000012    0.01    113.01   
    35. A(C   4,C   2,H  14)          110.09  0.000004   -0.03    110.06   
    36. A(H  11,C   3,H  12)          108.16 -0.000022    0.01    108.17   
    37. A(H  10,C   3,H  12)          108.22 -0.000015    0.01    108.23   
    38. A(C   2,C   3,H  12)          110.62  0.000042   -0.02    110.61   
    39. A(H  10,C   3,H  11)          107.92 -0.000002    0.00    107.93   
    40. A(C   2,C   3,H  11)          111.00  0.000013   -0.01    110.99   
    41. A(C   2,C   3,H  10)          110.81 -0.000017    0.00    110.81   
    42. A(C   2,C   4,H  16)          125.35  0.000114   -0.05    125.30   
    43. A(C   2,C   4,C   5)          108.93  0.000007    0.00    108.93   
    44. A(C   5,C   4,H  16)          125.71 -0.000121    0.05    125.76   
    45. A(O   6,C   5,H  15)          115.00  0.000022   -0.00    114.99   
    46. A(C   4,C   5,H  15)          129.79 -0.000021    0.02    129.82   
    47. A(C   4,C   5,O   6)          115.21 -0.000001   -0.02    115.19   
    48. A(C   1,O   6,C   5)          107.44  0.000005    0.01    107.45   
    49. D(O   6,C   1,C   0,H   8)     57.95  0.000020   -0.04     57.91   
    50. D(C   2,C   1,C   0,H   8)    177.40 -0.000011   -0.03    177.37   
    51. D(C   2,C   1,C   0,H   9)     56.85 -0.000020   -0.02     56.82   
    52. D(O   6,C   1,C   0,H   9)    -62.60  0.000012   -0.03    -62.63   
    53. D(O   6,C   1,C   0,H   7)    177.94  0.000019   -0.04    177.91   
    54. D(C   2,C   1,C   0,H   7)    -62.61 -0.000013   -0.03    -62.64   
    55. D(C   3,C   2,C   1,C   0)    112.27  0.000036   -0.12    112.16   
    56. D(C   4,C   2,C   1,H  13)    110.89 -0.000029   -0.10    110.79   
    57. D(C   4,C   2,C   1,O   6)     -3.73  0.000016   -0.11     -3.84   
    58. D(C   4,C   2,C   1,C   0)   -124.40  0.000020   -0.12   -124.52   
    59. D(C   3,C   2,C   1,H  13)    -12.43 -0.000013   -0.10    -12.53   
    60. D(C   3,C   2,C   1,O   6)   -127.05  0.000032   -0.11   -127.17   
    61. D(H  10,C   3,C   2,H  14)     60.41 -0.000014    0.03     60.44   
    62. D(H  10,C   3,C   2,C   4)   -176.43 -0.000000   -0.01   -176.44   
    63. D(H  10,C   3,C   2,C   1)    -60.67  0.000005   -0.01    -60.68   
    64. D(H  11,C   3,C   2,H  14)    -59.49 -0.000008    0.03    -59.46   
    65. D(H  11,C   3,C   2,C   4)     63.67  0.000005   -0.01     63.65   
    66. D(H  11,C   3,C   2,C   1)    179.43  0.000011   -0.02    179.42   
    67. D(H  16,C   4,C   2,C   1)   -178.94 -0.000005    0.05   -178.89   
    68. D(C   5,C   4,C   2,H  14)   -113.25  0.000007    0.06   -113.19   
    69. D(C   5,C   4,C   2,C   3)    124.70 -0.000019    0.09    124.79   
    70. D(H  16,C   4,C   2,C   3)    -56.74 -0.000015    0.06    -56.68   
    71. D(C   5,C   4,C   2,C   1)      2.51 -0.000009    0.08      2.59   
    72. D(H  15,C   5,C   4,H  16)      0.66 -0.000004    0.01      0.67   
    73. D(H  15,C   5,C   4,C   2)    179.21  0.000004   -0.02    179.19   
    74. D(O   6,C   5,C   4,H  16)   -178.83 -0.000007    0.01   -178.82   
    75. D(O   6,C   5,C   4,C   2)     -0.28  0.000001   -0.02     -0.30   
    76. D(C   1,O   6,C   5,C   4)     -2.30  0.000010   -0.06     -2.36   
    77. D(C   5,O   6,C   1,H  13)   -113.36 -0.000022    0.10   -113.26   
    78. D(C   5,O   6,C   1,C   2)      3.77 -0.000016    0.11      3.87   
    79. D(C   5,O   6,C   1,C   0)    128.10 -0.000033    0.11    128.21   
    80. D(C   1,O   6,C   5,H  15)    178.13  0.000008   -0.06    178.08   
    ----------------------------------------------------------------------------

Geometry step timings:
Preparation and reading OPT file:      0.001 s (23.410 %)
Internal coordinates            :      0.000 s ( 0.854 %)
B/P matrices and projection     :      0.001 s (21.454 %)
Hessian update/contruction      :      0.000 s ( 8.427 %)
Making the step                 :      0.001 s (16.166 %)
Converting the step to Cartesian:      0.000 s ( 2.010 %)
Storing new data                :      0.000 s ( 1.074 %)
Checking convergence            :      0.000 s ( 0.330 %)
Final printing                  :      0.001 s (26.219 %)
Total time                      :      0.004 s

Time for energy+gradient        :     16.596 s
Time for complete geometry iter :     16.815 s

         *************************************************************
         *                GEOMETRY OPTIMIZATION CYCLE   8            *
         *************************************************************
---------------------------------
CARTESIAN COORDINATES (ANGSTROEM)
---------------------------------
  C      0.943732   -0.190411   -0.260879
  C      2.175514    0.343193    0.437561
  C      3.005555    1.360775   -0.394983
  C      2.965453    2.777118    0.179796
  C      4.372399    0.715889   -0.386836
  C      4.296942   -0.454776    0.261194
  O      3.064576   -0.771164    0.743998
  H      0.244600    0.633464   -0.466048
  H      0.430036   -0.936526    0.360759
  H      1.222695   -0.657621   -1.216372
  H      1.933828    3.161314    0.201686
  H      3.570630    3.466284   -0.427672
  H      3.359158    2.789403    1.207298
  H      1.898481    0.789673    1.406970
  H      2.610242    1.398780   -1.426724
  H      5.071870   -1.196984    0.454499
  H      5.264944    1.127261   -0.855595

----------------------------
CARTESIAN COORDINATES (A.U.)
----------------------------
  NO LB      ZA    FRAG     MASS         X           Y           Z
   0 C     6.0000    0    12.011    1.783396   -0.359824   -0.492990
   1 C     6.0000    0    12.011    4.111126    0.648541    0.826871
   2 C     6.0000    0    12.011    5.679676    2.571491   -0.746409
   3 C     6.0000    0    12.011    5.603894    5.247993    0.339765
   4 C     6.0000    0    12.011    8.262636    1.352834   -0.731015
   5 C     6.0000    0    12.011    8.120043   -0.859402    0.493585
   6 O     8.0000    0    15.999    5.791209   -1.457289    1.405952
   7 H     1.0000    0     1.008    0.462227    1.197073   -0.880702
   8 H     1.0000    0     1.008    0.812651   -1.769778    0.681736
   9 H     1.0000    0     1.008    2.310558   -1.242723   -2.298610
  10 H     1.0000    0     1.008    3.654406    5.974017    0.381132
  11 H     1.0000    0     1.008    6.747513    6.550328   -0.808183
  12 H     1.0000    0     1.008    6.347888    5.271209    2.281462
  13 H     1.0000    0     1.008    3.587609    1.492266    2.658788
  14 H     1.0000    0     1.008    4.932643    2.643312   -2.696119
  15 H     1.0000    0     1.008    9.584446   -2.261972    0.858879
  16 H     1.0000    0     1.008    9.949303    2.130214   -1.616841

--------------------------------
INTERNAL COORDINATES (ANGSTROEM)
--------------------------------
 C      0   0   0     0.000000000000     0.00000000     0.00000000
 C      1   0   0     1.513220951994     0.00000000     0.00000000
 C      2   1   0     1.554853600602   114.72035686     0.00000000
 C      3   2   1     1.529054900561   113.01266909   112.15568719
 C      3   2   1     1.511358788088   101.57534514   235.48024350
 C      5   3   2     1.340184022814   108.92964043     2.58768142
 O      6   5   3     1.360855163880   115.19002577   359.70035229
 H      1   2   3     1.099840691210   109.83995365   297.36223222
 H      1   2   3     1.098638310175   111.03449225   177.37050456
 H      1   2   3     1.099578076977   110.14482989    56.82349522
 H      4   3   2     1.101060791103   110.80921249   299.32190610
 H      4   3   2     1.100093508608   110.99471853   179.41780967
 H      4   3   2     1.100415106898   110.60692725    59.34545540
 H      2   1   3     1.102653549300   110.12402232   124.55374091
 H      3   2   1     1.105534957410   109.34882408   351.78171715
 H      6   5   3     1.090300172522   129.81739312   179.18946353
 H      5   3   2     1.088852207194   125.29637079   181.11487223

---------------------------
INTERNAL COORDINATES (A.U.)
---------------------------
 C      0   0   0     0.000000000000     0.00000000     0.00000000
 C      1   0   0     2.859573179380     0.00000000     0.00000000
 C      2   1   0     2.938247483479   114.72035686     0.00000000
 C      3   2   1     2.889495005791   113.01266909   112.15568719
 C      3   2   1     2.856054199582   101.57534514   235.48024350
 C      5   3   2     2.532580772175   108.92964043     2.58768142
 O      6   5   3     2.571643567666   115.19002577   359.70035229
 H      1   2   3     2.078397697330   109.83995365   297.36223222
 H      1   2   3     2.076125526465   111.03449225   177.37050456
 H      1   2   3     2.077901428351   110.14482989    56.82349522
 H      4   3   2     2.080703351983   110.80921249   299.32190610
 H      4   3   2     2.078875452973   110.99471853   179.41780967
 H      4   3   2     2.079483185666   110.60692725    59.34545540
 H      2   1   3     2.083713228774   110.12402232   124.55374091
 H      3   2   1     2.089158300981   109.34882408   351.78171715
 H      6   5   3     2.060368729834   129.81739312   179.18946353
 H      5   3   2     2.057632471913   125.29637079   181.11487223


           ************************************************************
           *        Program running with 8 parallel MPI-processes     *
           *              working on a common directory               *
           ************************************************************
------------------------------------------------------------------------------
                   ___                                                        
                  /   \      - P O W E R E D   B Y -                         
                 /     \                                                     
                 |  |  |   _    _      __       _____    __    __             
                 |  |  |  | |  | |    /  \     |  _  \  |  |  /  |          
                  \  \/   | |  | |   /    \    | | | |  |  | /  /          
                 / \  \   | |__| |  /  /\  \   | |_| |  |  |/  /          
                |  |  |   |  __  | /  /__\  \  |    /   |      \           
                |  |  |   | |  | | |   __   |  |    \   |  |\   \          
                \     /   | |  | | |  |  |  |  | |\  \  |  | \   \       
                 \___/    |_|  |_| |__|  |__|  |_| \__\ |__|  \__/        
                                                                              
                      - O R C A' S   B I G   F R I E N D -                    
                                      &                                       
                       - I N T E G R A L  F E E D E R -                       
                                                                              
 v1 FN, 2020, v2 2021, v3 2022-2024                                           
------------------------------------------------------------------------------


----------------------
SHARK INTEGRAL PACKAGE
----------------------

Number of atoms                             ...     17
Number of basis functions                   ...    148
Number of shells                            ...     72
Maximum angular momentum                    ...      2
Integral batch strategy                     ... SHARK/LIBINT Hybrid
RI-J (if used) integral strategy            ... SPLIT-RIJ (Revised 2003 algorithm where possible)
Printlevel                                  ...      1
Contraction scheme used                     ... SEGMENTED contraction
Prescreening option                         ... SCHWARTZ
   Thresh                                   ... 1.000e-12
   Tcut                                     ... 1.000e-14
   Tpresel                                  ... 1.000e-14 
Coulomb Range Separation                    ... NOT USED
Exchange Range Separation                   ... NOT USED
Multipole approximations                    ... NOT USED
Finite Nucleus Model                        ... NOT USED
CABS basis                                  ... NOT available
Auxiliary Coulomb fitting basis             ... AVAILABLE
   # of basis functions in Aux-J            ...    453
   # of shells in Aux-J                     ...    155
   Maximum angular momentum in Aux-J        ...      4
Auxiliary J/K fitting basis                 ... NOT available
Auxiliary Correlation fitting basis         ... AVAILABLE
   # of basis functions in Aux-C            ...    476
   # of shells in Aux-C                     ...    172
   Maximum angular momentum in Aux-C        ...      3
Auxiliary 'external' fitting basis          ... NOT available

Checking pre-screening integrals            ... done (  0.0 sec) Dimension = 72
Check shell pair data                       ... done (  0.0 sec)
Shell pair information
Shell pair cut-off parameter TPreSel        ...   1.0e-14
Total number of shell pairs                 ...      2628
Shell pairs after pre-screening             ...      2592
Total number of primitive shell pairs       ...      9166
Primitive shell pairs kept                  ...      7143
          la=0 lb=0:    847 shell pairs
          la=1 lb=0:    968 shell pairs
          la=1 lb=1:    295 shell pairs
          la=2 lb=0:    286 shell pairs
          la=2 lb=1:    168 shell pairs
          la=2 lb=2:     28 shell pairs

Calculating one electron integrals          ... done (  0.0 sec)
Calculating RI/J V-Matrix + Cholesky decomp.... done (  0.0 sec)
Calculating RI/C V-Matrix + Cholesky decomp.... done (  0.0 sec)
Calculating Nuclear repulsion               ... done (  0.0 sec) ENN=    312.293187622000 Eh

Diagonalization of the overlap matrix:
Smallest eigenvalue                        ... 7.686e-04
Time for diagonalization                   ...    0.002 sec
Threshold for overlap eigenvalues          ... 1.000e-07
Number of eigenvalues below threshold      ... 0
Time for construction of square roots      ...    0.002 sec
Total time needed                          ...    0.005 sec

-------------------
DFT GRID GENERATION
-------------------

General Integration Accuracy     IntAcc      ... 4.388
Radial Grid Type                 RadialGrid  ... OptM3 with GC (2021)
Angular Grid (max. ang.)         AngularGrid ... 4 (Lebedev-302)
Angular grid pruning method      GridPruning ... 4 (adaptive)
Weight generation scheme         WeightScheme... mBecke (2022)
Basis function cutoff            BFCut       ... 1.0000e-12
Integration weight cutoff        WCut        ... 1.0000e-14
Partially contracted basis set               ... off
Rotationally invariant grid construction     ... off
Angular grids for H and He will be reduced by one unit

Total number of grid points                  ...    74267
Total number of batches                      ...     1169
Average number of points per batch           ...       63
Average number of grid points per atom       ...     4369

--------------------
COSX GRID GENERATION
--------------------

GRIDX 1
-------
General Integration Accuracy     IntAcc      ... 3.816
Radial Grid Type                 RadialGrid  ... OptM3 with GC (2021)
Angular Grid (max. ang.)         AngularGrid ... 1 (Lebedev-50)
Angular grid pruning method      GridPruning ... 4 (adaptive)
Weight generation scheme         WeightScheme... mBecke (2022)
Basis function cutoff            BFCut       ... 1.0000e-12
Integration weight cutoff        WCut        ... 1.0000e-14
Partially contracted basis set               ... on
Rotationally invariant grid construction     ... off
Angular grids for H and He will be reduced by one unit

Total number of grid points                  ...     9521
Total number of batches                      ...       85
Average number of points per batch           ...      112
Average number of grid points per atom       ...      560
UseSFitting                                  ... on

GRIDX 2
-------
General Integration Accuracy     IntAcc      ... 4.020
Radial Grid Type                 RadialGrid  ... OptM3 with GC (2021)
Angular Grid (max. ang.)         AngularGrid ... 2 (Lebedev-110)
Angular grid pruning method      GridPruning ... 4 (adaptive)
Weight generation scheme         WeightScheme... mBecke (2022)
Basis function cutoff            BFCut       ... 1.0000e-12
Integration weight cutoff        WCut        ... 1.0000e-14
Partially contracted basis set               ... on
Rotationally invariant grid construction     ... off
Angular grids for H and He will be reduced by one unit

Total number of grid points                  ...    20136
Total number of batches                      ...      167
Average number of points per batch           ...      120
Average number of grid points per atom       ...     1184
UseSFitting                                  ... on

GRIDX 3
-------
General Integration Accuracy     IntAcc      ... 4.338
Radial Grid Type                 RadialGrid  ... OptM3 with GC (2021)
Angular Grid (max. ang.)         AngularGrid ... 3 (Lebedev-194)
Angular grid pruning method      GridPruning ... 4 (adaptive)
Weight generation scheme         WeightScheme... mBecke (2022)
Basis function cutoff            BFCut       ... 1.0000e-12
Integration weight cutoff        WCut        ... 1.0000e-14
Partially contracted basis set               ... on
Rotationally invariant grid construction     ... off
Angular grids for H and He will be reduced by one unit

Total number of grid points                  ...    44113
Total number of batches                      ...      354
Average number of points per batch           ...      124
Average number of grid points per atom       ...     2595
UseSFitting                                  ... on
Initializing property integral containers    ... done (  0.0 sec)

SHARK setup successfully completed in   0.8 seconds

Maximum memory used throughout the entire STARTUP-calculation: 21.2 MB


           ************************************************************
           *        Program running with 8 parallel MPI-processes     *
           *              working on a common directory               *
           ************************************************************
Occupation numbers will be reassigned to an Aufbau configuration
             **** ENERGY FILE WAS UPDATED (calc.en.tmp) ****
Finished Guess after   0.2 sec
Maximum memory used throughout the entire GUESS-calculation: 9.1 MB


           ************************************************************
           *        Program running with 8 parallel MPI-processes     *
           *              working on a common directory               *
           ************************************************************
--------------------
CPCM SOLVATION MODEL
--------------------
CPCM parameters:
  Epsilon                                         ...      16.7000
  Refrac                                          ...       1.2750
  Rsolv                                           ...       1.3000
  Surface type                                    ... GAUSSIAN VDW
  Discretization scheme                           ... Constant charge density
    Threshold for H atoms                         ...       5.0000 (charges/Ang^2)
    Threshold for non-H atoms                     ...       5.0000 (charges/Ang^2)
  Epsilon function type                           ...         CPCM
Solvent:                                          ... CUSTOM
Radii:
  Scheme                                          ... Element-dependent radii
  Radius for C  used is    3.8550 Bohr (=   2.0400 Ang.)
  Radius for O  used is    3.4469 Bohr (=   1.8240 Ang.)
  Radius for H  used is    2.4944 Bohr (=   1.3200 Ang.)
Calculating surface                               ...        done! (  0.0s)
Cavity surface points                             ...         1499
Cavity Volume                                     ...     928.4902
Cavity Surface-area                               ...     541.2183
Calculating surface distance matrix               ...        done! (  0.0s)
Performing Cholesky decomposition & store         ...        done! (  0.2s)
Overall time for CPCM initialization              ...                 0.2s

----------------------------------------D-I-I-S--------------------------------------------
Iteration    Energy (Eh)           Delta-E    RMSDP     MaxDP     DIISErr   Damp  Time(sec)
-------------------------------------------------------------------------------------------
               ***  Starting incremental Fock matrix formation  ***
                              *** Initializing SOSCF ***
---------------------------------------S-O-S-C-F--------------------------------------
Iteration    Energy (Eh)           Delta-E    RMSDP     MaxDP     MaxGrad    Time(sec)
--------------------------------------------------------------------------------------
    1    -308.9586252374019750     0.00e+00  2.40e-05  3.50e-04  4.20e-05     0.7
               *** Restarting incremental Fock matrix formation ***
    2    -308.9586280303743706    -2.79e-06  1.13e-05  1.61e-04  7.20e-05     0.7
    3    -308.9586284724723555    -4.42e-07  4.42e-06  5.87e-05  2.32e-05     0.5
    4    -308.9586285051509549    -3.27e-08  1.34e-06  4.26e-05  8.27e-06     0.6
    5    -308.9586285076460399    -2.50e-09  6.38e-07  1.66e-05  6.96e-06     0.5
    6    -308.9586285081825281    -5.36e-10  1.22e-07  3.53e-06  4.42e-07     0.5
                 **** Energy Check signals convergence ****

               *****************************************************
               *                     SUCCESS                       *
               *           SCF CONVERGED AFTER   6 CYCLES          *
               *****************************************************

Recomputing exchange energy using gridx3       ... done (    0.822 sec)
Old exchange energy                            :    -22.712320176 Eh
New exchange energy                            :    -22.712302429 Eh
Exchange energy change after final integration :      0.000017748 Eh
Total energy after final integration           :   -308.958610761 Eh
             **** ENERGY FILE WAS UPDATED (calc.en.tmp) ****

----------------
TOTAL SCF ENERGY
----------------

Total Energy       :       -308.95861076061476 Eh           -8407.19121 eV

Components:
Nuclear Repulsion  :        312.29318762200023 Eh            8497.92966 eV
Electronic Energy  :       -621.24644347715400 Eh          -16904.97516 eV
One Electron Energy:      -1036.80737590086665 Eh          -28212.96302 eV
Two Electron Energy:        415.56093242371264 Eh           11307.98786 eV
CPCM Dielectric    :         -0.00537265302875 Eh              -0.14620 eV

Virial components:
Potential Energy   :       -615.18064622460531 Eh          -16739.91642 eV
Kinetic Energy     :        306.22203546399055 Eh            8332.72521 eV
Virial Ratio       :          2.00893657209377

DFT components:
N(Alpha)           :       26.999968009798 electrons
N(Beta)            :       26.999968009798 electrons
N(Total)           :       53.999936019596 electrons
E(X)               :      -20.160423275695 Eh       
E(C)               :       -1.307482945884 Eh       
E(XC)              :      -21.467906221579 Eh       

CPCM Solvation Model Properties:
Surface-charge          :         -0.02100350610275
Corrected charge        :          0.00000000000000
Outlying charge corr.   :          0.00003265824225 Eh               0.00089 eV
Free-energy (cav+disp)  :  This term is not implemented in the current solvation scheme

---------------
SCF CONVERGENCE
---------------

  Last Energy change         ...    5.3649e-10  Tolerance :   1.0000e-09
  Last MAX-Density change    ...    3.5287e-06  Tolerance :   1.0000e-08
  Last RMS-Density change    ...    1.2158e-07  Tolerance :   1.0000e-09
  Last DIIS Error            ...    5.3928e-04  Tolerance :   1.0000e-08
  Last Orbital Gradient      ...    4.4209e-07  Tolerance :   2.0000e-06
  Last Orbital Rotation      ...    8.4541e-07  Tolerance :   2.0000e-06


Total SCF time: 0 days 0 hours 0 min 4 sec 
Finished LeanSCF after   4.8 sec

Maximum memory used throughout the entire LEANSCF-calculation: 17.2 MB


           ************************************************************
           *        Program running with 8 parallel MPI-processes     *
           *              working on a common directory               *
           ************************************************************

------------------------------------------------------------------------------
                                ORCA  MP2 
------------------------------------------------------------------------------

Freezing NCore=14 chemical core electrons

----------------------
RI-MP2 ENERGY+GRADIENT
----------------------
Dimension of the orbital basis            ...  148
Dimension of the AuxC basis               ...  476
Memory devoted to MP2                     ... 8000 MB   
Data format for matrix containers         ... DOUBLE
Compression type for matrix containers    ... UNCOMPRESSED
Overall scaling of the MP2 energy         ...   2.700e-01

-----------------------
SHARK RI TRANSFORMATION
-----------------------

Number of basis functions                ...    148
Number of aux functions                  ...    476
Number of operators                      ...      1
Generation of IJK                        ... YES
Generation of IAK                        ... YES
Generation of ABK                        ... NO
Orbital Range Operator  0:    0-  26 to   27- 147

Aux basis identifier                     ...   AUXC
Contraction scheme used                  ... SEGMENTED
Do orthogonalization                     ... YES
All operator combinations                ... NO
Transpose (ia|K)                         ... NO
Integral generator used                  ... LIBINT
Starting integral generation + trafo... 
Half trafo (segmented) done. Total time =  0.1 sec. integrals=  0.0 sec trafo=  0.0 sec
Integral generation and half transformation done (  0.1 sec)

Reading or making V^(-1/2)          ... done (  0.0 sec)
Sorting IJK integrals               ... done (  0.0 sec)
Sorting IAK integrals               ... done (  0.0 sec)

SHARK RI integral transformation done. Total time =  0.1 sec.

Opening buffers                              ... done
Frozen core precalculation                   ... done

Starting loop over batches of integrals:

Operator 0  - window                       ... (  7- 26)x( 27-147)
Operator 0  - Memory available             ...  8000 MB
Operator 0  - Memory needed per MO         ...   0.4 MB
Operator 0  - Number of orbitals per batch ... 3
Operator 0  - Number of batches            ... 1

OPERATOR  0   PASS   0:  MOs     7 ...    9 +   10 ...   12 +   13 ...   15 +   16 ...   18
                            +   19 ...   21 +   22 ...   24 +   25 ...   26
  Reading integrals       ... ok
  Internal MO   9
Closing buffer GIPV ( 0.01 GB; CompressionRatio= 1.00)
Time spent in pair loops =     0.192 sec
Deleting buffers (Ka|jb) ...done

-----------------------------------------------
 RI-MP2 CORRELATION ENERGY:     -0.333008383 Eh
-----------------------------------------------


---------------------
MP2 DENSITY FORMATION
---------------------

Completing the external part of the density      ... done
Storing the unrelaxed density                    ... done

Re-sorting 3-index density container for op 0    ... done
Computing external part of the Lagrangian        ... done
Calculating the xc-kernel                        ... done
Calculating G(D)                                 ... done
Completing the Lagrangian                        ... done
Solving the Z-vector equations                   ... Using XC Grid                  ... (calc.grid_cpscf.tmp) 
Recalculating density on grid  ... (calc.grho_cpscf0.tmp) done
Calculating the xc-kernel      ... (calc.fxc_cpscf0.tmp) done

-------------------
SHARK CP-SCF DRIVER
-------------------

Dimension of the orbital basis          ...    148
Dimension of the CPSCF-problem          ...   3267
Number of operators                     ...      1
Max. number of iterations               ...    128
Convergence Tolerance                   ... 3.0e-05
Number of perturbations                 ...      1
Perturbation type                       ... REAL

----------------------------
POPLE LINEAR EQUATION SOLVER
----------------------------

  ITERATION   0:   ||err||_max =   3.7181e-02 (   0.4 sec)
  ITERATION   1:   ||err||_max =   8.8377e-03 (   0.4 sec)
  ITERATION   2:   ||err||_max =   3.5585e-03 (   0.4 sec)
  ITERATION   3:   ||err||_max =   8.9061e-04 (   0.4 sec)
  ITERATION   4:   ||err||_max =   2.9012e-04 (   0.4 sec)
  ITERATION   5:   ||err||_max =   8.0901e-05 (   0.4 sec)
  ITERATION   6:   ||err||_max =   2.2689e-05 (   0.4 sec)
done
Finalizing the relaxed density                   ... done
Transforming P to the AO basis                   ... done
Storing the relaxed density                      ... done

------------------------------------
ENERGY WEIGHTED DENSITY FINALIZATION
------------------------------------

Gathering the parts of the W-matrix              ... done
Forming the Z-density                            ... done
Transforming Z to the AO basis                   ... done
Calculating G(Z)                                 ... done
Finalizing the W-matrix                          ... done
Transforming W to the AO basis and storing       ... done

----------------------------------
MP2 DERIVATIVE INTEGRAL GENERATION
----------------------------------

Input SCF Electron Density              ... calc.scfp
Input Correlated Electron Density       ... calc.pmp2re
Input Energy Weighted Density           ... calc.wmp2.tmp

Nuclear repulsion gradient              ... done (  0.0 sec)
HCore & Overlap gradient  (SHARK)       ... done (  0.0 sec)
Two-electron RIJ gradient terms         ... done (  0.2 sec)

-----------------------------------------------------------
MP2 COSX Grid Generation
-----------------------------------------------------------

General Integration Accuracy     IntAcc      ... 4.871
Radial Grid Type                 RadialGrid  ... OptM3 with GC (2021)
Angular Grid (max. ang.)         AngularGrid ... 4 (Lebedev-302)
Angular grid pruning method      GridPruning ... 4 (adaptive)
Weight generation scheme         WeightScheme... mBecke (2022)
Basis function cutoff            BFCut       ... 1.0000e-12
Integration weight cutoff        WCut        ... 1.0000e-14
Partially contracted basis set               ... on
Rotationally invariant grid construction     ... off
Angular grids for H and He will be reduced by one unit

Total number of grid points                  ...    86046
Total number of batches                      ...      680
Average number of points per batch           ...      126
Average number of grid points per atom       ...     5062
UseSFitting                                  ... on
Two-electron COSX gradient terms        ... 
Integration Timings:
Total Time                  =     2.6 sec
Basis fcn evaluation        =     0.0 sec
Density evaluation          =     0.1 sec
A evaluation                =     2.2 sec
A derivative evaluation     =     0.0 sec
S-fit derivative evaluation =     0.0 sec
anal. over. der. evaluation =     0.0 sec
num. over. der. evaluation  =     0.2 sec
K(P) evaluation             =     0.0 sec
finalize                    =     0.0 sec

done (  3.1 sec)
CPCM gradient                           ... done (  0.3 sec)
DFT XC gradient                         ... Exchange-correlation gradient    ... done
done (  0.4 sec)
Empirical dispersion gradient           ... 
-------------------
DISPERSION GRADIENT
-------------------

   1   C   :   -0.000284819   -0.000141303   -0.000034101
   2   C   :    0.000018740   -0.000112025    0.000027812
   3   C   :    0.000092589    0.000037352   -0.000020061
   4   C   :    0.000019445    0.000300001    0.000019561
   5   C   :    0.000212348   -0.000046552   -0.000043281
   6   C   :    0.000143448   -0.000123545    0.000032065
   7   O   :    0.000062069   -0.000144285    0.000071181
   8   H   :   -0.000142893   -0.000034478   -0.000028508
   9   H   :   -0.000106980   -0.000060570    0.000007379
  10   H   :   -0.000123572   -0.000074896   -0.000071062
  11   H   :   -0.000028208    0.000150408    0.000015418
  12   H   :    0.000011018    0.000132645   -0.000012081
  13   H   :    0.000008666    0.000146163    0.000070334
  14   H   :   -0.000078324   -0.000008142    0.000107420
  15   H   :   -0.000008688    0.000057527   -0.000106987
  16   H   :    0.000080385   -0.000072472    0.000018808
  17   H   :    0.000124777   -0.000005826   -0.000053895

Difference to translation invariance:
           :    0.0000000000    0.0000000000   -0.0000000000

Difference to rotation invariance:
           :    0.0000000000    0.0000000000   -0.0000000000

Norm of the Dispersion gradient    ...    0.0007261972
RMS gradient                       ...    0.0001016880
MAX gradient                       ...    0.0003000010
done (  0.0 sec)

-------
TIMINGS
-------

Total time                :    9.553 sec
Integral trafo            :    0.100 sec (  1.0%)
FC preparation            :    0.026 sec (  0.3%)
I/O of integrals          :    0.156 sec (  1.6%)
K(i,j) operators          :    0.025 sec (  0.3%)
T(i,j) pair energies      :    0.005 sec (  0.1%)
V**(-1/2)                 :    0.084 sec (  0.9%)
Gamma(ia|P)               :    0.025 sec (  0.3%)
Gamma-Trafo               :    0.014 sec (  0.1%)
D(virtual)                :    0.001 sec (  0.0%)
D(internal)               :    0.028 sec (  0.3%)
W(virtual)                :    0.003 sec (  0.0%)
W(internal)               :    0.031 sec (  0.3%)
L(virtual)                :    0.042 sec (  0.4%)
L(internal)               :    0.005 sec (  0.0%)
XC kernel                 :    0.022 sec (  0.2%)
G(D)                      :    0.771 sec (  8.1%)
G(Z)                      :    0.749 sec (  7.8%)
Z-vector solution         :    3.134 sec ( 32.8%)
3-index derivative        :    0.099 sec (  1.0%)
2-index derivative        :    0.022 sec (  0.2%)
Fock matrix gradient      :    4.063 sec ( 42.5%)


---------------------------------------
MP2 TOTAL ENERGY:     -309.291619143 Eh
---------------------------------------

The final MP2 gradient
  0:   0.00003079  -0.00000799  -0.00003420
  1:  -0.00006304   0.00005532   0.00003268
  2:  -0.00000872  -0.00009203  -0.00004473
  3:   0.00003364   0.00003648   0.00003389
  4:  -0.00013225   0.00011249  -0.00004189
  5:  -0.00000324  -0.00012633   0.00002483
  6:   0.00010302   0.00011956  -0.00001290
  7:  -0.00000091  -0.00001715  -0.00000071
  8:   0.00001287  -0.00000342  -0.00000280
  9:   0.00000272   0.00001184  -0.00000211
 10:  -0.00000180  -0.00000655   0.00000501
 11:  -0.00001053   0.00000347   0.00001213
 12:  -0.00000329  -0.00000215  -0.00000647
 13:   0.00000707  -0.00007120   0.00000528
 14:   0.00002817   0.00000703   0.00000095
 15:   0.00001020   0.00001094  -0.00002082
 16:   0.00002611  -0.00002103  -0.00000396

-----------------------------------
NORM OF THE MP2 GRADIENT:  0.000327
-----------------------------------

Maximum memory used throughout the entire MP2-calculation: 31.1 MB


-------------------------------------------------------------------------------
                          DFT DISPERSION CORRECTION                            
                                                                               
                              DFTD3 V3.1  Rev 1                                
                          USING Becke-Johnson damping                          
-------------------------------------------------------------------------------
-------------------------   ----------------
Dispersion correction           -0.011055237
-------------------------   ----------------


-------------------------   --------------------
FINAL SINGLE POINT ENERGY      -309.302674380709
-------------------------   --------------------

------------------------------------------------------------------------------
                         ORCA GEOMETRY RELAXATION STEP
------------------------------------------------------------------------------

Reading the OPT-File                    .... done
Getting information on internals        .... done
Copying old internal coords+grads       .... done
Making the new internal coordinates     .... (2022 redundants) done
Validating the new internal coordinates .... (2022 redundants) done
Calculating the B-matrix                .... done
Calculating the G,G- and P matrices     .... done
Transforming gradient to internals      .... done
Projecting the internal gradient        .... done
Number of atoms                         ....  17
Number of internal coordinates          ....  80
Current Energy                          ....  -309.302674381 Eh
Current gradient norm                   ....     0.000326832 Eh/bohr
Maximum allowed component of the step   ....  0.300
Current trust radius                    ....  0.700
Updating the Hessian (BFGS)             .... done
Forming the augmented Hessian           .... done
Diagonalizing the augmented Hessian     .... done
Last element of RFO vector              ....  0.999930716
Lowest eigenvalues of augmented Hessian:
 -0.000000792  0.004560512  0.011171653  0.011352871  0.022738351
Length of the computed step             ....  0.011772090
The final length of the internal step   ....  0.011772090
Converting the step to Cartesian space:
 Initial RMS(Int)=    0.0013161596
Transforming coordinates:
 Iter   0:  RMS(Cart)=    0.0027092117 RMS(Int)=    0.0013161349
done
Storing new coordinates                 .... done
The predicted energy change is          ....    -0.000000396
Previously predicted energy change      ....    -0.000000389
Actually observed energy change         ....    -0.000000186
Ratio of predicted to observed change   ....     0.477957453
New trust radius                        ....     0.466666667

                                .--------------------.
          ----------------------|Geometry convergence|-------------------------
          Item                value                   Tolerance       Converged
          ---------------------------------------------------------------------
          Energy change      -0.0000001860            0.0000010000      YES
          RMS gradient        0.0000230413            0.0000300000      YES
          MAX gradient        0.0000818182            0.0001000000      YES
          RMS step            0.0013161596            0.0006000000      NO
          MAX step            0.0038475708            0.0010000000      NO
          ........................................................
          Max(Bonds)      0.0003      Max(Angles)    0.06
          Max(Dihed)        0.22      Max(Improp)    0.00
          ---------------------------------------------------------------------

The optimization has not yet converged - more geometry cycles are needed


    ---------------------------------------------------------------------------
                         Redundant Internal Coordinates
                            (Angstroem and degrees)

        Definition                    Value    dE/dq     Step     New-Value
    ----------------------------------------------------------------------------
     1. B(C   1,C   0)                1.5132 -0.000009  0.0001    1.5133   
     2. B(C   2,C   1)                1.5549 -0.000006 -0.0001    1.5547   
     3. B(C   3,C   2)                1.5291  0.000038  0.0000    1.5291   
     4. B(C   4,C   2)                1.5114 -0.000057  0.0002    1.5115   
     5. B(C   5,C   4)                1.3402  0.000046 -0.0001    1.3401   
     6. B(O   6,C   5)                1.3609 -0.000082  0.0002    1.3611   
     7. B(O   6,C   1)                1.4581 -0.000011 -0.0003    1.4578   
     8. B(H   7,C   0)                1.0998 -0.000007 -0.0000    1.0998   
     9. B(H   8,C   0)                1.0986 -0.000004 -0.0000    1.0986   
    10. B(H   9,C   0)                1.0996 -0.000008 -0.0000    1.0996   
    11. B(H  10,C   3)                1.1011 -0.000004 -0.0000    1.1010   
    12. B(H  11,C   3)                1.1001 -0.000007 -0.0000    1.1001   
    13. B(H  12,C   3)                1.1004 -0.000009 -0.0000    1.1004   
    14. B(H  13,C   1)                1.1027 -0.000020  0.0001    1.1027   
    15. B(H  14,C   2)                1.1055 -0.000013  0.0000    1.1056   
    16. B(H  15,C   5)                1.0903 -0.000003 -0.0000    1.0903   
    17. B(H  16,C   4)                1.0889  0.000008  0.0000    1.0889   
    18. A(C   1,C   0,H   8)          111.03 -0.000008   -0.01    111.02   
    19. A(H   7,C   0,H   8)          108.48 -0.000003   -0.00    108.48   
    20. A(C   1,C   0,H   7)          109.84  0.000016    0.01    109.85   
    21. A(H   7,C   0,H   9)          108.51 -0.000007    0.00    108.51   
    22. A(H   8,C   0,H   9)          108.77  0.000007    0.00    108.77   
    23. A(C   1,C   0,H   9)          110.14 -0.000005   -0.01    110.14   
    24. A(C   2,C   1,O   6)          106.69 -0.000026    0.01    106.70   
    25. A(C   0,C   1,O   6)          108.90  0.000017    0.01    108.90   
    26. A(C   0,C   1,H  13)          110.12  0.000005   -0.02    110.10   
    27. A(O   6,C   1,H  13)          106.13 -0.000043    0.02    106.15
[truncated: 617,230 more chars]
