# Supplementary material for: Bro̷nsted Acid-Catalyzed Reduction of Furans
Source: J Am Chem Soc. 2025 Feb 19;147(9):7932–8. doi: 10.1021/jacs.4c18485 (PMC11887439; doi:10.1021/jacs.4c18485)
Supplement: Supplementary file 2 — ja4c18485_si_002.zip [file ja4c18485_si_002.zip › AllCoordinates/23-Dimethyl-Furan/IM_3/calc.xyz]

17
Coordinates from ORCA-job calc E -309.302739238330
  C           0.90698882072909     -0.11508647590609     -0.21425286839334
  C           2.22026382977733      0.29992594428235      0.40822711159991
  C           3.04791088446833      1.32986596876192     -0.40050896620993
  C           2.89403732931632      2.75708004869807      0.12040775260518
  C           4.43640671967806      0.73962410221576     -0.28776799394353
  C           4.33553286644606     -0.49024884932241      0.23617032387456
  O           3.07001621059181     -0.87204613949596      0.56754230457249
  H           0.24909509240384      0.76044010166696     -0.31365475465921
  H           0.39546158018245     -0.86380109560418      0.40600026813674
  H           1.07740799950938     -0.54006938781723     -1.21369300295289
  H           1.84334251169313      3.08192978391769      0.06836856166189
  H           3.49423514797053      3.46055601768082     -0.47520634018747
  H           3.22379628971852      2.82594863245569      1.16801897892739
  H           2.05114501451070      0.69687103651072      1.42524659474236
  H           2.72370960883691      1.31280183740542     -1.45867015669404
  H           5.10805567309154     -1.23608867806438      0.42479811391592
  H           5.35325020187595      1.20796956841484     -0.64237449439605
