# Supplementary material for: Bro̷nsted Acid-Catalyzed Reduction of Furans
Source: J Am Chem Soc. 2025 Feb 19;147(9):7932–8. doi: 10.1021/jacs.4c18485 (PMC11887439; doi:10.1021/jacs.4c18485)
Supplement: Supplementary file 2 — ja4c18485_si_002.zip [file ja4c18485_si_002.zip › AllCoordinates/23-Dimethyl-Furan/IM_3/SP/calc.mpi8.out]

! Job execution by suborca V 10.00 !
Job started from head1.mpi-muelheim.mpg.de, running /hsnfs/software/orca/orca_stable_directory/orca_stable_20240818/orca on xe31th24.mpi-muelheim.mpg.de in /usr/scratch/frank/calc__9296015 (/bin/ksh)
Job execution start: Sun Aug 18 23:06:48 CEST 2024
Shared library path: /hsnfs/software/openmpi-4.1.0/lib:/hsnfs/software/orca/orca_stable_directory/orca_stable_20240818:/hsnfs/software/themis/llvm-14.0.1/lib::/hsnfs/software/cfour-2.1/lib:/hsnfs/software/orca/orca_stable:/usr/users/openmpi-2.0.4/lib:/opt/intel/lib/intel64:/opt/intel/mkl/lib/intel64
SLURM Job ID is: 9296015
SLURM_JOB_NODELIST: xe31th24
Maxcore enforced by SLURM: 9600 MB per core
Expanded nodelist (1 nodes):
xe31th24

                                 *****************
                                 * O   R   C   A *
                                 *****************

                                            #,                                       
                                            ###                                      
                                            ####                                     
                                            #####                                    
                                            ######                                   
                                           ########,                                 
                                     ,,################,,,,,                         
                               ,,#################################,,                 
                          ,,##########################################,,             
                       ,#########################################, ''#####,          
                    ,#############################################,,   '####,        
                  ,##################################################,,,,####,       
                ,###########''''           ''''###############################       
              ,#####''   ,,,,##########,,,,          '''####'''          '####       
            ,##' ,,,,###########################,,,                        '##       
           ' ,,###''''                  '''############,,,                           
         ,,##''                                '''############,,,,        ,,,,,,###''
      ,#''                                            '''#######################'''  
     '                                                          ''''####''''         
             ,#######,   #######,   ,#######,      ##                                
            ,#'     '#,  ##    ##  ,#'     '#,    #''#        ,####,   ,####,        
            ##       ##  ##   ,#'  ##            #'  '#       #'       #'  '#        
            ##       ##  #######   ##           ,######,      #####,   #    #        
            '#,     ,#'  ##    ##  '#,     ,#' ,#      #,     #,   #   #,  ,#        
             '#######'   ##     ##  '#######'  #'      '#     '####' # '####'        


                #########################################################
                #                        -***-                          #
                #          Department of theory and spectroscopy        #
                #                                                       #
                #                      Frank Neese                      #
                #                                                       #
                #     Directorship, Architecture, Infrastructure        #
                #                    SHARK, DRIVERS                     #
                #        Core code/Algorithms in most modules           #
                #                                                       #
                #        Max Planck Institute fuer Kohlenforschung      #
                #                Kaiser Wilhelm Platz 1                 #
                #                 D-45470 Muelheim/Ruhr                 #
                #                      Germany                          #
                #                                                       #
                #                  All rights reserved                  #
                #                        -***-                          #
                #########################################################


                         Program Version 6.0.x  -   STABLE   -
                                (GIT: $c601ac21$)
                ($2024-08-14 11:52:48 +0200 $)

                         (BUILD: $Sun 18 Aug 2024 01:04:00 AM CEST$)


 With contributions from (in alphabetic order):
   Daniel Aravena         : Magnetic Suceptibility
   Michael Atanasov       : Ab Initio Ligand Field Theory (pilot matlab implementation)
   Alexander A. Auer      : GIAO ZORA, VPT2 properties, NMR spectrum
   Ute Becker             : All parallelization in ORCA, NUMFREQ, NUMCALC
   Giovanni Bistoni       : ED, misc. LED, open-shell LED, HFLD
   Martin Brehm           : Molecular dynamics
   Dmytro Bykov           : pre 5.0 version of the SCF Hessian
   Marcos Casanova-Páez   : Triplet and SCS-CIS(D). UHF-(DLPNO)-IP/EA/STEOM-CCSD. UHF-CVS-IP/STEOM-CCSD
   Vijay G. Chilkuri      : MRCI spin determinant printing, contributions to CSF-ICE
   Pauline Colinet        : FMM embedding
   Dipayan Datta          : RHF DLPNO-CCSD density
   Achintya Kumar Dutta   : EOM-CC, STEOM-CC
   Nicolas Foglia         : Exact transition moments, OPA infrastructure, MCD improvements
   Dmitry Ganyushin       : Spin-Orbit,Spin-Spin,Magnetic field MRCI
   Miquel Garcia          : C-PCM and meta-GGA Hessian, CCSD/C-PCM, Gaussian charge scheme
   Tiago L. C. Gouveia    : GS-ROHF, GS-ROCIS
   Yang Guo               : DLPNO-NEVPT2, F12-NEVPT2, CIM, IAO-localization
   Andreas Hansen         : Spin unrestricted coupled pair/coupled cluster methods
   Ingolf Harden          : AUTO-CI MPn and infrastructure 
   Benjamin Helmich-Paris : MC-RPA, TRAH-(SCF,CASSCF), AVAS, COSX integrals, SCF dyn. polar.
   Lee Huntington         : MR-EOM, pCC
   Robert Izsak           : Overlap fitted RIJCOSX, COSX-SCS-MP3, EOM
   Riya Kayal             : Wick's Theorem for AUTO-CI, AUTO-CI UHF-CCSDT
   Emily Kempfer          : AUTO-CI, RHF CISDT and CCSDT
   Christian Kollmar      : KDIIS, OOCD, Brueckner-CCSD(T), CCSD density, CASPT2, CASPT2-K, improved NEVPT2
   Axel Koslowski         : Symmetry handling
   Simone Kossmann        : Meta GGA functionals, TD-DFT gradient, OOMP2, (MP2 Hessian; deprecated post 5.0)
   Lucas Lang             : DCDCAS
   Marvin Lechner         : AUTO-CI (C++ implementation), FIC-MRCC
   Spencer Leger          : CASSCF response
   Dagmar Lenk            : GEPOL surface, SMD, ORCA-2-JSON
   Dimitrios Liakos       : Extrapolation schemes; Compound Job, initial MDCI parallelization
   Dimitrios Manganas     : Further ROCIS development; embedding schemes. LFT, Crystal Embedding
   Dimitrios Pantazis     : SARC Basis sets
   Anastasios Papadopoulos: AUTO-CI, single reference methods and gradients
   Taras Petrenko         : pre 6.0 DFT Hessian and TD-DFT gradient, (ASA, deprecated), ECA, 1-Electron XAS/XES, NRVS
   Peter Pinski           : DLPNO-MP2, DLPNO-MP2 Gradient
   Christoph Reimann      : Effective Core Potentials
   Marius Retegan         : Local ZFS, SOC
   Christoph Riplinger    : Optimizer, TS searches, QM/MM, DLPNO-CCSD(T), (RO)-DLPNO pert. Triples
   Michael Roemelt        : Original ROCIS implementation
   Masaaki Saitow         : Open-shell DLPNO-CCSD energy and density
   Barbara Sandhoefer     : DKH picture change effects
   Kantharuban Sivalingam : CASSCF convergence/infrastructure, NEVPT2 and variants, FIC-MRCI
   Bernardo de Souza      : ESD, SOC TD-DFT
   Georgi Stoychev        : AutoAux, RI-MP2 NMR, DLPNO-MP2 response, X2C
   Van Anh Tran           : RI-MP2 g-tensors
   Willem Van den Heuvel  : Paramagnetic NMR
   Zikuan Wang            : NOTCH, Electric field optimization 
   Frank Wennmohs         : Technical directorship and infrastructure
   Hang Xu                : AUTO-CI-Response properties 


 We gratefully acknowledge several colleagues who have allowed us to
 interface, adapt or use parts of their codes:
   Stefan Grimme, W. Hujo, H. Kruse, P. Pracht,  : VdW corrections, initial TS optimization,
                  C. Bannwarth, S. Ehlert,         DFT functionals, gCP, sTDA/sTD-DF
                  L. Wittmann, M. Mueller
   Ed Valeev, F. Pavosevic, A. Kumar             : LibInt (2-el integral package), F12 methods
   Garnet Chan, S. Sharma, J. Yang, R. Olivares  : DMRG
   Ulf Ekstrom                                   : XCFun DFT Library
   Mihaly Kallay                                 : mrcc  (arbitrary order and MRCC methods)
   Frank Weinhold                                : gennbo (NPA and NBO analysis)
   Simon Mueller                                 : openCOSMO-RS
   Christopher J. Cramer and Donald G. Truhlar   : smd solvation model
   Lars Goerigk                                  : TD-DFT with DH, B97 family of functionals
   V. Asgeirsson, H. Jonsson                     : NEB implementation
   FAccTs GmbH                                   : IRC, NEB, NEB-TS, DLPNO-Multilevel, CI-OPT
                                                   MM, QMMM, 2- and 3-layer-ONIOM, Crystal-QMMM,
                                                   LR-CPCM, SF, NACMEs, symmetry and pop. for TD-DFT,
                                                   nearIR, NL-DFT gradient (VV10), updates on ESD,
                                                   ML-optimized integration grids, MBIS, APM,
                                                   GOAT, DOCKER, SOLVATOR, interface openCOSMO-RS
   S Lehtola, MJT Oliveira, MAL Marques          : LibXC Library
   Liviu Ungur et al                             : ANISO software


 Your calculation uses the libint2 library for the computation of 2-el integrals
 For citations please refer to: http://libint.valeyev.net

 Your ORCA version has been built with support for libXC version: 6.2.2
 For citations please refer to: https://libxc.gitlab.io

 This ORCA versions uses:
   CBLAS   interface :  Fast vector & matrix operations
   LAPACKE interface :  Fast linear algebra routines
   SCALAPACK package :  Parallel linear algebra routines
   Shared memory     :  Shared parallel matrices
   BLAS/LAPACK       :  OpenBLAS 0.3.26  USE64BITINT DYNAMIC_ARCH NO_AFFINITY Haswell SINGLE_THREADED
        Core in use  :  Haswell
   Copyright (c) 2011-2014, The OpenBLAS Project


NOTE: MaxCore=8000 MB was set to SCF,MP2,MDCI,CIPSI,MRCI and CIS
      => If you want to overwrite this, your respective input block should be placed after the MaxCore statement


***************************************
The coordinates will be read from file: calc.xyz
***************************************


================================================================================

----- Orbital basis set information -----
Your calculation utilizes the basis: def2-TZVPP
   F. Weigend and R. Ahlrichs, Phys. Chem. Chem. Phys. 7, 3297 (2005).

----- AuxC basis set information -----
Your calculation utilizes the auxiliary basis: def2-TZVPP/C
  H-La, Hf-Rn : A. Hellweg, C. Hattig, S. Hofener and W. Klopper, Theor. Chem. Acc. 117, 587 (2007).
        Ce-Lu : J. Chmela and M. E. Harding, Mol. Phys. (2018).

================================================================================
                                        WARNINGS
                       Please study these warnings very carefully!
================================================================================


WARNING: Post HF methods need fully converged wavefunctions
  ===> : Setting SCFConvForced true
         You can overwrite this default with %scf ConvForced false 


WARNING: MDCI localization with Augmented Hessian Foster-Boys
  ===> : Switching off randomization!

================================================================================
                                       INPUT FILE
================================================================================
NAME = calc.inp
|  1> ! DLPNO-CCSD(T) def2-TZVPP def2-TZVPP/C
|  2> 
|  3> %cpcm
|  4> epsilon 16.7                    # Dielectric constant
|  5> refrac 1.275
|  6> SURFACETYPE VDW_GAUSSIAN
|  7> end
|  8> 
|  9> %PAL NPROCS 8 END
| 10> 
| 11> %maxcore 8000
| 12> 
| 13> * xyzfile 0 1 calc.xyz 
| 14> 
| 15>                          ****END OF INPUT****
================================================================================

                       ****************************
                       * Single Point Calculation *
                       ****************************

---------------------------------
CARTESIAN COORDINATES (ANGSTROEM)
---------------------------------
  C      0.906989   -0.115086   -0.214253
  C      2.220264    0.299926    0.408227
  C      3.047911    1.329866   -0.400509
  C      2.894037    2.757080    0.120408
  C      4.436407    0.739624   -0.287768
  C      4.335533   -0.490249    0.236170
  O      3.070016   -0.872046    0.567542
  H      0.249095    0.760440   -0.313655
  H      0.395462   -0.863801    0.406000
  H      1.077408   -0.540069   -1.213693
  H      1.843343    3.081930    0.068369
  H      3.494235    3.460556   -0.475206
  H      3.223796    2.825949    1.168019
  H      2.051145    0.696871    1.425247
  H      2.723710    1.312802   -1.458670
  H      5.108056   -1.236089    0.424798
  H      5.353250    1.207970   -0.642374

----------------------------
CARTESIAN COORDINATES (A.U.)
----------------------------
  NO LB      ZA    FRAG     MASS         X           Y           Z
   0 C     6.0000    0    12.011    1.713961   -0.217481   -0.404879
   1 C     6.0000    0    12.011    4.195691    0.566778    0.771437
   2 C     6.0000    0    12.011    5.759717    2.513083   -0.756852
   3 C     6.0000    0    12.011    5.468937    5.210126    0.227538
   4 C     6.0000    0    12.011    8.383594    1.397687   -0.543803
   5 C     6.0000    0    12.011    8.192970   -0.926436    0.446297
   6 O     8.0000    0    15.999    5.801489   -1.647928    1.072499
   7 H     1.0000    0     1.008    0.470721    1.437023   -0.592722
   8 H     1.0000    0     1.008    0.747315   -1.632347    0.767229
   9 H     1.0000    0     1.008    2.036006   -1.020583   -2.293547
  10 H     1.0000    0     1.008    3.483413    5.824004    0.129199
  11 H     1.0000    0     1.008    6.603147    6.539503   -0.898009
  12 H     1.0000    0     1.008    6.092092    5.340270    2.207236
  13 H     1.0000    0     1.008    3.876102    1.316895    2.693327
  14 H     1.0000    0     1.008    5.147066    2.480836   -2.756487
  15 H     1.0000    0     1.008    9.652827   -2.335870    0.802752
  16 H     1.0000    0     1.008   10.116176    2.282732   -1.213911

--------------------------------
INTERNAL COORDINATES (ANGSTROEM)
--------------------------------
 C      0   0   0     0.000000000000     0.00000000     0.00000000
 C      1   0   0     1.511425663461     0.00000000     0.00000000
 C      2   1   0     1.549138430840   115.57977956     0.00000000
 C      3   2   1     1.527079412002   112.92032914    99.80041235
 C      3   2   1     1.512949864887   101.07175170   223.87704613
 C      5   3   2     1.340624551412   108.53993579    10.38552116
 O      6   5   3     1.362758096245   114.95629713   357.88649930
 H      1   2   3     1.099659515266   109.78230875   298.34907772
 H      1   2   3     1.098611763528   111.04979467   178.53396934
 H      1   2   3     1.099333206744   110.23541049    57.89760448
 H      4   3   2     1.100996576587   110.84201362   299.78416224
 H      4   3   2     1.099941888818   110.97955217   179.97220308
 H      4   3   2     1.100442067790   110.67327309    59.85344048
 H      2   1   3     1.104760720512   110.16875652   123.91102393
 H      3   2   1     1.106843335987   109.41178869   339.33460098
 H      6   5   3     1.090252087140   129.93248445   176.93582462
 H      5   3   2     1.088895990258   125.49745902   186.20709631

---------------------------
INTERNAL COORDINATES (A.U.)
---------------------------
 C      0   0   0     0.000000000000     0.00000000     0.00000000
 C      1   0   0     2.856180575722     0.00000000     0.00000000
 C      2   1   0     2.927447377820   115.57977956     0.00000000
 C      3   2   1     2.885761873434   112.92032914    99.80041235
 C      3   2   1     2.859060898989   101.07175170   223.87704613
 C      5   3   2     2.533413250580   108.53993579    10.38552116
 O      6   5   3     2.575239588687   114.95629713   357.88649930
 H      1   2   3     2.078055324414   109.78230875   298.34907772
 H      1   2   3     2.076075360573   111.04979467   178.53396934
 H      1   2   3     2.077438690672   110.23541049    57.89760448
 H      4   3   2     2.080582004135   110.84201362   299.78416224
 H      4   3   2     2.078588933094   110.97955217   179.97220308
 H      4   3   2     2.079534134370   110.67327309    59.85344048
 H      2   1   3     2.087695205281   110.16875652   123.91102393
 H      3   2   1     2.091630778171   109.41178869   339.33460098
 H      6   5   3     2.060277861631   129.93248445   176.93582462
 H      5   3   2     2.057715209914   125.49745902   186.20709631

---------------------
BASIS SET INFORMATION
---------------------
There are 3 groups of distinct atoms

 Group   1 Type C   : 11s6p2d1f contracted to 5s3p2d1f pattern {62111/411/11/1}
 Group   2 Type O   : 11s6p2d1f contracted to 5s3p2d1f pattern {62111/411/11/1}
 Group   3 Type H   : 5s2p1d contracted to 3s2p1d pattern {311/11/1}

Atom   0C    basis set group =>   1
Atom   1C    basis set group =>   1
Atom   2C    basis set group =>   1
Atom   3C    basis set group =>   1
Atom   4C    basis set group =>   1
Atom   5C    basis set group =>   1
Atom   6O    basis set group =>   2
Atom   7H    basis set group =>   3
Atom   8H    basis set group =>   3
Atom   9H    basis set group =>   3
Atom  10H    basis set group =>   3
Atom  11H    basis set group =>   3
Atom  12H    basis set group =>   3
Atom  13H    basis set group =>   3
Atom  14H    basis set group =>   3
Atom  15H    basis set group =>   3
Atom  16H    basis set group =>   3
---------------------------------
AUXILIARY/C BASIS SET INFORMATION
---------------------------------
There are 3 groups of distinct atoms

 Group   1 Type C   : 8s6p5d3f1g contracted to 8s6p4d3f1g pattern {11111111/111111/2111/111/1}
 Group   2 Type O   : 8s6p5d3f1g contracted to 8s6p4d3f1g pattern {11111111/111111/2111/111/1}
 Group   3 Type H   : 4s3p2d1f contracted to 4s3p2d1f pattern {1111/111/11/1}

Atom   0C    basis set group =>   1
Atom   1C    basis set group =>   1
Atom   2C    basis set group =>   1
Atom   3C    basis set group =>   1
Atom   4C    basis set group =>   1
Atom   5C    basis set group =>   1
Atom   6O    basis set group =>   2
Atom   7H    basis set group =>   3
Atom   8H    basis set group =>   3
Atom   9H    basis set group =>   3
Atom  10H    basis set group =>   3
Atom  11H    basis set group =>   3
Atom  12H    basis set group =>   3
Atom  13H    basis set group =>   3
Atom  14H    basis set group =>   3
Atom  15H    basis set group =>   3
Atom  16H    basis set group =>   3


           ************************************************************
           *        Program running with 8 parallel MPI-processes     *
           *              working on a common directory               *
           ************************************************************
------------------------------------------------------------------------------
                             ORCA STARTUP CALCULATIONS
------------------------------------------------------------------------------
------------------------------------------------------------------------------
                   ___                                                        
                  /   \      - P O W E R E D   B Y -                         
                 /     \                                                     
                 |  |  |   _    _      __       _____    __    __             
                 |  |  |  | |  | |    /  \     |  _  \  |  |  /  |          
                  \  \/   | |  | |   /    \    | | | |  |  | /  /          
                 / \  \   | |__| |  /  /\  \   | |_| |  |  |/  /          
                |  |  |   |  __  | /  /__\  \  |    /   |      \           
                |  |  |   | |  | | |   __   |  |    \   |  |\   \          
                \     /   | |  | | |  |  |  |  | |\  \  |  | \   \       
                 \___/    |_|  |_| |__|  |__|  |_| \__\ |__|  \__/        
                                                                              
                      - O R C A' S   B I G   F R I E N D -                    
                                      &                                       
                       - I N T E G R A L  F E E D E R -                       
                                                                              
 v1 FN, 2020, v2 2021, v3 2022-2024                                           
------------------------------------------------------------------------------


----------------------
SHARK INTEGRAL PACKAGE
----------------------

Number of atoms                             ...     17
Number of basis functions                   ...    357
Number of shells                            ...    137
Maximum angular momentum                    ...      3
Integral batch strategy                     ... SHARK/LIBINT Hybrid
RI-J (if used) integral strategy            ... SPLIT-RIJ (Revised 2003 algorithm where possible)
Printlevel                                  ...      1
Contraction scheme used                     ... SEGMENTED contraction
Prescreening option                         ... SCHWARTZ
   Thresh                                   ... 1.000e-10
   Tcut                                     ... 1.000e-11
   Tpresel                                  ... 1.000e-11 
Coulomb Range Separation                    ... NOT USED
Exchange Range Separation                   ... NOT USED
Multipole approximations                    ... NOT USED
Finite Nucleus Model                        ... NOT USED
CABS basis                                  ... NOT available
Auxiliary Coulomb fitting basis             ... NOT available
Auxiliary J/K fitting basis                 ... NOT available
Auxiliary Correlation fitting basis         ... AVAILABLE
   # of basis functions in Aux-C            ...    832
   # of shells in Aux-C                     ...    254
   Maximum angular momentum in Aux-C        ...      4
Auxiliary 'external' fitting basis          ... NOT available

Checking pre-screening integrals            ... done (  0.0 sec) Dimension = 137
Check shell pair data                       ... done (  0.0 sec)
Shell pair information
Shell pair cut-off parameter TPreSel        ...   1.0e-11
Total number of shell pairs                 ...      9453
Shell pairs after pre-screening             ...      8719
Total number of primitive shell pairs       ...     24494
Primitive shell pairs kept                  ...     17787
          la=0 lb=0:   1949 shell pairs
          la=1 lb=0:   2466 shell pairs
          la=1 lb=1:    813 shell pairs
          la=2 lb=0:   1407 shell pairs
          la=2 lb=1:    912 shell pairs
          la=2 lb=2:    271 shell pairs
          la=3 lb=0:    432 shell pairs
          la=3 lb=1:    276 shell pairs
          la=3 lb=2:    165 shell pairs
          la=3 lb=3:     28 shell pairs

Calculating one electron integrals          ... done (  0.0 sec)
Calculating RI/C V-Matrix + Cholesky decomp.... done (  0.1 sec)
Calculating Nuclear repulsion               ... done (  0.0 sec) ENN=    312.175083342040 Eh

Diagonalization of the overlap matrix:
Smallest eigenvalue                        ... 4.148e-05
Time for diagonalization                   ...    0.022 sec
Threshold for overlap eigenvalues          ... 1.000e-07
Number of eigenvalues below threshold      ... 0
Time for construction of square roots      ...    0.039 sec
Total time needed                          ...    0.063 sec

-------------------
DFT GRID GENERATION
-------------------

General Integration Accuracy     IntAcc      ... 4.388
Radial Grid Type                 RadialGrid  ... OptM3 with GC (2021)
Angular Grid (max. ang.)         AngularGrid ... 4 (Lebedev-302)
Angular grid pruning method      GridPruning ... 4 (adaptive)
Weight generation scheme         WeightScheme... mBecke (2022)
Basis function cutoff            BFCut       ... 1.0000e-10
Integration weight cutoff        WCut        ... 1.0000e-14
Partially contracted basis set               ... off
Rotationally invariant grid construction     ... off
Angular grids for H and He will be reduced by one unit

Total number of grid points                  ...    74227
Total number of batches                      ...     1168
Average number of points per batch           ...       63
Average number of grid points per atom       ...     4366
Initializing property integral containers    ... done (  0.0 sec)

SHARK setup successfully completed in   1.0 seconds

Maximum memory used throughout the entire STARTUP-calculation: 28.7 MB


           ************************************************************
           *        Program running with 8 parallel MPI-processes     *
           *              working on a common directory               *
           ************************************************************
-------------------------------------------------------------------------------
                                 ORCA GUESS
                   Start orbitals & Density for SCF / CASSCF
-------------------------------------------------------------------------------

------------
SCF SETTINGS
------------
Hamiltonian:
 Ab initio Hamiltonian  Method          .... Hartree-Fock(GTOs)


General Settings:
 Integral files         IntName         .... calc
 Hartree-Fock type      HFTyp           .... RHF
 Total Charge           Charge          ....    0
 Multiplicity           Mult            ....    1
 Number of Electrons    NEL             ....   54
 Basis Dimension        Dim             ....  357
 Nuclear Repulsion      ENuc            ....    312.1750833420 Eh

Convergence Acceleration:
 AO-DIIS                CNVDIIS         .... on
   Start iteration      DIISMaxIt       ....    12
   Startup error        DIISStart       ....  0.200000
   # of expansion vecs  DIISMaxEq       ....     5
   Bias factor          DIISBfac        ....   1.050
   Max. coefficient     DIISMaxC        ....  10.000
 MO-DIIS                CNVKDIIS        .... off
 Trust-Rad. Augm. Hess. CNVTRAH         .... auto
   Auto Start mean grad. ratio tolernc. ....  1.125000
   Auto Start start iteration           ....    50
   Auto Start num. interpolation iter.  ....    10
   Max. Number of Micro iterations      ....    24
   Max. Number of Macro iterations      .... Maxiter - #DIIS iter
   Number of Davidson start vectors     ....     2
   Converg. threshold    (grad. norm)   ....   5.000e-05
   Grad. Scal. Fac. for Micro threshold ....   0.100
   Minimum threshold for Micro iter.    ....   1.000e-02
   NR start threshold (gradient norm)   ....   1.000e-04
   Initial trust radius                 ....   0.400
   Minimum AH scaling param. (alpha)    ....   1.000
   Maximum AH scaling param. (alpha)    .... 1000.000
   Quad. conv. algorithm                .... NR
   White noise on init. David. guess    .... on
   Maximum white noise                  ....   0.010
   Pseudo random numbers                .... off
   Inactive MOs                         .... canonical
   Orbital update algorithm             .... Taylor
   Preconditioner                       .... Diag
   Full preconditioner red. dimension   ....   250
 SOSCF                  CNVSOSCF        .... on
   Start iteration      SOSCFMaxIt      ....   150
   Startup grad/error   SOSCFStart      ....  0.003300
   Hessian update       SOSCFHessUp     .... L-BFGS
 Level Shifting         CNVShift        .... on
   Level shift para.    LevelShift      ....    0.2500
   Turn off err/grad.   ShiftErr        ....    0.0010
 Zerner damping         CNVZerner       .... off
 Static damping         CNVDamp         .... on
   Fraction old density DampFac         ....    0.7000
   Max. Damping (<1)    DampMax         ....    0.9800
   Min. Damping (>=0)   DampMin         ....    0.0000
   Turn off err/grad.   DampErr         ....    0.1000

SCF Procedure:
 Maximum # iterations   MaxIter         ....   125
 SCF integral mode      SCFMode         .... Direct
   Integral package                     .... SHARK and LIBINT hybrid scheme
 Reset frequency        DirectResetFreq ....    20
 Integral Threshold     Thresh          ....  1.000e-10 Eh
 Primitive CutOff       TCut            ....  1.000e-11 Eh

Convergence Tolerance:
 Convergence Check Mode ConvCheckMode   .... Total+1el-Energy
 Convergence forced     ConvForced      .... 1
 Energy Change          TolE            ....  1.000e-06 Eh
 1-El. energy change                    ....  1.000e-03 Eh
 Orbital Gradient       TolG            ....  5.000e-05
 Orbital Rotation angle TolX            ....  5.000e-05
 DIIS Error             TolErr          ....  1.000e-06

------------------------------
INITIAL GUESS: MODEL POTENTIAL
------------------------------
Loading Hartree-Fock densities                     ... done
Calculating cut-offs                               ... done
Initializing the effective Hamiltonian             ... done
Setting up the integral package (SHARK)            ... done
Starting the Coulomb interaction                   ... done (   0.1 sec)
Making the grid                                    ... done (   0.1 sec)
Mapping shells                                     ... done
Starting the XC term evaluation                    ... done (   0.0 sec)
Transforming the Hamiltonian                       ... done (   0.0 sec)
Diagonalizing the Hamiltonian                      ... done (   0.0 sec)
Back transforming the eigenvectors                 ... done (   0.0 sec)
Now organizing SCF variables                       ... done
                      ------------------
                      INITIAL GUESS DONE (   0.4 sec)
                      ------------------
             **** ENERGY FILE WAS UPDATED (calc.en.tmp) ****
Finished Guess after   0.6 sec
Maximum memory used throughout the entire GUESS-calculation: 19.7 MB


           ************************************************************
           *        Program running with 8 parallel MPI-processes     *
           *              working on a common directory               *
           ************************************************************

-------------------------------------------------------------------------------------------
                                      ORCA LEAN-SCF
                              memory conserving SCF solver
-------------------------------------------------------------------------------------------

--------------------
CPCM SOLVATION MODEL
--------------------
CPCM parameters:
  Epsilon                                         ...      16.7000
  Refrac                                          ...       1.2750
  Rsolv                                           ...       1.3000
  Surface type                                    ... GAUSSIAN VDW
  Discretization scheme                           ... Constant charge density
    Threshold for H atoms                         ...       5.0000 (charges/Ang^2)
    Threshold for non-H atoms                     ...       5.0000 (charges/Ang^2)
  Epsilon function type                           ...         CPCM
Solvent:                                          ... CUSTOM
Radii:
  Scheme                                          ... Element-dependent radii
  Radius for C  used is    3.8550 Bohr (=   2.0400 Ang.)
  Radius for O  used is    3.4469 Bohr (=   1.8240 Ang.)
  Radius for H  used is    2.4944 Bohr (=   1.3200 Ang.)
Calculating surface                               ...        done! (  0.0s)
Cavity surface points                             ...         1495
Cavity Volume                                     ...     929.4444
Cavity Surface-area                               ...     542.0742
Calculating surface distance matrix               ...        done! (  0.0s)
Performing Cholesky decomposition & store         ...        done! (  0.1s)
Overall time for CPCM initialization              ...                 0.2s

----------------------------------------D-I-I-S--------------------------------------------
Iteration    Energy (Eh)           Delta-E    RMSDP     MaxDP     DIISErr   Damp  Time(sec)
-------------------------------------------------------------------------------------------
               ***  Starting incremental Fock matrix formation  ***
    1    -307.6505793065963985     0.00e+00  9.05e-04  3.39e-02  2.99e-01  0.700   6.4
    2    -307.7656679928122117    -1.15e-01  7.21e-04  2.53e-02  2.20e-01  0.700   6.1
                               ***Turning on AO-DIIS***
    3    -307.8374149168473082    -7.17e-02  4.65e-04  1.38e-02  1.61e-01  0.700   5.9
    4    -307.8836832052132308    -4.63e-02  3.35e-04  1.00e-02  1.13e-01  0.700   5.9
    5    -307.9152010551437684    -3.15e-02  2.48e-04  7.52e-03  7.96e-02  0.700   5.8
    6    -307.9371406308328574    -2.19e-02  6.17e-04  1.85e-02  5.59e-02  0.000   5.7
                              *** Initializing SOSCF ***
---------------------------------------S-O-S-C-F--------------------------------------
Iteration    Energy (Eh)           Delta-E    RMSDP     MaxDP     MaxGrad    Time(sec)
--------------------------------------------------------------------------------------
    7    -307.9884837650777740    -5.13e-02  5.80e-05  1.58e-03  2.10e-03     6.0
               *** Restarting incremental Fock matrix formation ***
    8    -307.9885619915947359    -7.82e-05  3.96e-05  9.83e-04  8.18e-04     6.3
    9    -307.9885841864342524    -2.22e-05  3.05e-05  8.38e-04  3.93e-04     5.0
   10    -307.9885903022175739    -6.12e-06  4.53e-06  1.84e-04  1.51e-04     4.9
   11    -307.9885906861670151    -3.84e-07  3.16e-06  1.29e-04  2.22e-05     4.4
                 **** Energy Check signals convergence ****

               *****************************************************
               *                     SUCCESS                       *
               *           SCF CONVERGED AFTER  11 CYCLES          *
               *****************************************************

             **** ENERGY FILE WAS UPDATED (calc.en.tmp) ****

----------------
TOTAL SCF ENERGY
----------------

Total Energy       :       -307.98859068616702 Eh           -8380.79562 eV

Components:
Nuclear Repulsion  :        312.17508334203984 Eh            8494.71588 eV
Electronic Energy  :       -620.15716961354190 Eh          -16875.33451 eV
One Electron Energy:      -1036.63507778626490 Eh          -28208.27455 eV
Two Electron Energy:        416.47790817272301 Eh           11332.94004 eV
CPCM Dielectric    :         -0.00650441466500 Eh              -0.17699 eV

Virial components:
Potential Energy   :       -615.48157875717300 Eh          -16748.10522 eV
Kinetic Energy     :        307.49298807100598 Eh            8367.30959 eV
Virial Ratio       :          2.00161175257449

CPCM Solvation Model Properties:
Surface-charge          :         -0.02536483701911
Corrected charge        :          0.00000000000000
Outlying charge corr.   :          0.00004763864091 Eh               0.00130 eV
Free-energy (cav+disp)  :  This term is not implemented in the current solvation scheme

---------------
SCF CONVERGENCE
---------------

  Last Energy change         ...    3.8395e-07  Tolerance :   1.0000e-06
  Last MAX-Density change    ...    1.2862e-04  Tolerance :   1.0000e-05
  Last RMS-Density change    ...    3.1581e-06  Tolerance :   1.0000e-06
  Last DIIS Error            ...    2.0986e-03  Tolerance :   1.0000e-06
  Last Orbital Gradient      ...    2.2181e-05  Tolerance :   5.0000e-05
  Last Orbital Rotation      ...    1.3063e-04  Tolerance :   5.0000e-05


----------------
ORBITAL ENERGIES
----------------

  NO   OCC          E(Eh)            E(eV) 
   0   2.0000     -20.572700      -559.8116 
   1   2.0000     -11.283499      -307.0396 
   2   2.0000     -11.280820      -306.9667 
   3   2.0000     -11.231953      -305.6370 
   4   2.0000     -11.214450      -305.1607 
   5   2.0000     -11.213365      -305.1312 
   6   2.0000     -11.213071      -305.1232 
   7   2.0000      -1.403429       -38.1893 
   8   2.0000      -1.084550       -29.5121 
   9   2.0000      -1.033307       -28.1177 
  10   2.0000      -0.958780       -26.0897 
  11   2.0000      -0.877298       -23.8725 
  12   2.0000      -0.780110       -21.2279 
  13   2.0000      -0.764472       -20.8023 
  14   2.0000      -0.686840       -18.6899 
  15   2.0000      -0.656873       -17.8744 
  16   2.0000      -0.593175       -16.1411 
  17   2.0000      -0.584001       -15.8915 
  18   2.0000      -0.567403       -15.4398 
  19   2.0000      -0.556660       -15.1475 
  20   2.0000      -0.536059       -14.5869 
  21   2.0000      -0.512743       -13.9524 
  22   2.0000      -0.507936       -13.8217 
  23   2.0000      -0.487611       -13.2686 
  24   2.0000      -0.475558       -12.9406 
  25   2.0000      -0.451242       -12.2789 
  26   2.0000      -0.323839        -8.8121 
  27   0.0000       0.144909         3.9432 
  28   0.0000       0.166608         4.5336 
  29   0.0000       0.173302         4.7158 
  30   0.0000       0.182052         4.9539 
  31   0.0000       0.192686         5.2432 
  32   0.0000       0.208771         5.6810 
  33   0.0000       0.213541         5.8107 
  34   0.0000       0.227198         6.1824 
  35   0.0000       0.236841         6.4448 
  36   0.0000       0.240194         6.5360 
  37   0.0000       0.250777         6.8240 
*Only the first 10 virtual orbitals were printed.

                    ********************************
                    * MULLIKEN POPULATION ANALYSIS *
                    ********************************

-----------------------
MULLIKEN ATOMIC CHARGES
-----------------------
   0 C :   -0.225363
   1 C :    0.224668
   2 C :    0.184857
   3 C :   -0.239101
   4 C :   -0.346301
   5 C :    0.119421
   6 O :   -0.444858
   7 H :    0.065332
   8 H :    0.074785
   9 H :    0.058236
  10 H :    0.071944
  11 H :    0.071020
  12 H :    0.054490
  13 H :    0.046329
  14 H :    0.036082
  15 H :    0.134376
  16 H :    0.114083
Sum of atomic charges:    0.0000000

--------------------------------
MULLIKEN REDUCED ORBITAL CHARGES
--------------------------------
  0 C s       :     3.143108  s :     3.143108
      pz      :     1.014705  p :     2.994613
      px      :     0.943564
      py      :     1.036343
      dz2     :     0.019294  d :     0.083456
      dxz     :     0.014082
      dyz     :     0.016727
      dx2y2   :     0.009290
      dxy     :     0.024063
      f0      :     0.000477  f :     0.004187
      f+1     :     0.000640
      f-1     :     0.000512
      f+2     :     0.000546
      f-2     :     0.000619
      f+3     :     0.000764
      f-3     :     0.000629

  1 C s       :     3.048277  s :     3.048277
      pz      :     0.976030  p :     2.539369
      px      :     0.841564
      py      :     0.721775
      dz2     :     0.035067  d :     0.174551
      dxz     :     0.028746
      dyz     :     0.039069
      dx2y2   :     0.030278
      dxy     :     0.041392
      f0      :     0.001627  f :     0.013136
      f+1     :     0.001252
      f-1     :     0.001597
      f+2     :     0.001116
      f-2     :     0.002393
      f+3     :     0.002491
      f-3     :     0.002661

  2 C s       :     2.910893  s :     2.910893
      pz      :     0.941193  p :     2.741469
      px      :     0.897608
      py      :     0.902668
      dz2     :     0.041739  d :     0.154118
      dxz     :     0.026769
      dyz     :     0.025449
      dx2y2   :     0.028705
      dxy     :     0.031456
      f0      :     0.001087  f :     0.008662
      f+1     :     0.000914
      f-1     :     0.001011
      f+2     :     0.001096
      f-2     :     0.001152
      f+3     :     0.001634
      f-3     :     0.001769

  3 C s       :     3.153926  s :     3.153926
      pz      :     1.017294  p :     2.994076
      px      :     1.046156
      py      :     0.930626
      dz2     :     0.023520  d :     0.086948
      dxz     :     0.009443
      dyz     :     0.016682
      dx2y2   :     0.018798
      dxy     :     0.018505
      f0      :     0.000615  f :     0.004151
      f+1     :     0.000428
      f-1     :     0.000592
      f+2     :     0.000569
      f-2     :     0.000374
      f+3     :     0.000769
      f-3     :     0.000804

  4 C s       :     3.211416  s :     3.211416
      pz      :     1.075339  p :     3.024995
      px      :     0.975069
      py      :     0.974587
      dz2     :     0.011636  d :     0.101452
      dxz     :     0.013557
      dyz     :     0.016108
      dx2y2   :     0.030828
      dxy     :     0.029322
      f0      :     0.000840  f :     0.008438
      f+1     :     0.000682
      f-1     :     0.001676
      f+2     :     0.000905
      f-2     :     0.000996
      f+3     :     0.001837
      f-3     :     0.001502

  5 C s       :     3.083321  s :     3.083321
      pz      :     0.902006  p :     2.623393
      px      :     0.750766
      py      :     0.970621
      dz2     :     0.019680  d :     0.159034
      dxz     :     0.028906
      dyz     :     0.023139
      dx2y2   :     0.039103
      dxy     :     0.048206
      f0      :     0.001265  f :     0.014831
      f+1     :     0.001791
      f-1     :     0.001905
      f+2     :     0.002297
      f-2     :     0.001490
      f+3     :     0.003321
      f-3     :     0.002762

  6 O s       :     3.778232  s :     3.778232
      pz      :     1.806821  p :     4.623319
      px      :     1.267000
      py      :     1.549498
      dz2     :     0.005066  d :     0.041256
      dxz     :     0.006756
      dyz     :     0.003694
      dx2y2   :     0.011382
      dxy     :     0.014359
      f0      :     0.000268  f :     0.002051
      f+1     :     0.000374
      f-1     :     0.000209
      f+2     :     0.000198
      f-2     :     0.000198
      f+3     :     0.000435
      f-3     :     0.000370

  7 H s       :     0.893789  s :     0.893789
      pz      :     0.007557  p :     0.038848
      px      :     0.013595
      py      :     0.017696
      dz2     :     0.000197  d :     0.002032
      dxz     :     0.000223
      dyz     :     0.000382
      dx2y2   :     0.000641
      dxy     :     0.000589

  8 H s       :     0.885339  s :     0.885339
      pz      :     0.012460  p :     0.037852
      px      :     0.010433
      py      :     0.014958
      dz2     :     0.000415  d :     0.002024
      dxz     :     0.000307
      dyz     :     0.000458
      dx2y2   :     0.000397
      dxy     :     0.000448

  9 H s       :     0.900782  s :     0.900782
      pz      :     0.021036  p :     0.038895
      px      :     0.008133
      py      :     0.009727
      dz2     :     0.000695  d :     0.002087
      dxz     :     0.000570
      dyz     :     0.000584
      dx2y2   :     0.000090
      dxy     :     0.000149

 10 H s       :     0.888789  s :     0.888789
      pz      :     0.007324  p :     0.037256
      px      :     0.020834
      py      :     0.009098
      dz2     :     0.000205  d :     0.002011
      dxz     :     0.000519
      dyz     :     0.000047
      dx2y2   :     0.000608
      dxy     :     0.000630

 11 H s       :     0.889925  s :     0.889925
      pz      :     0.011703  p :     0.037040
      px      :     0.011922
      py      :     0.013415
      dz2     :     0.000411  d :     0.002015
      dxz     :     0.000320
      dyz     :     0.000400
      dx2y2   :     0.000489
      dxy     :     0.000394

 12 H s       :     0.905502  s :     0.905502
      pz      :     0.021282  p :     0.037943
      px      :     0.008570
      py      :     0.008092
      dz2     :     0.000726  d :     0.002064
      dxz     :     0.000557
      dyz     :     0.000640
      dx2y2   :     0.000081
      dxy     :     0.000060

 13 H s       :     0.911102  s :     0.911102
      pz      :     0.024226  p :     0.040026
      px      :     0.008184
      py      :     0.007616
      dz2     :     0.000783  d :     0.002543
      dxz     :     0.000743
      dyz     :     0.000674
      dx2y2   :     0.000125
      dxy     :     0.000218

 14 H s       :     0.916515  s :     0.916515
      pz      :     0.026307  p :     0.044954
      px      :     0.009743
      py      :     0.008904
      dz2     :     0.000803  d :     0.002449
      dxz     :     0.000708
      dyz     :     0.000782
      dx2y2   :     0.000075
      dxy     :     0.000081

 15 H s       :     0.830465  s :     0.830465
      pz      :     0.008503  p :     0.033099
      px      :     0.011531
      py      :     0.013065
      dz2     :     0.000280  d :     0.002060
      dxz     :     0.000196
      dyz     :     0.000280
      dx2y2   :     0.000696
      dxy     :     0.000608

 16 H s       :     0.844799  s :     0.844799
      pz      :     0.010777  p :     0.039028
      px      :     0.017816
      py      :     0.010435
      dz2     :     0.000307  d :     0.002090
      dxz     :     0.000417
      dyz     :     0.000210
      dx2y2   :     0.000618
      dxy     :     0.000538


                     *******************************
                     * LOEWDIN POPULATION ANALYSIS *
                     *******************************

----------------------
LOEWDIN ATOMIC CHARGES
----------------------
   0 C :    0.013270
   1 C :   -0.096614
   2 C :   -0.083999
   3 C :    0.014512
   4 C :   -0.054889
   5 C :   -0.122409
   6 O :    0.173740
   7 H :    0.019079
   8 H :    0.012944
   9 H :    0.014185
  10 H :    0.012302
  11 H :    0.011979
  12 H :    0.010864
  13 H :    0.022820
  14 H :    0.026204
  15 H :    0.017492
  16 H :    0.008519

-------------------------------
LOEWDIN REDUCED ORBITAL CHARGES
-------------------------------
  0 C s       :     2.706557  s :     2.706557
      pz      :     0.992216  p :     2.945295
      px      :     0.956521
      py      :     0.996558
      dz2     :     0.068389  d :     0.305292
      dxz     :     0.054498
      dyz     :     0.055787
      dx2y2   :     0.037204
      dxy     :     0.089413
      f0      :     0.003186  f :     0.029586
      f+1     :     0.005359
      f-1     :     0.003848
      f+2     :     0.004312
      f-2     :     0.003775
      f+3     :     0.005262
      f-3     :     0.003845

  1 C s       :     2.703406  s :     2.703406
      pz      :     0.999117  p :     2.697161
      px      :     0.885200
      py      :     0.812845
      dz2     :     0.117508  d :     0.612004
      dxz     :     0.094614
      dyz     :     0.118535
      dx2y2   :     0.124150
      dxy     :     0.157196
      f0      :     0.008867  f :     0.084043
      f+1     :     0.008956
      f-1     :     0.010484
      f+2     :     0.007237
      f-2     :     0.013214
      f+3     :     0.017768
      f-3     :     0.017518

  2 C s       :     2.681538  s :     2.681538
      pz      :     0.969574  p :     2.837975
      px      :     0.936877
      py      :     0.931525
      dz2     :     0.118763  d :     0.510560
      dxz     :     0.080939
      dyz     :     0.082929
      dx2y2   :     0.107277
      dxy     :     0.120652
      f0      :     0.006128  f :     0.053925
      f+1     :     0.005836
      f-1     :     0.006869
      f+2     :     0.006862
      f-2     :     0.008649
      f+3     :     0.011049
      f-3     :     0.008531

  3 C s       :     2.705528  s :     2.705528
      pz      :     0.995014  p :     2.939363
      px      :     1.000627
      py      :     0.943721
      dz2     :     0.078898  d :     0.311336
      dxz     :     0.029975
      dyz     :     0.062804
      dx2y2   :     0.068166
      dxy     :     0.071492
      f0      :     0.003620  f :     0.029262
      f+1     :     0.003542
      f-1     :     0.004120
      f+2     :     0.003657
      f-2     :     0.004654
      f+3     :     0.005048
      f-3     :     0.004622

  4 C s       :     2.736045  s :     2.736045
      pz      :     0.943292  p :     2.909649
      px      :     0.954330
      py      :     1.012027
      dz2     :     0.038601  d :     0.367380
      dxz     :     0.054524
      dyz     :     0.053518
      dx2y2   :     0.111877
      dxy     :     0.108861
      f0      :     0.003694  f :     0.041814
      f+1     :     0.002355
      f-1     :     0.003884
      f+2     :     0.007014
      f-2     :     0.005119
      f+3     :     0.012085
      f-3     :     0.007662

  5 C s       :     2.747536  s :     2.747536
      pz      :     0.860792  p :     2.712487
      px      :     0.827018
      py      :     1.024677
      dz2     :     0.074750  d :     0.575268
      dxz     :     0.103540
      dyz     :     0.068929
      dx2y2   :     0.127924
      dxy     :     0.200125
      f0      :     0.006526  f :     0.087118
      f+1     :     0.010558
      f-1     :     0.004576
      f+2     :     0.015392
      f-2     :     0.009473
      f+3     :     0.021540
      f-3     :     0.019052

  6 O s       :     3.267067  s :     3.267067
      pz      :     1.666554  p :     4.454230
      px      :     1.283896
      py      :     1.503779
      dz2     :     0.010499  d :     0.098518
      dxz     :     0.017399
      dyz     :     0.009375
      dx2y2   :     0.028392
      dxy     :     0.032851
      f0      :     0.000566  f :     0.006446
      f+1     :     0.000759
      f-1     :     0.000309
      f+2     :     0.000603
      f-2     :     0.000912
      f+3     :     0.001638
      f-3     :     0.001658

  7 H s       :     0.812227  s :     0.812227
      pz      :     0.037185  p :     0.141410
      px      :     0.047227
      py      :     0.056998
      dz2     :     0.002206  d :     0.027284
      dxz     :     0.003258
      dyz     :     0.006182
      dx2y2   :     0.008592
      dxy     :     0.007044

  8 H s       :     0.818076  s :     0.818076
      pz      :     0.046644  p :     0.141686
      px      :     0.043280
      py      :     0.051762
      dz2     :     0.006075  d :     0.027294
      dxz     :     0.004179
      dyz     :     0.005457
      dx2y2   :     0.005915
      dxy     :     0.005668

  9 H s       :     0.817488  s :     0.817488
      pz      :     0.064232  p :     0.140842
      px      :     0.035462
      py      :     0.041148
      dz2     :     0.008954  d :     0.027485
      dxz     :     0.007430
      dyz     :     0.007894
      dx2y2   :     0.001308
      dxy     :     0.001899

 10 H s       :     0.818677  s :     0.818677
      pz      :     0.036997  p :     0.141927
      px      :     0.065937
      py      :     0.038994
      dz2     :     0.002399  d :     0.027093
      dxz     :     0.008350
      dyz     :     0.000645
      dx2y2   :     0.007314
      dxy     :     0.008385

 11 H s       :     0.819068  s :     0.819068
      pz      :     0.046071  p :     0.141799
      px      :     0.046481
      py      :     0.049247
      dz2     :     0.006168  d :     0.027155
      dxz     :     0.004016
      dyz     :     0.005080
      dx2y2   :     0.006907
      dxy     :     0.004984

 12 H s       :     0.820618  s :     0.820618
      pz      :     0.066937  p :     0.141151
      px      :     0.039615
      py      :     0.034599
      dz2     :     0.009051  d :     0.027367
      dxz     :     0.008089
      dyz     :     0.008419
      dx2y2   :     0.001154
      dxy     :     0.000653

 13 H s       :     0.812923  s :     0.812923
      pz      :     0.070592  p :     0.136802
      px      :     0.033293
      py      :     0.032918
      dz2     :     0.009065  d :     0.027455
      dxz     :     0.007841
      dyz     :     0.007753
      dx2y2   :     0.001182
      dxy     :     0.001614

 14 H s       :     0.802901  s :     0.802901
      pz      :     0.069686  p :     0.143080
      px      :     0.037760
      py      :     0.035634
      dz2     :     0.009625  d :     0.027815
      dxz     :     0.007992
      dyz     :     0.008453
      dx2y2   :     0.001049
      dxy     :     0.000697

 15 H s       :     0.818842  s :     0.818842
      pz      :     0.035942  p :     0.138251
      px      :     0.050600
      py      :     0.051710
      dz2     :     0.003053  d :     0.025415
      dxz     :     0.003627
      dyz     :     0.003771
      dx2y2   :     0.006899
      dxy     :     0.008065

 16 H s       :     0.811528  s :     0.811528
      pz      :     0.048485  p :     0.153306
      px      :     0.064265
      py      :     0.040556
      dz2     :     0.003788  d :     0.026647
      dxz     :     0.006257
      dyz     :     0.002345
      dx2y2   :     0.007452
      dxy     :     0.006805


                      *****************************
                      * MAYER POPULATION ANALYSIS *
                      *****************************

  NA   - Mulliken gross atomic population
  ZA   - Total nuclear charge
  QA   - Mulliken gross atomic charge
  VA   - Mayer's total valence
  BVA  - Mayer's bonded valence
  FA   - Mayer's free valence

  ATOM       NA         ZA         QA         VA         BVA        FA
  0 C      6.2254     6.0000    -0.2254     3.9905     3.9905     0.0000
  1 C      5.7753     6.0000     0.2247     3.8384     3.8384    -0.0000
  2 C      5.8151     6.0000     0.1849     3.7721     3.7721     0.0000
  3 C      6.2391     6.0000    -0.2391     3.9680     3.9680     0.0000
  4 C      6.3463     6.0000    -0.3463     3.9135     3.9135     0.0000
  5 C      5.8806     6.0000     0.1194     3.9727     3.9727     0.0000
  6 O      8.4449     8.0000    -0.4449     1.8761     1.8761    -0.0000
  7 H      0.9347     1.0000     0.0653     1.0093     1.0093     0.0000
  8 H      0.9252     1.0000     0.0748     1.0064     1.0064     0.0000
  9 H      0.9418     1.0000     0.0582     1.0113     1.0113     0.0000
 10 H      0.9281     1.0000     0.0719     1.0031     1.0031     0.0000
 11 H      0.9290     1.0000     0.0710     1.0047     1.0047    -0.0000
 12 H      0.9455     1.0000     0.0545     1.0137     1.0137     0.0000
 13 H      0.9537     1.0000     0.0463     1.0155     1.0155    -0.0000
 14 H      0.9639     1.0000     0.0361     1.0198     1.0198     0.0000
 15 H      0.8656     1.0000     0.1344     0.9986     0.9986     0.0000
 16 H      0.8859     1.0000     0.1141     1.0152     1.0152    -0.0000

  Mayer bond orders larger than 0.100000
B(  0-C ,  1-C ) :   0.9490 B(  0-C ,  7-H ) :   0.9999 B(  0-C ,  8-H ) :   1.0093 
B(  0-C ,  9-H ) :   1.0045 B(  1-C ,  2-C ) :   0.9851 B(  1-C ,  6-O ) :   0.8263 
B(  1-C , 13-H ) :   1.0231 B(  2-C ,  3-C ) :   0.9214 B(  2-C ,  4-C ) :   0.9357 
B(  2-C , 14-H ) :   1.0094 B(  3-C , 10-H ) :   1.0061 B(  3-C , 11-H ) :   1.0066 
B(  3-C , 12-H ) :   1.0036 B(  4-C ,  5-C ) :   1.9557 B(  4-C , 16-H ) :   0.9856 
B(  5-C ,  6-O ) :   1.0478 B(  5-C , 15-H ) :   0.9713 

-------
TIMINGS
-------

Total SCF time: 0 days 0 hours 1 min 3 sec 

Total time                  ....      63.026 sec
Sum of individual times     ....      63.071 sec  (100.1%)

SCF preparation             ....       0.410 sec  (  0.7%)
Fock matrix formation       ....      60.712 sec  ( 96.3%)
  Startup                   ....       0.054 sec  (  0.1% of F)
  Coulomb+Exchange Fock     ....      57.304 sec  ( 94.4% of F)
  CPCM terms                ....       2.616 sec  (  4.3% of F)
Diagonalization             ....       0.000 sec  (  0.0%)
Density matrix formation    ....       0.584 sec  (  0.9%)
Total Energy calculation    ....       0.038 sec  (  0.1%)
Population analysis         ....       0.042 sec  (  0.1%)
Orbital Transformation      ....       0.221 sec  (  0.4%)
Orbital Orthonormalization  ....       0.000 sec  (  0.0%)
DIIS solution               ....       0.682 sec  (  1.1%)
SOSCF solution              ....       0.378 sec  (  0.6%)
Finished LeanSCF after  63.1 sec

Maximum memory used throughout the entire LEANSCF-calculation: 26.8 MB


           ************************************************************
           *        Program running with 8 parallel MPI-processes     *
           *              working on a common directory               *
           ************************************************************

------------------------------------------------------------------------------
                         ORCA PROPERTY INTEGRAL CALCULATIONS
------------------------------------------------------------------------------

GBWName                                   ... calc.gbw
Number of atoms                           ...     17
Number of basis functions                 ...    357
Max core memory                           ...   8000 MB

Dipole integrals                          ... YES
Quadrupole integrals                      ...  NO
Linear momentum integrals                 ... YES
Angular momentum integrals                ... YES
Higher moments length integrals           ...  NO
Higher moments velocity integrals         ...  NO
Kinetic energy integrals                  ...  NO
GIAO right hand sides                     ...  NO
GIAO dipole derivative integrals          ...  NO
SOC integrals                             ...  NO
EPR diamagnetic integrals (GIAO)          ...  NO
EPR gauge integrals                       ...  NO
Field gradient integrals                  ...  NO (   0 nuclei)
Spin-dipole/Fermi contact integrals       ...  NO (   0 nuclei)
Contact density integrals                 ...  NO (   0 nuclei)
Nucleus-orbit integrals                   ...  NO (   0 nuclei)
Geometric perturbations                   ...  NO (  17 nuclei)

Choice of electric origin   ... Center of mass
Position of electric origin ... (  5.5670,  0.9847,  0.1311) 
Choice of magnetic origin   ... GIAO
Position of magnetic origin ... (  0.0000,  0.0000,  0.0000) 

Calculating integrals                     ... Electric Dipole (Length)     done (  0.0 sec)
Calculating integrals                     ... Linear Momentum              done (  0.0 sec)
Calculating integrals                     ... Angular Momentum  (ElOri)    done (  0.0 sec)

Property integrals calculated in   0.1 sec

Maximum memory used throughout the entire PROPINT-calculation: 21.1 MB


           ************************************************************
           *        Program running with 8 parallel MPI-processes     *
           *              working on a common directory               *
           ************************************************************


--------------------------------------------------------------------------------
                             ORCA-MATRIX DRIVEN CI
--------------------------------------------------------------------------------


Wavefunction type
-----------------
Correlation treatment                      ...      CCSD     
Single excitations                         ... ON
Orbital optimization                       ... OFF
Calculation of Z vector                    ... OFF
Calculation of Brueckner orbitals          ... OFF
Perturbative triple excitations            ... ON
CPCM scheme                                ... PTES
Calculation of F12 correction              ... OFF
Frozen core treatment                      ... chemical core (14 el)
Reference Wavefunction                     ... RHF
  Internal Orbitals:     7 ...   26 ( 20 MO's/ 40 electrons)
  Virtual  Orbitals:    27 ...  356 (330 MO's              )
Number of AO's                             ...    357
Number of electrons                        ...     54
Number of correlated electrons             ...     40

Algorithmic settings
--------------------
Integral transformation                    ... All integrals via the RI transformation
K(C) Formation                             ... RI-DLPNO
   PNO-Integral Storage                    ... ON DISK
   PNO occupation number cut-off           ... 3.330e-07
   Singles PNO occupation number cut-off   ... 9.990e-09
   PNO Mulliken prescreening cut-off       ... 1.000e-03
   Domain cut-off (Mulliken population)    ... 1.000e-03
   PNO Normalization                       ...    1
Maximum number of iterations               ...        50
Convergence tolerance (max. residuum)      ... 2.500e-05
Level shift for amplitude update           ... 2.000e-01
Maximum number of DIIS vectors             ...         7
DIIS turned on at iteration                ...         0
Damping before turning on DIIS             ...     0.500
Damping after turning on DIIS              ...     0.000
Pair specific amplitude update             ... OFF
Natural orbital iterations                 ... OFF
Perturbative natural orbital generation    ... OFF
Printlevel                                 ... 2

Singles Fock matrix elements calculated using PNOs.

Memory handling:
----------------
Maximum memory for working arrays          ...   8000 MB
Data storage in matrix containers          ... UNCOMPRESSED
Data type for integral storage             ... DOUBLE
In-Core Storage of quantities:
   Amplitudes+Sigma Vector      ... NO
   J+K operators                ... NO
   DIIS vectors                 ... NO
   3-external integrals         ... NO
   4-external integrals         ... NO

Localization treatment:
-----------------------
Localization option                        ...    6
Localization threshhold                    ... -1.0e+00
Using relative localization threshhold     ... 1.0e-08
Neglect threshold for strong pairs         ... 1.000e-04 Eh
Prescreening threshold for very weak pairs ... 1.000e-06 Eh

Initializing the integral package          ... done
Localizing the valence orbitals
Localizing the valence orbitals
------------------------------------------------------------------------------
                           ORCA ORBITAL LOCALIZATION
------------------------------------------------------------------------------

Input orbitals are from                  ... calc.gbw
Output orbitals are to                   ... calc.loc
Max. number of iterations                ... 128
Localizations seeded randomly            ... off
Convergence tolerance                    ... 1.000e-06
Using relative localization threshhold   ... 1.000e-08
Threshold for strong local MOs           ... 9.500e-01
Threshold for bond MOs                   ... 8.500e-01
Operator                                 ... 0
Orbital range for localization           ... 7 to 26
Localization criterion                   ... FOSTER-BOYS (AUGMENTED HESSIAN)
Doing the dipole integrals     ... o.k.
Initial value of the localization sum :   204.315640
ITERATION   0 : L=  252.8316048473 DL=  4.85e+01 (AVERGE_DL)=    0.5053188938 
ITERATION   1 : L=  259.7908395284 DL=  6.96e+00 (AVERGE_DL)=    0.1913832567 
ITERATION   2 : L=  259.8813535036 DL=  9.05e-02 (AVERGE_DL)=    0.0218263452 
ITERATION   3 : L=  259.8837876819 DL=  2.43e-03 (AVERGE_DL)=    0.0035793107 
ITERATION   4 : L=  259.8842836711 DL=  4.96e-04 (AVERGE_DL)=    0.0016156947 
ITERATION   5 : L=  259.8843976937 DL=  1.14e-04 (AVERGE_DL)=    0.0007746732 
ITERATION   6 : L=  259.8844233124 DL=  2.56e-05 (AVERGE_DL)=    0.0003671995 
ITERATION   7 : L=  259.8844290458 DL=  5.73e-06 (AVERGE_DL)=    0.0001737120 
ITERATION   8 : L=  259.8844303278 DL=  1.28e-06 (AVERGE_DL)=    0.0000821417 
ITERATION   9 : L=  259.8844306149 DL=  2.87e-07 (AVERGE_DL)=    0.0000388705 
LOCALIZATION SUM CONVERGED

------------------------------------------------------
AUGMENTED HESSIAN OPTIMIZATION OF FOSTER-BOYS ORBITALS
------------------------------------------------------

Spin operator:           0
Orbital window:          7 to 26
Number of iterations:    128
Gradient tolerance:      1.000e-06
Number of pairs:         190
Davidson threshold:      2000
Diagonalization method:  LAPACK
Iter:    0   L: 259.8844306149   Grad. norm: 1.181878e-03
   *** Likely close to a maximum now. ***
       Augmented Hessian eigenvalues:  1.75e-07 -8.12e-01 -3.23e+00 -5.09e+00 ... 
Iter:    1   L: 259.8844307022   Grad. norm: 1.570480e-07
LOCALIZATION HAS CONVERGED.

Eigenvalues of the Hessian:
  0 -8.119e-01
  1 -3.231e+00
  2 -5.086e+00
  3 -5.158e+00
  4 -5.716e+00
  5 -7.360e+00
  6 -1.027e+01
  7 -1.715e+01
  8 -1.725e+01
  9 -1.765e+01
    ...


--------------------------------------------------------------------------------
                    LOCALIZED MOLECULAR ORBITAL COMPOSITIONS
--------------------------------------------------------------------------------

The Mulliken populations for each LMO on each atom are computed
The LMO`s will be ordered according to atom index and type
  (A) Strongly localized MO`s have populations of >=0.950 on one atom
  (B) Two center bond orbitals have populations of >=0.850 on two atoms
  (C) Other MO`s are considered to be `delocalized`

FOUND  -   2 strongly local MO`s
       -  18 two center bond MO`s
       -   0 significantly delocalized MO`s

Rather strongly localized orbitals:
MO   8:   6O  -   0.968941
MO   7:   6O  -   0.973373
Bond-like localized orbitals:
MO  26:  16H  -   0.440886  and   4C  -   0.562297
MO  25:  15H  -   0.432889  and   5C  -   0.577739
MO  24:  14H  -   0.482684  and   2C  -   0.548334
MO  23:  13H  -   0.480862  and   1C  -   0.557055
MO  22:  12H  -   0.479541  and   3C  -   0.540886
MO  21:  11H  -   0.472799  and   3C  -   0.548845
MO  20:  10H  -   0.472531  and   3C  -   0.549032
MO  19:   9H  -   0.477545  and   0C  -   0.540703
MO  18:   8H  -   0.469142  and   0C  -   0.553358
MO  17:   7H  -   0.474306  and   0C  -   0.540719
MO  16:   6O  -   0.663885  and   5C  -   0.354955
MO  15:   6O  -   0.693120  and   1C  -   0.312504
MO  14:   5C  -   0.478216  and   4C  -   0.553298
MO  13:   5C  -   0.493363  and   4C  -   0.540688
MO  12:   4C  -   0.552772  and   2C  -   0.458487
MO  11:   3C  -   0.495532  and   2C  -   0.503176
MO  10:   2C  -   0.492809  and   1C  -   0.533773
MO   9:   1C  -   0.520570  and   0C  -   0.488967
Localized MO's were stored in: calc.loc

Localizing the core orbitals
------------------------------------------------------------------------------
                           ORCA ORBITAL LOCALIZATION
------------------------------------------------------------------------------

Input orbitals are from                  ... calc.loc
Output orbitals are to                   ... calc.loc
Max. number of iterations                ... 128
Localizations seeded randomly            ... off
Convergence tolerance                    ... 1.000e-06
Using relative localization threshhold   ... 1.000e-08
Threshold for strong local MOs           ... 9.500e-01
Threshold for bond MOs                   ... 8.500e-01
Operator                                 ... 0
Orbital range for localization           ... 0 to 6
Localization criterion                   ... FOSTER-BOYS (AUGMENTED HESSIAN)
Doing the dipole integrals     ... o.k.
Initial value of the localization sum :    67.154466
ITERATION   0 : L=   67.1544682947 DL=  2.56e-06 (AVERGE_DL)=    0.0003493968 
ITERATION   1 : L=   67.1544682947 DL=  0.00e+00 (AVERGE_DL)=    0.0000000000 
LOCALIZATION SUM CONVERGED

------------------------------------------------------
AUGMENTED HESSIAN OPTIMIZATION OF FOSTER-BOYS ORBITALS
------------------------------------------------------

Spin operator:           0
Orbital window:          0 to 6
Number of iterations:    128
Gradient tolerance:      1.000e-06
Number of pairs:         21
Davidson threshold:      2000
Diagonalization method:  LAPACK
Iter:    0   L: 67.1544682947   Grad. norm: 6.200638e-05
   *** Likely close to a maximum now. ***
       Augmented Hessian eigenvalues:  4.65e-11 -2.57e+01 -2.65e+01 -3.03e+01 ... 
Iter:    1   L: 67.1544682948   Grad. norm: 1.739350e-16
LOCALIZATION HAS CONVERGED.

Eigenvalues of the Hessian:
  0 -2.568e+01
  1 -2.652e+01
  2 -3.029e+01
  3 -3.263e+01
  4 -3.270e+01
  5 -3.331e+01
  6 -3.428e+01
  7 -7.324e+01
  8 -7.421e+01
  9 -7.679e+01
    ...


--------------------------------------------------------------------------------
                    LOCALIZED MOLECULAR ORBITAL COMPOSITIONS
--------------------------------------------------------------------------------

The Mulliken populations for each LMO on each atom are computed
The LMO`s will be ordered according to atom index and type
  (A) Strongly localized MO`s have populations of >=0.950 on one atom
  (B) Two center bond orbitals have populations of >=0.850 on two atoms
  (C) Other MO`s are considered to be `delocalized`

FOUND  -   7 strongly local MO`s
       -   0 two center bond MO`s
       -   0 significantly delocalized MO`s

Rather strongly localized orbitals:
MO   6:   6O  -   0.999248
MO   5:   5C  -   1.000819
MO   4:   4C  -   1.001570
MO   3:   3C  -   1.001436
MO   2:   2C  -   1.002371
MO   1:   1C  -   1.001680
MO   0:   0C  -   1.001607
Localized MO's were stored in: calc.loc

Warning: reference  - re-canonicalizations have been set to INT 1 VIRT 1
Warning: internal orbitals are localized - no re-canonicalization of internal orbitals
Warning: UsePNO is turned on - no re-canonicalization of internal and virtual orbitals
Fock densities were made 
Making Fock matrix and reference energy:

--------------------------
CLOSED-SHELL FOCK OPERATOR
--------------------------

MDCI_FockCPCM: ediel   =  -0.006504415000
MDCI_FockCPCM: <VCPCM> =  -0.012114307779
Time needed for Fock operator              ...            8.029 sec
Reference energy                           ...   -307.988590035

--------------
DLPNO SETTINGS (2015 fully linear scaling implementation)
--------------

TCutMKN:           1.000e-03
TCutPAO:           1.000e-03
TCutPNO:           3.330e-07
TCutPNOSingles:    9.990e-09
TCutEN:            9.700e-01
TCutPAOExt:        1.000e-01
TCutPairs:         1.000e-04
TCutPre:           1.000e-06
TCutOSV:           1.000e-06
TCutDOij:          1.000e-05
TCutDO:            1.000e-02
TCutC:             1.000e-04
TCutCPAO:          1.000e-03
TCutCMO:           1.000e-03
TScaleDOMP2PreScr: 2.000e+00
TScaleMKNMP2PreScr:1.000e+01
TScalePNOMP2PreScr:1.000e+00
PAO overlap thresh 1.000e-08
Using PNOs for Singles Fock computation
Use new domains
Use fully linear algorithm
TCutTNO:           1.000e-09
TCutMP2Pairs:      1.000e-05
TCutDOStrong:      2.000e-02
TCutDOWeak:        4.000e-02
TCutMKNStrong:     1.000e-02
TCutMKNWeak:       1.000e-01
NTCutTNO:          1

--------------------------
Creating C-PCM containers                  ... ok
Mulliken population of the LMOs            ... ok
Performing proximity check                 ... No problems found
Calculating differential overlap integrals ... ok

--------------------------
ELECTRON PAIR PRESCREENING
--------------------------

Dipole-based pair screening          .... used

   TCutDOij = 1.000000e-05
   TCutPre  = 1.000000e-06
   .... Finished loop over pairs
Total time spent in the prescreening                  ...     0.000 sec
sum of pair energies estimated for screened out pairs ...       0.000000000000 Eh
Thresholds for map construction and integral transformation for crude MP2:
   TCutMKN                    ...     1.0e-02
   TCutDO                     ...     2.0e-02
   TCutPairs                  ...     1.0e-04
   TCutPNO_CrudeMP2           ...     3.3e-07
   TCutPNOSingles_CrudeMP2    ...     1.0e-08
--------------------------------
LOCAL RI TRANSFORMATION (IAVPAO)
--------------------------------

Orbital window:       7 to 26
Number of PAOs:     357
Basis functions:    357 (137 shells)
Aux. functions:     832 (254 shells)
Use SHARK:           on
Have SHARK:         yes

Processing maps (0.0 sec)
Average map sizes:
   Aux shells -> MOs              20.0
   Aux shells -> PAOs            357.0
   MOs        -> AO shells       134.9
   PAOs       -> AO shells       137.0

Calculating integrals (0.7 sec, 45.332 MB)
Sorting integrals (0.1 sec, 45.322 MB)
Total time for the integral transformation: 0.8 sec
--------------------------------
INITIAL GUESS AND PNO GENERATION
--------------------------------

PNO truncation parameters                   .... 
    PAOOverlapThresh   =        1.000e-08

    TCutPairs          =        1.000e-04
    TCutPNO            =        3.330e-07
    TCutPNOSingles     =        9.990e-09
    TCutMP2Pairs       =        1.000e-05
    TCutMKN            =        1.000e-02
    TCutDO             =        2.000e-02

Pair selection                          .... not used
Type of local MP2 treatment                 .... semi-local MP2
Strategy for PNO selection                  .... occupation number selection
Pair density normalization                  .... MP2 norm
Spin component scaling                      .... not used

   .... Finished loop over pairs
Making pair pair interaction lists          ... done

                       ===========================
                        178 OF  210 PAIRS ARE KEPT CCSD PAIRS
                         32 OF  210 PAIRS ARE KEPT MP2 PAIRS FOR (T)
                          0 OF  210 PAIRS ARE SKIPPED
                       ===========================

Total time spent in the initial guess                 ...     1.869 sec
SL-MP2 correlation energy (all non-screened pairs)    ...      -1.196246224242 Eh

Initial PNO correlation energy                        ...      -1.191498967561 Eh
sum of pair energies prescreened and skipped MP2 pairs...       0.000000000000 Eh
sum of pair energies of crude MP2 skipped pairs only  ...       0.000000000000 Eh
sum of MP2 pair energies for pairs that were not kept ...      -0.001577455249 Eh
sum of PNO error estimates for the kept pairs         ...      -0.003169801433 Eh
                                                          --------------------
sum of all corrections                                         -0.004747256681
Initial total correlation energy                               -1.196246224242
Thresholds for map construction and integral transformation for fine MP2 and CCSD(T) calculation:
   TCutMKN   ...     1.0e-03
   TCutDO    ...     1.0e-02
   TCutPairs ...     1.0e-04
   TCutCMO   ...     1.0e-03
   TCutCPAO  ...     1.0e-03

Thresholds for map construction and integral transformation for strong Triples:
   TCutMKN   ...     1.0e-02
   TCutDO    ...     2.0e-02
   TCutCMO   ...     1.0e-03
   TCutCPAO  ...     1.0e-03

Thresholds for map construction and integral transformation for weak Triples:
   TCutMKN   ...     1.0e-01
   TCutDO    ...     4.0e-02
   TCutCMO   ...     1.0e-03
   TCutCPAO  ...     1.0e-03

--------------------------------
LOCAL RI TRANSFORMATION (IAVPAO)
--------------------------------

Orbital window:       7 to 26
Number of PAOs:     357
Basis functions:    357 (137 shells)
Aux. functions:     832 (254 shells)
Use SHARK:           on
Have SHARK:         yes

Processing maps (0.0 sec)
Average map sizes:
   Aux shells -> MOs              20.0
   Aux shells -> PAOs            357.0
   MOs        -> AO shells       134.9
   PAOs       -> AO shells       137.0

Calculating integrals (0.6 sec, 45.332 MB)
Sorting integrals (0.1 sec, 45.322 MB)
Total time for the integral transformation: 0.7 sec
--------------------------------
INITIAL GUESS AND PNO GENERATION
--------------------------------

PNO truncation parameters                   .... 
    PAOOverlapThresh   =        1.000e-08

    TCutPairs          =        1.000e-04
    TCutPNO            =        3.330e-07
    TCutPNOSingles     =        9.990e-09
    TCutMP2Pairs       =        1.000e-05
    TCutMKN            =        1.000e-03
    TCutDO             =        1.000e-02

Pair selection                          .... not used
Type of local MP2 treatment                 .... semi-local MP2
Strategy for PNO selection                  .... occupation number selection
Pair density normalization                  .... MP2 norm
Spin component scaling                      .... not used

   .... Finished loop over pairs

 PNO Occupation Number Statistics: 
  | Av. % of trace(Dij) retained        ...  98.550803024889
  | sigma^2 in % of trace(Dij) retained ...   2.83e+00
  | Av. % of trace(Di) retained         ...  99.999140446449
  | sigma^2 in % of trace(Di) retained  ...   7.58e-08
 Distributions of % trace(Dij) recovered:
  |       >= 99.9  ...    57 ( 27.1 % of all pairs)
  |   [90.0, 99.0) ...    87 ( 41.4 % of all pairs)
  |   [99.0, 99.9) ...    66 ( 31.4 % of all pairs)
 Distributions of % trace(Di) recovered :
  |       >= 99.9  ...    20 (100.0 % of all I-pairs )

Making pair pair interaction lists          ... done

                       ===========================
                        178 OF  210 PAIRS ARE KEPT
                       ===========================

Total time spent in the initial guess                 ...     2.978 sec
SL-MP2 correlation energy (all non-screened pairs)    ...      -1.197056542395 Eh

Initial PNO correlation energy                        ...      -1.192305682193 Eh
sum of pair energies estimated for screened out pairs ...       0.000000000000 Eh
sum of MP2 pair energies for pairs that were not kept ...      -0.001579667832 Eh
sum of PNO error estimates for the kept pairs         ...      -0.003171192370 Eh
                                                          --------------------
sum of all corrections                                         -0.004750860203
Initial total correlation energy                               -1.197056542395
Thresholds for map construction and integral transformation for fine MP2 and CCSD(T) calculation:
   TCutMKN   ...     1.0e-03
   TCutDO    ...     1.0e-02
   TCutPairs ...     1.0e-04
   TCutCMO   ...     1.0e-03
   TCutCPAO  ...     1.0e-03

Time for aux screen maps:            0.003
Time for maps after fine MP2:            0.010
-----------------------------
LOCAL RI TRANSFORMATION (IJV)
-----------------------------

Orbital window:       7 to 26
Basis functions:    357 (137 shells)
Aux. functions:     832 (254 shells)
Use SHARK:           on

Processing maps (0.0 sec)
Average map sizes:
   Aux shells -> MOs(i)           20.0
   Aux shells -> MOs(j)           20.0
   MOs        -> AO shells       134.9

Calculating integrals (0.7 sec, 2.549 MB)
Sorting integrals (0.0 sec, 2.539 MB)
Total time for the integral transformation: 0.7 sec
--------------------------------
LOCAL RI TRANSFORMATION (VABPAO)
--------------------------------

Number of PAOs:     357
Basis functions:    357 (137 shells)
Aux. functions:     832 (254 shells)
Use SHARK:           on

Processing maps (0.0 sec)
Average map sizes:
   Aux shells -> PAOs            357.0
   PAOs       -> AO shells       137.0

Calculating integrals (1.2 sec, 809.012 MB)
Finished


-------------------------------------
Pair Pair Term precalculation with     
RI-(ij|mn) and (im|jn) transformation  
ON THE FLY                             
-------------------------------------

   IBatch   1 (of   1)              ... done (   39.399 sec)
Total EXT                           ...          39.399 sec

IAVPA Available = YES
VABPAO Available= YES
IJV Available   = YES
IJK Available   = NO
PNO3i Available = YES
PNO3j Available = YES
PNO4 Available  = YES
---------------------
RI-PNO TRANSFORMATION
---------------------

Total Number of PNOs                   ...  5792
Average number of PNOs per pair        ...    32
Maximal number of PNOs per pair        ...    61
   #pairs with  1 -  5 PNOs   :    0
   #pairs with  6 - 10 PNOs   :    3
   #pairs with 11 - 15 PNOs   :   18
   #pairs with 16 - 20 PNOs   :   26
   #pairs with 21 - 25 PNOs   :   11
   #pairs with 26 - 30 PNOs   :   24
   #pairs with 31 - 35 PNOs   :   26
   #pairs with 36 - 40 PNOs   :    8
   #pairs with 41 - 45 PNOs   :   24
   #pairs with 46 - 50 PNOs   :   20
   #pairs with 51 - 55 PNOs   :   17
   #pairs with 61 - 65 PNOs   :    1

Generation of (ij|ab)[P] integrals            ... on
Generation of (ia|bc)[P],(ja|bc)[P] integrals ... on
Storage of 3 and 4 external integrals         ... on
Generation of ALL (ka|bc)[P] integrals        ... on
Keep RI integrals in memory                   ... off

Ibatch:  1 (of  1)
Starting 2-4 index PNO integral generation ... done

Timings:
Total PNO integral transformation time     ...         13.571 sec
Size of the 3-external file                ...        70 MB
Size of the 4-external file                ...       399 MB
Size of the IKJL file                      ...         0 MB
Size of the all 3-external file            ...       708 MB
Size of the 1-external file                ...         2 MB

Making pair/pair overlap matrices          ... done (    1.440 sec)
Size of the pair overlap file              ... 203 MB
Redoing the guess amplitudes               ... done (    0.003 sec)

-------------------------
FINAL STARTUP INFORMATION
-------------------------

E(0)                                       ...   -307.988590035
E(SL-MP2)                                  ...     -1.197056542
E(SL-MP2) including corrections            ...     -1.197056542
Initial E(tot)                             ...   -309.185646578
<T|T>                                      ...      0.339621740
Number of pairs included                   ... 178
Total number of pairs                      ... 210

------------------------------------------------
                  RHF COUPLED CLUSTER ITERATIONS
------------------------------------------------

Number of PNO amplitudes to be optimized   ...       218498
Number of non-PNO amplitudes               ...     19384200
Untruncated number of regular amplitudes   ...     22869000

Iter       E(tot)           E(Corr)          Delta-E          Residual     Time
  0   -309.185696280     -1.192355385      0.004701157      0.015241660    4.21
                           *** Turning on DIIS ***
  1   -309.237565650     -1.244224755     -0.051869370      0.011189053    4.41
  2   -309.270110705     -1.276769810     -0.032545055      0.005722070    4.43
  3   -309.275873710     -1.282532815     -0.005763005      0.003067406    4.43
  4   -309.277429429     -1.284088533     -0.001555718      0.001574353    4.42
  5   -309.277843294     -1.284502399     -0.000413865      0.000674220    4.43
  6   -309.277942178     -1.284601283     -0.000098884      0.000185916    4.43
  7   -309.277947113     -1.284606218     -0.000004935      0.000050476    4.43
  8   -309.277948858     -1.284607962     -0.000001744      0.000012655    4.44
               --- The Coupled-Cluster iterations have converged ---

----------------------
COUPLED CLUSTER ENERGY
----------------------

E(0)                                       ...   -307.988590035
E(CORR)(strong-pairs)                      ...     -1.284615623
E(CORR)(weak-pairs)                        ...     -0.004750860
E(CORR)(corrected)                         ...     -1.289366484
C-PCM corr. term (included in E(CORR))     ...     -0.000007661
E(TOT)                                     ...   -309.277956519
Singles Norm <S|S>**1/2                    ...      0.067243954  
T1 diagnostic                              ...      0.010632203  

------------------
LARGEST AMPLITUDES
------------------
  13-> 27  13-> 27       0.060212
  14-> 27  14-> 27       0.055750
  15-> 27  15-> 27       0.053621
  14-> 27  13-> 27       0.047733
  16-> 28  16-> 28       0.042231
  23-> 30  23-> 30       0.038719
   9-> 30   9-> 30       0.038103
  25-> 31  25-> 31       0.035997
  10-> 28  10-> 28       0.034917
  11-> 28  11-> 28       0.034600
  24-> 27  24-> 27       0.033635
  17-> 27  17-> 27       0.032834
  22-> 27  22-> 27       0.032801
  20-> 27  20-> 27       0.032765
  12-> 30  12-> 30       0.032675
  19-> 27  19-> 27       0.032630


-------------------------------------------
DLPNO BASED TRIPLES CORRECTION
-------------------------------------------

Singles multiplier          ...  1.000000
TCutTNO                     ... 1.000e-09
TCutMP2Pairs                ... 1.000e-05
TCutDOStrong                ... 2.000e-02
TCutMKNStrong               ... 1.000e-02
TCutDOWeak                  ... 4.000e-02
TCutMKNWeak                 ... 1.000e-01

Fragment selection                          .... not used
Number of Triples that are to be computed   ...      1325

 . . . . . . . . .
10% done  
20% done  
30% done  
40% done  
50% done  
60% done  
70% done  
80% done  
90% done               (     83.557 sec)
Triples timings:
Total time for T0               ...    91.791 sec
Total time for Iterative (T)    ...     0.000 sec
Total time of overall (T)       ...    95.822 sec

Triples List generation         ...     0.000 sec
TNO generation                  ...     8.229 sec
Pair density generation         ...     0.003 sec
Look up tables                  ...     0.000 sec
Generating 3-index integrals    ...    56.903 sec
  Make 4-ind.int. from 3-ind.int...     9.237 sec
  Projecting amplitudes (D + S) ...     7.707 sec
  Downprojecting integrals      ...     0.001 sec
  Energy contr. (sum over a,b,c)...     2.873 sec
Fitting ET(->0)                 ...     0.000 sec

Everything after 3-index        ...    26.654 sec

Timing details:
 TNO integrals                  ...    65.433 sec
   Reading 3-index integrals    ...     0.255 sec
   Sorting integrals            ...     9.498 sec
       Sorting integrals 1      ...     0.001 sec
       Sorting integrals 2      ...     5.816 sec
       Sorting integrals 3      ...     0.287 sec
       Sorting integrals 4      ...     0.021 sec
       Sorting integrals 5      ...     0.065 sec
       Sorting integrals 6      ...     3.308 sec
   Calculating local VM**-1/2   ...     0.467 sec
   Orthogonal. integrals        ...     0.677 sec
   Multipl. 3-index integrals   ...    54.535 sec
   All concerning IRIab (w/TNO) ...     4.418 sec

 Calculate W0/W1                ...     6.826 sec
 W 3-ext contribution           ...     3.814 sec
 W 3-int contribution           ...     1.002 sec
 Sorting W                      ...     1.761 sec

 V exchange contribution        ...     1.132 sec

 Timings for Triples without generation
     of 3-index integrals       ...    26.651 sec
       0 weak pairs             ...    23.001 sec
       1 weak pair              ...     3.650 sec
       2 weak pairs             ...     0.000 sec
       3 weak pairs             ...     0.000 sec
  Extra time for extrapolation  ...     0.000 sec

Number of Triples   (0, 1, 2, 3 weak pairs; overall):   1019     306       0       0  (  1325)
Number of Atoms     (0, 1, 2, 3 weak pairs; overall):   13.6    12.1     0.0     0.0  (    17)
Number of PAOs      (0, 1, 2, 3 weak pairs; overall):  303.3   274.8     0.0     0.0  (   357)
Number of AuxFcns   (0, 1, 2, 3 weak pairs; overall):  379.2   332.4     0.0     0.0  (   832)
Number of TNOs      (0, 1, 2, 3 weak pairs         ):   85.0    62.7     0.0     0.0
Aver. Number of NTNO, Atoms, PAOs, AuxFcns / Triples:   1325    79.8    13.2   296.7   368.4

Triples Correction (T)                     ...     -0.053132096
Final correlation energy                   ...     -1.342498579
E(CCSD)                                    ...   -309.277956519
E(CCSD(T))                                 ...   -309.331088614


--------------------------------------------------------------------------------
                                    TIMINGS
--------------------------------------------------------------------------------


Total execution time                   ...      225.775 sec

Localization of occupied MO's          ...        0.164 sec (  0.1%)
Fock Matrix Formation                  ...        8.029 sec (  3.6%)
Global overlap, Fock, MKN matrices     ...       13.990 sec (  6.2%)
Differential overlap integrals         ...        0.546 sec (  0.2%)
Organizing maps                        ...        0.027 sec (  0.0%)
RI 3-index integral generations        ...        3.421 sec (  1.5%)
RI-PNO integral transformation         ...       57.351 sec ( 25.4%)
Initial Guess                          ...        4.904 sec (  2.2%)
DIIS Solver                            ...        0.140 sec (  0.1%)
State Vector Update                    ...        0.011 sec (  0.0%)
Sigma-vector construction              ...       39.485 sec ( 17.5%)
  <D|H|D>(0-ext)                       ...        1.571 sec (  4.0% of sigma)
  <D|H|D>(2-ext Fock)                  ...        0.009 sec (  0.0% of sigma)
  <D|H|D>(2-ext)                       ...        7.230 sec ( 18.3% of sigma)
  <D|H|D>(4-ext)                       ...        3.957 sec ( 10.0% of sigma)
  <D|H|D>(4-ext-corr)                  ...       16.668 sec ( 42.2% of sigma)
  CCSD doubles correction              ...        0.124 sec (  0.3% of sigma)
  <S|H|S>                              ...        0.476 sec (  1.2% of sigma)
  <S|H|D>(1-ext)                       ...        0.220 sec (  0.6% of sigma)
  <D|H|S>(1-ext)                       ...        0.006 sec (  0.0% of sigma)
  <S|H|D>(3-ext)                       ...        0.127 sec (  0.3% of sigma)
  Fock-dressing                        ...        4.391 sec ( 11.1% of sigma)
  Singles amplitudes                   ...        0.339 sec (  0.9% of sigma)
  (ik|jl)-dressing                     ...        1.143 sec (  2.9% of sigma)
  (ij|ab),(ia|jb)-dressing             ...        1.170 sec (  3.0% of sigma)
  C-PCM terms                          ...        1.369 sec (  3.5% of sigma)
  Pair energies                        ...        0.004 sec (  0.0% of sigma)
Total Time for computing (T)           ...       95.826 sec ( 42.4% of ALL)
C-PCM correction to E(CORR)            ...        0.124 sec (  0.1%)


Maximum memory used throughout the entire MDCI-calculation: 4134.4 MB

-------------------------   --------------------
FINAL SINGLE POINT ENERGY      -309.331088614406
-------------------------   --------------------


           ************************************************************
           *        Program running with 8 parallel MPI-processes     *
           *              working on a common directory               *
           ************************************************************

------------------------------------------------------------------------------
                              ORCA PROPERTY CALCULATIONS
------------------------------------------------------------------------------

GBWName                                 ... calc.gbw
Number of atoms                         ...     17
Number of basis functions               ...    357
Max core memory                         ...   8000 MB

Electric properties:
Dipole moment                           ... YES
Quadrupole moment                       ...  NO
Static polarizability (Dipole/Dipole)   ...  NO
Static polarizability (Dipole/Quad.)    ...  NO
Static polarizability (Quad./Quad.)     ...  NO
Static polarizability (Velocity)        ...  NO

Atomic electric properties:
Dipole moment                           ...  NO
Quadrupole moment                       ...  NO
Static polarizability                   ...  NO

Choice of electric origin               ... Center of mass
Position of electric origin             ...     5.567049     0.984749     0.131120

General magnetic properties:
Magnetizability                         ...  NO

EPR properties:
g-Tensor (aka g-matrix)                 ...  NO
Zero-Field splitting spin-orbit         ...  NO
Zero-field splitting spin-spin          ...  NO
Hyperfine couplings                     ...  NO (   0 nuclei)
Quadrupole couplings                    ...  NO (   0 nuclei)
Contact density                         ...  NO (   0 nuclei)

NMR properties:
Chemical shifts                         ...  NO (   0 nuclei)
Spin-rotation constants                 ...  NO (   0 nuclei)
Spin-spin couplings                     ...  NO (   0 nuclei,    0 pairs)

Choice of magnetic origin               ... GIAO
Position of magnetic origin             ...     0.000000     0.000000     0.000000

Properties with geometric perturbations:
SCF Hessian                             ...  NO
IR spectrum                             ...  NO
VCD spectrum                            ...  NO
X-ray spectroscopy properties:
SCF XES/XAS/RIXS spectra                ...  NO


-------------
DIPOLE MOMENT
-------------

Method             : SCF
Type of density    : Electron Density
Multiplicity       :   1
Irrep              :   0
Energy             :  -307.9885906861670151 Eh
Relativity type    : 
Basis              : AO
                                X                 Y                 Z
Electronic contribution:      3.577919741      -4.501311407       0.979526101
Nuclear contribution   :     -3.694630379       5.135137698      -1.216971149
                        -----------------------------------------
Total Dipole Moment    :     -0.116710638       0.633826291      -0.237445047
                        -----------------------------------------
Magnitude (a.u.)       :      0.686831341
Magnitude (Debye)      :      1.745786528


--------------------
Rotational spectrum 
--------------------
 
Rotational constants in cm-1:             0.110016             0.102026             0.059276 
Rotational constants in MHz :          3298.190342          3058.659198          1777.037751 

Dipole components along the rotational axes: 
x,y,z [a.u.] :     0.605931    -0.284777    -0.153256 
x,y,z [Debye]:     1.540154    -0.723846    -0.389545 

 

Dipole moment calculation done in   0.0 sec 

Maximum memory used throughout the entire PROP-calculation: 18.1 MB

--------------------------------
SUGGESTED CITATIONS FOR THIS RUN
--------------------------------

Below you find a list of papers that are relevant to this ORCA run
We neither can nor want to force you to cite these papers, but we appreciate if you do
You receive ORCA, which is the product of decades of hard work by many enthusiastic individuals, for free
The only thing we kindly ask in return is that you cite our papers,
We deeply appreciate it, if you show your appreciation for ORCA by not just citing the generic ORCA reference.

Please note that relegating all ORCA citations to the supporting information does *not* help us.
SI sections are not indexed - citations you put there will not count into any citation statistics
But we need these citations in order to attract the funding resources that allow us to do what we are doing

Therefore, if you are a happy ORCA user, please consider citing a few of the papers listed below in the main body of your paper

In addition to the list printed below, the program has created the file calc.bibtex that contains the list in bibtex format
You can import this file easily into all common literature databanks and citation aid programs


List of essential papers. We consider these as the minimum necessary citations

  1. Neese,F.
     Software update: the ORCA program system, version 5.0
     WIRES Comput. Molec. Sci., 2022 12(1)e1606
     doi.org/10.1002/wcms.1606

List of papers to cite with high priority. The work reported in these papers was absolutely
necessary for this run to complete.
Our perspective: the developers of density functionals and basis sets usually get cited in chemistry papers
Good! But without the algorithms to do something with them, the functionals or basis sets would not do anything.
Hence, in our opinion, the algorithm design and method developments papers are equally worthy of getting cited

  1. Neese,F.; Hansen,A.; Liakos,D.G.
     Efficient and accurate approximations to the local coupled cluster singles doubles method using a truncated pair natural orbital basis
     J. Chem. Phys., 2009 131 064103
     doi.org/10.1063/1.3173827
  2. Neese,F.; Wennmohs,F.; Hansen,A.
     Efficient and accurate local approximations to coupled-electron pair approaches: An attempt to revive the pair natural orbital method
     J. Chem. Phys., 2009 130 114108
     doi.org/10.1063/1.3086717
  3. Riplinger,C.; Neese,F.
     An efficient and near linear scaling pair natural orbital based local coupled cluster method
     J. Chem. Phys., 2013 138(3)Art. No. 034106
     doi.org/10.1063/1.4773581
  4. Riplinger,C.; Sandhoefer,B.; Hansen,A.; Neese,F.
     Natural triple excitations in local coupled cluster calculations with pair natural orbitals
     J. Chem. Phys., 2013 139(13)Art. No. 134101
     doi.org/10.1063/1.4821834
  5. Riplinger,C.; Pinski,P.; Becker,U.; Valeev,E.F.; Neese,F.
     Sparse maps-A systematic infrastructure for reduced-scaling electronic structure methods. II. Linear scaling domain based pair natural orbital coupled cluster theory
     J. Chem. Phys., 2016 144 
     doi.org/10.1063/1.4939030
  6. Bistoni,G.; Riplinger,C.; Minenkov,Y.; Cavallo,L.; Auer,A.A.; Neese,F.
     Treating Subvalence Correlation Effects in Domain Based Pair Natural Orbital Coupled Cluster Calculations: An Out-of-the-Box Approach
     J. Theo. Comp. Chem., 2017 13 3220-3227
     doi.org/10.1021/acs.jctc.7b00352
  7. Garcia-Rates,M.; Neese,F.
     Effect of the Solute Cavity on the Solvation Energy and its Derivatives within the Framework of the Gaussian Charge Scheme
     J. Comput. Chem., 2020 41 922-939
     doi.org/10.1002/jcc.26139
  8. Garcia-Rates,M.; Becker,U.; Neese,F.
     Implicit solvation in domain based pair natural orbital coupled cluster (DLPNO-CCSD) theory
     J. Comput. Chem., 2021 42 1959-1973
     doi.org/10.1002/jcc.26726
  9. Neese,F.
     The SHARK Integral Generation and Digestion System
     J. Comp. Chem., 2022  1-16
     doi.org/10.1002/jcc.26942

List of suggested additional citations. These are papers that are important in the 'surrounding' of 
of this run, or papers that preceded the highly important papers. If you like your results we are grateful for a citation.

  1. Neese,F.
     The ORCA program system
     WIRES Comput. Molec. Sci., 2012 2(1)73-78
     doi.org/10.1002/wcms.81
  2. Neese,F.
     Software update: the ORCA program system, version 4.0
     WIRES Comput. Molec. Sci., 2018 8(1)1-6
     doi.org/10.1002/wcms.1327
  3. Neese,F.; Wennmohs,F.; Becker,U.; Riplinger,C.
     The ORCA quantum chemistry program package
     J. Chem. Phys., 2020 152 Art. No. L224108
     doi.org/10.1063/5.0004608

List of optional additional citations

  1. Neese,F.
     Approximate second-order SCF convergence for spin unrestricted wavefunctions
     Chem. Phys. Lett., 2000 325(1-3)93-98
     doi.org/10.1016/s0009-2614(00)00662-x

Timings for individual modules:

Sum of individual times          ...      292.037 sec (=   4.867 min)
Startup calculation              ...        1.262 sec (=   0.021 min)   0.4 %
SCF iterations                   ...       63.919 sec (=   1.065 min)  21.9 %
Property integrals               ...        0.330 sec (=   0.006 min)   0.1 %
Property calculations            ...        0.283 sec (=   0.005 min)   0.1 %
MDCI module                      ...      226.243 sec (=   3.771 min)  77.5 %
                             ****ORCA TERMINATED NORMALLY****
TOTAL RUN TIME: 0 days 0 hours 4 minutes 52 seconds 392 msec
'calc.bibtex' -> '/hsnfs/users/frank/ThermodynamicMap/23Dimethyl/IM_3/SP/calc.bibtex'
'calc.cpcm' -> '/hsnfs/users/frank/ThermodynamicMap/23Dimethyl/IM_3/SP/calc.cpcm'
'calc.cpcm_corr' -> '/hsnfs/users/frank/ThermodynamicMap/23Dimethyl/IM_3/SP/calc.cpcm_corr'
'calc.densities' -> '/hsnfs/users/frank/ThermodynamicMap/23Dimethyl/IM_3/SP/calc.densities'
'calc.densitiesinfo' -> '/hsnfs/users/frank/ThermodynamicMap/23Dimethyl/IM_3/SP/calc.densitiesinfo'
'calc.err' -> '/hsnfs/users/frank/ThermodynamicMap/23Dimethyl/IM_3/SP/calc.err'
'calc.gbw' -> '/hsnfs/users/frank/ThermodynamicMap/23Dimethyl/IM_3/SP/calc.gbw'
'calc.job' -> '/hsnfs/users/frank/ThermodynamicMap/23Dimethyl/IM_3/SP/calc.job'
'calc.loc' -> '/hsnfs/users/frank/ThermodynamicMap/23Dimethyl/IM_3/SP/calc.loc'
'calc.property.txt' -> '/hsnfs/users/frank/ThermodynamicMap/23Dimethyl/IM_3/SP/calc.property.txt'
'calc.xyz' -> '/hsnfs/users/frank/ThermodynamicMap/23Dimethyl/IM_3/SP/calc.xyz'
cp: cannot stat 'calc.asa.inp': No such file or directory
cp: missing destination file operand after '/hsnfs/users/frank/ThermodynamicMap/23Dimethyl/IM_3/SP/'
Try 'cp --help' for more information.
cp: cannot stat 'calc.pc.tmp': No such file or directory
cp: cannot stat 'calc.QM2.pc.tmp': No such file or directory
