# Supplementary material for: Bro̷nsted Acid-Catalyzed Reduction of Furans
Source: J Am Chem Soc. 2025 Feb 19;147(9):7932–8. doi: 10.1021/jacs.4c18485 (PMC11887439; doi:10.1021/jacs.4c18485)
Supplement: Supplementary file 2 — ja4c18485_si_002.zip [file ja4c18485_si_002.zip › AllCoordinates/23-Dimethyl-Furan/IM_3/SP/calc.xyz]

17

  C      0.906989   -0.115086   -0.214253
  C      2.220264    0.299926    0.408227
  C      3.047911    1.329866   -0.400509
  C      2.894037    2.757080    0.120408
  C      4.436407    0.739624   -0.287768
  C      4.335533   -0.490249    0.236170
  O      3.070016   -0.872046    0.567542
  H      0.249095    0.760440   -0.313655
  H      0.395462   -0.863801    0.406000
  H      1.077408   -0.540069   -1.213693
  H      1.843343    3.081930    0.068369
  H      3.494235    3.460556   -0.475206
  H      3.223796    2.825949    1.168019
  H      2.051145    0.696871    1.425247
  H      2.723710    1.312802   -1.458670
  H      5.108056   -1.236089    0.424798
  H      5.353250    1.207970   -0.642374
