# Supplementary material for: Bro̷nsted Acid-Catalyzed Reduction of Furans
Source: J Am Chem Soc. 2025 Feb 19;147(9):7932–8. doi: 10.1021/jacs.4c18485 (PMC11887439; doi:10.1021/jacs.4c18485)
Supplement: Supplementary file 2 — ja4c18485_si_002.zip [file ja4c18485_si_002.zip › AllCoordinates/23-Dimethyl-Furan/Product/calc.mpi8.out]

! Job execution by suborca V 10.00 !
Job started from head1.mpi-muelheim.mpg.de, running /hsnfs/software/orca/orca_stable_directory/orca_stable_20240726/orca on xe31th3.mpi-muelheim.mpg.de in /usr/scratch/frank/calc__8525806 (/bin/ksh)
Job execution start: Fri Jul 26 15:17:02 CEST 2024
Shared library path: /hsnfs/software/openmpi-4.1.0/lib:/hsnfs/software/orca/orca_stable_directory/orca_stable_20240726:/hsnfs/software/themis/llvm-14.0.1/lib::/hsnfs/software/cfour-2.1/lib:/hsnfs/software/orca/orca_stable:/usr/users/openmpi-2.0.4/lib:/opt/intel/lib/intel64:/opt/intel/mkl/lib/intel64
SLURM Job ID is: 8525806
SLURM_JOB_NODELIST: xe31th3
Maxcore enforced by SLURM: 9600 MB per core
Expanded nodelist (1 nodes):
xe31th3

                                 *****************
                                 * O   R   C   A *
                                 *****************

                                            #,                                       
                                            ###                                      
                                            ####                                     
                                            #####                                    
                                            ######                                   
                                           ########,                                 
                                     ,,################,,,,,                         
                               ,,#################################,,                 
                          ,,##########################################,,             
                       ,#########################################, ''#####,          
                    ,#############################################,,   '####,        
                  ,##################################################,,,,####,       
                ,###########''''           ''''###############################       
              ,#####''   ,,,,##########,,,,          '''####'''          '####       
            ,##' ,,,,###########################,,,                        '##       
           ' ,,###''''                  '''############,,,                           
         ,,##''                                '''############,,,,        ,,,,,,###''
      ,#''                                            '''#######################'''  
     '                                                          ''''####''''         
             ,#######,   #######,   ,#######,      ##                                
            ,#'     '#,  ##    ##  ,#'     '#,    #''#        ,####,   ,####,        
            ##       ##  ##   ,#'  ##            #'  '#       #'       #'  '#        
            ##       ##  #######   ##           ,######,      #####,   #    #        
            '#,     ,#'  ##    ##  '#,     ,#' ,#      #,     #,   #   #,  ,#        
             '#######'   ##     ##  '#######'  #'      '#     '####' # '####'        


                #########################################################
                #                        -***-                          #
                #          Department of theory and spectroscopy        #
                #                                                       #
                #                      Frank Neese                      #
                #                                                       #
                #     Directorship, Architecture, Infrastructure        #
                #                    SHARK, DRIVERS                     #
                #        Core code/Algorithms in most modules           #
                #                                                       #
                #        Max Planck Institute fuer Kohlenforschung      #
                #                Kaiser Wilhelm Platz 1                 #
                #                 D-45470 Muelheim/Ruhr                 #
                #                      Germany                          #
                #                                                       #
                #                  All rights reserved                  #
                #                        -***-                          #
                #########################################################


                         Program Version 6.0.x  -   STABLE   -
                                (GIT: $d6293895$)
                ($2024-07-24 15:24:10 +0200 $)

                         (BUILD: $Fri 26 Jul 2024 01:03:43 AM CEST$)


 With contributions from (in alphabetic order):
   Daniel Aravena         : Magnetic Suceptibility
   Michael Atanasov       : Ab Initio Ligand Field Theory (pilot matlab implementation)
   Alexander A. Auer      : GIAO ZORA, VPT2 properties, NMR spectrum
   Ute Becker             : All parallelization in ORCA, NUMFREQ, NUMCALC
   Giovanni Bistoni       : ED, misc. LED, open-shell LED, HFLD
   Martin Brehm           : Molecular dynamics
   Dmytro Bykov           : pre 5.0 version of the SCF Hessian
   Marcos Casanova-Páez   : Triplet and SCS-CIS(D). UHF-(DLPNO)-IP/EA/STEOM-CCSD. UHF-CVS-IP/STEOM-CCSD
   Vijay G. Chilkuri      : MRCI spin determinant printing, contributions to CSF-ICE
   Pauline Colinet        : FMM embedding
   Dipayan Datta          : RHF DLPNO-CCSD density
   Achintya Kumar Dutta   : EOM-CC, STEOM-CC
   Nicolas Foglia         : Exact transition moments, OPA infrastructure, MCD improvements
   Dmitry Ganyushin       : Spin-Orbit,Spin-Spin,Magnetic field MRCI
   Miquel Garcia          : C-PCM and meta-GGA Hessian, CCSD/C-PCM, Gaussian charge scheme
   Tiago L. C. Gouveia    : GS-ROHF, GS-ROCIS
   Yang Guo               : DLPNO-NEVPT2, F12-NEVPT2, CIM, IAO-localization
   Andreas Hansen         : Spin unrestricted coupled pair/coupled cluster methods
   Ingolf Harden          : AUTO-CI MPn and infrastructure 
   Benjamin Helmich-Paris : MC-RPA, TRAH-(SCF,CASSCF), AVAS, COSX integrals, SCF dyn. polar.
   Lee Huntington         : MR-EOM, pCC
   Robert Izsak           : Overlap fitted RIJCOSX, COSX-SCS-MP3, EOM
   Riya Kayal             : Wick's Theorem for AUTO-CI, AUTO-CI UHF-CCSDT
   Emily Kempfer          : AUTO-CI, RHF CISDT and CCSDT
   Christian Kollmar      : KDIIS, OOCD, Brueckner-CCSD(T), CCSD density, CASPT2, CASPT2-K, improved NEVPT2
   Axel Koslowski         : Symmetry handling
   Simone Kossmann        : Meta GGA functionals, TD-DFT gradient, OOMP2, (MP2 Hessian; deprecated post 5.0)
   Lucas Lang             : DCDCAS
   Marvin Lechner         : AUTO-CI (C++ implementation), FIC-MRCC
   Spencer Leger          : CASSCF response
   Dagmar Lenk            : GEPOL surface, SMD, ORCA-2-JSON
   Dimitrios Liakos       : Extrapolation schemes; Compound Job, initial MDCI parallelization
   Dimitrios Manganas     : Further ROCIS development; embedding schemes. LFT, Crystal Embedding
   Dimitrios Pantazis     : SARC Basis sets
   Anastasios Papadopoulos: AUTO-CI, single reference methods and gradients
   Taras Petrenko         : pre 6.0 DFT Hessian and TD-DFT gradient, (ASA, deprecated), ECA, 1-Electron XAS/XES, NRVS
   Peter Pinski           : DLPNO-MP2, DLPNO-MP2 Gradient
   Christoph Reimann      : Effective Core Potentials
   Marius Retegan         : Local ZFS, SOC
   Christoph Riplinger    : Optimizer, TS searches, QM/MM, DLPNO-CCSD(T), (RO)-DLPNO pert. Triples
   Michael Roemelt        : Original ROCIS implementation
   Masaaki Saitow         : Open-shell DLPNO-CCSD energy and density
   Barbara Sandhoefer     : DKH picture change effects
   Kantharuban Sivalingam : CASSCF convergence/infrastructure, NEVPT2 and variants, FIC-MRCI
   Bernardo de Souza      : ESD, SOC TD-DFT
   Georgi Stoychev        : AutoAux, RI-MP2 NMR, DLPNO-MP2 response, X2C
   Van Anh Tran           : RI-MP2 g-tensors
   Willem Van den Heuvel  : Paramagnetic NMR
   Zikuan Wang            : NOTCH, Electric field optimization 
   Frank Wennmohs         : Technical directorship and infrastructure
   Hang Xu                : AUTO-CI-Response properties 


 We gratefully acknowledge several colleagues who have allowed us to
 interface, adapt or use parts of their codes:
   Stefan Grimme, W. Hujo, H. Kruse, P. Pracht,  : VdW corrections, initial TS optimization,
                  C. Bannwarth, S. Ehlert,         DFT functionals, gCP, sTDA/sTD-DF
                  L. Wittmann, M. Mueller
   Ed Valeev, F. Pavosevic, A. Kumar             : LibInt (2-el integral package), F12 methods
   Garnet Chan, S. Sharma, J. Yang, R. Olivares  : DMRG
   Ulf Ekstrom                                   : XCFun DFT Library
   Mihaly Kallay                                 : mrcc  (arbitrary order and MRCC methods)
   Frank Weinhold                                : gennbo (NPA and NBO analysis)
   Simon Mueller                                 : openCOSMO-RS
   Christopher J. Cramer and Donald G. Truhlar   : smd solvation model
   Lars Goerigk                                  : TD-DFT with DH, B97 family of functionals
   V. Asgeirsson, H. Jonsson                     : NEB implementation
   FAccTs GmbH                                   : IRC, NEB, NEB-TS, DLPNO-Multilevel, CI-OPT
                                                   MM, QMMM, 2- and 3-layer-ONIOM, Crystal-QMMM,
                                                   LR-CPCM, SF, NACMEs, symmetry and pop. for TD-DFT,
                                                   nearIR, NL-DFT gradient (VV10), updates on ESD,
                                                   ML-optimized integration grids, MBIS, APM,
                                                   GOAT, DOCKER, SOLVATOR, interface openCOSMO-RS
   S Lehtola, MJT Oliveira, MAL Marques          : LibXC Library
   Liviu Ungur et al                             : ANISO software


 Your calculation uses the libint2 library for the computation of 2-el integrals
 For citations please refer to: http://libint.valeyev.net

 Your ORCA version has been built with support for libXC version: 6.2.2
 For citations please refer to: https://libxc.gitlab.io

 This ORCA versions uses:
   CBLAS   interface :  Fast vector & matrix operations
   LAPACKE interface :  Fast linear algebra routines
   SCALAPACK package :  Parallel linear algebra routines
   Shared memory     :  Shared parallel matrices
   BLAS/LAPACK       :  OpenBLAS 0.3.26  USE64BITINT DYNAMIC_ARCH NO_AFFINITY Haswell SINGLE_THREADED
        Core in use  :  Haswell
   Copyright (c) 2011-2014, The OpenBLAS Project


NOTE: MaxCore=8000 MB was set to SCF,MP2,MDCI,CIPSI,MRCI and CIS
      => If you want to overwrite this, your respective input block should be placed after the MaxCore statement
Your calculation utilizes the atom-pairwise dispersion correction
with the Becke-Johnson damping scheme (D3BJ)


================================================================================

----- Orbital basis set information -----
Your calculation utilizes the basis: def2-SVP
   F. Weigend and R. Ahlrichs, Phys. Chem. Chem. Phys. 7, 3297 (2005).

----- AuxJ basis set information -----
Your calculation utilizes the auxiliary basis: def2/J
   F. Weigend, Phys. Chem. Chem. Phys. 8, 1057 (2006).

----- AuxC basis set information -----
Your calculation utilizes the auxiliary basis: def2-SVP/C
  H-La, Hf-Rn : A. Hellweg, C. Hattig, S. Hofener and W. Klopper, Theor. Chem. Acc. 117, 587 (2007).
        Ce-Lu : J. Chmela and M. E. Harding, Mol. Phys. (2018).

================================================================================
                                        WARNINGS
                       Please study these warnings very carefully!
================================================================================


WARNING: The frozen-core approximation for MP2-gradient calculations is turned on by default.

WARNING: Geometry Optimization
  ===> : Switching off AutoStart
         For restart on a previous wavefunction, please use MOREAD

WARNING: The frozen-core approximation is turned on by default for 
         the MP2 part of double-hybrid DFT.

================================================================================
                                       INPUT FILE
================================================================================
NAME = calc.inp
|  1> ! RI-B2PLYP D3BJ  def2-SVP def2-SVP/C RIJCOSX def2/J  TightOpt NumFreq
|  2> 
|  3> %cpcm
|  4> epsilon 16.7                    # Dielectric constant
|  5> refrac 1.275   
|  6> SURFACETYPE VDW_GAUSSIAN
|  7> end
|  8> 
|  9> %geom
| 10> MaxIter 100
| 11> end
| 12> 
| 13> 
| 14> 
| 15> %PAL NPROCS 8 END
| 16> 
| 17> %maxcore 8000
| 18> 
| 19> 
| 20> *xyz 0 1
| 21> C        2.2125888559      0.1756759498     -1.1916066483                 
| 22> C        2.6649837465     -0.2140830584      0.2147912554                 
| 23> H        1.8161387725     -0.6890540531      0.7595035857                 
| 24> C        3.1898309947      0.9806267983      1.0145030715                 
| 25> H        3.8964060801      1.5771792026      0.3890111511                 
| 26> C        2.1118162045      1.8993351275      1.5937661522                 
| 27> C        3.9830464957      0.2371539248      2.0444368057                 
| 28> C        4.6670966242     -0.7623175660      1.1296990639                 
| 29> O        3.7146979089     -1.1661689882      0.1618574613                 
| 30> H        3.0572219534      0.6208759767     -1.7596274545                 
| 31> H        1.3795866843      0.9075508307     -1.1448229192                 
| 32> H        1.8578967425     -0.7268356642     -1.7325145864                 
| 33> H        1.5417952283      2.3858154983      0.7754302341                 
| 34> H        2.5862383769      2.6913671212      2.2108797251                 
| 35> H        1.4059005101      1.3244440845      2.2306647427                 
| 36> H        3.2895360004     -0.3125776358      2.7233170389                 
| 37> H        4.6765805890      0.8554998420      2.6534141186                 
| 38> H        5.0616372210     -1.6224170476      1.7106637579                 
| 39> H        5.5074069375     -0.2682284181      0.5913924272                 
| 40> *
| 41> 
| 42>                          ****END OF INPUT****
================================================================================

                       *****************************
                       * Geometry Optimization Run *
                       *****************************

Geometry optimization settings:
Update method            Update   .... BFGS
Choice of coordinates    CoordSys .... (2022) Redundant Internals
Initial Hessian          InHess   .... Almloef's Model
Max. no of cycles        MaxIter  .... 100

Convergence Tolerances:
Energy Change            TolE     ....  1.0000e-06 Eh
Max. Gradient            TolMAXG  ....  1.0000e-04 Eh/bohr
RMS Gradient             TolRMSG  ....  3.0000e-05 Eh/bohr
Max. Displacement        TolMAXD  ....  1.0000e-03 bohr
RMS Displacement         TolRMSD  ....  6.0000e-04 bohr
Strict Convergence                .... False

------------------------------------------------------------------------------
                        ORCA OPTIMIZATION COORDINATE SETUP
------------------------------------------------------------------------------

The optimization will be done in redundant internal coordinates (2022)
Making redundant internal coordinates   ...  (2022 redundants) done
Evaluating the initial hessian          ...  (Almloef) done
Evaluating the coordinates              ...  done
Calculating the B-matrix                .... done
Calculating the G-matrix                .... done
Diagonalizing the G-matrix              .... done
The first mode is                       ....   41
The number of degrees of freedom        ....   51

    -----------------------------------------------------------------
                    Redundant Internal Coordinates


    -----------------------------------------------------------------
         Definition                    Initial Value    Approx d2E/dq
    -----------------------------------------------------------------
      1. B(C   1,C   0)                  1.5279         0.376445   
      2. B(H   2,C   1)                  1.1148         0.328706   
      3. B(C   3,C   1)                  1.5305         0.372932   
      4. B(H   4,C   3)                  1.1164         0.326809   
      5. B(C   5,C   3)                  1.5303         0.373222   
      6. B(C   6,C   3)                  1.4976         0.420845   
      7. B(C   7,C   6)                  1.5178         0.390748   
      8. B(O   8,C   7)                  1.4166         0.507421   
      9. B(O   8,C   1)                  1.4182         0.504606   
     10. B(H   9,C   0)                  1.1110         0.333400   
     11. B(H  10,C   0)                  1.1098         0.334800   
     12. B(H  11,C   0)                  1.1104         0.334140   
     13. B(H  12,C   5)                  1.1096         0.335056   
     14. B(H  13,C   5)                  1.1105         0.333972   
     15. B(H  14,C   5)                  1.1111         0.333290   
     16. B(H  15,C   6)                  1.1154         0.328061   
     17. B(H  16,C   6)                  1.1109         0.333434   
     18. B(H  17,C   7)                  1.1104         0.334119   
     19. B(H  18,C   7)                  1.1136         0.330242   
     20. A(C   1,C   0,H  11)          109.6115         0.320768   
     21. A(H   9,C   0,H  10)          109.1427         0.284107   
     22. A(H  10,C   0,H  11)          108.4682         0.284205   
     23. A(H   9,C   0,H  11)          108.6330         0.284020   
     24. A(C   1,C   0,H   9)          110.3491         0.320652   
     25. A(C   1,C   0,H  10)          110.5883         0.320872   
     26. A(H   2,C   1,C   3)          109.7784         0.319420   
     27. A(C   0,C   1,H   2)          109.4500         0.319910   
     28. A(C   0,C   1,O   8)          110.8585         0.380760   
     29. A(C   3,C   1,O   8)          106.8422         0.380141   
     30. A(C   0,C   1,C   3)          112.5431         0.363720   
     31. A(H   2,C   1,O   8)          107.2057         0.333712   
     32. A(H   4,C   3,C   5)          109.7027         0.319159   
     33. A(C   1,C   3,C   6)           98.8276         0.370741   
     34. A(C   1,C   3,C   5)          115.1422         0.363186   
     35. A(C   1,C   3,H   4)          109.9627         0.319119   
     36. A(H   4,C   3,C   6)          108.3833         0.325501   
     37. A(C   5,C   3,C   6)          114.2583         0.370790   
     38. A(H  13,C   5,H  14)          108.7790         0.283983   
     39. A(H  12,C   5,H  14)          108.8577         0.284126   
     40. A(C   3,C   5,H  14)          110.7281         0.320184   
     41. A(H  12,C   5,H  13)          108.4575         0.284216   
     42. A(C   3,C   5,H  13)          109.7300         0.320291   
     43. A(C   3,C   5,H  12)          110.2386         0.320461   
     44. A(C   3,C   6,H  16)          115.5518         0.326578   
     45. A(C   7,C   6,H  15)          108.8143         0.321763   
     46. A(C   3,C   6,H  15)          109.5087         0.325706   
     47. A(C   3,C   6,C   7)           98.6936         0.373732   
     48. A(H  15,C   6,H  16)          109.1987         0.283215   
     49. A(C   7,C   6,H  16)          114.5533         0.322621   
     50. A(C   6,C   7,O   8)          107.2463         0.383603   
     51. A(H  17,C   7,H  18)          109.1769         0.283597   
     52. A(O   8,C   7,H  18)          107.6709         0.334279   
     53. A(C   6,C   7,H  18)          109.8319         0.322113   
     54. A(O   8,C   7,H  17)          112.0560         0.334928   
     55. A(C   6,C   7,H  17)          110.7868         0.322730   
     56. A(C   1,O   8,C   7)          106.3044         0.398589   
     57. D(H   2,C   1,C   0,H  10)     60.9792         0.011306   
     58. D(H   2,C   1,C   0,H   9)   -178.1614         0.011306   
     59. D(C   3,C   1,C   0,H  11)    179.0832         0.011306   
     60. D(C   3,C   1,C   0,H  10)    -61.3739         0.011306   
     61. D(C   3,C   1,C   0,H   9)     59.4855         0.011306   
     62. D(H   2,C   1,C   0,H  11)    -58.5637         0.011306   
     63. D(H   4,C   3,C   1,C   0)    -46.6856         0.011107   
     64. D(C   5,C   3,C   1,C   0)     77.8354         0.011107   
     65. D(C   5,C   3,C   1,O   8)   -160.2635         0.011107   
     66. D(C   5,C   3,C   1,H   2)    -44.3323         0.011107   
     67. D(H   4,C   3,C   1,H   2)   -168.8533         0.011107   
     68. D(H   4,C   3,C   1,O   8)     75.2155         0.011107   
     69. D(H  12,C   5,C   3,H   4)     60.2019         0.011124   
     70. D(H  12,C   5,C   3,C   6)   -177.8735         0.011124   
     71. D(H  12,C   5,C   3,C   1)    -64.4551         0.011124   
     72. D(H  13,C   5,C   3,C   6)     62.7394         0.011124   
     73. D(H  13,C   5,C   3,H   4)    -59.1853         0.011124   
     74. D(H  13,C   5,C   3,C   1)    176.1577         0.011124   
     75. D(H  15,C   6,C   3,C   5)     53.6194         0.014012   
     76. D(H  15,C   6,C   3,H   4)    176.2649         0.014012   
     77. D(H  15,C   6,C   3,C   1)    -69.1722         0.014012   
     78. D(C   7,C   6,C   3,C   5)    167.2161         0.014012   
     79. D(C   7,C   6,C   3,H   4)    -70.1385         0.014012   
     80. D(C   7,C   6,C   3,C   1)     44.4244         0.014012   
     81. D(H  17,C   7,C   6,H  16)     74.6604         0.012137   
     82. D(H  17,C   7,C   6,H  15)    -47.8597         0.012137   
     83. D(H  17,C   7,C   6,C   3)   -162.0017         0.012137   
     84. D(O   8,C   7,C   6,H  16)   -162.7641         0.012137   
     85. D(O   8,C   7,C   6,H  15)     74.7157         0.012137   
     86. D(O   8,C   7,C   6,C   3)    -39.4262         0.012137   
     87. D(C   7,O   8,C   1,C   0)    136.9340         0.020142   
     88. D(C   1,O   8,C   7,H  18)   -102.2161         0.020375   
     89. D(C   1,O   8,C   7,H  17)    137.7143         0.020375   
     90. D(C   1,O   8,C   7,C   6)     15.9302         0.020375   
     91. D(C   7,O   8,C   1,C   3)     13.9777         0.020142   
     92. D(C   7,O   8,C   1,H   2)   -103.6582         0.020142   
    -----------------------------------------------------------------

Number of atoms                         .... 19
Number of degrees of freedom            .... 92


         *************************************************************
         *                GEOMETRY OPTIMIZATION CYCLE   1            *
         *************************************************************
---------------------------------
CARTESIAN COORDINATES (ANGSTROEM)
---------------------------------
  C      2.212589    0.175676   -1.191607
  C      2.664984   -0.214083    0.214791
  H      1.816139   -0.689054    0.759504
  C      3.189831    0.980627    1.014503
  H      3.896406    1.577179    0.389011
  C      2.111816    1.899335    1.593766
  C      3.983046    0.237154    2.044437
  C      4.667097   -0.762318    1.129699
  O      3.714698   -1.166169    0.161857
  H      3.057222    0.620876   -1.759627
  H      1.379587    0.907551   -1.144823
  H      1.857897   -0.726836   -1.732515
  H      1.541795    2.385815    0.775430
  H      2.586238    2.691367    2.210880
  H      1.405901    1.324444    2.230665
  H      3.289536   -0.312578    2.723317
  H      4.676581    0.855500    2.653414
  H      5.061637   -1.622417    1.710664
  H      5.507407   -0.268228    0.591392

----------------------------
CARTESIAN COORDINATES (A.U.)
----------------------------
  NO LB      ZA    FRAG     MASS         X           Y           Z
   0 C     6.0000    0    12.011    4.181187    0.331979   -2.251810
   1 C     6.0000    0    12.011    5.036089   -0.404558    0.405897
   2 H     1.0000    0     1.008    3.432005   -1.302123    1.435254
   3 C     6.0000    0    12.011    6.027907    1.853116    1.917133
   4 H     1.0000    0     1.008    7.363140    2.980437    0.735125
   5 C     6.0000    0    12.011    3.990754    3.589223    3.011782
   6 C     6.0000    0    12.011    7.526867    0.448156    3.863426
   7 C     6.0000    0    12.011    8.819534   -1.440571    2.134822
   8 O     8.0000    0    15.999    7.019762   -2.203740    0.305866
   9 H     1.0000    0     1.008    5.777312    1.173286   -3.325214
  10 H     1.0000    0     1.008    2.607041    1.715023   -2.163402
  11 H     1.0000    0     1.008    3.510916   -1.373520   -3.273978
  12 H     1.0000    0     1.008    2.913571    4.508538    1.465351
  13 H     1.0000    0     1.008    4.887282    5.085947    4.177957
  14 H     1.0000    0     1.008    2.656767    2.502837    4.215345
  15 H     1.0000    0     1.008    6.216322   -0.590686    5.146323
  16 H     1.0000    0     1.008    8.837457    1.616660    5.014226
  17 H     1.0000    0     1.008    9.565108   -3.065924    3.232686
  18 H     1.0000    0     1.008   10.407491   -0.506878    1.117570

--------------------------------
INTERNAL COORDINATES (ANGSTROEM)
--------------------------------
 C      0   0   0     0.000000000000     0.00000000     0.00000000
 C      1   0   0     1.527916321349     0.00000000     0.00000000
 H      2   1   0     1.114830372062   109.44996558     0.00000000
 C      2   1   3     1.530468968797   112.54308823   237.64686927
 H      4   2   1     1.116406406677   109.96265813   313.31441276
 C      4   2   1     1.530257036806   115.14216907    77.83540958
 C      4   2   1     1.497566773637    98.82763413   199.98817570
 C      7   4   2     1.517765784137    98.69364312    44.42443286
 O      8   7   4     1.416642739664   107.24629646   320.57377708
 H      1   2   3     1.110970643006   110.34907410   181.83859997
 H      1   2   3     1.109829796181   110.58833453    60.97924043
 H      1   2   3     1.110367104255   109.61150662   301.43631531
 H      6   4   2     1.109621890256   110.23862592   295.54490173
 H      6   4   2     1.110504497319   109.73001649   176.15771391
 H      6   4   2     1.111060976501   110.72814315    56.06594430
 H      7   4   2     1.115365396110   109.50872938   290.82780850
 H      7   4   2     1.110943103635   115.55184923   167.04295212
 H      8   7   4     1.110384337266   110.78680534   197.99832433
 H      8   7   4     1.113561647968   109.83192867    77.30703508

---------------------------
INTERNAL COORDINATES (A.U.)
---------------------------
 C      0   0   0     0.000000000000     0.00000000     0.00000000
 C      1   0   0     2.887343402899     0.00000000     0.00000000
 H      2   1   0     2.106724088975   109.44996558     0.00000000
 C      2   1   3     2.892167207490   112.54308823   237.64686927
 H      4   2   1     2.109702362775   109.96265813   313.31441276
 C      4   2   1     2.891766714069   115.14216907    77.83540958
 C      4   2   1     2.829991069433    98.82763413   199.98817570
 C      7   4   2     2.868161667455    98.69364312    44.42443286
 O      8   7   4     2.677066807572   107.24629646   320.57377708
 H      1   2   3     2.099430258107   110.34907410   181.83859997
 H      1   2   3     2.097274370048   110.58833453    60.97924043
 H      1   2   3     2.098289735158   109.61150662   301.43631531
 H      6   4   2     2.096881484787   110.23862592   295.54490173
 H      6   4   2     2.098549370421   109.73001649   176.15771391
 H      6   4   2     2.099600963673   110.72814315    56.06594430
 H      7   4   2     2.107735137901   109.50872938   290.82780850
 H      7   4   2     2.099378216239   115.55184923   167.04295212
 H      8   7   4     2.098322300829   110.78680534   197.99832433
 H      8   7   4     2.104326547898   109.83192867    77.30703508

---------------------
BASIS SET INFORMATION
---------------------
There are 3 groups of distinct atoms

 Group   1 Type C   : 7s4p1d contracted to 3s2p1d pattern {511/31/1}
 Group   2 Type H   : 4s1p contracted to 2s1p pattern {31/1}
 Group   3 Type O   : 7s4p1d contracted to 3s2p1d pattern {511/31/1}

Atom   0C    basis set group =>   1
Atom   1C    basis set group =>   1
Atom   2H    basis set group =>   2
Atom   3C    basis set group =>   1
Atom   4H    basis set group =>   2
Atom   5C    basis set group =>   1
Atom   6C    basis set group =>   1
Atom   7C    basis set group =>   1
Atom   8O    basis set group =>   3
Atom   9H    basis set group =>   2
Atom  10H    basis set group =>   2
Atom  11H    basis set group =>   2
Atom  12H    basis set group =>   2
Atom  13H    basis set group =>   2
Atom  14H    basis set group =>   2
Atom  15H    basis set group =>   2
Atom  16H    basis set group =>   2
Atom  17H    basis set group =>   2
Atom  18H    basis set group =>   2
---------------------------------
AUXILIARY/J BASIS SET INFORMATION
---------------------------------
There are 3 groups of distinct atoms

 Group   1 Type C   : 12s5p4d2f1g contracted to 6s4p3d1f1g pattern {711111/2111/211/2/1}
 Group   2 Type H   : 5s2p1d contracted to 3s1p1d pattern {311/2/1}
 Group   3 Type O   : 12s5p4d2f1g contracted to 6s4p3d1f1g pattern {711111/2111/211/2/1}

Atom   0C    basis set group =>   1
Atom   1C    basis set group =>   1
Atom   2H    basis set group =>   2
Atom   3C    basis set group =>   1
Atom   4H    basis set group =>   2
Atom   5C    basis set group =>   1
Atom   6C    basis set group =>   1
Atom   7C    basis set group =>   1
Atom   8O    basis set group =>   3
Atom   9H    basis set group =>   2
Atom  10H    basis set group =>   2
Atom  11H    basis set group =>   2
Atom  12H    basis set group =>   2
Atom  13H    basis set group =>   2
Atom  14H    basis set group =>   2
Atom  15H    basis set group =>   2
Atom  16H    basis set group =>   2
Atom  17H    basis set group =>   2
Atom  18H    basis set group =>   2
---------------------------------
AUXILIARY/C BASIS SET INFORMATION
---------------------------------
There are 3 groups of distinct atoms

 Group   1 Type C   : 8s6p5d3f contracted to 6s5p4d1f pattern {311111/21111/2111/3}
 Group   2 Type H   : 4s3p2d contracted to 3s2p1d pattern {211/21/2}
 Group   3 Type O   : 8s6p5d3f contracted to 6s5p4d1f pattern {311111/21111/2111/3}

Atom   0C    basis set group =>   1
Atom   1C    basis set group =>   1
Atom   2H    basis set group =>   2
Atom   3C    basis set group =>   1
Atom   4H    basis set group =>   2
Atom   5C    basis set group =>   1
Atom   6C    basis set group =>   1
Atom   7C    basis set group =>   1
Atom   8O    basis set group =>   3
Atom   9H    basis set group =>   2
Atom  10H    basis set group =>   2
Atom  11H    basis set group =>   2
Atom  12H    basis set group =>   2
Atom  13H    basis set group =>   2
Atom  14H    basis set group =>   2
Atom  15H    basis set group =>   2
Atom  16H    basis set group =>   2
Atom  17H    basis set group =>   2
Atom  18H    basis set group =>   2


           ************************************************************
           *        Program running with 8 parallel MPI-processes     *
           *              working on a common directory               *
           ************************************************************
------------------------------------------------------------------------------
                             ORCA STARTUP CALCULATIONS
                           -- RI-GTO INTEGRALS CHOSEN --
------------------------------------------------------------------------------
------------------------------------------------------------------------------
                   ___                                                        
                  /   \      - P O W E R E D   B Y -                         
                 /     \                                                     
                 |  |  |   _    _      __       _____    __    __             
                 |  |  |  | |  | |    /  \     |  _  \  |  |  /  |          
                  \  \/   | |  | |   /    \    | | | |  |  | /  /          
                 / \  \   | |__| |  /  /\  \   | |_| |  |  |/  /          
                |  |  |   |  __  | /  /__\  \  |    /   |      \           
                |  |  |   | |  | | |   __   |  |    \   |  |\   \          
                \     /   | |  | | |  |  |  |  | |\  \  |  | \   \       
                 \___/    |_|  |_| |__|  |__|  |_| \__\ |__|  \__/        
                                                                              
                      - O R C A' S   B I G   F R I E N D -                    
                                      &                                       
                       - I N T E G R A L  F E E D E R -                       
                                                                              
 v1 FN, 2020, v2 2021, v3 2022-2024                                           
------------------------------------------------------------------------------


----------------------
SHARK INTEGRAL PACKAGE
----------------------

Number of atoms                             ...     19
Number of basis functions                   ...    158
Number of shells                            ...     78
Maximum angular momentum                    ...      2
Integral batch strategy                     ... SHARK/LIBINT Hybrid
RI-J (if used) integral strategy            ... SPLIT-RIJ (Revised 2003 algorithm where possible)
Printlevel                                  ...      1
Contraction scheme used                     ... SEGMENTED contraction
Prescreening option                         ... SCHWARTZ
   Thresh                                   ... 1.000e-12
   Tcut                                     ... 1.000e-14
   Tpresel                                  ... 1.000e-14 
Coulomb Range Separation                    ... NOT USED
Exchange Range Separation                   ... NOT USED
Multipole approximations                    ... NOT USED
Finite Nucleus Model                        ... NOT USED
CABS basis                                  ... NOT available
Auxiliary Coulomb fitting basis             ... AVAILABLE
   # of basis functions in Aux-J            ...    475
   # of shells in Aux-J                     ...    165
   Maximum angular momentum in Aux-J        ...      4
Auxiliary J/K fitting basis                 ... NOT available
Auxiliary Correlation fitting basis         ... AVAILABLE
   # of basis functions in Aux-C            ...    504
   # of shells in Aux-C                     ...    184
   Maximum angular momentum in Aux-C        ...      3
Auxiliary 'external' fitting basis          ... NOT available

Checking pre-screening integrals            ... done (  0.0 sec) Dimension = 78
Check shell pair data                       ... done (  0.0 sec)
Shell pair information
Shell pair cut-off parameter TPreSel        ...   1.0e-14
Total number of shell pairs                 ...      3081
Shell pairs after pre-screening             ...      3040
Total number of primitive shell pairs       ...     10567
Primitive shell pairs kept                  ...      8237
          la=0 lb=0:   1020 shell pairs
          la=1 lb=0:   1151 shell pairs
          la=1 lb=1:    346 shell pairs
          la=2 lb=0:    313 shell pairs
          la=2 lb=1:    182 shell pairs
          la=2 lb=2:     28 shell pairs

Calculating one electron integrals          ... done (  0.0 sec)
Calculating RI/J V-Matrix + Cholesky decomp.... done (  0.1 sec)
Calculating RI/C V-Matrix + Cholesky decomp.... done (  0.1 sec)
Calculating Nuclear repulsion               ... done (  0.0 sec) ENN=    335.015604409232 Eh

Diagonalization of the overlap matrix:
Smallest eigenvalue                        ... 9.650e-04
Time for diagonalization                   ...    0.010 sec
Threshold for overlap eigenvalues          ... 1.000e-07
Number of eigenvalues below threshold      ... 0
Time for construction of square roots      ...    0.031 sec
Total time needed                          ...    0.042 sec

-------------------
DFT GRID GENERATION
-------------------

General Integration Accuracy     IntAcc      ... 4.388
Radial Grid Type                 RadialGrid  ... OptM3 with GC (2021)
Angular Grid (max. ang.)         AngularGrid ... 4 (Lebedev-302)
Angular grid pruning method      GridPruning ... 4 (adaptive)
Weight generation scheme         WeightScheme... mBecke (2022)
Basis function cutoff            BFCut       ... 1.0000e-12
Integration weight cutoff        WCut        ... 1.0000e-14
Partially contracted basis set               ... off
Rotationally invariant grid construction     ... off
Angular grids for H and He will be reduced by one unit

Total number of grid points                  ...    80414
Total number of batches                      ...     1266
Average number of points per batch           ...       63
Average number of grid points per atom       ...     4232

--------------------
COSX GRID GENERATION
--------------------

GRIDX 1
-------
General Integration Accuracy     IntAcc      ... 3.816
Radial Grid Type                 RadialGrid  ... OptM3 with GC (2021)
Angular Grid (max. ang.)         AngularGrid ... 1 (Lebedev-50)
Angular grid pruning method      GridPruning ... 4 (adaptive)
Weight generation scheme         WeightScheme... mBecke (2022)
Basis function cutoff            BFCut       ... 1.0000e-12
Integration weight cutoff        WCut        ... 1.0000e-14
Partially contracted basis set               ... on
Rotationally invariant grid construction     ... off
Angular grids for H and He will be reduced by one unit

Total number of grid points                  ...    10256
Total number of batches                      ...       94
Average number of points per batch           ...      109
Average number of grid points per atom       ...      540
UseSFitting                                  ... on

GRIDX 2
-------
General Integration Accuracy     IntAcc      ... 4.020
Radial Grid Type                 RadialGrid  ... OptM3 with GC (2021)
Angular Grid (max. ang.)         AngularGrid ... 2 (Lebedev-110)
Angular grid pruning method      GridPruning ... 4 (adaptive)
Weight generation scheme         WeightScheme... mBecke (2022)
Basis function cutoff            BFCut       ... 1.0000e-12
Integration weight cutoff        WCut        ... 1.0000e-14
Partially contracted basis set               ... on
Rotationally invariant grid construction     ... off
Angular grids for H and He will be reduced by one unit

Total number of grid points                  ...    21489
Total number of batches                      ...      179
Average number of points per batch           ...      120
Average number of grid points per atom       ...     1131
UseSFitting                                  ... on

GRIDX 3
-------
General Integration Accuracy     IntAcc      ... 4.338
Radial Grid Type                 RadialGrid  ... OptM3 with GC (2021)
Angular Grid (max. ang.)         AngularGrid ... 3 (Lebedev-194)
Angular grid pruning method      GridPruning ... 4 (adaptive)
Weight generation scheme         WeightScheme... mBecke (2022)
Basis function cutoff            BFCut       ... 1.0000e-12
Integration weight cutoff        WCut        ... 1.0000e-14
Partially contracted basis set               ... on
Rotationally invariant grid construction     ... off
Angular grids for H and He will be reduced by one unit

Total number of grid points                  ...    46941
Total number of batches                      ...      378
Average number of points per batch           ...      124
Average number of grid points per atom       ...     2471
UseSFitting                                  ... on
Initializing property integral containers    ... done (  0.0 sec)

SHARK setup successfully completed in   1.3 seconds

Maximum memory used throughout the entire STARTUP-calculation: 22.5 MB


           ************************************************************
           *        Program running with 8 parallel MPI-processes     *
           *              working on a common directory               *
           ************************************************************
-------------------------------------------------------------------------------
                                 ORCA GUESS
                   Start orbitals & Density for SCF / CASSCF
-------------------------------------------------------------------------------

------------
SCF SETTINGS
------------
Hamiltonian:
 Density Functional     Method          .... DFT(GTOs)
 Exchange Functional    Exchange        .... B88
   X-Alpha parameter    XAlpha          ....  0.666667
   Becke's b parameter  XBeta           ....  0.004200
 Correlation Functional Correlation     .... LYP
 LDA part of GGA corr.  LDAOpt          .... VWN-3
 Gradients option       PostSCFGGA      .... off
 Hybrid DFT is turned on
   Fraction HF Exchange ScalHFX         ....  0.530000
   Scaling of DF-GGA-X  ScalDFX         ....  0.470000
   Scaling of DF-GGA-C  ScalDFC         ....  0.730000
   Scaling of DF-LDA-C  ScalLDAC        ....  0.730000
   Perturbative correction              ....  0.270000
   NL short-range parameter             ....  7.800000
 RI-approximation to the Coulomb term is turned on
   Number of AuxJ basis functions       .... 475
   RIJ-COSX (HFX calculated with COS-X)).... on


General Settings:
 Integral files         IntName         .... calc
 Hartree-Fock type      HFTyp           .... RHF
 Total Charge           Charge          ....    0
 Multiplicity           Mult            ....    1
 Number of Electrons    NEL             ....   56
 Basis Dimension        Dim             ....  158
 Nuclear Repulsion      ENuc            ....    335.0156044092 Eh

Convergence Acceleration:
 AO-DIIS                CNVDIIS         .... on
   Start iteration      DIISMaxIt       ....    12
   Startup error        DIISStart       ....  0.200000
   # of expansion vecs  DIISMaxEq       ....     5
   Bias factor          DIISBfac        ....   1.050
   Max. coefficient     DIISMaxC        ....  10.000
 MO-DIIS                CNVKDIIS        .... off
 Trust-Rad. Augm. Hess. CNVTRAH         .... auto
   Auto Start mean grad. ratio tolernc. ....  1.125000
   Auto Start start iteration           ....    50
   Auto Start num. interpolation iter.  ....    10
   Max. Number of Micro iterations      ....    24
   Max. Number of Macro iterations      .... Maxiter - #DIIS iter
   Number of Davidson start vectors     ....     2
   Converg. threshold    (grad. norm)   ....   2.000e-06
   Grad. Scal. Fac. for Micro threshold ....   0.100
   Minimum threshold for Micro iter.    ....   1.000e-02
   NR start threshold (gradient norm)   ....   1.000e-04
   Initial trust radius                 ....   0.400
   Minimum AH scaling param. (alpha)    ....   1.000
   Maximum AH scaling param. (alpha)    .... 1000.000
   Quad. conv. algorithm                .... NR
   White noise on init. David. guess    .... on
   Maximum white noise                  ....   0.010
   Pseudo random numbers                .... off
   Inactive MOs                         .... canonical
   Orbital update algorithm             .... Taylor
   Preconditioner                       .... Diag
   Full preconditioner red. dimension   ....   250
 SOSCF                  CNVSOSCF        .... on
   Start iteration      SOSCFMaxIt      ....   150
   Startup grad/error   SOSCFStart      ....  0.003300
   Hessian update       SOSCFHessUp     .... L-BFGS
 Level Shifting         CNVShift        .... on
   Level shift para.    LevelShift      ....    0.2500
   Turn off err/grad.   ShiftErr        ....    0.0010
 Zerner damping         CNVZerner       .... off
 Static damping         CNVDamp         .... on
   Fraction old density DampFac         ....    0.7000
   Max. Damping (<1)    DampMax         ....    0.9800
   Min. Damping (>=0)   DampMin         ....    0.0000
   Turn off err/grad.   DampErr         ....    0.1000

SCF Procedure:
 Maximum # iterations   MaxIter         ....   125
 SCF integral mode      SCFMode         .... Direct
   Integral package                     .... SHARK and LIBINT hybrid scheme
 Reset frequency        DirectResetFreq ....    20
 Integral Threshold     Thresh          ....  1.000e-12 Eh
 Primitive CutOff       TCut            ....  1.000e-14 Eh

Convergence Tolerance:
 Convergence Check Mode ConvCheckMode   .... Total+1el-Energy
 Convergence forced     ConvForced      .... 0
 Energy Change          TolE            ....  1.000e-09 Eh
 1-El. energy change                    ....  1.000e-06 Eh
 Orbital Gradient       TolG            ....  2.000e-06
 Orbital Rotation angle TolX            ....  2.000e-06
 DIIS Error             TolErr          ....  1.000e-08

------------------------------
INITIAL GUESS: MODEL POTENTIAL
------------------------------
Loading Hartree-Fock densities                     ... done
Calculating cut-offs                               ... done
Initializing the effective Hamiltonian             ... done
Setting up the integral package (SHARK)            ... done
Starting the Coulomb interaction                   ... done (   0.1 sec)
Making the grid                                    ... done (   0.1 sec)
Mapping shells                                     ... done
Starting the XC term evaluation                    ... done (   0.0 sec)
  promolecular density results
     # of electrons  =     55.996070525
     EX              =    -42.626832748
     EC              =     -0.604039215
     EX+EC           =    -43.230871963
Transforming the Hamiltonian                       ... done (   0.0 sec)
Diagonalizing the Hamiltonian                      ... done (   0.0 sec)
Back transforming the eigenvectors                 ... done (   0.0 sec)
Now organizing SCF variables                       ... done
                      ------------------
                      INITIAL GUESS DONE (   0.3 sec)
                      ------------------
             **** ENERGY FILE WAS UPDATED (calc.en.tmp) ****
Finished Guess after   0.4 sec
Maximum memory used throughout the entire GUESS-calculation: 12.3 MB


           ************************************************************
           *        Program running with 8 parallel MPI-processes     *
           *              working on a common directory               *
           ************************************************************

-------------------------------------------------------------------------------------------
                                      ORCA LEAN-SCF
                              memory conserving SCF solver
-------------------------------------------------------------------------------------------

--------------------
CPCM SOLVATION MODEL
--------------------
CPCM parameters:
  Epsilon                                         ...      16.7000
  Refrac                                          ...       1.2750
  Rsolv                                           ...       1.3000
  Surface type                                    ... GAUSSIAN VDW
  Discretization scheme                           ... Constant charge density
    Threshold for H atoms                         ...       5.0000 (charges/Ang^2)
    Threshold for non-H atoms                     ...       5.0000 (charges/Ang^2)
  Epsilon function type                           ...         CPCM
Solvent:                                          ... CUSTOM
Radii:
  Scheme                                          ... Element-dependent radii
  Radius for C  used is    3.8550 Bohr (=   2.0400 Ang.)
  Radius for H  used is    2.4944 Bohr (=   1.3200 Ang.)
  Radius for O  used is    3.4469 Bohr (=   1.8240 Ang.)
Calculating surface                               ...        done! (  0.0s)
Cavity surface points                             ...         1578
Cavity Volume                                     ...     957.3297
Cavity Surface-area                               ...     557.3908
Calculating surface distance matrix               ...        done! (  0.0s)
Performing Cholesky decomposition & store         ...        done! (  0.1s)
Overall time for CPCM initialization              ...                 0.2s

----------------------------------------D-I-I-S--------------------------------------------
Iteration    Energy (Eh)           Delta-E    RMSDP     MaxDP     DIISErr   Damp  Time(sec)
-------------------------------------------------------------------------------------------
               ***  Starting incremental Fock matrix formation  ***
    1    -309.9569630286895858     0.00e+00  3.05e-03  7.31e-02  1.63e-01  0.700   1.2
    2    -310.0405694110214085    -8.36e-02  2.20e-03  4.92e-02  9.69e-02  0.700   0.8
                               ***Turning on AO-DIIS***
    3    -310.0833732814455175    -4.28e-02  1.08e-03  2.05e-02  4.89e-02  0.700   0.8
    4    -310.1086626129663841    -2.53e-02  2.38e-03  5.17e-02  2.98e-02  0.000   0.7
                              *** Initializing SOSCF ***
---------------------------------------S-O-S-C-F--------------------------------------
Iteration    Energy (Eh)           Delta-E    RMSDP     MaxDP     MaxGrad    Time(sec)
--------------------------------------------------------------------------------------
    5    -310.1623686402342059    -5.37e-02  1.80e-04  2.53e-03  2.64e-03     0.9
               *** Restarting incremental Fock matrix formation ***
    6    -310.1625895625718954    -2.21e-04  1.22e-04  1.61e-03  3.28e-04     1.2
    7    -310.1625950615028273    -5.50e-06  3.09e-05  8.70e-04  3.30e-04     1.0
    8    -310.1625991991645037    -4.14e-06  6.33e-06  1.22e-04  2.84e-05     1.0
    9    -310.1625991837990455     1.54e-08  2.55e-06  5.77e-05  2.24e-05     0.9
   10    -310.1625992313486790    -4.75e-08  3.82e-07  8.83e-06  1.26e-06     0.9
   11    -310.1625992337415596    -2.39e-09  1.47e-07  3.78e-06  9.56e-07     0.8
   12    -310.1625992332760120     4.66e-10  2.49e-08  4.01e-07  1.02e-07     0.8
                 **** Energy Check signals convergence ****

               *****************************************************
               *                     SUCCESS                       *
               *           SCF CONVERGED AFTER  12 CYCLES          *
               *****************************************************

Recomputing exchange energy using gridx3       ... done (    1.158 sec)
Old exchange energy                            :    -23.107015670 Eh
New exchange energy                            :    -23.106913717 Eh
Exchange energy change after final integration :      0.000101953 Eh
Total energy after final integration           :   -310.162497280 Eh
             **** ENERGY FILE WAS UPDATED (calc.en.tmp) ****

----------------
TOTAL SCF ENERGY
----------------

Total Energy       :       -310.16249728032227 Eh           -8439.95063 eV

Components:
Nuclear Repulsion  :        335.01560440923214 Eh            9116.23806 eV
Electronic Energy  :       -645.17253649377221 Eh          -17556.03725 eV
One Electron Energy:      -1083.54352302510506 Eh          -29484.71824 eV
Two Electron Energy:        438.37098653133285 Eh           11928.68099 eV
CPCM Dielectric    :         -0.00566714873595 Eh              -0.15421 eV

Virial components:
Potential Energy   :       -617.50847898954419 Eh          -16803.25997 eV
Kinetic Energy     :        307.34598170922192 Eh            8363.30934 eV
Virial Ratio       :          2.00916399022182

DFT components:
N(Alpha)           :       28.000025784346 electrons
N(Beta)            :       28.000025784346 electrons
N(Total)           :       56.000051568692 electrons
E(X)               :      -20.494363103840 Eh       
E(C)               :       -1.347151575074 Eh       
E(XC)              :      -21.841514678914 Eh       

CPCM Solvation Model Properties:
Surface-charge          :         -0.02350405116623
Corrected charge        :         -0.00000000000000
Outlying charge corr.   :          0.00004058590054 Eh               0.00110 eV
Free-energy (cav+disp)  :  This term is not implemented in the current solvation scheme

---------------
SCF CONVERGENCE
---------------

  Last Energy change         ...   -4.6555e-10  Tolerance :   1.0000e-09
  Last MAX-Density change    ...    4.0119e-07  Tolerance :   1.0000e-08
  Last RMS-Density change    ...    2.4887e-08  Tolerance :   1.0000e-09
  Last DIIS Error            ...    2.6438e-03  Tolerance :   1.0000e-08
  Last Orbital Gradient      ...    1.0237e-07  Tolerance :   2.0000e-06
  Last Orbital Rotation      ...    1.7909e-07  Tolerance :   2.0000e-06


----------------
ORBITAL ENERGIES
----------------

  NO   OCC          E(Eh)            E(eV) 
   0   2.0000     -19.718849      -536.5772 
   1   2.0000     -10.663596      -290.1712 
   2   2.0000     -10.661488      -290.1138 
   3   2.0000     -10.617653      -288.9210 
   4   2.0000     -10.615973      -288.8753 
   5   2.0000     -10.613400      -288.8053 
   6   2.0000     -10.613037      -288.7954 
   7   2.0000      -1.170060       -31.8390 
   8   2.0000      -0.915764       -24.9192 
   9   2.0000      -0.862165       -23.4607 
  10   2.0000      -0.792276       -21.5589 
  11   2.0000      -0.738190       -20.0872 
  12   2.0000      -0.663656       -18.0590 
  13   2.0000      -0.638790       -17.3823 
  14   2.0000      -0.573867       -15.6157 
  15   2.0000      -0.547493       -14.8981 
  16   2.0000      -0.507619       -13.8130 
  17   2.0000      -0.503119       -13.6906 
  18   2.0000      -0.485539       -13.2122 
  19   2.0000      -0.455417       -12.3925 
  20   2.0000      -0.443276       -12.0622 
  21   2.0000      -0.429317       -11.6823 
  22   2.0000      -0.424982       -11.5644 
  23   2.0000      -0.408155       -11.1065 
  24   2.0000      -0.386101       -10.5063 
  25   2.0000      -0.382644       -10.4123 
  26   2.0000      -0.357224        -9.7206 
  27   2.0000      -0.312756        -8.5105 
  28   0.0000       0.108824         2.9612 
  29   0.0000       0.125455         3.4138 
  30   0.0000       0.131852         3.5879 
  31   0.0000       0.145169         3.9503 
  32   0.0000       0.179225         4.8769 
  33   0.0000       0.183110         4.9827 
  34   0.0000       0.186787         5.0827 
  35   0.0000       0.198731         5.4077 
  36   0.0000       0.204111         5.5541 
  37   0.0000       0.211013         5.7419 
  38   0.0000       0.224712         6.1147 
*Only the first 10 virtual orbitals were printed.

                    ********************************
                    * MULLIKEN POPULATION ANALYSIS *
                    ********************************

-----------------------
MULLIKEN ATOMIC CHARGES
-----------------------
   0 C :    0.032016
   1 C :    0.149587
   2 H :    0.002890
   3 C :   -0.230552
   4 H :    0.026225
   5 C :    0.052051
   6 C :   -0.025967
   7 C :    0.264348
   8 O :   -0.509829
   9 H :    0.019607
  10 H :    0.029499
  11 H :    0.026266
  12 H :    0.027894
  13 H :    0.029219
  14 H :    0.023071
  15 H :    0.023357
  16 H :    0.036942
  17 H :    0.018111
  18 H :    0.005265
Sum of atomic charges:   -0.0000000

--------------------------------
MULLIKEN REDUCED ORBITAL CHARGES
--------------------------------
  0 C s       :     2.996236  s :     2.996236
      pz      :     0.957878  p :     2.941115
      px      :     0.986375
      py      :     0.996862
      dz2     :     0.006642  d :     0.030633
      dxz     :     0.006420
      dyz     :     0.006859
      dx2y2   :     0.002576
      dxy     :     0.008136

  1 C s       :     3.068444  s :     3.068444
      pz      :     1.012364  p :     2.706179
      px      :     0.839859
      py      :     0.853956
      dz2     :     0.013474  d :     0.075791
      dxz     :     0.014686
      dyz     :     0.012681
      dx2y2   :     0.013151
      dxy     :     0.021799

  2 H s       :     0.977038  s :     0.977038
      pz      :     0.005813  p :     0.020072
      px      :     0.009571
      py      :     0.004688

  3 C s       :     3.172114  s :     3.172114
      pz      :     0.989232  p :     3.008868
      px      :     1.018269
      py      :     1.001367
      dz2     :     0.005890  d :     0.049571
      dxz     :     0.011072
      dyz     :     0.012935
      dx2y2   :     0.006348
      dxy     :     0.013326

  4 H s       :     0.952830  s :     0.952830
      pz      :     0.006824  p :     0.020945
      px      :     0.007692
      py      :     0.006429

  5 C s       :     2.988919  s :     2.988919
      pz      :     0.990078  p :     2.927637
      px      :     0.968215
      py      :     0.969344
      dz2     :     0.001851  d :     0.031393
      dxz     :     0.009199
      dyz     :     0.008708
      dx2y2   :     0.002553
      dxy     :     0.009081

  6 C s       :     3.053905  s :     3.053905
      pz      :     0.992361  p :     2.931291
      px      :     0.966027
      py      :     0.972903
      dz2     :     0.003532  d :     0.040771
      dxz     :     0.012690
      dyz     :     0.011608
      dx2y2   :     0.003659
      dxy     :     0.009282

  7 C s       :     2.982581  s :     2.982581
      pz      :     0.843140  p :     2.685184
      px      :     0.874008
      py      :     0.968036
      dz2     :     0.010389  d :     0.067887
      dxz     :     0.020201
      dyz     :     0.014097
      dx2y2   :     0.008859
      dxy     :     0.014342

  8 O s       :     3.786844  s :     3.786844
      pz      :     1.671173  p :     4.706351
      px      :     1.365075
      py      :     1.670104
      dz2     :     0.002980  d :     0.016634
      dxz     :     0.003581
      dyz     :     0.002740
      dx2y2   :     0.002182
      dxy     :     0.005151

  9 H s       :     0.956872  s :     0.956872
      pz      :     0.006638  p :     0.023521
      px      :     0.010769
      py      :     0.006114

 10 H s       :     0.946502  s :     0.946502
      pz      :     0.003731  p :     0.023999
      px      :     0.010874
      py      :     0.009394

 11 H s       :     0.950082  s :     0.950082
      pz      :     0.006436  p :     0.023652
      px      :     0.005497
      py      :     0.011719

 12 H s       :     0.948363  s :     0.948363
      pz      :     0.010326  p :     0.023743
      px      :     0.007011
      py      :     0.006406

 13 H s       :     0.947187  s :     0.947187
      pz      :     0.007769  p :     0.023594
      px      :     0.005921
      py      :     0.009904

 14 H s       :     0.953406  s :     0.953406
      pz      :     0.008030  p :     0.023523
      px      :     0.008613
      py      :     0.006881

 15 H s       :     0.954193  s :     0.954193
      pz      :     0.008008  p :     0.022450
      px      :     0.007995
      py      :     0.006447

 16 H s       :     0.940456  s :     0.940456
      pz      :     0.007059  p :     0.022602
      px      :     0.008258
      py      :     0.007285

 17 H s       :     0.959677  s :     0.959677
      pz      :     0.006919  p :     0.022212
      px      :     0.004631
      py      :     0.010662

 18 H s       :     0.973117  s :     0.973117
      pz      :     0.005715  p :     0.021617
      px      :     0.009937
      py      :     0.005966


                     *******************************
                     * LOEWDIN POPULATION ANALYSIS *
                     *******************************

----------------------
LOEWDIN ATOMIC CHARGES
----------------------
   0 C :   -0.056947
   1 C :    0.078140
   2 H :    0.006722
   3 C :   -0.050274
   4 H :    0.026039
   5 C :   -0.042902
   6 C :   -0.039742
   7 C :    0.094151
   8 O :   -0.234732
   9 H :    0.023109
  10 H :    0.029009
  11 H :    0.023386
  12 H :    0.022620
  13 H :    0.026616
  14 H :    0.023613
  15 H :    0.024664
  16 H :    0.028624
  17 H :    0.011955
  18 H :    0.005950

-------------------------------
LOEWDIN REDUCED ORBITAL CHARGES
-------------------------------
  0 C s       :     2.852369  s :     2.852369
      pz      :     1.024132  p :     3.131079
      px      :     1.053358
      py      :     1.053588
      dz2     :     0.016492  d :     0.073499
      dxz     :     0.015403
      dyz     :     0.016292
      dx2y2   :     0.006005
      dxy     :     0.019308

  1 C s       :     2.848176  s :     2.848176
      pz      :     1.043561  p :     2.908482
      px      :     0.920448
      py      :     0.944473
      dz2     :     0.028838  d :     0.165203
      dxz     :     0.031758
      dyz     :     0.028280
      dx2y2   :     0.028866
      dxy     :     0.047460

  2 H s       :     0.930184  s :     0.930184
      pz      :     0.019176  p :     0.063094
      px      :     0.028876
      py      :     0.015042

  3 C s       :     2.843945  s :     2.843945
      pz      :     1.033071  p :     3.093575
      px      :     1.034775
      py      :     1.025730
      dz2     :     0.011628  d :     0.112753
      dxz     :     0.025852
      dyz     :     0.031050
      dx2y2   :     0.012687
      dxy     :     0.031537

  4 H s       :     0.909943  s :     0.909943
      pz      :     0.020720  p :     0.064018
      px      :     0.023296
      py      :     0.020002

  5 C s       :     2.844818  s :     2.844818
      pz      :     1.048482  p :     3.123070
      px      :     1.035914
      py      :     1.038674
      dz2     :     0.004300  d :     0.075014
      dxz     :     0.021668
      dyz     :     0.021159
      dx2y2   :     0.005644
      dxy     :     0.022243

  6 C s       :     2.843701  s :     2.843701
      pz      :     1.029702  p :     3.099592
      px      :     1.037161
      py      :     1.032728
      dz2     :     0.007055  d :     0.096449
      dxz     :     0.031041
      dyz     :     0.028218
      dx2y2   :     0.007441
      dxy     :     0.022694

  7 C s       :     2.845822  s :     2.845822
      pz      :     0.942208  p :     2.910605
      px      :     0.937942
      py      :     1.030455
      dz2     :     0.021168  d :     0.149422
      dxz     :     0.044466
      dyz     :     0.032643
      dx2y2   :     0.018526
      dxy     :     0.032620

  8 O s       :     3.473064  s :     3.473064
      pz      :     1.665832  p :     4.732965
      px      :     1.397046
      py      :     1.670087
      dz2     :     0.004915  d :     0.028703
      dxz     :     0.006917
      dyz     :     0.003626
      dx2y2   :     0.003930
      dxy     :     0.009315

  9 H s       :     0.913612  s :     0.913612
      pz      :     0.019479  p :     0.063279
      px      :     0.027938
      py      :     0.015861

 10 H s       :     0.907070  s :     0.907070
      pz      :     0.011880  p :     0.063921
      px      :     0.027969
      py      :     0.024072

 11 H s       :     0.913000  s :     0.913000
      pz      :     0.019035  p :     0.063614
      px      :     0.014261
      py      :     0.030318

 12 H s       :     0.913623  s :     0.913623
      pz      :     0.027218  p :     0.063758
      px      :     0.019242
      py      :     0.017298

 13 H s       :     0.910203  s :     0.910203
      pz      :     0.020192  p :     0.063182
      px      :     0.016740
      py      :     0.026250

 14 H s       :     0.913250  s :     0.913250
      pz      :     0.020917  p :     0.063137
      px      :     0.023267
      py      :     0.018953

 15 H s       :     0.911684  s :     0.911684
      pz      :     0.021963  p :     0.063652
      px      :     0.022725
      py      :     0.018964

 16 H s       :     0.906929  s :     0.906929
      pz      :     0.020155  p :     0.064447
      px      :     0.023142
      py      :     0.021149

 17 H s       :     0.925255  s :     0.925255
      pz      :     0.019663  p :     0.062790
      px      :     0.013834
      py      :     0.029292

 18 H s       :     0.931609  s :     0.931609
      pz      :     0.016372  p :     0.062441
      px      :     0.028298
      py      :     0.017771


                      *****************************
                      * MAYER POPULATION ANALYSIS *
                      *****************************

  NA   - Mulliken gross atomic population
  ZA   - Total nuclear charge
  QA   - Mulliken gross atomic charge
  VA   - Mayer's total valence
  BVA  - Mayer's bonded valence
  FA   - Mayer's free valence

  ATOM       NA         ZA         QA         VA         BVA        FA
  0 C      5.9680     6.0000     0.0320     3.9394     3.9394    -0.0000
  1 C      5.8504     6.0000     0.1496     3.9703     3.9703    -0.0000
  2 H      0.9971     1.0000     0.0029     0.9776     0.9776    -0.0000
  3 C      6.2306     6.0000    -0.2306     4.0638     4.0638     0.0000
  4 H      0.9738     1.0000     0.0262     0.9735     0.9735     0.0000
  5 C      5.9479     6.0000     0.0521     3.9334     3.9334     0.0000
  6 C      6.0260     6.0000    -0.0260     3.9854     3.9854     0.0000
  7 C      5.7357     6.0000     0.2643     3.9357     3.9357    -0.0000
  8 O      8.5098     8.0000    -0.5098     1.9439     1.9439    -0.0000
  9 H      0.9804     1.0000     0.0196     0.9962     0.9962    -0.0000
 10 H      0.9705     1.0000     0.0295     0.9915     0.9915    -0.0000
 11 H      0.9737     1.0000     0.0263     0.9858     0.9858    -0.0000
 12 H      0.9721     1.0000     0.0279     0.9876     0.9876     0.0000
 13 H      0.9708     1.0000     0.0292     0.9836     0.9836     0.0000
 14 H      0.9769     1.0000     0.0231     0.9923     0.9923     0.0000
 15 H      0.9766     1.0000     0.0234     0.9804     0.9804     0.0000
 16 H      0.9631     1.0000     0.0369     0.9801     0.9801    -0.0000
 17 H      0.9819     1.0000     0.0181     0.9767     0.9767    -0.0000
 18 H      0.9947     1.0000     0.0053     0.9744     0.9744     0.0000

  Mayer bond orders larger than 0.100000
B(  0-C ,  1-C ) :   1.0695 B(  0-C ,  9-H ) :   0.9639 B(  0-C , 10-H ) :   0.9646 
B(  0-C , 11-H ) :   0.9688 B(  1-C ,  2-H ) :   0.9443 B(  1-C ,  3-C ) :   1.0109 
B(  1-C ,  8-O ) :   0.9320 B(  3-C ,  4-H ) :   0.9349 B(  3-C ,  5-C ) :   1.0570 
B(  3-C ,  6-C ) :   1.0292 B(  5-C , 12-H ) :   0.9725 B(  5-C , 13-H ) :   0.9695 
B(  5-C , 14-H ) :   0.9671 B(  6-C ,  7-C ) :   1.0779 B(  6-C , 15-H ) :   0.9408 
B(  6-C , 16-H ) :   0.9539 B(  7-C ,  8-O ) :   0.9470 B(  7-C , 17-H ) :   0.9569 
B(  7-C , 18-H ) :   0.9570 

-------
TIMINGS
-------

Total SCF time: 0 days 0 hours 0 min 12 sec 

Total time                  ....      12.727 sec
Sum of individual times     ....      12.698 sec  ( 99.8%)

SCF preparation             ....       0.434 sec  (  3.4%)
Fock matrix formation       ....      11.015 sec  ( 86.6%)
  Startup                   ....       0.082 sec  (  0.7% of F)
  Split-RI-J                ....       0.588 sec  (  5.3% of F)
  Chain of spheres X        ....       6.453 sec  ( 58.6% of F)
  XC integration            ....       1.277 sec  ( 11.6% of F)
    XC Preparation          ....       0.000 sec  (  0.0% of XC)
    Basis function eval.    ....       0.459 sec  ( 35.9% of XC)
    Density eval.           ....       0.264 sec  ( 20.7% of XC)
    XC-Functional eval.     ....       0.066 sec  (  5.1% of XC)
    XC-Potential eval.      ....       0.292 sec  ( 22.9% of XC)
  CPCM terms                ....       1.501 sec  ( 13.6% of F)
Diagonalization             ....       0.000 sec  (  0.0%)
Density matrix formation    ....       0.414 sec  (  3.3%)
Total Energy calculation    ....       0.116 sec  (  0.9%)
Population analysis         ....       0.019 sec  (  0.1%)
Orbital Transformation      ....       0.114 sec  (  0.9%)
Orbital Orthonormalization  ....       0.000 sec  (  0.0%)
DIIS solution               ....       0.223 sec  (  1.8%)
SOSCF solution              ....       0.360 sec  (  2.8%)
Finished LeanSCF after  12.8 sec

Maximum memory used throughout the entire LEANSCF-calculation: 17.7 MB


           ************************************************************
           *        Program running with 8 parallel MPI-processes     *
           *              working on a common directory               *
           ************************************************************

------------------------------------------------------------------------------
                                ORCA  MP2 
------------------------------------------------------------------------------

Freezing NCore=14 chemical core electrons

----------------------
RI-MP2 ENERGY+GRADIENT
----------------------
Dimension of the orbital basis            ...  158
Dimension of the AuxC basis               ...  504
Memory devoted to MP2                     ... 8000 MB   
Data format for matrix containers         ... DOUBLE
Compression type for matrix containers    ... UNCOMPRESSED
Overall scaling of the MP2 energy         ...   2.700e-01

-----------------------
SHARK RI TRANSFORMATION
-----------------------

Number of basis functions                ...    158
Number of aux functions                  ...    504
Number of operators                      ...      1
Generation of IJK                        ... YES
Generation of IAK                        ... YES
Generation of ABK                        ... NO
Orbital Range Operator  0:    0-  27 to   28- 157

Aux basis identifier                     ...   AUXC
Contraction scheme used                  ... SEGMENTED
Do orthogonalization                     ... YES
All operator combinations                ... NO
Transpose (ia|K)                         ... NO
Integral generator used                  ... LIBINT
Starting integral generation + trafo... 
Half trafo (segmented) done. Total time =  0.1 sec. integrals=  0.1 sec trafo=  0.0 sec
Integral generation and half transformation done (  0.1 sec)

Reading or making V^(-1/2)          ... done (  0.0 sec)
Sorting IJK integrals               ... done (  0.0 sec)
Sorting IAK integrals               ... done (  0.0 sec)

SHARK RI integral transformation done. Total time =  0.1 sec.

Opening buffers                              ... done
Frozen core precalculation                   ... done

Starting loop over batches of integrals:

Operator 0  - window                       ... (  7- 27)x( 28-157)
Operator 0  - Memory available             ...  8000 MB
Operator 0  - Memory needed per MO         ...   0.5 MB
Operator 0  - Number of orbitals per batch ... 3
Operator 0  - Number of batches            ... 1

OPERATOR  0   PASS   0:  MOs     7 ...    9 +   10 ...   12 +   13 ...   15 +   16 ...   18
                            +   19 ...   21 +   22 ...   24 +   25 ...   27
  Reading integrals       ... ok
  Internal MO   9
Closing buffer GIPV ( 0.01 GB; CompressionRatio= 1.00)
Time spent in pair loops =     0.237 sec
Deleting buffers (Ka|jb) ...done

-----------------------------------------------
 RI-MP2 CORRELATION ENERGY:     -0.339151737 Eh
-----------------------------------------------


---------------------
MP2 DENSITY FORMATION
---------------------

Completing the external part of the density      ... done
Storing the unrelaxed density                    ... done

Re-sorting 3-index density container for op 0    ... done
Computing external part of the Lagrangian        ... done
Calculating the xc-kernel                        ... done
Calculating G(D)                                 ... done
Completing the Lagrangian                        ... done
Solving the Z-vector equations                   ... Using XC Grid                  ... (calc.grid_cpscf.tmp) 
Recalculating density on grid  ... (calc.grho_cpscf0.tmp) done
Calculating the xc-kernel      ... (calc.fxc_cpscf0.tmp) done

-------------------
SHARK CP-SCF DRIVER
-------------------

Dimension of the orbital basis          ...    158
Dimension of the CPSCF-problem          ...   3640
Number of operators                     ...      1
Max. number of iterations               ...    128
Convergence Tolerance                   ... 3.0e-05
Number of perturbations                 ...      1
Perturbation type                       ... REAL

----------------------------
POPLE LINEAR EQUATION SOLVER
----------------------------

  ITERATION   0:   ||err||_max =   2.8649e-02 (   0.5 sec)
  ITERATION   1:   ||err||_max =   4.2082e-03 (   0.6 sec)
  ITERATION   2:   ||err||_max =   1.9073e-03 (   0.6 sec)
  ITERATION   3:   ||err||_max =   2.1572e-04 (   0.6 sec)
  ITERATION   4:   ||err||_max =   7.8959e-05 (   0.5 sec)
  ITERATION   5:   ||err||_max =   1.7692e-05 (   0.5 sec)
done
Finalizing the relaxed density                   ... done
Transforming P to the AO basis                   ... done
Storing the relaxed density                      ... done

------------------------------------
ENERGY WEIGHTED DENSITY FINALIZATION
------------------------------------

Gathering the parts of the W-matrix              ... done
Forming the Z-density                            ... done
Transforming Z to the AO basis                   ... done
Calculating G(Z)                                 ... done
Finalizing the W-matrix                          ... done
Transforming W to the AO basis and storing       ... done

----------------------------------
MP2 DERIVATIVE INTEGRAL GENERATION
----------------------------------

Input SCF Electron Density              ... calc.scfp
Input Correlated Electron Density       ... calc.pmp2re
Input Energy Weighted Density           ... calc.wmp2.tmp

Nuclear repulsion gradient              ... done (  0.0 sec)
HCore & Overlap gradient  (SHARK)       ... done (  0.0 sec)
Two-electron RIJ gradient terms         ... done (  0.3 sec)

-----------------------------------------------------------
MP2 COSX Grid Generation
-----------------------------------------------------------

General Integration Accuracy     IntAcc      ... 4.871
Radial Grid Type                 RadialGrid  ... OptM3 with GC (2021)
Angular Grid (max. ang.)         AngularGrid ... 4 (Lebedev-302)
Angular grid pruning method      GridPruning ... 4 (adaptive)
Weight generation scheme         WeightScheme... mBecke (2022)
Basis function cutoff            BFCut       ... 1.0000e-12
Integration weight cutoff        WCut        ... 1.0000e-14
Partially contracted basis set               ... on
Rotationally invariant grid construction     ... off
Angular grids for H and He will be reduced by one unit

Total number of grid points                  ...    92540
Total number of batches                      ...      731
Average number of points per batch           ...      126
Average number of grid points per atom       ...     4871
UseSFitting                                  ... on
Two-electron COSX gradient terms        ... 
Integration Timings:
Total Time                  =     3.2 sec
Basis fcn evaluation        =     0.0 sec
Density evaluation          =     0.1 sec
A evaluation                =     2.7 sec
A derivative evaluation     =     0.0 sec
S-fit derivative evaluation =     0.0 sec
anal. over. der. evaluation =     0.0 sec
num. over. der. evaluation  =     0.3 sec
K(P) evaluation             =     0.0 sec
finalize                    =     0.0 sec

done (  3.8 sec)
CPCM gradient                           ... done (  0.4 sec)
DFT XC gradient                         ... Exchange-correlation gradient    ... done
done (  0.5 sec)
Empirical dispersion gradient           ... 
-------------------
DISPERSION GRADIENT
-------------------

   1   C   :   -0.000133689   -0.000050868   -0.000305858
   2   C   :   -0.000064183   -0.000096303   -0.000103375
   3   H   :   -0.000100897   -0.000092613   -0.000011977
   4   C   :    0.000012214    0.000087219    0.000065664
   5   H   :    0.000062518    0.000099727   -0.000016616
   6   C   :   -0.000148334    0.000250929    0.000148555
   7   C   :    0.000137823   -0.000043956    0.000158717
   8   C   :    0.000209888   -0.000142122    0.000069887
   9   O   :    0.000071644   -0.000165990   -0.000046657
  10   H   :   -0.000019596    0.000012582   -0.000162463
  11   H   :   -0.000083569    0.000006776   -0.000127409
  12   H   :   -0.000056187   -0.000036561   -0.000106468
  13   H   :   -0.000083891    0.000132222    0.000031479
  14   H   :   -0.000043284    0.000122816    0.000056436
  15   H   :   -0.000107903    0.000076261    0.000090808
  16   H   :    0.000019589   -0.000049045    0.000121298
  17   H   :    0.000097529    0.000022262    0.000105948
  18   H   :    0.000091624   -0.000092259    0.000035105
  19   H   :    0.000138701   -0.000041077   -0.000003076

Difference to translation invariance:
           :   -0.0000000000    0.0000000000   -0.0000000000

Difference to rotation invariance:
           :    0.0000000000    0.0000000000   -0.0000000000

Norm of the Dispersion gradient    ...    0.0008096526
RMS gradient                       ...    0.0001072411
MAX gradient                       ...    0.0003058584
done (  0.0 sec)

                *********************************************
                * UNRELAXED MP2 DENSITY POPULATION ANALYSIS *
                *********************************************

------------------------------------------------------------------------------
                           ORCA POPULATION ANALYSIS
------------------------------------------------------------------------------
Input electron density              ... calc.pmp2ur
BaseName (.gbw .S,...)              ... calc

                    ********************************
                    * MULLIKEN POPULATION ANALYSIS *
                    ********************************

-----------------------
MULLIKEN ATOMIC CHARGES
-----------------------
   0 C :    0.029686
   1 C :    0.144799
   2 H :    0.003704
   3 C :   -0.231898
   4 H :    0.027138
   5 C :    0.049792
   6 C :   -0.027962
   7 C :    0.259111
   8 O :   -0.501711
   9 H :    0.020358
  10 H :    0.030253
  11 H :    0.027051
  12 H :    0.028693
  13 H :    0.030045
  14 H :    0.023861
  15 H :    0.024234
  16 H :    0.037792
  17 H :    0.018980
  18 H :    0.006074
Sum of atomic charges:    0.0000000

--------------------------------
MULLIKEN REDUCED ORBITAL CHARGES
--------------------------------
  0 C s       :     2.996568  s :     2.996568
      pz      :     0.956523  p :     2.937539
      px      :     0.985258
      py      :     0.995758
      dz2     :     0.007743  d :     0.036206
      dxz     :     0.007558
      dyz     :     0.008004
      dx2y2   :     0.003712
      dxy     :     0.009188
  1 C s       :     3.068314  s :     3.068314
      pz      :     1.010841  p :     2.705725
      px      :     0.840539
      py      :     0.854345
      dz2     :     0.014584  d :     0.081162
      dxz     :     0.015814
      dyz     :     0.013814
      dx2y2   :     0.014281
      dxy     :     0.022669
  2 H s       :     0.974850  s :     0.974850
      pz      :     0.006287  p :     0.021446
      px      :     0.009960
      py      :     0.005198
  3 C s       :     3.171968  s :     3.171968
      pz      :     0.987705  p :     3.004203
      px      :     1.016657
      py      :     0.999841
      dz2     :     0.007235  d :     0.055727
      dxz     :     0.012215
      dyz     :     0.014084
      dx2y2   :     0.007709
      dxy     :     0.014484
  4 H s       :     0.950564  s :     0.950564
      pz      :     0.007290  p :     0.022298
      px      :     0.008125
      py      :     0.006883
  5 C s       :     2.989269  s :     2.989269
      pz      :     0.988913  p :     2.924004
      px      :     0.967005
      py      :     0.968086
      dz2     :     0.003024  d :     0.036935
      dxz     :     0.010247
      dyz     :     0.009769
      dx2y2   :     0.003780
      dxy     :     0.010115
  6 C s       :     3.054198  s :     3.054198
      pz      :     0.990785  p :     2.927007
      px      :     0.964680
      py      :     0.971542
      dz2     :     0.004873  d :     0.046757
      dxz     :     0.013803
      dyz     :     0.012727
      dx2y2   :     0.004957
      dxy     :     0.010397
  7 C s       :     2.983009  s :     2.983009
      pz      :     0.843452  p :     2.684840
      px      :     0.874145
      py      :     0.967242
      dz2     :     0.011569  d :     0.073040
      dxz     :     0.021051
      dyz     :     0.015064
      dx2y2   :     0.009968
      dxy     :     0.015389
  8 O s       :     3.785988  s :     3.785988
      pz      :     1.666353  p :     4.692672
      px      :     1.361218
      py      :     1.665100
      dz2     :     0.004273  d :     0.023050
      dxz     :     0.004858
      dyz     :     0.004025
      dx2y2   :     0.003503
      dxy     :     0.006392
  9 H s       :     0.954817  s :     0.954817
      pz      :     0.007114  p :     0.024825
      px      :     0.011118
      py      :     0.006593
 10 H s       :     0.944457  s :     0.944457
      pz      :     0.004274  p :     0.025290
      px      :     0.011230
      py      :     0.009786
 11 H s       :     0.948004  s :     0.948004
      pz      :     0.006916  p :     0.024945
      px      :     0.005988
      py      :     0.012042
 12 H s       :     0.946252  s :     0.946252
      pz      :     0.010692  p :     0.025055
      px      :     0.007475
      py      :     0.006889
 13 H s       :     0.945067  s :     0.945067
      pz      :     0.008202  p :     0.024888
      px      :     0.006393
      py      :     0.010293
 14 H s       :     0.951304  s :     0.951304
      pz      :     0.008466  p :     0.024836
      px      :     0.009039
      py      :     0.007331
 15 H s       :     0.951972  s :     0.951972
      pz      :     0.008448  p :     0.023793
      px      :     0.008423
      py      :     0.006923
 16 H s       :     0.938343  s :     0.938343
      pz      :     0.007494  p :     0.023865
      px      :     0.008660
      py      :     0.007711
 17 H s       :     0.957519  s :     0.957519
      pz      :     0.007371  p :     0.023501
      px      :     0.005122
      py      :     0.011007
 18 H s       :     0.970952  s :     0.970952
      pz      :     0.006199  p :     0.022974
      px      :     0.010332
      py      :     0.006444


                     *******************************
                     * LOEWDIN POPULATION ANALYSIS *
                     *******************************

----------------------
LOEWDIN ATOMIC CHARGES
----------------------
   0 C :   -0.056392
   1 C :    0.074728
   2 H :    0.006443
   3 C :   -0.050465
   4 H :    0.025896
   5 C :   -0.042237
   6 C :   -0.039505
   7 C :    0.091225
   8 O :   -0.227524
   9 H :    0.022922
  10 H :    0.028814
  11 H :    0.023214
  12 H :    0.022465
  13 H :    0.026468
  14 H :    0.023458
  15 H :    0.024501
  16 H :    0.028498
  17 H :    0.011814
  18 H :    0.005676

-------------------------------
LOEWDIN REDUCED ORBITAL CHARGES
-------------------------------
  0 C s       :     2.852222  s :     2.852222
      pz      :     1.021699  p :     3.124091
      px      :     1.051061
      py      :     1.051331
      dz2     :     0.017802  d :     0.080079
      dxz     :     0.016745
      dyz     :     0.017636
      dx2y2   :     0.007240
      dxy     :     0.020656
  1 C s       :     2.848647  s :     2.848647
      pz      :     1.041281  p :     2.905107
      px      :     0.920056
      py      :     0.943769
      dz2     :     0.030167  d :     0.171518
      dxz     :     0.033079
      dyz     :     0.029631
      dx2y2   :     0.030055
      dxy     :     0.048587
  2 H s       :     0.927718  s :     0.927718
      pz      :     0.020018  p :     0.065840
      px      :     0.029966
      py      :     0.015856
  3 C s       :     2.844201  s :     2.844201
      pz      :     1.030608  p :     3.086099
      px      :     1.032263
      py      :     1.023228
      dz2     :     0.013059  d :     0.120164
      dxz     :     0.027348
      dyz     :     0.032561
      dx2y2   :     0.014155
      dxy     :     0.033040
  4 H s       :     0.907415  s :     0.907415
      pz      :     0.021595  p :     0.066688
      px      :     0.024221
      py      :     0.020872
  5 C s       :     2.844658  s :     2.844658
      pz      :     1.046171  p :     3.116010
      px      :     1.033546
      py      :     1.036293
      dz2     :     0.005535  d :     0.081569
      dxz     :     0.023007
      dyz     :     0.022509
      dx2y2   :     0.006941
      dxy     :     0.023577
  6 C s       :     2.843757  s :     2.843757
      pz      :     1.027193  p :     3.092164
      px      :     1.034684
      py      :     1.030286
      dz2     :     0.008458  d :     0.103585
      dxz     :     0.032500
      dyz     :     0.029707
      dx2y2   :     0.008796
      dxy     :     0.024123
  7 C s       :     2.846131  s :     2.846131
      pz      :     0.941487  p :     2.907248
      px      :     0.937173
      py      :     1.028588
      dz2     :     0.022359  d :     0.155396
      dxz     :     0.045543
      dyz     :     0.033887
      dx2y2   :     0.019737
      dxy     :     0.033870
  8 O s       :     3.472439  s :     3.472439
      pz      :     1.661015  p :     4.719396
      px      :     1.393167
      py      :     1.665214
      dz2     :     0.006295  d :     0.035690
      dxz     :     0.008360
      dyz     :     0.004971
      dx2y2   :     0.005304
      dxy     :     0.010759
  9 H s       :     0.911370  s :     0.911370
      pz      :     0.020284  p :     0.065707
      px      :     0.028846
      py      :     0.016577
 10 H s       :     0.904843  s :     0.904843
      pz      :     0.012532  p :     0.066343
      px      :     0.028890
      py      :     0.024921
 11 H s       :     0.910749  s :     0.910749
      pz      :     0.019827  p :     0.066037
      px      :     0.014947
      py      :     0.031263
 12 H s       :     0.911321  s :     0.911321
      pz      :     0.028116  p :     0.066214
      px      :     0.020043
      py      :     0.018055
 13 H s       :     0.907918  s :     0.907918
      pz      :     0.020990  p :     0.065613
      px      :     0.017457
      py      :     0.027167
 14 H s       :     0.910957  s :     0.910957
      pz      :     0.021728  p :     0.065585
      px      :     0.024135
      py      :     0.019722
 15 H s       :     0.909281  s :     0.909281
      pz      :     0.022860  p :     0.066218
      px      :     0.023594
      py      :     0.019764
 16 H s       :     0.904579  s :     0.904579
      pz      :     0.020990  p :     0.066924
      px      :     0.023984
      py      :     0.021949
 17 H s       :     0.922916  s :     0.922916
      pz      :     0.020461  p :     0.065270
      px      :     0.014588
      py      :     0.030222
 18 H s       :     0.929292  s :     0.929292
      pz      :     0.017157  p :     0.065032
      px      :     0.029341
      py      :     0.018534


                      *****************************
                      * MAYER POPULATION ANALYSIS *
                      *****************************

  NA   - Mulliken gross atomic population
  ZA   - Total nuclear charge
  QA   - Mulliken gross atomic charge
  VA   - Mayer's total valence
  BVA  - Mayer's bonded valence
  FA   - Mayer's free valence

  ATOM       NA         ZA         QA         VA         BVA        FA
  0 C      5.9703     6.0000     0.0297     3.9706     3.8678     0.1027
  1 C      5.8552     6.0000     0.1448     3.9976     3.8819     0.1157
  2 H      0.9963     1.0000     0.0037     0.9823     0.9592     0.0231
  3 C      6.2319     6.0000    -0.2319     4.0958     3.9747     0.1211
  4 H      0.9729     1.0000     0.0271     0.9781     0.9552     0.0229
  5 C      5.9502     6.0000     0.0498     3.9639     3.8610     0.1029
  6 C      6.0280     6.0000    -0.0280     4.0167     3.9054     0.1112
  7 C      5.7409     6.0000     0.2591     3.9630     3.8563     0.1067
  8 O      8.5017     8.0000    -0.5017     2.0414     1.8942     0.1472
  9 H      0.9796     1.0000     0.0204     1.0006     0.9793     0.0213
 10 H      0.9697     1.0000     0.0303     0.9956     0.9743     0.0213
 11 H      0.9729     1.0000     0.0271     0.9900     0.9687     0.0212
 12 H      0.9713     1.0000     0.0287     0.9918     0.9706     0.0213
 13 H      0.9700     1.0000     0.0300     0.9877     0.9666     0.0212
 14 H      0.9761     1.0000     0.0239     0.9966     0.9753     0.0213
 15 H      0.9758     1.0000     0.0242     0.9849     0.9627     0.0222
 16 H      0.9622     1.0000     0.0378     0.9842     0.9624     0.0217
 17 H      0.9810     1.0000     0.0190     0.9809     0.9596     0.0213
 18 H      0.9939     1.0000     0.0061     0.9789     0.9569     0.0220

  Mayer bond orders larger than 0.100000
B(  0-C ,  1-C ) :   1.0468 B(  0-C ,  9-H ) :   0.9481 B(  0-C , 10-H ) :   0.9486 
B(  0-C , 11-H ) :   0.9528 B(  1-C ,  2-H ) :   0.9276 B(  1-C ,  3-C ) :   0.9875 
B(  1-C ,  8-O ) :   0.9094 B(  3-C ,  4-H ) :   0.9184 B(  3-C ,  5-C ) :   1.0337 
B(  3-C ,  6-C ) :   1.0065 B(  5-C , 12-H ) :   0.9564 B(  5-C , 13-H ) :   0.9535 
B(  5-C , 14-H ) :   0.9512 B(  6-C ,  7-C ) :   1.0550 B(  6-C , 15-H ) :   0.9245 
B(  6-C , 16-H ) :   0.9378 B(  7-C ,  8-O ) :   0.9244 B(  7-C , 17-H ) :   0.9410 
B(  7-C , 18-H ) :   0.9407 


                *******************************************
                * RELAXED MP2 DENSITY POPULATION ANALYSIS *
                *******************************************

------------------------------------------------------------------------------
                           ORCA POPULATION ANALYSIS
------------------------------------------------------------------------------
Input electron density              ... calc.pmp2re
BaseName (.gbw .S,...)              ... calc

                    ********************************
                    * MULLIKEN POPULATION ANALYSIS *
                    ********************************

-----------------------
MULLIKEN ATOMIC CHARGES
-----------------------
   0 C :    0.026976
   1 C :    0.125120
   2 H :   -0.000706
   3 C :   -0.209067
   4 H :    0.023259
   5 C :    0.044683
   6 C :   -0.022960
   7 C :    0.237828
   8 O :   -0.452529
   9 H :    0.018713
  10 H :    0.028704
  11 H :    0.025731
  12 H :    0.027214
  13 H :    0.028775
  14 H :    0.022673
  15 H :    0.021486
  16 H :    0.034576
  17 H :    0.016456
  18 H :    0.003069
Sum of atomic charges:   -0.0000000

--------------------------------
MULLIKEN REDUCED ORBITAL CHARGES
--------------------------------
  0 C s       :     2.989354  s :     2.989354
      pz      :     0.965057  p :     2.948799
      px      :     0.986951
      py      :     0.996791
      dz2     :     0.007323  d :     0.034872
      dxz     :     0.007320
      dyz     :     0.007776
      dx2y2   :     0.003618
      dxy     :     0.008835
  1 C s       :     3.067797  s :     3.067797
      pz      :     1.013961  p :     2.727850
      px      :     0.850911
      py      :     0.862977
      dz2     :     0.014048  d :     0.079233
      dxz     :     0.015642
      dyz     :     0.013447
      dx2y2   :     0.014291
      dxy     :     0.021806
  2 H s       :     0.979678  s :     0.979678
      pz      :     0.006246  p :     0.021028
      px      :     0.009611
      py      :     0.005171
  3 C s       :     3.156564  s :     3.156564
      pz      :     0.986099  p :     2.998736
      px      :     1.013263
      py      :     0.999374
      dz2     :     0.007235  d :     0.053767
      dxz     :     0.011666
      dyz     :     0.013363
      dx2y2   :     0.007699
      dxy     :     0.013803
  4 H s       :     0.954710  s :     0.954710
      pz      :     0.007208  p :     0.022031
      px      :     0.007956
      py      :     0.006866
  5 C s       :     2.983443  s :     2.983443
      pz      :     0.991088  p :     2.936209
      px      :     0.972240
      py      :     0.972881
      dz2     :     0.002977  d :     0.035665
      dxz     :     0.009854
      dyz     :     0.009410
      dx2y2   :     0.003809
      dxy     :     0.009614
  6 C s       :     3.044657  s :     3.044657
      pz      :     0.993505  p :     2.933129
      px      :     0.966776
      py      :     0.972848
      dz2     :     0.004952  d :     0.045174
      dxz     :     0.013237
      dyz     :     0.012044
      dx2y2   :     0.005010
      dxy     :     0.009931
  7 C s       :     2.983137  s :     2.983137
      pz      :     0.852267  p :     2.707602
      px      :     0.883892
      py      :     0.971443
      dz2     :     0.011696  d :     0.071432
      dxz     :     0.020237
      dyz     :     0.014504
      dx2y2   :     0.009876
      dxy     :     0.015120
  8 O s       :     3.777422  s :     3.777422
      pz      :     1.652711  p :     4.652325
      px      :     1.347872
      py      :     1.651742
      dz2     :     0.004236  d :     0.022782
      dxz     :     0.004757
      dyz     :     0.004039
      dx2y2   :     0.003571
      dxy     :     0.006179
  9 H s       :     0.956912  s :     0.956912
      pz      :     0.007040  p :     0.024376
      px      :     0.010735
      py      :     0.006601
 10 H s       :     0.946476  s :     0.946476
      pz      :     0.004378  p :     0.024821
      px      :     0.010885
      py      :     0.009557
 11 H s       :     0.949770  s :     0.949770
      pz      :     0.006859  p :     0.024498
      px      :     0.006046
      py      :     0.011593
 12 H s       :     0.948183  s :     0.948183
      pz      :     0.010338  p :     0.024603
      px      :     0.007390
      py      :     0.006875
 13 H s       :     0.946790  s :     0.946790
      pz      :     0.008082  p :     0.024436
      px      :     0.006340
      py      :     0.010013
 14 H s       :     0.952923  s :     0.952923
      pz      :     0.008339  p :     0.024404
      px      :     0.008850
      py      :     0.007214
 15 H s       :     0.955080  s :     0.955080
      pz      :     0.008364  p :     0.023434
      px      :     0.008213
      py      :     0.006858
 16 H s       :     0.941988  s :     0.941988
      pz      :     0.007393  p :     0.023436
      px      :     0.008487
      py      :     0.007556
 17 H s       :     0.960577  s :     0.960577
      pz      :     0.007214  p :     0.022967
      px      :     0.005115
      py      :     0.010637
 18 H s       :     0.974417  s :     0.974417
      pz      :     0.006105  p :     0.022514
      px      :     0.010033
      py      :     0.006376


                     *******************************
                     * LOEWDIN POPULATION ANALYSIS *
                     *******************************

----------------------
LOEWDIN ATOMIC CHARGES
----------------------
   0 C :   -0.062529
   1 C :    0.067013
   2 H :    0.006565
   3 C :   -0.052359
   4 H :    0.027690
   5 C :   -0.047430
   6 C :   -0.043788
   7 C :    0.082090
   8 O :   -0.209333
   9 H :    0.024310
  10 H :    0.030476
  11 H :    0.024813
  12 H :    0.024095
  13 H :    0.028187
  14 H :    0.025080
  15 H :    0.026250
  16 H :    0.030096
  17 H :    0.012773
  18 H :    0.006001

-------------------------------
LOEWDIN REDUCED ORBITAL CHARGES
-------------------------------
  0 C s       :     2.853291  s :     2.853291
      pz      :     1.023379  p :     3.131112
      px      :     1.053773
      py      :     1.053960
      dz2     :     0.017240  d :     0.078126
      dxz     :     0.016387
      dyz     :     0.017308
      dx2y2   :     0.007092
      dxy     :     0.020099
  1 C s       :     2.850505  s :     2.850505
      pz      :     1.042122  p :     2.912868
      px      :     0.923926
      py      :     0.946820
      dz2     :     0.029638  d :     0.169613
      dxz     :     0.033034
      dyz     :     0.029276
      dx2y2   :     0.030152
      dxy     :     0.047513
  2 H s       :     0.927376  s :     0.927376
      pz      :     0.020024  p :     0.066058
      px      :     0.030068
      py      :     0.015966
  3 C s       :     2.844973  s :     2.844973
      pz      :     1.031755  p :     3.089149
      px      :     1.033370
      py      :     1.024024
      dz2     :     0.013072  d :     0.118237
      dxz     :     0.026807
      dyz     :     0.031813
      dx2y2   :     0.014241
      dxy     :     0.032304
  4 H s       :     0.905593  s :     0.905593
      pz      :     0.021639  p :     0.066717
      px      :     0.024176
      py      :     0.020903
  5 C s       :     2.845282  s :     2.845282
      pz      :     1.048688  p :     3.122464
      px      :     1.035408
      py      :     1.038369
      dz2     :     0.005454  d :     0.079684
      dxz     :     0.022410
      dyz     :     0.021982
      dx2y2   :     0.006963
      dxy     :     0.022875
  6 C s       :     2.844874  s :     2.844874
      pz      :     1.028220  p :     3.097272
      px      :     1.036829
      py      :     1.032222
      dz2     :     0.008555  d :     0.101642
      dxz     :     0.031779
      dyz     :     0.028880
      dx2y2   :     0.008890
      dxy     :     0.023538
  7 C s       :     2.847978  s :     2.847978
      pz      :     0.944904  p :     2.916543
      px      :     0.940509
      py      :     1.031130
      dz2     :     0.022475  d :     0.153390
      dxz     :     0.044472
      dyz     :     0.033203
      dx2y2   :     0.019597
      dxy     :     0.033644
  8 O s       :     3.474097  s :     3.474097
      pz      :     1.653348  p :     4.699432
      px      :     1.388263
      py      :     1.657821
      dz2     :     0.006323  d :     0.035804
      dxz     :     0.008368
      dyz     :     0.005016
      dx2y2   :     0.005382
      dxy     :     0.010714
  9 H s       :     0.909997  s :     0.909997
      pz      :     0.020363  p :     0.065693
      px      :     0.028712
      py      :     0.016617
 10 H s       :     0.903160  s :     0.903160
      pz      :     0.012721  p :     0.066364
      px      :     0.028788
      py      :     0.024855
 11 H s       :     0.909134  s :     0.909134
      pz      :     0.019955  p :     0.066053
      px      :     0.015019
      py      :     0.031080
 12 H s       :     0.909720  s :     0.909720
      pz      :     0.027985  p :     0.066184
      px      :     0.020098
      py      :     0.018101
 13 H s       :     0.906227  s :     0.906227
      pz      :     0.020988  p :     0.065586
      px      :     0.017508
      py      :     0.027091
 14 H s       :     0.909388  s :     0.909388
      pz      :     0.021701  p :     0.065532
      px      :     0.024095
      py      :     0.019736
 15 H s       :     0.907492  s :     0.907492
      pz      :     0.022870  p :     0.066258
      px      :     0.023578
      py      :     0.019809
 16 H s       :     0.902857  s :     0.902857
      pz      :     0.021062  p :     0.067048
      px      :     0.023975
      py      :     0.022010
 17 H s       :     0.921869  s :     0.921869
      pz      :     0.020510  p :     0.065358
      px      :     0.014713
      py      :     0.030135
 18 H s       :     0.928818  s :     0.928818
      pz      :     0.017233  p :     0.065181
      px      :     0.029379
      py      :     0.018569


                      *****************************
                      * MAYER POPULATION ANALYSIS *
                      *****************************

  NA   - Mulliken gross atomic population
  ZA   - Total nuclear charge
  QA   - Mulliken gross atomic charge
  VA   - Mayer's total valence
  BVA  - Mayer's bonded valence
  FA   - Mayer's free valence

  ATOM       NA         ZA         QA         VA         BVA        FA
  0 C      5.9730     6.0000     0.0270     3.9717     3.8691     0.1026
  1 C      5.8749     6.0000     0.1251     4.0516     3.9365     0.1151
  2 H      1.0007     1.0000    -0.0007     0.9813     0.9583     0.0230
  3 C      6.2091     6.0000    -0.2091     4.1328     4.0125     0.1203
  4 H      0.9767     1.0000     0.0233     0.9793     0.9564     0.0228
  5 C      5.9553     6.0000     0.0447     3.9715     3.8687     0.1028
  6 C      6.0230     6.0000    -0.0230     4.0368     3.9261     0.1108
  7 C      5.7622     6.0000     0.2378     3.9950     3.8886     0.1063
  8 O      8.4525     8.0000    -0.4525     2.1063     1.9605     0.1458
  9 H      0.9813     1.0000     0.0187     1.0026     0.9813     0.0213
 10 H      0.9713     1.0000     0.0287     0.9969     0.9757     0.0213
 11 H      0.9743     1.0000     0.0257     0.9906     0.9694     0.0212
 12 H      0.9728     1.0000     0.0272     0.9924     0.9711     0.0212
 13 H      0.9712     1.0000     0.0288     0.9881     0.9669     0.0212
 14 H      0.9773     1.0000     0.0227     0.9977     0.9765     0.0213
 15 H      0.9785     1.0000     0.0215     0.9858     0.9636     0.0222
 16 H      0.9654     1.0000     0.0346     0.9840     0.9623     0.0217
 17 H      0.9835     1.0000     0.0165     0.9797     0.9584     0.0213
 18 H      0.9969     1.0000     0.0031     0.9776     0.9556     0.0220

  Mayer bond orders larger than 0.100000
B(  0-C ,  1-C ) :   1.0512 B(  0-C ,  9-H ) :   0.9447 B(  0-C , 10-H ) :   0.9442 
B(  0-C , 11-H ) :   0.9487 B(  1-C ,  2-H ) :   0.9209 B(  1-C ,  3-C ) :   0.9916 
B(  1-C ,  8-O ) :   0.9369 B(  3-C ,  4-H ) :   0.9125 B(  3-C ,  5-C ) :   1.0404 
B(  3-C ,  6-C ) :   1.0151 B(  5-C , 12-H ) :   0.9524 B(  5-C , 13-H ) :   0.9498 
B(  5-C , 14-H ) :   0.9480 B(  6-C ,  7-C ) :   1.0587 B(  6-C , 15-H ) :   0.9179 
B(  6-C , 16-H ) :   0.9316 B(  7-C ,  8-O ) :   0.9484 B(  7-C , 17-H ) :   0.9348 
B(  7-C , 18-H ) :   0.9345 


-------
TIMINGS
-------

Total time                :   11.253 sec
Integral trafo            :    0.116 sec (  1.0%)
FC preparation            :    0.027 sec (  0.2%)
I/O of integrals          :    0.045 sec (  0.4%)
K(i,j) operators          :    0.032 sec (  0.3%)
T(i,j) pair energies      :    0.007 sec (  0.1%)
V**(-1/2)                 :    0.099 sec (  0.9%)
Gamma(ia|P)               :    0.030 sec (  0.3%)
Gamma-Trafo               :    0.014 sec (  0.1%)
D(virtual)                :    0.002 sec (  0.0%)
D(internal)               :    0.033 sec (  0.3%)
W(virtual)                :    0.003 sec (  0.0%)
W(internal)               :    0.041 sec (  0.4%)
L(virtual)                :    0.054 sec (  0.5%)
L(internal)               :    0.006 sec (  0.1%)
XC kernel                 :    0.017 sec (  0.2%)
G(D)                      :    0.950 sec (  8.4%)
G(Z)                      :    0.934 sec (  8.3%)
Z-vector solution         :    3.371 sec ( 30.0%)
3-index derivative        :    0.131 sec (  1.2%)
2-index derivative        :    0.029 sec (  0.3%)
Fock matrix gradient      :    5.048 sec ( 44.9%)


---------------------------------------
MP2 TOTAL ENERGY:     -310.501649018 Eh
---------------------------------------

The final MP2 gradient
  0:   0.00118601   0.00749485   0.00283665
  1:   0.01966120  -0.01170809   0.01772528
  2:  -0.00084576  -0.00663317   0.00146513
  3:   0.01230416  -0.01039098  -0.00529862
  4:   0.00696115   0.00487397  -0.00176957
  5:  -0.00002846  -0.00181055   0.00475390
  6:  -0.00786628   0.00710472  -0.01124073
  7:  -0.02694231   0.00687899  -0.00948334
  8:  -0.00187135  -0.00044719  -0.00456671
  9:   0.00552051   0.00277650  -0.00403822
 10:  -0.00530204   0.00479288   0.00041834
 11:  -0.00162564  -0.00676615  -0.00124157
 12:  -0.00133031   0.00128377  -0.00662000
 13:   0.00460731   0.00443581   0.00358038
 14:  -0.00404418  -0.00386635   0.00382545
 15:  -0.00574083  -0.00614414   0.00229932
 16:   0.00339506   0.00507168   0.00525387
 17:   0.00197196  -0.00062818   0.00888383
 18:  -0.00003816   0.00378856  -0.00671154

-----------------------------------
NORM OF THE MP2 GRADIENT:  0.055240
-----------------------------------

Maximum memory used throughout the entire MP2-calculation: 30.8 MB


-------------------------------------------------------------------------------
                          DFT DISPERSION CORRECTION                            
                                                                               
                              DFTD3 V3.1  Rev 1                                
                          USING Becke-Johnson damping                          
-------------------------------------------------------------------------------
The B2PLYP functional is recognized
Active option DFTDOPT                   ...         4   

molecular C6(AA) [au] = 2479.401260 


            DFT-D V3
 parameters
 s6 scaling factor         :     0.6400 
 a1 scaling factor         :     0.3065 
 s8 scaling factor         :     0.9147 
 a2 scaling factor         :     5.0570 
 ad hoc parameters k1-k3   :    16.0000     1.3333    -4.0000 

 Edisp/kcal,au: -7.671248738347  -0.012224911714 
 E6   /kcal   :  -4.514783235 
 E8   /kcal   :  -3.156465503 
 % E8         :  41.146697371 

-------------------------   ----------------
Dispersion correction           -0.012224912
-------------------------   ----------------


-------------------------   --------------------
FINAL SINGLE POINT ENERGY      -310.513873929333
-------------------------   --------------------

------------------------------------------------------------------------------
                         ORCA GEOMETRY RELAXATION STEP
------------------------------------------------------------------------------

Reading the OPT-File                    .... done
Getting information on internals        .... done
Copying old internal coords+grads       .... done
Making the new internal coordinates     .... (2022 redundants) done
Validating the new internal coordinates .... (2022 redundants) done
Calculating the B-matrix                .... done
Calculating the G,G- and P matrices     .... done
Transforming gradient to internals      .... done
Projecting the internal gradient        .... done
Number of atoms                         ....  19
Number of internal coordinates          ....  92
Current Energy                          ....  -310.513873929 Eh
Current gradient norm                   ....     0.055239984 Eh/bohr
Maximum allowed component of the step   ....  0.300
Current trust radius                    ....  0.300
Evaluating the initial hessian          ....  (Almloef) done
Projecting the Hessian                  .... done
Forming the augmented Hessian           .... done
Diagonalizing the augmented Hessian     .... done
Last element of RFO vector              ....  0.959517733
Lowest eigenvalues of augmented Hessian:
 -0.009601271  0.011123831  0.011308414  0.017438181  0.020527256
Length of the computed step             ....  0.293531022
The final length of the internal step   ....  0.293531022
Converting the step to Cartesian space:
 Initial RMS(Int)=    0.0306027245
Transforming coordinates:
 Iter   0:  RMS(Cart)=    0.0636885565 RMS(Int)=    0.0306766299
 Iter   5:  RMS(Cart)=    0.0000000103 RMS(Int)=    0.0000000068
done
Storing new coordinates                 .... done

                                .--------------------.
          ----------------------|Geometry convergence|-------------------------
          Item                value                   Tolerance       Converged
          ---------------------------------------------------------------------
          RMS gradient        0.0054508712            0.0000300000      NO
          MAX gradient        0.0225291971            0.0001000000      NO
          RMS step            0.0306027245            0.0006000000      NO
          MAX step            0.0871429567            0.0010000000      NO
          ........................................................
          Max(Bonds)      0.0292      Max(Angles)    3.10
          Max(Dihed)        4.99      Max(Improp)    0.00
          ---------------------------------------------------------------------

The optimization has not yet converged - more geometry cycles are needed


    ---------------------------------------------------------------------------
                         Redundant Internal Coordinates
                            (Angstroem and degrees)

        Definition                    Value    dE/dq     Step     New-Value
    ----------------------------------------------------------------------------
     1. B(C   1,C   0)                1.5279  0.004052 -0.0056    1.5224   
     2. B(H   2,C   1)                1.1148  0.004185 -0.0065    1.1083   
     3. B(C   3,C   1)                1.5305 -0.003700  0.0024    1.5329   
     4. B(H   4,C   3)                1.1164  0.008001 -0.0126    1.1038   
     5. B(C   5,C   3)                1.5303  0.002663 -0.0037    1.5266   
     6. B(C   6,C   3)                1.4976 -0.022529  0.0292    1.5267   
     7. B(C   7,C   6)                1.5178 -0.004654  0.0055    1.5233   
     8. B(O   8,C   7)                1.4166 -0.008284  0.0097    1.4263   
     9. B(O   8,C   1)                1.4182 -0.014793  0.0154    1.4335   
    10. B(H   9,C   0)                1.1110  0.007372 -0.0114    1.0996   
    11. B(H  10,C   0)                1.1098  0.007156 -0.0110    1.0988   
    12. B(H  11,C   0)                1.1104  0.006629 -0.0102    1.1002   
    13. B(H  12,C   5)                1.1096  0.006124 -0.0094    1.1002   
    14. B(H  13,C   5)                1.1105  0.007115 -0.0110    1.0995   
    15. B(H  14,C   5)                1.1111  0.006769 -0.0104    1.1006   
    16. B(H  15,C   6)                1.1154  0.007993 -0.0125    1.1028   
    17. B(H  16,C   6)                1.1109  0.007819 -0.0121    1.0989   
    18. B(H  17,C   7)                1.1104  0.005834 -0.0090    1.1014   
    19. B(H  18,C   7)                1.1136  0.004904 -0.0076    1.1059   
    20. A(C   1,C   0,H  11)          109.61 -0.003950    0.76    110.37   
    21. A(H   9,C   0,H  10)          109.14  0.000049   -0.15    108.99   
    22. A(H  10,C   0,H  11)          108.47  0.001346   -0.17    108.29   
    23. A(H   9,C   0,H  11)          108.63  0.001056   -0.12    108.51   
    24. A(C   1,C   0,H   9)          110.35  0.001075   -0.21    110.13   
    25. A(C   1,C   0,H  10)          110.59  0.000456   -0.10    110.48   
    26. A(H   2,C   1,C   3)          109.78  0.004314   -1.13    108.65   
    27. A(C   0,C   1,H   2)          109.45  0.002545   -0.40    109.05   
    28. A(C   0,C   1,O   8)          110.86  0.001696   -0.49    110.37   
    29. A(C   3,C   1,O   8)          106.84  0.007544   -0.91    105.94   
    30. A(C   0,C   1,C   3)          112.54 -0.010859    2.07    114.61   
    31. A(H   2,C   1,O   8)          107.21 -0.004902    0.79    107.99   
    32. A(H   4,C   3,C   5)          109.70 -0.000552   -0.43    109.28   
    33. A(C   1,C   3,C   6)           98.83 -0.000586    1.40    100.23   
    34. A(C   1,C   3,C   5)          115.14  0.002566   -0.16    114.98   
    35. A(C   1,C   3,H   4)          109.96  0.001627   -1.64    108.32   
    36. A(H   4,C   3,C   6)          108.38  0.005842   -0.56    107.82   
    37. A(C   5,C   3,C   6)          114.26 -0.008437    1.42    115.68   
    38. A(H  13,C   5,H  14)          108.78  0.001466   -0.33    108.45   
    39. A(H  12,C   5,H  14)          108.86  0.001578   -0.35    108.51   
    40. A(C   3,C   5,H  14)          110.73  0.000606   -0.14    110.58   
    41. A(H  12,C   5,H  13)          108.46  0.002523   -0.34    108.11   
    42. A(C   3,C   5,H  13)          109.73 -0.001602    0.33    110.06   
    43. A(C   3,C   5,H  12)          110.24 -0.004428    0.82    111.05   
    44. A(C   3,C   6,H  16)          115.55 -0.001003   -0.01    115.54   
    45. A(C   7,C   6,H  15)          108.81 -0.000514   -0.02    108.79   
    46. A(C   3,C   6,H  15)          109.51  0.005356   -0.45    109.05   
    47. A(C   3,C   6,C   7)           98.69 -0.008545    2.10    100.79   
    48. A(H  15,C   6,H  16)          109.20  0.000495   -0.50    108.69   
    49. A(C   7,C   6,H  16)          114.55  0.003826   -0.93    113.63   
    50. A(C   6,C   7,O   8)          107.25  0.012551   -1.53    105.72   
    51. A(H  17,C   7,H  18)          109.18  0.006616   -0.96    108.21   
    52. A(O   8,C   7,H  18)          107.67 -0.008323    1.51    109.18   
    53. A(C   6,C   7,H  18)          109.83 -0.001616    0.21    110.05   
    54. A(O   8,C   7,H  17)          112.06 -0.001294   -0.77    111.29   
    55. A(C   6,C   7,H  17)          110.79 -0.008000    1.56    112.34   
    56. A(C   1,O   8,C   7)          106.30 -0.015752    3.10    109.41   
    57. D(H   2,C   1,C   0,H  10)     60.98 -0.000463   -0.26     60.72   
    58. D(H   2,C   1,C   0,H   9)   -178.16  0.000607   -0.65   -178.81   
    59. D(C   3,C   1,C   0,H  11)    179.08  0.000150   -0.14    178.95   
    60. D(C   3,C   1,C   0,H  10)    -61.37 -0.000405    0.07    -61.31   
    61. D(C   3,C   1,C   0,H   9)     59.49  0.000665   -0.33     59.15   
    62. D(H   2,C   1,C   0,H  11)    -58.56  0.000092   -0.46    -59.02   
    63. D(H   4,C   3,C   1,C   0)    -46.69 -0.003833    3.90    -42.79   
    64. D(C   5,C   3,C   1,C   0)     77.84 -0.001281    1.86     79.69   
    65. D(C   5,C   3,C   1,O   8)   -160.26 -0.000737    1.91   -158.36   
    66. D(C   5,C   3,C   1,H   2)    -44.33 -0.000185    1.76    -42.57   
    67. D(H   4,C   3,C   1,H   2)   -168.85 -0.002737    3.80   -165.05   
    68. D(H   4,C   3,C   1,O   8)     75.22 -0.003289    3.95     79.17   
    69. D(H  12,C   5,C   3,H   4)     60.20  0.000476   -0.70     59.50   
    70. D(H  12,C   5,C   3,C   6)   -177.87  0.001742   -0.75   -178.62   
    71. D(H  12,C   5,C   3,C   1)    -64.46 -0.003203    1.97    -62.48   
    72. D(H  13,C   5,C   3,C   6)     62.74  0.002376   -1.04     61.70   
    73. D(H  13,C   5,C   3,H   4)    -59.19  0.001110   -0.99    -60.17   
    74. D(H  13,C   5,C   3,C   1)    176.16 -0.002569    1.69    177.84   
    75. D(H  15,C   6,C   3,C   5)     53.62  0.001438   -2.56     51.06   
    76. D(H  15,C   6,C   3,H   4)    176.26 -0.000670   -2.56    173.71   
    77. D(H  15,C   6,C   3,C   1)    -69.17  0.002752   -3.93    -73.10   
    78. D(C   7,C   6,C   3,C   5)    167.22 -0.001284   -1.78    165.44   
    79. D(C   7,C   6,C   3,H   4)    -70.14 -0.003392   -1.78    -71.91   
    80. D(C   7,C   6,C   3,C   1)     44.42  0.000030   -3.15     41.27   
    81. D(H  17,C   7,C   6,H  16)     74.66 -0.001679    3.67     78.34   
    82. D(H  17,C   7,C   6,H  15)    -47.86 -0.004593    4.99    -42.87   
    83. D(H  17,C   7,C   6,C   3)   -162.00 -0.006565    4.57   -157.43   
    84. D(O   8,C   7,C   6,H  16)   -162.76 -0.000016    2.69   -160.08   
    85. D(O   8,C   7,C   6,H  15)     74.72 -0.002930    4.00     78.72   
    86. D(O   8,C   7,C   6,C   3)    -39.43 -0.004903    3.58    -35.84   
    87. D(C   7,O   8,C   1,C   0)    136.93 -0.003331   -0.29    136.65   
    88. D(C   1,O   8,C   7,H  18)   -102.22 -0.001172   -0.99   -103.20   
    89. D(C   1,O   8,C   7,H  17)    137.71 -0.003137   -0.32    137.40   
    90. D(C   1,O   8,C   7,C   6)     15.93 -0.000796   -0.75     15.18   
    91. D(C   7,O   8,C   1,C   3)     13.98  0.004097   -1.95     12.03   
    92. D(C   7,O   8,C   1,H   2)   -103.66 -0.002278   -0.58   -104.23   
    ----------------------------------------------------------------------------

Geometry step timings:
Preparation and reading OPT file:      0.000 s ( 9.882 %)
Internal coordinates            :      0.000 s ( 1.303 %)
B/P matrices and projection     :      0.001 s (30.646 %)
Hessian update/contruction      :      0.000 s (10.367 %)
Making the step                 :      0.001 s (24.129 %)
Converting the step to Cartesian:      0.000 s ( 3.334 %)
Storing new data                :      0.000 s ( 1.000 %)
Checking convergence            :      0.000 s ( 0.152 %)
Final printing                  :      0.001 s (19.066 %)
Total time                      :      0.003 s

Time for energy+gradient        :     26.746 s
Time for complete geometry iter :     27.027 s

         *************************************************************
         *                GEOMETRY OPTIMIZATION CYCLE   2            *
         *************************************************************
---------------------------------
CARTESIAN COORDINATES (ANGSTROEM)
---------------------------------
  C      2.223930    0.171444   -1.220829
  C      2.638817   -0.185198    0.199826
  H      1.773247   -0.632674    0.727886
  C      3.161999    0.993826    1.027681
  H      3.831677    1.595512    0.388990
  C      2.082123    1.897731    1.616968
  C      4.026141    0.248839    2.042038
  C      4.686293   -0.789639    1.144446
  O      3.696839   -1.152663    0.183009
  H      3.076770    0.597984   -1.768407
  H      1.404059    0.902967   -1.209800
  H      1.878935   -0.725868   -1.755775
  H      1.490513    2.376425    0.822404
  H      2.543505    2.689962    2.224008
  H      1.401012    1.318886    2.259137
  H      3.370880   -0.269587    2.761843
  H      4.742285    0.867930    2.600074
  H      5.037659   -1.668046    1.708388
  H      5.553719   -0.343989    0.622872

----------------------------
CARTESIAN COORDINATES (A.U.)
----------------------------
  NO LB      ZA    FRAG     MASS         X           Y           Z
   0 C     6.0000    0    12.011    4.202619    0.323981   -2.307033
   1 C     6.0000    0    12.011    4.986641   -0.349973    0.377616
   2 H     1.0000    0     1.008    3.350951   -1.195581    1.375505
   3 C     6.0000    0    12.011    5.975312    1.878060    1.942036
   4 H     1.0000    0     1.008    7.240820    3.015081    0.735084
   5 C     6.0000    0    12.011    3.934642    3.586192    3.055627
   6 C     6.0000    0    12.011    7.608304    0.470238    3.858892
   7 C     6.0000    0    12.011    8.855810   -1.492202    2.162689
   8 O     8.0000    0    15.999    6.986014   -2.178217    0.345836
   9 H     1.0000    0     1.008    5.814254    1.130025   -3.341805
  10 H     1.0000    0     1.008    2.653288    1.706360   -2.286190
  11 H     1.0000    0     1.008    3.550673   -1.371691   -3.317934
  12 H     1.0000    0     1.008    2.816661    4.490792    1.554118
  13 H     1.0000    0     1.008    4.806529    5.083291    4.202767
  14 H     1.0000    0     1.008    2.647529    2.492334    4.269150
  15 H     1.0000    0     1.008    6.370040   -0.509445    5.219128
  16 H     1.0000    0     1.008    8.961621    1.640150    4.913427
  17 H     1.0000    0     1.008    9.519797   -3.152150    3.228385
  18 H     1.0000    0     1.008   10.495008   -0.650046    1.177058

--------------------------------
INTERNAL COORDINATES (ANGSTROEM)
--------------------------------
 C      0   0   0     0.000000000000     0.00000000     0.00000000
 C      1   0   0     1.522361481364     0.00000000     0.00000000
 H      2   1   0     1.108284208143   109.04905657     0.00000000
 C      2   1   3     1.532697378599   114.63654855   237.95460551
 H      4   2   1     1.103821368522   108.29293850   317.19291525
 C      4   2   1     1.526576215346   114.99365476    79.69359357
 C      4   2   1     1.526652190499   100.17826733   204.36864095
 C      7   4   2     1.523124905017   100.74798404    41.18120579
 O      8   7   4     1.426592480553   105.66708581   324.13081036
 H      1   2   3     1.099597169756   110.13383670   181.19318710
 H      1   2   3     1.098833917877   110.48319228    60.73036683
 H      1   2   3     1.100161749511   110.37391609   300.98424824
 H      6   4   2     1.100219503200   111.05222271   297.51028883
 H      6   4   2     1.099545531254   110.05419932   177.83422102
 H      6   4   2     1.100615251234   110.58401869    58.03326435
 H      7   4   2     1.102838254051   109.07123995   286.84896378
 H      7   4   2     1.098881501181   115.55503448   164.07579918
 H      8   7   4     1.101402237339   112.35194575   202.57057057
 H      8   7   4     1.105925564124   110.06789273    81.90015301

---------------------------
INTERNAL COORDINATES (A.U.)
---------------------------
 C      0   0   0     0.000000000000     0.00000000     0.00000000
 C      1   0   0     2.876846276609     0.00000000     0.00000000
 H      2   1   0     2.094353631941   109.04905657     0.00000000
 C      2   1   3     2.896378291731   114.63654855   237.95460551
 H      4   2   1     2.085920087276   108.29293850   317.19291525
 C      4   2   1     2.884810969562   114.99365476    79.69359357
 C      4   2   1     2.884954541794   100.17826733   204.36864095
 C      7   4   2     2.878288938237   100.74798404    41.18120579
 O      8   7   4     2.695869092957   105.66708581   324.13081036
 H      1   2   3     2.077937508474   110.13383670   181.19318710
 H      1   2   3     2.076495171451   110.48319228    60.73036683
 H      1   2   3     2.079004409592   110.37391609   300.98424824
 H      6   4   2     2.079113548246   111.05222271   297.51028883
 H      6   4   2     2.077839925847   110.05419932   177.83422102
 H      6   4   2     2.079861403649   110.58401869    58.03326435
 H      7   4   2     2.084062270169   109.07123995   286.84896378
 H      7   4   2     2.076585090865   115.55503448   164.07579918
 H      8   7   4     2.081348591858   112.35194575   202.57057057
 H      8   7   4     2.089896440697   110.06789273    81.90015301


           ************************************************************
           *        Program running with 8 parallel MPI-processes     *
           *              working on a common directory               *
           ************************************************************
------------------------------------------------------------------------------
                   ___                                                        
                  /   \      - P O W E R E D   B Y -                         
                 /     \                                                     
                 |  |  |   _    _      __       _____    __    __             
                 |  |  |  | |  | |    /  \     |  _  \  |  |  /  |          
                  \  \/   | |  | |   /    \    | | | |  |  | /  /          
                 / \  \   | |__| |  /  /\  \   | |_| |  |  |/  /          
                |  |  |   |  __  | /  /__\  \  |    /   |      \           
                |  |  |   | |  | | |   __   |  |    \   |  |\   \          
                \     /   | |  | | |  |  |  |  | |\  \  |  | \   \       
                 \___/    |_|  |_| |__|  |__|  |_| \__\ |__|  \__/        
                                                                              
                      - O R C A' S   B I G   F R I E N D -                    
                                      &                                       
                       - I N T E G R A L  F E E D E R -                       
                                                                              
 v1 FN, 2020, v2 2021, v3 2022-2024                                           
------------------------------------------------------------------------------


----------------------
SHARK INTEGRAL PACKAGE
----------------------

Number of atoms                             ...     19
Number of basis functions                   ...    158
Number of shells                            ...     78
Maximum angular momentum                    ...      2
Integral batch strategy                     ... SHARK/LIBINT Hybrid
RI-J (if used) integral strategy            ... SPLIT-RIJ (Revised 2003 algorithm where possible)
Printlevel                                  ...      1
Contraction scheme used                     ... SEGMENTED contraction
Prescreening option                         ... SCHWARTZ
   Thresh                                   ... 1.000e-12
   Tcut                                     ... 1.000e-14
   Tpresel                                  ... 1.000e-14 
Coulomb Range Separation                    ... NOT USED
Exchange Range Separation                   ... NOT USED
Multipole approximations                    ... NOT USED
Finite Nucleus Model                        ... NOT USED
CABS basis                                  ... NOT available
Auxiliary Coulomb fitting basis             ... AVAILABLE
   # of basis functions in Aux-J            ...    475
   # of shells in Aux-J                     ...    165
   Maximum angular momentum in Aux-J        ...      4
Auxiliary J/K fitting basis                 ... NOT available
Auxiliary Correlation fitting basis         ... AVAILABLE
   # of basis functions in Aux-C            ...    504
   # of shells in Aux-C                     ...    184
   Maximum angular momentum in Aux-C        ...      3
Auxiliary 'external' fitting basis          ... NOT available

Checking pre-screening integrals            ... done (  0.0 sec) Dimension = 78
Check shell pair data                       ... done (  0.0 sec)
Shell pair information
Shell pair cut-off parameter TPreSel        ...   1.0e-14
Total number of shell pairs                 ...      3081
Shell pairs after pre-screening             ...      3038
Total number of primitive shell pairs       ...     10567
Primitive shell pairs kept                  ...      8221
          la=0 lb=0:   1020 shell pairs
          la=1 lb=0:   1150 shell pairs
          la=1 lb=1:    345 shell pairs
          la=2 lb=0:    313 shell pairs
          la=2 lb=1:    182 shell pairs
          la=2 lb=2:     28 shell pairs

Calculating one electron integrals          ... done (  0.0 sec)
Calculating RI/J V-Matrix + Cholesky decomp.... done (  0.1 sec)
Calculating RI/C V-Matrix + Cholesky decomp.... done (  0.1 sec)
Calculating Nuclear repulsion               ... done (  0.0 sec) ENN=    333.292239154411 Eh

Diagonalization of the overlap matrix:
Smallest eigenvalue                        ... 1.030e-03
Time for diagonalization                   ...    0.004 sec
Threshold for overlap eigenvalues          ... 1.000e-07
Number of eigenvalues below threshold      ... 0
Time for construction of square roots      ...    0.024 sec
Total time needed                          ...    0.028 sec

-------------------
DFT GRID GENERATION
-------------------

General Integration Accuracy     IntAcc      ... 4.388
Radial Grid Type                 RadialGrid  ... OptM3 with GC (2021)
Angular Grid (max. ang.)         AngularGrid ... 4 (Lebedev-302)
Angular grid pruning method      GridPruning ... 4 (adaptive)
Weight generation scheme         WeightScheme... mBecke (2022)
Basis function cutoff            BFCut       ... 1.0000e-12
Integration weight cutoff        WCut        ... 1.0000e-14
Partially contracted basis set               ... off
Rotationally invariant grid construction     ... off
Angular grids for H and He will be reduced by one unit

Total number of grid points                  ...    80460
Total number of batches                      ...     1265
Average number of points per batch           ...       63
Average number of grid points per atom       ...     4235

--------------------
COSX GRID GENERATION
--------------------

GRIDX 1
-------
General Integration Accuracy     IntAcc      ... 3.816
Radial Grid Type                 RadialGrid  ... OptM3 with GC (2021)
Angular Grid (max. ang.)         AngularGrid ... 1 (Lebedev-50)
Angular grid pruning method      GridPruning ... 4 (adaptive)
Weight generation scheme         WeightScheme... mBecke (2022)
Basis function cutoff            BFCut       ... 1.0000e-12
Integration weight cutoff        WCut        ... 1.0000e-14
Partially contracted basis set               ... on
Rotationally invariant grid construction     ... off
Angular grids for H and He will be reduced by one unit

Total number of grid points                  ...    10259
Total number of batches                      ...       93
Average number of points per batch           ...      110
Average number of grid points per atom       ...      540
UseSFitting                                  ... on

GRIDX 2
-------
General Integration Accuracy     IntAcc      ... 4.020
Radial Grid Type                 RadialGrid  ... OptM3 with GC (2021)
Angular Grid (max. ang.)         AngularGrid ... 2 (Lebedev-110)
Angular grid pruning method      GridPruning ... 4 (adaptive)
Weight generation scheme         WeightScheme... mBecke (2022)
Basis function cutoff            BFCut       ... 1.0000e-12
Integration weight cutoff        WCut        ... 1.0000e-14
Partially contracted basis set               ... on
Rotationally invariant grid construction     ... off
Angular grids for H and He will be reduced by one unit

Total number of grid points                  ...    21504
Total number of batches                      ...      180
Average number of points per batch           ...      119
Average number of grid points per atom       ...     1132
UseSFitting                                  ... on

GRIDX 3
-------
General Integration Accuracy     IntAcc      ... 4.338
Radial Grid Type                 RadialGrid  ... OptM3 with GC (2021)
Angular Grid (max. ang.)         AngularGrid ... 3 (Lebedev-194)
Angular grid pruning method      GridPruning ... 4 (adaptive)
Weight generation scheme         WeightScheme... mBecke (2022)
Basis function cutoff            BFCut       ... 1.0000e-12
Integration weight cutoff        WCut        ... 1.0000e-14
Partially contracted basis set               ... on
Rotationally invariant grid construction     ... off
Angular grids for H and He will be reduced by one unit

Total number of grid points                  ...    46984
Total number of batches                      ...      380
Average number of points per batch           ...      123
Average number of grid points per atom       ...     2473
UseSFitting                                  ... on
Initializing property integral containers    ... done (  0.0 sec)

SHARK setup successfully completed in   1.1 seconds

Maximum memory used throughout the entire STARTUP-calculation: 22.7 MB


           ************************************************************
           *        Program running with 8 parallel MPI-processes     *
           *              working on a common directory               *
           ************************************************************
Occupation numbers will be reassigned to an Aufbau configuration
             **** ENERGY FILE WAS UPDATED (calc.en.tmp) ****
Finished Guess after   0.2 sec
Maximum memory used throughout the entire GUESS-calculation: 9.6 MB


           ************************************************************
           *        Program running with 8 parallel MPI-processes     *
           *              working on a common directory               *
           ************************************************************
--------------------
CPCM SOLVATION MODEL
--------------------
CPCM parameters:
  Epsilon                                         ...      16.7000
  Refrac                                          ...       1.2750
  Rsolv                                           ...       1.3000
  Surface type                                    ... GAUSSIAN VDW
  Discretization scheme                           ... Constant charge density
    Threshold for H atoms                         ...       5.0000 (charges/Ang^2)
    Threshold for non-H atoms                     ...       5.0000 (charges/Ang^2)
  Epsilon function type                           ...         CPCM
Solvent:                                          ... CUSTOM
Radii:
  Scheme                                          ... Element-dependent radii
  Radius for C  used is    3.8550 Bohr (=   2.0400 Ang.)
  Radius for H  used is    2.4944 Bohr (=   1.3200 Ang.)
  Radius for O  used is    3.4469 Bohr (=   1.8240 Ang.)
Calculating surface                               ...        done! (  0.0s)
Cavity surface points                             ...         1578
Cavity Volume                                     ...     957.7380
Cavity Surface-area                               ...     558.7515
Calculating surface distance matrix               ...        done! (  0.0s)
Performing Cholesky decomposition & store         ...        done! (  0.1s)
Overall time for CPCM initialization              ...                 0.2s

----------------------------------------D-I-I-S--------------------------------------------
Iteration    Energy (Eh)           Delta-E    RMSDP     MaxDP     DIISErr   Damp  Time(sec)
-------------------------------------------------------------------------------------------
               ***  Starting incremental Fock matrix formation  ***
    1    -310.1656969013687899     0.00e+00  2.62e-04  3.52e-03  2.03e-02  0.700   1.1
    2    -310.1665648013003533    -8.68e-04  2.36e-04  3.10e-03  1.64e-02  0.700   0.8
                               ***Turning on AO-DIIS***
    3    -310.1672535069271248    -6.89e-04  2.04e-04  2.65e-03  1.27e-02  0.700   0.7
    4    -310.1677740554886782    -5.21e-04  5.32e-04  6.73e-03  9.43e-03  0.000   0.8
                              *** Initializing SOSCF ***
---------------------------------------S-O-S-C-F--------------------------------------
Iteration    Energy (Eh)           Delta-E    RMSDP     MaxDP     MaxGrad    Time(sec)
--------------------------------------------------------------------------------------
    5    -310.1691661828577367    -1.39e-03  4.72e-05  6.47e-04  7.17e-04     0.8
               *** Restarting incremental Fock matrix formation ***
    6    -310.1691579891399329     8.19e-06  2.51e-05  3.60e-04  9.23e-05     1.1
    7    -310.1691585632223109    -5.74e-07  1.23e-05  1.91e-04  3.44e-05     0.9
    8    -310.1691586779640488    -1.15e-07  3.81e-06  5.08e-05  1.38e-05     0.9
    9    -310.1691586889720043    -1.10e-08  6.98e-07  1.67e-05  3.68e-06     0.9
   10    -310.1691586891820975    -2.10e-10  3.59e-07  6.79e-06  2.38e-06     0.8
                 **** Energy Check signals convergence ****

               *****************************************************
               *                     SUCCESS                       *
               *           SCF CONVERGED AFTER  10 CYCLES          *
               *****************************************************

Recomputing exchange energy using gridx3       ... done (    1.066 sec)
Old exchange energy                            :    -23.116071773 Eh
New exchange energy                            :    -23.115930050 Eh
Exchange energy change after final integration :      0.000141723 Eh
Total energy after final integration           :   -310.169016966 Eh
             **** ENERGY FILE WAS UPDATED (calc.en.tmp) ****

----------------
TOTAL SCF ENERGY
----------------

Total Energy       :       -310.16901696598364 Eh           -8440.12804 eV

Components:
Nuclear Repulsion  :        333.29223915441111 Eh            9069.34290 eV
Electronic Energy  :       -643.45560786403951 Eh          -17509.31725 eV
One Electron Energy:      -1080.16766323233605 Eh          -29392.85642 eV
Two Electron Energy:        436.71205536829655 Eh           11883.53917 eV
CPCM Dielectric    :         -0.00578997955364 Eh              -0.15755 eV

Virial components:
Potential Energy   :       -617.54205005739436 Eh          -16804.17349 eV
Kinetic Energy     :        307.37303309141066 Eh            8364.04545 eV
Virial Ratio       :          2.00909638638905

DFT components:
N(Alpha)           :       27.999986948756 electrons
N(Beta)            :       27.999986948756 electrons
N(Total)           :       55.999973897512 electrons
E(X)               :      -20.501783671658 Eh       
E(C)               :       -1.346795673996 Eh       
E(XC)              :      -21.848579345654 Eh       

CPCM Solvation Model Properties:
Surface-charge          :         -0.02324263093516
Corrected charge        :          0.00000000000000
Outlying charge corr.   :          0.00003961907634 Eh               0.00108 eV
Free-energy (cav+disp)  :  This term is not implemented in the current solvation scheme

---------------
SCF CONVERGENCE
---------------

  Last Energy change         ...    2.1009e-10  Tolerance :   1.0000e-09
  Last MAX-Density change    ...    6.7950e-06  Tolerance :   1.0000e-08
  Last RMS-Density change    ...    3.5892e-07  Tolerance :   1.0000e-09
  Last DIIS Error            ...    7.1660e-04  Tolerance :   1.0000e-08
  Last Orbital Gradient      ...    2.3821e-06  Tolerance :   2.0000e-06
  Last Orbital Rotation      ...    1.5866e-06  Tolerance :   2.0000e-06


Total SCF time: 0 days 0 hours 0 min 10 sec 
Finished LeanSCF after  10.5 sec

Maximum memory used throughout the entire LEANSCF-calculation: 18.0 MB


           ************************************************************
           *        Program running with 8 parallel MPI-processes     *
           *              working on a common directory               *
           ************************************************************

------------------------------------------------------------------------------
                                ORCA  MP2 
------------------------------------------------------------------------------

Freezing NCore=14 chemical core electrons

----------------------
RI-MP2 ENERGY+GRADIENT
----------------------
Dimension of the orbital basis            ...  158
Dimension of the AuxC basis               ...  504
Memory devoted to MP2                     ... 8000 MB   
Data format for matrix containers         ... DOUBLE
Compression type for matrix containers    ... UNCOMPRESSED
Overall scaling of the MP2 energy         ...   2.700e-01

-----------------------
SHARK RI TRANSFORMATION
-----------------------

Number of basis functions                ...    158
Number of aux functions                  ...    504
Number of operators                      ...      1
Generation of IJK                        ... YES
Generation of IAK                        ... YES
Generation of ABK                        ... NO
Orbital Range Operator  0:    0-  27 to   28- 157

Aux basis identifier                     ...   AUXC
Contraction scheme used                  ... SEGMENTED
Do orthogonalization                     ... YES
All operator combinations                ... NO
Transpose (ia|K)                         ... NO
Integral generator used                  ... LIBINT
Starting integral generation + trafo... 
Half trafo (segmented) done. Total time =  0.1 sec. integrals=  0.0 sec trafo=  0.0 sec
Integral generation and half transformation done (  0.1 sec)

Reading or making V^(-1/2)          ... done (  0.0 sec)
Sorting IJK integrals               ... done (  0.0 sec)
Sorting IAK integrals               ... done (  0.0 sec)

SHARK RI integral transformation done. Total time =  0.1 sec.

Opening buffers                              ... done
Frozen core precalculation                   ... done

Starting loop over batches of integrals:

Operator 0  - window                       ... (  7- 27)x( 28-157)
Operator 0  - Memory available             ...  8000 MB
Operator 0  - Memory needed per MO         ...   0.5 MB
Operator 0  - Number of orbitals per batch ... 3
Operator 0  - Number of batches            ... 1

OPERATOR  0   PASS   0:  MOs     7 ...    9 +   10 ...   12 +   13 ...   15 +   16 ...   18
                            +   19 ...   21 +   22 ...   24 +   25 ...   27
  Reading integrals       ... ok
  Internal MO   9
Closing buffer GIPV ( 0.01 GB; CompressionRatio= 1.00)
Time spent in pair loops =     0.241 sec
Deleting buffers (Ka|jb) ...done

-----------------------------------------------
 RI-MP2 CORRELATION ENERGY:     -0.338383738 Eh
-----------------------------------------------


---------------------
MP2 DENSITY FORMATION
---------------------

Completing the external part of the density      ... done
Storing the unrelaxed density                    ... done

Re-sorting 3-index density container for op 0    ... done
Computing external part of the Lagrangian        ... done
Calculating the xc-kernel                        ... done
Calculating G(D)                                 ... done
Completing the Lagrangian                        ... done
Solving the Z-vector equations                   ... Using XC Grid                  ... (calc.grid_cpscf.tmp) 
Recalculating density on grid  ... (calc.grho_cpscf0.tmp) done
Calculating the xc-kernel      ... (calc.fxc_cpscf0.tmp) done

-------------------
SHARK CP-SCF DRIVER
-------------------

Dimension of the orbital basis          ...    158
Dimension of the CPSCF-problem          ...   3640
Number of operators                     ...      1
Max. number of iterations               ...    128
Convergence Tolerance                   ... 3.0e-05
Number of perturbations                 ...      1
Perturbation type                       ... REAL

----------------------------
POPLE LINEAR EQUATION SOLVER
----------------------------

  ITERATION   0:   ||err||_max =   2.8365e-02 (   0.5 sec)
  ITERATION   1:   ||err||_max =   4.3011e-03 (   0.6 sec)
  ITERATION   2:   ||err||_max =   1.9270e-03 (   0.6 sec)
  ITERATION   3:   ||err||_max =   2.1299e-04 (   0.5 sec)
  ITERATION   4:   ||err||_max =   7.8872e-05 (   0.6 sec)
  ITERATION   5:   ||err||_max =   1.7092e-05 (   0.5 sec)
done
Finalizing the relaxed density                   ... done
Transforming P to the AO basis                   ... done
Storing the relaxed density                      ... done

------------------------------------
ENERGY WEIGHTED DENSITY FINALIZATION
------------------------------------

Gathering the parts of the W-matrix              ... done
Forming the Z-density                            ... done
Transforming Z to the AO basis                   ... done
Calculating G(Z)                                 ... done
Finalizing the W-matrix                          ... done
Transforming W to the AO basis and storing       ... done

----------------------------------
MP2 DERIVATIVE INTEGRAL GENERATION
----------------------------------

Input SCF Electron Density              ... calc.scfp
Input Correlated Electron Density       ... calc.pmp2re
Input Energy Weighted Density           ... calc.wmp2.tmp

Nuclear repulsion gradient              ... done (  0.0 sec)
HCore & Overlap gradient  (SHARK)       ... done (  0.0 sec)
Two-electron RIJ gradient terms         ... done (  0.3 sec)

-----------------------------------------------------------
MP2 COSX Grid Generation
-----------------------------------------------------------

General Integration Accuracy     IntAcc      ... 4.871
Radial Grid Type                 RadialGrid  ... OptM3 with GC (2021)
Angular Grid (max. ang.)         AngularGrid ... 4 (Lebedev-302)
Angular grid pruning method      GridPruning ... 4 (adaptive)
Weight generation scheme         WeightScheme... mBecke (2022)
Basis function cutoff            BFCut       ... 1.0000e-12
Integration weight cutoff        WCut        ... 1.0000e-14
Partially contracted basis set               ... on
Rotationally invariant grid construction     ... off
Angular grids for H and He will be reduced by one unit

Total number of grid points                  ...    92648
Total number of batches                      ...      735
Average number of points per batch           ...      126
Average number of grid points per atom       ...     4876
UseSFitting                                  ... on
Two-electron COSX gradient terms        ... 
Integration Timings:
Total Time                  =     3.2 sec
Basis fcn evaluation        =     0.0 sec
Density evaluation          =     0.1 sec
A evaluation                =     2.7 sec
A derivative evaluation     =     0.0 sec
S-fit derivative evaluation =     0.0 sec
anal. over. der. evaluation =     0.0 sec
num. over. der. evaluation  =     0.3 sec
K(P) evaluation             =     0.0 sec
finalize                    =     0.0 sec

done (  3.8 sec)
CPCM gradient                           ... done (  0.4 sec)
DFT XC gradient                         ... Exchange-correlation gradient    ... done
done (  0.5 sec)
Empirical dispersion gradient           ... 
-------------------
DISPERSION GRADIENT
-------------------

   1   C   :   -0.000127514   -0.000052274   -0.000302717
   2   C   :   -0.000069101   -0.000090717   -0.000109077
   3   H   :   -0.000105346   -0.000087933   -0.000015875
   4   C   :    0.000005144    0.000089719    0.000070234
   5   H   :    0.000056360    0.000103512   -0.000017529
   6   C   :   -0.000150250    0.000245823    0.000148280
   7   C   :    0.000145354   -0.000043791    0.000153817
   8   C   :    0.000208700   -0.000143409    0.000071859
   9   O   :    0.000069695   -0.000164403   -0.000043872
  10   H   :   -0.000016679    0.000012236   -0.000160697
  11   H   :   -0.000080209    0.000005770   -0.000128762
  12   H   :   -0.000054044   -0.000036771   -0.000105701
  13   H   :   -0.000084810    0.000129394    0.000034404
  14   H   :   -0.000044826    0.000121989    0.000056719
  15   H   :   -0.000108392    0.000073408    0.000090433
  16   H   :    0.000025850   -0.000046965    0.000124094
  17   H   :    0.000102427    0.000023180    0.000102004
  18   H   :    0.000088853   -0.000093452    0.000034279
  19   H   :    0.000138788   -0.000045318   -0.000001894

Difference to translation invariance:
           :   -0.0000000000   -0.0000000000    0.0000000000

Difference to rotation invariance:
           :   -0.0000000000   -0.0000000000   -0.0000000000

Norm of the Dispersion gradient    ...    0.0008066779
RMS gradient                       ...    0.0001068471
MAX gradient                       ...    0.0003027169
done (  0.0 sec)

-------
TIMINGS
-------

Total time                :   11.238 sec
Integral trafo            :    0.104 sec (  0.9%)
FC preparation            :    0.024 sec (  0.2%)
I/O of integrals          :    0.041 sec (  0.4%)
K(i,j) operators          :    0.032 sec (  0.3%)
T(i,j) pair energies      :    0.007 sec (  0.1%)
V**(-1/2)                 :    0.085 sec (  0.8%)
Gamma(ia|P)               :    0.030 sec (  0.3%)
Gamma-Trafo               :    0.014 sec (  0.1%)
D(virtual)                :    0.002 sec (  0.0%)
D(internal)               :    0.033 sec (  0.3%)
W(virtual)                :    0.003 sec (  0.0%)
W(internal)               :    0.039 sec (  0.4%)
L(virtual)                :    0.050 sec (  0.4%)
L(internal)               :    0.006 sec (  0.0%)
XC kernel                 :    0.017 sec (  0.1%)
G(D)                      :    0.986 sec (  8.8%)
G(Z)                      :    1.070 sec (  9.5%)
Z-vector solution         :    3.357 sec ( 29.9%)
3-index derivative        :    0.116 sec (  1.0%)
2-index derivative        :    0.029 sec (  0.3%)
Fock matrix gradient      :    5.003 sec ( 44.5%)


---------------------------------------
MP2 TOTAL ENERGY:     -310.507400704 Eh
---------------------------------------

The final MP2 gradient
  0:  -0.00197446   0.00447998  -0.00224002
  1:   0.00423561  -0.00377332   0.00454603
  2:   0.00047220  -0.00118301  -0.00010469
  3:   0.00191718  -0.00117796  -0.00427599
  4:   0.00053378  -0.00027351   0.00123266
  5:  -0.00339072   0.00241222   0.00218919
  6:   0.00111978   0.00422834   0.00041578
  7:  -0.00495634  -0.00382991  -0.00200850
  8:  -0.00086303   0.00104878  -0.00041073
  9:   0.00000439  -0.00030142   0.00003691
 10:   0.00022009  -0.00016908  -0.00012276
 11:  -0.00004070  -0.00079904   0.00027094
 12:   0.00045735  -0.00010356  -0.00076829
 13:   0.00114967  -0.00048294  -0.00029956
 14:   0.00041113  -0.00030421  -0.00023656
 15:  -0.00035398  -0.00192091  -0.00173096
 16:   0.00007857  -0.00110326   0.00135322
 17:   0.00195482   0.00198943   0.00332698
 18:  -0.00099017   0.00134513  -0.00109696

-----------------------------------
NORM OF THE MP2 GRADIENT:  0.015224
-----------------------------------

Maximum memory used throughout the entire MP2-calculation: 31.0 MB


-------------------------------------------------------------------------------
                          DFT DISPERSION CORRECTION                            
                                                                               
                              DFTD3 V3.1  Rev 1                                
                          USING Becke-Johnson damping                          
-------------------------------------------------------------------------------
-------------------------   ----------------
Dispersion correction           -0.012110334
-------------------------   ----------------


-------------------------   --------------------
FINAL SINGLE POINT ENERGY      -310.519511038016
-------------------------   --------------------

------------------------------------------------------------------------------
                         ORCA GEOMETRY RELAXATION STEP
------------------------------------------------------------------------------

Reading the OPT-File                    .... done
Getting information on internals        .... done
Copying old internal coords+grads       .... done
Making the new internal coordinates     .... (2022 redundants) done
Validating the new internal coordinates .... (2022 redundants) done
Calculating the B-matrix                .... done
Calculating the G,G- and P matrices     .... done
Transforming gradient to internals      .... done
Projecting the internal gradient        .... done
Number of atoms                         ....  19
Number of internal coordinates          ....  92
Current Energy                          ....  -310.519511038 Eh
Current gradient norm                   ....     0.015223778 Eh/bohr
Maximum allowed component of the step   ....  0.300
Current trust radius                    ....  0.300
Updating the Hessian (BFGS)             .... done
Forming the augmented Hessian           .... done
Diagonalizing the augmented Hessian     .... done
Last element of RFO vector              ....  0.985482325
Lowest eigenvalues of augmented Hessian:
 -0.001010935  0.011126186  0.011307227  0.017449820  0.019021649
Length of the computed step             ....  0.172279148
The final length of the internal step   ....  0.172279148
Converting the step to Cartesian space:
 Initial RMS(Int)=    0.0179613428
Transforming coordinates:
 Iter   0:  RMS(Cart)=    0.0343506000 RMS(Int)=    0.0179921235
done
Storing new coordinates                 .... done
The predicted energy change is          ....    -0.000520470
Previously predicted energy change      ....    -0.005214261
Actually observed energy change         ....    -0.005637109
Ratio of predicted to observed change   ....     1.081094528
New trust radius                        ....     0.450000000

                                .--------------------.
          ----------------------|Geometry convergence|-------------------------
          Item                value                   Tolerance       Converged
          ---------------------------------------------------------------------
          Energy change      -0.0056371087            0.0000010000      NO
          RMS gradient        0.0010826784            0.0000300000      NO
          MAX gradient        0.0031688763            0.0001000000      NO
          RMS step            0.0179613428            0.0006000000      NO
          MAX step            0.0593296938            0.0010000000      NO
          ........................................................
          Max(Bonds)      0.0056      Max(Angles)    1.22
          Max(Dihed)        3.40      Max(Improp)    0.00
          ---------------------------------------------------------------------

The optimization has not yet converged - more geometry cycles are needed


    ---------------------------------------------------------------------------
                         Redundant Internal Coordinates
                            (Angstroem and degrees)

        Definition                    Value    dE/dq     Step     New-Value
    ----------------------------------------------------------------------------
     1. B(C   1,C   0)                1.5224  0.003169 -0.0056    1.5167   
     2. B(H   2,C   1)                1.1083  0.000058 -0.0003    1.1079   
     3. B(C   3,C   1)                1.5327 -0.000773  0.0006    1.5333   
     4. B(H   4,C   3)                1.1038 -0.000540  0.0006    1.1045   
     5. B(C   5,C   3)                1.5266  0.002198 -0.0039    1.5226   
     6. B(C   6,C   3)                1.5267 -0.001664  0.0046    1.5313   
     7. B(C   7,C   6)                1.5231 -0.001024  0.0018    1.5250   
     8. B(O   8,C   7)                1.4266 -0.000641  0.0013    1.4279   
     9. B(O   8,C   1)                1.4338 -0.001978  0.0028    1.4366   
    10. B(H   9,C   0)                1.0996 -0.000134 -0.0001    1.0995   
    11. B(H  10,C   0)                1.0988 -0.000277  0.0002    1.0990   
    12. B(H  11,C   0)                1.1002  0.000537 -0.0014    1.0988   
    13. B(H  12,C   5)                1.1002  0.000259 -0.0008    1.0994   
    14. B(H  13,C   5)                1.0995 -0.000037 -0.0003    1.0992   
    15. B(H  14,C   5)                1.1006 -0.000226  0.0001    1.1007   
    16. B(H  15,C   6)                1.1028 -0.000021 -0.0004    1.1024   
    17. B(H  16,C   6)                1.0989  0.000114 -0.0006    1.0982   
    18. B(H  17,C   7)                1.1014  0.000737 -0.0017    1.0997   
    19. B(H  18,C   7)                1.1059  0.000292 -0.0008    1.1051   
    20. A(C   1,C   0,H  11)          110.37 -0.001080    0.30    110.67   
    21. A(H   9,C   0,H  10)          108.99  0.000074   -0.09    108.90   
    22. A(H  10,C   0,H  11)          108.29  0.000282   -0.06    108.23   
    23. A(H   9,C   0,H  11)          108.51  0.000258   -0.00    108.51   
    24. A(C   1,C   0,H   9)          110.13  0.000050   -0.02    110.11   
    25. A(C   1,C   0,H  10)          110.48  0.000429   -0.12    110.36   
    26. A(H   2,C   1,C   3)          108.65  0.001133   -0.26    108.39   
    27. A(C   0,C   1,H   2)          109.05  0.000231    0.01    109.06   
    28. A(C   0,C   1,O   8)          110.38  0.001811   -0.67    109.71   
    29. A(C   3,C   1,O   8)          105.87  0.001120   -0.14    105.73   
    30. A(C   0,C   1,C   3)          114.64 -0.002910    0.72    115.36   
    31. A(H   2,C   1,O   8)          108.03 -0.001341    0.32    108.35   
    32. A(H   4,C   3,C   5)          109.25 -0.000401   -0.02    109.24   
    33. A(C   1,C   3,C   6)          100.18 -0.000327    0.64    100.82   
    34. A(C   1,C   3,C   5)          114.99  0.000480   -0.20    114.79   
    35. A(C   1,C   3,H   4)          108.29  0.000702   -0.60    107.69   
    36. A(H   4,C   3,C   6)          107.88  0.000542    0.08    107.96   
    37. A(C   5,C   3,C   6)          115.65 -0.000871    0.12    115.77   
    38. A(H  13,C   5,H  14)          108.45  0.000838   -0.24    108.21   
    39. A(H  12,C   5,H  14)          108.51  0.000846   -0.24    108.27   
    40. A(C   3,C   5,H  14)          110.58 -0.000214    0.02    110.61   
    41. A(H  12,C   5,H  13)          108.11  0.001053   -0.19    107.92   
    42. A(C   3,C   5,H  13)          110.05 -0.001684    0.41    110.46   
    43. A(C   3,C   5,H  12)          111.05 -0.000741    0.22    111.27   
    44. A(C   3,C   6,H  16)          115.56  0.000593   -0.65    114.91   
    45. A(C   7,C   6,H  15)          108.76 -0.001314    0.60    109.37   
    46. A(C   3,C   6,H  15)          109.07  0.000788    0.03    109.10   
    47. A(C   3,C   6,C   7)          100.75 -0.000680    0.63    101.38   
    48. A(H  15,C   6,H  16)          108.70  0.000207   -0.15    108.55   
    49. A(C   7,C   6,H  16)          113.64  0.000267   -0.34    113.29   
    50. A(C   6,C   7,O   8)          105.67  0.001284   -0.09    105.58   
    51. A(H  17,C   7,H  18)          108.22  0.001904   -0.35    107.86   
    52. A(O   8,C   7,H  18)          109.19 -0.001974    0.63    109.82   
    53. A(C   6,C   7,H  18)          110.07 -0.000790    0.40    110.47   
    54. A(O   8,C   7,H  17)          111.31  0.002131   -1.22    110.09   
    55. A(C   6,C   7,H  17)          112.35 -0.002652    0.67    113.03   
    56. A(C   1,O   8,C   7)          109.40 -0.001642    0.75    110.15   
    57. D(H   2,C   1,C   0,H  10)     60.73 -0.000256   -0.29     60.44   
    58. D(H   2,C   1,C   0,H   9)   -178.81  0.000146   -0.50   -179.30   
    59. D(C   3,C   1,C   0,H  11)    178.94  0.000183   -0.49    178.45   
    60. D(C   3,C   1,C   0,H  10)    -61.32  0.000116   -0.45    -61.77   
    61. D(C   3,C   1,C   0,H   9)     59.15  0.000517   -0.66     58.49   
    62. D(H   2,C   1,C   0,H  11)    -59.02 -0.000188   -0.33    -59.34   
    63. D(H   4,C   3,C   1,C   0)    -42.81 -0.001507    2.19    -40.61   
    64. D(C   5,C   3,C   1,C   0)     79.69 -0.001162    1.54     81.23   
    65. D(C   5,C   3,C   1,O   8)   -158.39  0.000124    1.05   -157.34   
    66. D(C   5,C   3,C   1,H   2)    -42.57 -0.000313    1.22    -41.34   
    67. D(H   4,C   3,C   1,H   2)   -165.07 -0.000659    1.88   -163.19   
    68. D(H   4,C   3,C   1,O   8)     79.11 -0.000222    1.70     80.81   
    69. D(H  12,C   5,C   3,H   4)     59.49  0.000195    0.08     59.57   
    70. D(H  12,C   5,C   3,C   6)   -178.60 -0.000023    0.25   -178.36   
    71. D(H  12,C   5,C   3,C   1)    -62.49 -0.000753    1.04    -61.45   
    72. D(H  13,C   5,C   3,C   6)     61.72  0.000233    0.09     61.81   
    73. D(H  13,C   5,C   3,H   4)    -60.18  0.000452   -0.08    -60.27   
    74. D(H  13,C   5,C   3,C   1)    177.83 -0.000497    0.88    178.71   
    75. D(H  15,C   6,C   3,C   5)     51.07  0.001236   -2.31     48.76   
    76. D(H  15,C   6,C   3,H   4)    173.71  0.000532   -2.20    171.51   
    77. D(H  15,C   6,C   3,C   1)    -73.15  0.001347   -2.56    -75.71   
    78. D(C   7,C   6,C   3,C   5)    165.40 -0.000264   -1.35    164.06   
    79. D(C   7,C   6,C   3,H   4)    -71.96 -0.000968   -1.23    -73.19   
    80. D(C   7,C   6,C   3,C   1)     41.18 -0.000153   -1.59     39.59   
    81. D(H  17,C   7,C   6,H  16)     78.35 -0.002449    3.40     81.75   
    82. D(H  17,C   7,C   6,H  15)    -42.86 -0.001948    3.37    -39.50   
    83. D(H  17,C   7,C   6,C   3)   -157.43 -0.002037    2.86   -154.57   
    84. D(O   8,C   7,C   6,H  16)   -160.09 -0.000535    2.24   -157.85   
    85. D(O   8,C   7,C   6,H  15)     78.70 -0.000034    2.21     80.91   
    86. D(O   8,C   7,C   6,C   3)    -35.87 -0.000123    1.71    -34.16   
    87. D(C   7,O   8,C   1,C   0)    136.62 -0.000996   -0.09    136.53   
    88. D(C   1,O   8,C   7,H  18)   -103.19  0.000825   -1.47   -104.65   
    89. D(C   1,O   8,C   7,H  17)    137.40 -0.001583   -0.70    136.70   
    90. D(C   1,O   8,C   7,C   6)     15.17 -0.000400   -0.73     14.44   
    91. D(C   7,O   8,C   1,C   3)     12.01  0.000754   -0.47     11.54   
    92. D(C   7,O   8,C   1,H   2)   -104.23 -0.000478   -0.26   -104.49   
    ----------------------------------------------------------------------------

Geometry step timings:
Preparation and reading OPT file:      0.000 s ( 1.831 %)
Internal coordinates            :      0.000 s ( 0.264 %)
B/P matrices and projection     :      0.001 s ( 5.085 %)
Hessian update/contruction      :      0.017 s (84.143 %)
Making the step                 :      0.001 s ( 4.067 %)
Converting the step to Cartesian:      0.000 s ( 0.464 %)
Storing new data                :      0.000 s ( 0.165 %)
Checking convergence            :      0.000 s ( 0.070 %)
Final printing                  :      0.001 s ( 3.907 %)
Total time                      :      0.020 s

Time for energy+gradient        :     23.816 s
Time for complete geometry iter :     24.040 s

         *************************************************************
         *                GEOMETRY OPTIMIZATION CYCLE   3            *
         *************************************************************
---------------------------------
CARTESIAN COORDINATES (ANGSTROEM)
---------------------------------
  C      2.237275    0.169141   -1.229982
  C      2.629382   -0.173356    0.194591
  H      1.754884   -0.611283    0.715179
  C      3.153287    0.999493    1.031668
  H      3.807050    1.608955    0.382853
  C      2.072970    1.888997    1.631780
  C      4.041128    0.260198    2.036530
  C      4.683091   -0.798861    1.146833
  O      3.685769   -1.147059    0.185914
  H      3.097379    0.594100   -1.767054
  H      1.417290    0.900824   -1.235475
  H      1.900372   -0.728833   -1.766110
  H      1.462543    2.359255    0.847624
  H      2.525246    2.689695    2.233982
  H      1.406470    1.303278    2.283108
  H      3.402324   -0.232345    2.788007
  H      4.773018    0.890648    2.559028
  H      5.000591   -1.692811    1.702992
  H      5.570336   -0.386193    0.633291

----------------------------
CARTESIAN COORDINATES (A.U.)
----------------------------
  NO LB      ZA    FRAG     MASS         X           Y           Z
   0 C     6.0000    0    12.011    4.227837    0.319630   -2.324329
   1 C     6.0000    0    12.011    4.968812   -0.327595    0.367724
   2 H     1.0000    0     1.008    3.316251   -1.155158    1.351492
   3 C     6.0000    0    12.011    5.958849    1.888767    1.949570
   4 H     1.0000    0     1.008    7.194282    3.040485    0.723488
   5 C     6.0000    0    12.011    3.917346    3.569686    3.083617
   6 C     6.0000    0    12.011    7.636624    0.491703    3.848484
   7 C     6.0000    0    12.011    8.849760   -1.509629    2.167200
   8 O     8.0000    0    15.999    6.965094   -2.167628    0.351327
   9 H     1.0000    0     1.008    5.853198    1.122686   -3.339248
  10 H     1.0000    0     1.008    2.678289    1.702312   -2.334710
  11 H     1.0000    0     1.008    3.591182   -1.377294   -3.337465
  12 H     1.0000    0     1.008    2.763806    4.458346    1.601777
  13 H     1.0000    0     1.008    4.772024    5.082786    4.221614
  14 H     1.0000    0     1.008    2.657844    2.462839    4.314449
  15 H     1.0000    0     1.008    6.429460   -0.439069    5.268570
  16 H     1.0000    0     1.008    9.019697    1.683080    4.835863
  17 H     1.0000    0     1.008    9.449747   -3.198948    3.218188
  18 H     1.0000    0     1.008   10.526410   -0.729800    1.196746

--------------------------------
INTERNAL COORDINATES (ANGSTROEM)
--------------------------------
 C      0   0   0     0.000000000000     0.00000000     0.00000000
 C      1   0   0     1.516726718053     0.00000000     0.00000000
 H      2   1   0     1.107943459130   109.05795023     0.00000000
 C      2   1   3     1.533214780389   115.36544252   237.77597241
 H      4   2   1     1.104450953679   107.67765109   319.37466399
 C      4   2   1     1.522641274604   114.81038118    81.23951474
 C      4   2   1     1.531197137624   100.78271697   206.38572405
 C      7   4   2     1.524888957638   101.33452092    39.54512813
 O      8   7   4     1.428026040416   105.54124792   325.81947663
 H      1   2   3     1.099461345453   110.11140880   180.70434155
 H      1   2   3     1.098984491501   110.36062836    60.45049946
 H      1   2   3     1.098769426148   110.67154076   300.66625243
 H      6   4   2     1.099392875428   111.26672899   298.53939050
 H      6   4   2     1.099235345683   110.45814680   178.70276863
 H      6   4   2     1.100688884995   110.60843611    58.91993818
 H      7   4   2     1.102445732439   109.09085672   284.26845583
 H      7   4   2     1.098241628325   114.92736904   162.10668926
 H      8   7   4     1.099665153109   113.02045361   205.43328214
 H      8   7   4     1.105089895832   110.47415746    84.47251758

---------------------------
INTERNAL COORDINATES (A.U.)
---------------------------
 C      0   0   0     0.000000000000     0.00000000     0.00000000
 C      1   0   0     2.866198117121     0.00000000     0.00000000
 H      2   1   0     2.093709709626   109.05795023     0.00000000
 C      2   1   3     2.897356039416   115.36544252   237.77597241
 H      4   2   1     2.087109830801   107.67765109   319.37466399
 C      4   2   1     2.877375009206   114.81038118    81.23951474
 C      4   2   1     2.893543247153   100.78271697   206.38572405
 C      7   4   2     2.881622514576   101.33452092    39.54512813
 O      8   7   4     2.698578128495   105.54124792   325.81947663
 H      1   2   3     2.077680837739   110.11140880   180.70434155
 H      1   2   3     2.076779714363   110.36062836    60.45049946
 H      1   2   3     2.076373299745   110.67154076   300.66625243
 H      6   4   2     2.077551448144   111.26672899   298.53939050
 H      6   4   2     2.077253760067   110.45814680   178.70276863
 H      6   4   2     2.080000551291   110.60843611    58.91993818
 H      7   4   2     2.083320511820   109.09085672   284.26845583
 H      7   4   2     2.075375906406   114.92736904   162.10668926
 H      8   7   4     2.078065978393   113.02045361   205.43328214
 H      8   7   4     2.088317256486   110.47415746    84.47251758


           ************************************************************
           *        Program running with 8 parallel MPI-processes     *
           *              working on a common directory               *
           ************************************************************
------------------------------------------------------------------------------
                   ___                                                        
                  /   \      - P O W E R E D   B Y -                         
                 /     \                                                     
                 |  |  |   _    _      __       _____    __    __             
                 |  |  |  | |  | |    /  \     |  _  \  |  |  /  |          
                  \  \/   | |  | |   /    \    | | | |  |  | /  /          
                 / \  \   | |__| |  /  /\  \   | |_| |  |  |/  /          
                |  |  |   |  __  | /  /__\  \  |    /   |      \           
                |  |  |   | |  | | |   __   |  |    \   |  |\   \          
                \     /   | |  | | |  |  |  |  | |\  \  |  | \   \       
                 \___/    |_|  |_| |__|  |__|  |_| \__\ |__|  \__/        
                                                                              
                      - O R C A' S   B I G   F R I E N D -                    
                                      &                                       
                       - I N T E G R A L  F E E D E R -                       
                                                                              
 v1 FN, 2020, v2 2021, v3 2022-2024                                           
------------------------------------------------------------------------------


----------------------
SHARK INTEGRAL PACKAGE
----------------------

Number of atoms                             ...     19
Number of basis functions                   ...    158
Number of shells                            ...     78
Maximum angular momentum                    ...      2
Integral batch strategy                     ... SHARK/LIBINT Hybrid
RI-J (if used) integral strategy            ... SPLIT-RIJ (Revised 2003 algorithm where possible)
Printlevel                                  ...      1
Contraction scheme used                     ... SEGMENTED contraction
Prescreening option                         ... SCHWARTZ
   Thresh                                   ... 1.000e-12
   Tcut                                     ... 1.000e-14
   Tpresel                                  ... 1.000e-14 
Coulomb Range Separation                    ... NOT USED
Exchange Range Separation                   ... NOT USED
Multipole approximations                    ... NOT USED
Finite Nucleus Model                        ... NOT USED
CABS basis                                  ... NOT available
Auxiliary Coulomb fitting basis             ... AVAILABLE
   # of basis functions in Aux-J            ...    475
   # of shells in Aux-J                     ...    165
   Maximum angular momentum in Aux-J        ...      4
Auxiliary J/K fitting basis                 ... NOT available
Auxiliary Correlation fitting basis         ... AVAILABLE
   # of basis functions in Aux-C            ...    504
   # of shells in Aux-C                     ...    184
   Maximum angular momentum in Aux-C        ...      3
Auxiliary 'external' fitting basis          ... NOT available

Checking pre-screening integrals            ... done (  0.0 sec) Dimension = 78
Check shell pair data                       ... done (  0.0 sec)
Shell pair information
Shell pair cut-off parameter TPreSel        ...   1.0e-14
Total number of shell pairs                 ...      3081
Shell pairs after pre-screening             ...      3038
Total number of primitive shell pairs       ...     10567
Primitive shell pairs kept                  ...      8214
          la=0 lb=0:   1020 shell pairs
          la=1 lb=0:   1150 shell pairs
          la=1 lb=1:    345 shell pairs
          la=2 lb=0:    313 shell pairs
          la=2 lb=1:    182 shell pairs
          la=2 lb=2:     28 shell pairs

Calculating one electron integrals          ... done (  0.0 sec)
Calculating RI/J V-Matrix + Cholesky decomp.... done (  0.1 sec)
Calculating RI/C V-Matrix + Cholesky decomp.... done (  0.1 sec)
Calculating Nuclear repulsion               ... done (  0.0 sec) ENN=    333.020176065490 Eh

Diagonalization of the overlap matrix:
Smallest eigenvalue                        ... 1.025e-03
Time for diagonalization                   ...    0.004 sec
Threshold for overlap eigenvalues          ... 1.000e-07
Number of eigenvalues below threshold      ... 0
Time for construction of square roots      ...    0.030 sec
Total time needed                          ...    0.034 sec

-------------------
DFT GRID GENERATION
-------------------

General Integration Accuracy     IntAcc      ... 4.388
Radial Grid Type                 RadialGrid  ... OptM3 with GC (2021)
Angular Grid (max. ang.)         AngularGrid ... 4 (Lebedev-302)
Angular grid pruning method      GridPruning ... 4 (adaptive)
Weight generation scheme         WeightScheme... mBecke (2022)
Basis function cutoff            BFCut       ... 1.0000e-12
Integration weight cutoff        WCut        ... 1.0000e-14
Partially contracted basis set               ... off
Rotationally invariant grid construction     ... off
Angular grids for H and He will be reduced by one unit

Total number of grid points                  ...    80469
Total number of batches                      ...     1266
Average number of points per batch           ...       63
Average number of grid points per atom       ...     4235

--------------------
COSX GRID GENERATION
--------------------

GRIDX 1
-------
General Integration Accuracy     IntAcc      ... 3.816
Radial Grid Type                 RadialGrid  ... OptM3 with GC (2021)
Angular Grid (max. ang.)         AngularGrid ... 1 (Lebedev-50)
Angular grid pruning method      GridPruning ... 4 (adaptive)
Weight generation scheme         WeightScheme... mBecke (2022)
Basis function cutoff            BFCut       ... 1.0000e-12
Integration weight cutoff        WCut        ... 1.0000e-14
Partially contracted basis set               ... on
Rotationally invariant grid construction     ... off
Angular grids for H and He will be reduced by one unit

Total number of grid points                  ...    10270
Total number of batches                      ...       93
Average number of points per batch           ...      110
Average number of grid points per atom       ...      541
UseSFitting                                  ... on

GRIDX 2
-------
General Integration Accuracy     IntAcc      ... 4.020
Radial Grid Type                 RadialGrid  ... OptM3 with GC (2021)
Angular Grid (max. ang.)         AngularGrid ... 2 (Lebedev-110)
Angular grid pruning method      GridPruning ... 4 (adaptive)
Weight generation scheme         WeightScheme... mBecke (2022)
Basis function cutoff            BFCut       ... 1.0000e-12
Integration weight cutoff        WCut        ... 1.0000e-14
Partially contracted basis set               ... on
Rotationally invariant grid construction     ... off
Angular grids for H and He will be reduced by one unit

Total number of grid points                  ...    21522
Total number of batches                      ...      179
Average number of points per batch           ...      120
Average number of grid points per atom       ...     1133
UseSFitting                                  ... on

GRIDX 3
-------
General Integration Accuracy     IntAcc      ... 4.338
Radial Grid Type                 RadialGrid  ... OptM3 with GC (2021)
Angular Grid (max. ang.)         AngularGrid ... 3 (Lebedev-194)
Angular grid pruning method      GridPruning ... 4 (adaptive)
Weight generation scheme         WeightScheme... mBecke (2022)
Basis function cutoff            BFCut       ... 1.0000e-12
Integration weight cutoff        WCut        ... 1.0000e-14
Partially contracted basis set               ... on
Rotationally invariant grid construction     ... off
Angular grids for H and He will be reduced by one unit

Total number of grid points                  ...    47019
Total number of batches                      ...      380
Average number of points per batch           ...      123
Average number of grid points per atom       ...     2475
UseSFitting                                  ... on
Initializing property integral containers    ... done (  0.0 sec)

SHARK setup successfully completed in   1.2 seconds

Maximum memory used throughout the entire STARTUP-calculation: 22.7 MB


           ************************************************************
           *        Program running with 8 parallel MPI-processes     *
           *              working on a common directory               *
           ************************************************************
Occupation numbers will be reassigned to an Aufbau configuration
             **** ENERGY FILE WAS UPDATED (calc.en.tmp) ****
Finished Guess after   0.2 sec
Maximum memory used throughout the entire GUESS-calculation: 9.6 MB


           ************************************************************
           *        Program running with 8 parallel MPI-processes     *
           *              working on a common directory               *
           ************************************************************
--------------------
CPCM SOLVATION MODEL
--------------------
CPCM parameters:
  Epsilon                                         ...      16.7000
  Refrac                                          ...       1.2750
  Rsolv                                           ...       1.3000
  Surface type                                    ... GAUSSIAN VDW
  Discretization scheme                           ... Constant charge density
    Threshold for H atoms                         ...       5.0000 (charges/Ang^2)
    Threshold for non-H atoms                     ...       5.0000 (charges/Ang^2)
  Epsilon function type                           ...         CPCM
Solvent:                                          ... CUSTOM
Radii:
  Scheme                                          ... Element-dependent radii
  Radius for C  used is    3.8550 Bohr (=   2.0400 Ang.)
  Radius for H  used is    2.4944 Bohr (=   1.3200 Ang.)
  Radius for O  used is    3.4469 Bohr (=   1.8240 Ang.)
Calculating surface                               ...        done! (  0.0s)
Cavity surface points                             ...         1582
Cavity Volume                                     ...     956.7550
Cavity Surface-area                               ...     558.5364
Calculating surface distance matrix               ...        done! (  0.0s)
Performing Cholesky decomposition & store         ...        done! (  0.1s)
Overall time for CPCM initialization              ...                 0.2s

----------------------------------------D-I-I-S--------------------------------------------
Iteration    Energy (Eh)           Delta-E    RMSDP     MaxDP     DIISErr   Damp  Time(sec)
-------------------------------------------------------------------------------------------
               ***  Starting incremental Fock matrix formation  ***
    1    -310.1690591048524084     0.00e+00  1.16e-04  2.21e-03  1.16e-02  0.700   1.1
    2    -310.1692695577969516    -2.10e-04  1.05e-04  2.01e-03  9.32e-03  0.700   0.9
                               ***Turning on AO-DIIS***
    3    -310.1694395671320308    -1.70e-04  9.21e-05  1.80e-03  7.23e-03  0.700   0.7
    4    -310.1695697130978715    -1.30e-04  2.40e-04  4.63e-03  5.32e-03  0.000   0.7
                              *** Initializing SOSCF ***
---------------------------------------S-O-S-C-F--------------------------------------
Iteration    Energy (Eh)           Delta-E    RMSDP     MaxDP     MaxGrad    Time(sec)
--------------------------------------------------------------------------------------
    5    -310.1699231101299574    -3.53e-04  2.07e-05  2.68e-04  3.30e-04     0.8
               *** Restarting incremental Fock matrix formation ***
    6    -310.1699235911041796    -4.81e-07  1.17e-05  1.59e-04  5.15e-05     1.1
    7    -310.1699237291061308    -1.38e-07  5.39e-06  7.97e-05  1.03e-05     0.9
    8    -310.1699237467598778    -1.77e-08  1.54e-06  3.32e-05  1.04e-05     0.9
    9    -310.1699237488413701    -2.08e-09  2.79e-07  5.11e-06  1.17e-06     0.8
   10    -310.1699237486596985     1.82e-10  1.06e-07  2.23e-06  6.66e-07     0.8
                 **** Energy Check signals convergence ****

               *****************************************************
               *                     SUCCESS                       *
               *           SCF CONVERGED AFTER  10 CYCLES          *
               *****************************************************

Recomputing exchange energy using gridx3       ... done (    1.080 sec)
Old exchange energy                            :    -23.116424823 Eh
New exchange energy                            :    -23.116305476 Eh
Exchange energy change after final integration :      0.000119347 Eh
Total energy after final integration           :   -310.169804402 Eh
             **** ENERGY FILE WAS UPDATED (calc.en.tmp) ****

----------------
TOTAL SCF ENERGY
----------------

Total Energy       :       -310.16980440157204 Eh           -8440.14947 eV

Components:
Nuclear Repulsion  :        333.02017606548964 Eh            9061.93969 eV
Electronic Energy  :       -643.18431754746257 Eh          -17501.93506 eV
One Electron Energy:      -1079.63995987117710 Eh          -29378.49688 eV
Two Electron Energy:        436.45564232371453 Eh           11876.56182 eV
CPCM Dielectric    :         -0.00578226668677 Eh              -0.15734 eV

Virial components:
Potential Energy   :       -617.54432401497229 Eh          -16804.23537 eV
Kinetic Energy     :        307.37451961340025 Eh            8364.08590 eV
Virial Ratio       :          2.00909406801737

DFT components:
N(Alpha)           :       27.999984126226 electrons
N(Beta)            :       27.999984126226 electrons
N(Total)           :       55.999968252452 electrons
E(X)               :      -20.502156032743 Eh       
E(C)               :       -1.346700212653 Eh       
E(XC)              :      -21.848856245396 Eh       

CPCM Solvation Model Properties:
Surface-charge          :         -0.02327550660066
Corrected charge        :          0.00000000000000
Outlying charge corr.   :          0.00003971792076 Eh               0.00108 eV
Free-energy (cav+disp)  :  This term is not implemented in the current solvation scheme

---------------
SCF CONVERGENCE
---------------

  Last Energy change         ...   -1.8167e-10  Tolerance :   1.0000e-09
  Last MAX-Density change    ...    2.2326e-06  Tolerance :   1.0000e-08
  Last RMS-Density change    ...    1.0621e-07  Tolerance :   1.0000e-09
  Last DIIS Error            ...    3.2991e-04  Tolerance :   1.0000e-08
  Last Orbital Gradient      ...    6.6589e-07  Tolerance :   2.0000e-06
  Last Orbital Rotation      ...    4.2312e-07  Tolerance :   2.0000e-06


Total SCF time: 0 days 0 hours 0 min 10 sec 
Finished LeanSCF after  10.3 sec

Maximum memory used throughout the entire LEANSCF-calculation: 18.1 MB


           ************************************************************
           *        Program running with 8 parallel MPI-processes     *
           *              working on a common directory               *
           ************************************************************

------------------------------------------------------------------------------
                                ORCA  MP2 
------------------------------------------------------------------------------

Freezing NCore=14 chemical core electrons

----------------------
RI-MP2 ENERGY+GRADIENT
----------------------
Dimension of the orbital basis            ...  158
Dimension of the AuxC basis               ...  504
Memory devoted to MP2                     ... 8000 MB   
Data format for matrix containers         ... DOUBLE
Compression type for matrix containers    ... UNCOMPRESSED
Overall scaling of the MP2 energy         ...   2.700e-01

-----------------------
SHARK RI TRANSFORMATION
-----------------------

Number of basis functions                ...    158
Number of aux functions                  ...    504
Number of operators                      ...      1
Generation of IJK                        ... YES
Generation of IAK                        ... YES
Generation of ABK                        ... NO
Orbital Range Operator  0:    0-  27 to   28- 157

Aux basis identifier                     ...   AUXC
Contraction scheme used                  ... SEGMENTED
Do orthogonalization                     ... YES
All operator combinations                ... NO
Transpose (ia|K)                         ... NO
Integral generator used                  ... LIBINT
Starting integral generation + trafo... 
Half trafo (segmented) done. Total time =  0.1 sec. integrals=  0.0 sec trafo=  0.0 sec
Integral generation and half transformation done (  0.1 sec)

Reading or making V^(-1/2)          ... done (  0.0 sec)
Sorting IJK integrals               ... done (  0.0 sec)
Sorting IAK integrals               ... done (  0.0 sec)

SHARK RI integral transformation done. Total time =  0.1 sec.

Opening buffers                              ... done
Frozen core precalculation                   ... done

Starting loop over batches of integrals:

Operator 0  - window                       ... (  7- 27)x( 28-157)
Operator 0  - Memory available             ...  8000 MB
Operator 0  - Memory needed per MO         ...   0.5 MB
Operator 0  - Number of orbitals per batch ... 3
Operator 0  - Number of batches            ... 1

OPERATOR  0   PASS   0:  MOs     7 ...    9 +   10 ...   12 +   13 ...   15 +   16 ...   18
                            +   19 ...   21 +   22 ...   24 +   25 ...   27
  Reading integrals       ... ok
  Internal MO   9
Closing buffer GIPV ( 0.01 GB; CompressionRatio= 1.00)
Time spent in pair loops =     0.244 sec
Deleting buffers (Ka|jb) ...done

-----------------------------------------------
 RI-MP2 CORRELATION ENERGY:     -0.338297708 Eh
-----------------------------------------------


---------------------
MP2 DENSITY FORMATION
---------------------

Completing the external part of the density      ... done
Storing the unrelaxed density                    ... done

Re-sorting 3-index density container for op 0    ... done
Computing external part of the Lagrangian        ... done
Calculating the xc-kernel                        ... done
Calculating G(D)                                 ... done
Completing the Lagrangian                        ... done
Solving the Z-vector equations                   ... Using XC Grid                  ... (calc.grid_cpscf.tmp) 
Recalculating density on grid  ... (calc.grho_cpscf0.tmp) done
Calculating the xc-kernel      ... (calc.fxc_cpscf0.tmp) done

-------------------
SHARK CP-SCF DRIVER
-------------------

Dimension of the orbital basis          ...    158
Dimension of the CPSCF-problem          ...   3640
Number of operators                     ...      1
Max. number of iterations               ...    128
Convergence Tolerance                   ... 3.0e-05
Number of perturbations                 ...      1
Perturbation type                       ... REAL

----------------------------
POPLE LINEAR EQUATION SOLVER
----------------------------

  ITERATION   0:   ||err||_max =   2.8417e-02 (   0.6 sec)
  ITERATION   1:   ||err||_max =   4.3350e-03 (   0.6 sec)
  ITERATION   2:   ||err||_max =   1.9397e-03 (   0.6 sec)
  ITERATION   3:   ||err||_max =   2.1225e-04 (   0.6 sec)
  ITERATION   4:   ||err||_max =   7.9054e-05 (   0.6 sec)
  ITERATION   5:   ||err||_max =   1.6912e-05 (   0.6 sec)
done
Finalizing the relaxed density                   ... done
Transforming P to the AO basis                   ... done
Storing the relaxed density                      ... done

------------------------------------
ENERGY WEIGHTED DENSITY FINALIZATION
------------------------------------

Gathering the parts of the W-matrix              ... done
Forming the Z-density                            ... done
Transforming Z to the AO basis                   ... done
Calculating G(Z)                                 ... done
Finalizing the W-matrix                          ... done
Transforming W to the AO basis and storing       ... done

----------------------------------
MP2 DERIVATIVE INTEGRAL GENERATION
----------------------------------

Input SCF Electron Density              ... calc.scfp
Input Correlated Electron Density       ... calc.pmp2re
Input Energy Weighted Density           ... calc.wmp2.tmp

Nuclear repulsion gradient              ... done (  0.0 sec)
HCore & Overlap gradient  (SHARK)       ... done (  0.0 sec)
Two-electron RIJ gradient terms         ... done (  0.3 sec)

-----------------------------------------------------------
MP2 COSX Grid Generation
-----------------------------------------------------------

General Integration Accuracy     IntAcc      ... 4.871
Radial Grid Type                 RadialGrid  ... OptM3 with GC (2021)
Angular Grid (max. ang.)         AngularGrid ... 4 (Lebedev-302)
Angular grid pruning method      GridPruning ... 4 (adaptive)
Weight generation scheme         WeightScheme... mBecke (2022)
Basis function cutoff            BFCut       ... 1.0000e-12
Integration weight cutoff        WCut        ... 1.0000e-14
Partially contracted basis set               ... on
Rotationally invariant grid construction     ... off
Angular grids for H and He will be reduced by one unit

Total number of grid points                  ...    92683
Total number of batches                      ...      734
Average number of points per batch           ...      126
Average number of grid points per atom       ...     4878
UseSFitting                                  ... on
Two-electron COSX gradient terms        ... 
Integration Timings:
Total Time                  =     3.2 sec
Basis fcn evaluation        =     0.0 sec
Density evaluation          =     0.1 sec
A evaluation                =     2.7 sec
A derivative evaluation     =     0.0 sec
S-fit derivative evaluation =     0.0 sec
anal. over. der. evaluation =     0.0 sec
num. over. der. evaluation  =     0.3 sec
K(P) evaluation             =     0.0 sec
finalize                    =     0.0 sec

done (  3.8 sec)
CPCM gradient                           ... done (  0.4 sec)
DFT XC gradient                         ... Exchange-correlation gradient    ... done
done (  0.5 sec)
Empirical dispersion gradient           ... 
-------------------
DISPERSION GRADIENT
-------------------

   1   C   :   -0.000124706   -0.000051988   -0.000302299
   2   C   :   -0.000071321   -0.000088270   -0.000111310
   3   H   :   -0.000107092   -0.000085849   -0.000017580
   4   C   :    0.000003222    0.000091418    0.000071145
   5   H   :    0.000053569    0.000105022   -0.000018060
   6   C   :   -0.000151293    0.000242458    0.000149808
   7   C   :    0.000147835   -0.000041876    0.000153386
   8   C   :    0.000209140   -0.000145362    0.000072890
   9   O   :    0.000068207   -0.000164382   -0.000044419
  10   H   :   -0.000015545    0.000012460   -0.000159961
  11   H   :   -0.000078589    0.000005373   -0.000129377
  12   H   :   -0.000052943   -0.000036765   -0.000105615
  13   H   :   -0.000086088    0.000127606    0.000035915
  14   H   :   -0.000045735    0.000120993    0.000056879
  15   H   :   -0.000107960    0.000071609    0.000090562
  16   H   :    0.000028373   -0.000044000    0.000125935
  17   H   :    0.000104557    0.000024807    0.000099164
  18   H   :    0.000087496   -0.000095269    0.000034199
  19   H   :    0.000138873   -0.000047983   -0.000001262

Difference to translation invariance:
           :    0.0000000000    0.0000000000    0.0000000000

Difference to rotation invariance:
           :   -0.0000000000   -0.0000000000   -0.0000000000

Norm of the Dispersion gradient    ...    0.0008064974
RMS gradient                       ...    0.0001068232
MAX gradient                       ...    0.0003022992
done (  0.0 sec)

-------
TIMINGS
-------

Total time                :   11.187 sec
Integral trafo            :    0.107 sec (  1.0%)
FC preparation            :    0.022 sec (  0.2%)
I/O of integrals          :    0.042 sec (  0.4%)
K(i,j) operators          :    0.032 sec (  0.3%)
T(i,j) pair energies      :    0.007 sec (  0.1%)
V**(-1/2)                 :    0.091 sec (  0.8%)
Gamma(ia|P)               :    0.030 sec (  0.3%)
Gamma-Trafo               :    0.014 sec (  0.1%)
D(virtual)                :    0.002 sec (  0.0%)
D(internal)               :    0.033 sec (  0.3%)
W(virtual)                :    0.003 sec (  0.0%)
W(internal)               :    0.040 sec (  0.4%)
L(virtual)                :    0.052 sec (  0.5%)
L(internal)               :    0.006 sec (  0.1%)
XC kernel                 :    0.017 sec (  0.1%)
G(D)                      :    0.952 sec (  8.5%)
G(Z)                      :    0.950 sec (  8.5%)
Z-vector solution         :    3.462 sec ( 30.9%)
3-index derivative        :    0.118 sec (  1.1%)
2-index derivative        :    0.028 sec (  0.3%)
Fock matrix gradient      :    4.996 sec ( 44.7%)


---------------------------------------
MP2 TOTAL ENERGY:     -310.508102110 Eh
---------------------------------------

The final MP2 gradient
  0:  -0.00086235   0.00080790  -0.00085119
  1:   0.00059276  -0.00024976   0.00047232
  2:   0.00020309   0.00005926  -0.00023462
  3:  -0.00139685  -0.00043981  -0.00079941
  4:   0.00011661  -0.00039656   0.00033030
  5:  -0.00175875   0.00142752   0.00021135
  6:   0.00192699   0.00330079   0.00096972
  7:  -0.00066730  -0.00320245  -0.00094582
  8:  -0.00043877   0.00053154   0.00033119
  9:  -0.00009067  -0.00029671   0.00020155
 10:   0.00035215  -0.00030259   0.00023515
 11:   0.00009826   0.00013124   0.00017905
 12:   0.00046052  -0.00015420   0.00005567
 13:   0.00057036  -0.00050336  -0.00034911
 14:   0.00039010  -0.00009921  -0.00027024
 15:  -0.00029970  -0.00117096  -0.00121317
 16:   0.00005689  -0.00128266   0.00073003
 17:   0.00100832   0.00146536   0.00086496
 18:  -0.00026957   0.00044163   0.00015882

-----------------------------------
NORM OF THE MP2 GRADIENT:  0.007056
-----------------------------------

Maximum memory used throughout the entire MP2-calculation: 31.1 MB


-------------------------------------------------------------------------------
                          DFT DISPERSION CORRECTION                            
                                                                               
                              DFTD3 V3.1  Rev 1                                
                          USING Becke-Johnson damping                          
-------------------------------------------------------------------------------
-------------------------   ----------------
Dispersion correction           -0.012084434
-------------------------   ----------------


-------------------------   --------------------
FINAL SINGLE POINT ENERGY      -310.520186543909
-------------------------   --------------------

------------------------------------------------------------------------------
                         ORCA GEOMETRY RELAXATION STEP
------------------------------------------------------------------------------

Reading the OPT-File                    .... done
Getting information on internals        .... done
Copying old internal coords+grads       .... done
Making the new internal coordinates     .... (2022 redundants) done
Validating the new internal coordinates .... (2022 redundants) done
Calculating the B-matrix                .... done
Calculating the G,G- and P matrices     .... done
Transforming gradient to internals      .... done
Projecting the internal gradient        .... done
Number of atoms                         ....  19
Number of internal coordinates          ....  92
Current Energy                          ....  -310.520186544 Eh
Current gradient norm                   ....     0.007055951 Eh/bohr
Maximum allowed component of the step   ....  0.300
Current trust radius                    ....  0.450
Updating the Hessian (BFGS)             .... done
Forming the augmented Hessian           .... done
Diagonalizing the augmented Hessian     .... done
Last element of RFO vector              ....  0.990720666
Lowest eigenvalues of augmented Hessian:
 -0.000309377  0.010896146  0.011231108  0.013321790  0.017565211
Length of the computed step             ....  0.137186803
The final length of the internal step   ....  0.137186803
Converting the step to Cartesian space:
 Initial RMS(Int)=    0.0143027130
Transforming coordinates:
 Iter   0:  RMS(Cart)=    0.0253081983 RMS(Int)=    0.0143216817
done
Storing new coordinates                 .... done
The predicted energy change is          ....    -0.000157600
Previously predicted energy change      ....    -0.000520470
Actually observed energy change         ....    -0.000675506
Ratio of predicted to observed change   ....     1.297877168
New trust radius                        ....     0.450000000

                                .--------------------.
          ----------------------|Geometry convergence|-------------------------
          Item                value                   Tolerance       Converged
          ---------------------------------------------------------------------
          Energy change      -0.0006755059            0.0000010000      NO
          RMS gradient        0.0004241583            0.0000300000      NO
          MAX gradient        0.0014181593            0.0001000000      NO
          RMS step            0.0143027130            0.0006000000      NO
          MAX step            0.0504482424            0.0010000000      NO
          ........................................................
          Max(Bonds)      0.0020      Max(Angles)    0.89
          Max(Dihed)        2.89      Max(Improp)    0.00
          ---------------------------------------------------------------------

The optimization has not yet converged - more geometry cycles are needed


    ---------------------------------------------------------------------------
                         Redundant Internal Coordinates
                            (Angstroem and degrees)

        Definition                    Value    dE/dq     Step     New-Value
    ----------------------------------------------------------------------------
     1. B(C   1,C   0)                1.5167  0.000440 -0.0020    1.5148   
     2. B(H   2,C   1)                1.1079 -0.000295  0.0005    1.1084   
     3. B(C   3,C   1)                1.5332 -0.000340  0.0006    1.5338   
     4. B(H   4,C   3)                1.1045 -0.000345  0.0006    1.1051   
     5. B(C   5,C   3)                1.5226  0.000480 -0.0017    1.5209   
     6. B(C   6,C   3)                1.5312  0.001086  0.0000    1.5312   
     7. B(C   7,C   6)                1.5249  0.000237  0.0001    1.5250   
     8. B(O   8,C   7)                1.4280  0.000178  0.0001    1.4281   
     9. B(O   8,C   1)                1.4367  0.000089  0.0004    1.4371   
    10. B(H   9,C   0)                1.0995 -0.000286  0.0004    1.0998   
    11. B(H  10,C   0)                1.0990 -0.000464  0.0009    1.0998   
    12. B(H  11,C   0)                1.0988 -0.000221  0.0001    1.0988   
    13. B(H  12,C   5)                1.0994 -0.000365  0.0005    1.0999   
    14. B(H  13,C   5)                1.0992 -0.000329  0.0005    1.0997   
    15. B(H  14,C   5)                1.1007 -0.000337  0.0006    1.1012   
    16. B(H  15,C   6)                1.1024 -0.000135 -0.0000    1.1024   
    17. B(H  16,C   6)                1.0982 -0.000354  0.0004    1.0987   
    18. B(H  17,C   7)                1.0997 -0.000466  0.0006    1.1003   
    19. B(H  18,C   7)                1.1051 -0.000117 -0.0000    1.1051   
    20. A(C   1,C   0,H  11)          110.67 -0.000067    0.09    110.76   
    21. A(H   9,C   0,H  10)          108.90  0.000254   -0.11    108.79   
    22. A(H  10,C   0,H  11)          108.23  0.000172   -0.06    108.17   
    23. A(H   9,C   0,H  11)          108.51  0.000049   -0.00    108.50   
    24. A(C   1,C   0,H   9)          110.11 -0.000129    0.03    110.14   
    25. A(C   1,C   0,H  10)          110.36 -0.000265    0.04    110.41   
    26. A(H   2,C   1,C   3)          108.39  0.000069   -0.04    108.35   
    27. A(C   0,C   1,H   2)          109.06 -0.000148    0.08    109.14   
    28. A(C   0,C   1,O   8)          109.72  0.000333   -0.32    109.40   
    29. A(C   3,C   1,O   8)          105.69  0.000104   -0.03    105.66   
    30. A(C   0,C   1,C   3)          115.37 -0.000256    0.23    115.59   
    31. A(H   2,C   1,O   8)          108.38 -0.000092    0.08    108.46   
    32. A(H   4,C   3,C   5)          109.22 -0.000168    0.05    109.27   
    33. A(C   1,C   3,C   6)          100.78 -0.000112    0.35    101.13   
    34. A(C   1,C   3,C   5)          114.81  0.000060   -0.20    114.61   
    35. A(C   1,C   3,H   4)          107.68  0.000115   -0.19    107.48   
    36. A(H   4,C   3,C   6)          107.98 -0.000371    0.19    108.17   
    37. A(C   5,C   3,C   6)          115.77  0.000448   -0.18    115.59   
    38. A(H  13,C   5,H  14)          108.21  0.000469   -0.20    108.02   
    39. A(H  12,C   5,H  14)          108.27  0.000476   -0.20    108.07   
    40. A(C   3,C   5,H  14)          110.61 -0.000237    0.05    110.66   
    41. A(H  12,C   5,H  13)          107.92  0.000513   -0.15    107.77   
    42. A(C   3,C   5,H  13)          110.46 -0.001091    0.38    110.84   
    43. A(C   3,C   5,H  12)          111.27 -0.000068    0.09    111.36   
    44. A(C   3,C   6,H  16)          114.93  0.000852   -0.79    114.13   
    45. A(C   7,C   6,H  15)          109.35 -0.000855    0.68    110.03   
    46. A(C   3,C   6,H  15)          109.09 -0.000164    0.19    109.28   
    47. A(C   3,C   6,C   7)          101.33  0.000253    0.34    101.67   
    48. A(H  15,C   6,H  16)          108.56  0.000173   -0.11    108.45   
    49. A(C   7,C   6,H  16)          113.31 -0.000342   -0.19    113.12   
    50. A(C   6,C   7,O   8)          105.54 -0.000407    0.17    105.72   
    51. A(H  17,C   7,H  18)          107.87  0.000246   -0.11    107.76   
    52. A(O   8,C   7,H  18)          109.82  0.000105    0.18    110.00   
    53. A(C   6,C   7,H  18)          110.47 -0.000349    0.28    110.76   
    54. A(O   8,C   7,H  17)          110.11  0.001219   -0.89    109.22   
    55. A(C   6,C   7,H  17)          113.02 -0.000796    0.37    113.39   
    56. A(C   1,O   8,C   7)          110.13  0.000472    0.23    110.36   
    57. D(H   2,C   1,C   0,H  10)     60.45 -0.000068   -0.35     60.10   
    58. D(H   2,C   1,C   0,H   9)   -179.30 -0.000004   -0.44   -179.73   
    59. D(C   3,C   1,C   0,H  11)    178.44  0.000137   -0.53    177.91   
    60. D(C   3,C   1,C   0,H  10)    -61.77  0.000138   -0.52    -62.29   
    61. D(C   3,C   1,C   0,H   9)     58.48  0.000202   -0.60     57.88   
    62. D(H   2,C   1,C   0,H  11)    -59.33 -0.000069   -0.36    -59.70   
    63. D(H   4,C   3,C   1,C   0)    -40.63 -0.000345    1.24    -39.38   
    64. D(C   5,C   3,C   1,C   0)     81.24 -0.000436    1.03     82.27   
    65. D(C   5,C   3,C   1,O   8)   -157.35 -0.000097    0.74   -156.61   
    66. D(C   5,C   3,C   1,H   2)    -41.34 -0.000117    0.80    -40.54   
    67. D(H   4,C   3,C   1,H   2)   -163.20 -0.000026    1.01   -162.20   
    68. D(H   4,C   3,C   1,O   8)     80.78 -0.000006    0.95     81.73   
    69. D(H  12,C   5,C   3,H   4)     59.56  0.000009    0.32     59.88   
    70. D(H  12,C   5,C   3,C   6)   -178.34 -0.000293    0.48   -177.86   
    71. D(H  12,C   5,C   3,C   1)    -61.46 -0.000055    0.67    -60.79   
    72. D(H  13,C   5,C   3,C   6)     61.83 -0.000169    0.36     62.18   
    73. D(H  13,C   5,C   3,H   4)    -60.27  0.000133    0.20    -60.07   
    74. D(H  13,C   5,C   3,C   1)    178.70  0.000068    0.55    179.25   
    75. D(H  15,C   6,C   3,C   5)     48.76  0.000856   -2.16     46.60   
    76. D(H  15,C   6,C   3,H   4)    171.51  0.000658   -2.08    169.44   
    77. D(H  15,C   6,C   3,C   1)    -75.73  0.000609   -2.08    -77.81   
    78. D(C   7,C   6,C   3,C   5)    164.04 -0.000050   -1.19    162.85   
    79. D(C   7,C   6,C   3,H   4)    -73.21 -0.000248   -1.10    -74.31   
    80. D(C   7,C   6,C   3,C   1)     39.55 -0.000296   -1.10     38.44   
    81. D(H  17,C   7,C   6,H  16)     81.76 -0.001418    2.89     84.65   
    82. D(H  17,C   7,C   6,H  15)    -39.48 -0.000796    2.66    -36.82   
    83. D(H  17,C   7,C   6,C   3)   -154.57 -0.000404    2.06   -152.51   
    84. D(O   8,C   7,C   6,H  16)   -157.85 -0.000643    2.12   -155.73   
    85. D(O   8,C   7,C   6,H  15)     80.90 -0.000022    1.90     82.80   
    86. D(O   8,C   7,C   6,C   3)    -34.18  0.000371    1.29    -32.89   
    87. D(C   7,O   8,C   1,C   0)    136.52 -0.000142    0.19    136.72   
    88. D(C   1,O   8,C   7,H  18)   -104.65  0.000532   -1.41   -106.06   
    89. D(C   1,O   8,C   7,H  17)    136.72 -0.000579   -0.84    135.88   
    90. D(C   1,O   8,C   7,C   6)     14.44 -0.000056   -0.90     13.54   
    91. D(C   7,O   8,C   1,C   3)     11.53 -0.000094    0.13     11.66   
    92. D(C   7,O   8,C   1,H   2)   -104.49 -0.000183    0.15   -104.33   
    ----------------------------------------------------------------------------

Geometry step timings:
Preparation and reading OPT file:      0.001 s ( 5.703 %)
Internal coordinates            :      0.000 s ( 0.356 %)
B/P matrices and projection     :      0.001 s (11.206 %)
Hessian update/contruction      :      0.000 s ( 3.558 %)
Making the step                 :      0.001 s ( 9.227 %)
Converting the step to Cartesian:      0.000 s ( 1.034 %)
Storing new data                :      0.000 s ( 0.367 %)
Checking convergence            :      0.000 s ( 0.156 %)
Final printing                  :      0.006 s (68.382 %)
Total time                      :      0.009 s

Time for energy+gradient        :     23.648 s
Time for complete geometry iter :     23.856 s

         *************************************************************
         *                GEOMETRY OPTIMIZATION CYCLE   4            *
         *************************************************************
---------------------------------
CARTESIAN COORDINATES (ANGSTROEM)
---------------------------------
  C      2.245633    0.170647   -1.235690
  C      2.626564   -0.167711    0.190812
  H      1.748105   -0.602870    0.708105
  C      3.151324    1.002682    1.031804
  H      3.794969    1.618834    0.378134
  C      2.069037    1.880150    1.641593
  C      4.049389    0.268810    2.031530
  C      4.677140   -0.805823    1.150274
  O      3.680903   -1.144262    0.184557
  H      3.108110    0.599862   -1.766314
  H      1.422167    0.899582   -1.250091
  H      1.916737   -0.728570   -1.774811
  H      1.443130    2.342525    0.864276
  H      2.512424    2.688898    2.240491
  H      1.414188    1.288341    2.300140
  H      3.422549   -0.198920    2.808444
  H      4.792190    0.911249    2.524112
  H      4.966691   -1.711135    1.704513
  H      5.579155   -0.418446    0.642881

----------------------------
CARTESIAN COORDINATES (A.U.)
----------------------------
  NO LB      ZA    FRAG     MASS         X           Y           Z
   0 C     6.0000    0    12.011    4.243631    0.322476   -2.335116
   1 C     6.0000    0    12.011    4.963487   -0.316927    0.360583
   2 H     1.0000    0     1.008    3.303440   -1.139259    1.338124
   3 C     6.0000    0    12.011    5.955139    1.894794    1.949826
   4 H     1.0000    0     1.008    7.171452    3.059153    0.714569
   5 C     6.0000    0    12.011    3.909914    3.552969    3.102162
   6 C     6.0000    0    12.011    7.652237    0.507978    3.839036
   7 C     6.0000    0    12.011    8.838513   -1.522785    2.173703
   8 O     8.0000    0    15.999    6.955899   -2.162342    0.348763
   9 H     1.0000    0     1.008    5.873477    1.133575   -3.337849
  10 H     1.0000    0     1.008    2.687507    1.699964   -2.362330
  11 H     1.0000    0     1.008    3.622108   -1.376798   -3.353906
  12 H     1.0000    0     1.008    2.727120    4.426730    1.633245
  13 H     1.0000    0     1.008    4.747793    5.081281    4.233914
  14 H     1.0000    0     1.008    2.672428    2.434611    4.346635
  15 H     1.0000    0     1.008    6.467680   -0.375905    5.307190
  16 H     1.0000    0     1.008    9.055927    1.722010    4.769880
  17 H     1.0000    0     1.008    9.385686   -3.233576    3.221062
  18 H     1.0000    0     1.008   10.543075   -0.790749    1.214869

--------------------------------
INTERNAL COORDINATES (ANGSTROEM)
--------------------------------
 C      0   0   0     0.000000000000     0.00000000     0.00000000
 C      1   0   0     1.514762039890     0.00000000     0.00000000
 H      2   1   0     1.108442740503   109.14036030     0.00000000
 C      2   1   3     1.533772189978   115.59174105   237.60626762
 H      4   2   1     1.105082363752   107.48186791   320.61533934
 C      4   2   1     1.520900666283   114.62175628    82.27467421
 C      4   2   1     1.531189672643   101.12425270   207.34239070
 C      7   4   2     1.524965340397   101.64682547    38.44071146
 O      8   7   4     1.428158463329   105.70042396   327.10319740
 H      1   2   3     1.099843040602   110.13961609   180.26827614
 H      1   2   3     1.099840535835   110.40543472    60.09955776
 H      1   2   3     1.098824426363   110.76415541   300.30578116
 H      6   4   2     1.099896586325   111.35408802   299.20533177
 H      6   4   2     1.099701161220   110.83853640   179.24475898
 H      6   4   2     1.101249158741   110.66283104    59.42673889
 H      7   4   2     1.102404637176   109.26785964   282.18792287
 H      7   4   2     1.098688407762   114.14212246   160.57631295
 H      8   7   4     1.100277141159   113.39439661   207.48594421
 H      8   7   4     1.105051884120   110.75205681    86.20747666

---------------------------
INTERNAL COORDINATES (A.U.)
---------------------------
 C      0   0   0     0.000000000000     0.00000000     0.00000000
 C      1   0   0     2.862485413452     0.00000000     0.00000000
 H      2   1   0     2.094653214685   109.14036030     0.00000000
 C      2   1   3     2.898409390882   115.59174105   237.60626762
 H      4   2   1     2.088303022917   107.48186791   320.61533934
 C      4   2   1     2.874085736172   114.62175628    82.27467421
 C      4   2   1     2.893529140384   101.12425270   207.34239070
 C      7   4   2     2.881766857072   101.64682547    38.44071146
 O      8   7   4     2.698828371533   105.70042396   327.10319740
 H      1   2   3     2.078402137036   110.13961609   180.26827614
 H      1   2   3     2.078397403714   110.40543472    60.09955776
 H      1   2   3     2.076477235089   110.76415541   300.30578116
 H      6   4   2     2.078503323789   111.35408802   299.20533177
 H      6   4   2     2.078134023861   110.83853640   179.24475898
 H      6   4   2     2.081059315232   110.66283104    59.42673889
 H      7   4   2     2.083242853027   109.26785964   282.18792287
 H      7   4   2     2.076220197185   114.14212246   160.57631295
 H      8   7   4     2.079222468204   113.39439661   207.48594421
 H      8   7   4     2.088245424760   110.75205681    86.20747666


           ************************************************************
           *        Program running with 8 parallel MPI-processes     *
           *              working on a common directory               *
           ************************************************************
------------------------------------------------------------------------------
                   ___                                                        
                  /   \      - P O W E R E D   B Y -                         
                 /     \                                                     
                 |  |  |   _    _      __       _____    __    __             
                 |  |  |  | |  | |    /  \     |  _  \  |  |  /  |          
                  \  \/   | |  | |   /    \    | | | |  |  | /  /          
                 / \  \   | |__| |  /  /\  \   | |_| |  |  |/  /          
                |  |  |   |  __  | /  /__\  \  |    /   |      \           
                |  |  |   | |  | | |   __   |  |    \   |  |\   \          
                \     /   | |  | | |  |  |  |  | |\  \  |  | \   \       
                 \___/    |_|  |_| |__|  |__|  |_| \__\ |__|  \__/        
                                                                              
                      - O R C A' S   B I G   F R I E N D -                    
                                      &                                       
                       - I N T E G R A L  F E E D E R -                       
                                                                              
 v1 FN, 2020, v2 2021, v3 2022-2024                                           
------------------------------------------------------------------------------


----------------------
SHARK INTEGRAL PACKAGE
----------------------

Number of atoms                             ...     19
Number of basis functions                   ...    158
Number of shells                            ...     78
Maximum angular momentum                    ...      2
Integral batch strategy                     ... SHARK/LIBINT Hybrid
RI-J (if used) integral strategy            ... SPLIT-RIJ (Revised 2003 algorithm where possible)
Printlevel                                  ...      1
Contraction scheme used                     ... SEGMENTED contraction
Prescreening option                         ... SCHWARTZ
   Thresh                                   ... 1.000e-12
   Tcut                                     ... 1.000e-14
   Tpresel                                  ... 1.000e-14 
Coulomb Range Separation                    ... NOT USED
Exchange Range Separation                   ... NOT USED
Multipole approximations                    ... NOT USED
Finite Nucleus Model                        ... NOT USED
CABS basis                                  ... NOT available
Auxiliary Coulomb fitting basis             ... AVAILABLE
   # of basis functions in Aux-J            ...    475
   # of shells in Aux-J                     ...    165
   Maximum angular momentum in Aux-J        ...      4
Auxiliary J/K fitting basis                 ... NOT available
Auxiliary Correlation fitting basis         ... AVAILABLE
   # of basis functions in Aux-C            ...    504
   # of shells in Aux-C                     ...    184
   Maximum angular momentum in Aux-C        ...      3
Auxiliary 'external' fitting basis          ... NOT available

Checking pre-screening integrals            ... done (  0.0 sec) Dimension = 78
Check shell pair data                       ... done (  0.0 sec)
Shell pair information
Shell pair cut-off parameter TPreSel        ...   1.0e-14
Total number of shell pairs                 ...      3081
Shell pairs after pre-screening             ...      3037
Total number of primitive shell pairs       ...     10567
Primitive shell pairs kept                  ...      8211
          la=0 lb=0:   1020 shell pairs
          la=1 lb=0:   1149 shell pairs
          la=1 lb=1:    345 shell pairs
          la=2 lb=0:    313 shell pairs
          la=2 lb=1:    182 shell pairs
          la=2 lb=2:     28 shell pairs

Calculating one electron integrals          ... done (  0.0 sec)
Calculating RI/J V-Matrix + Cholesky decomp.... done (  0.1 sec)
Calculating RI/C V-Matrix + Cholesky decomp.... done (  0.1 sec)
Calculating Nuclear repulsion               ... done (  0.0 sec) ENN=    332.941518083880 Eh

Diagonalization of the overlap matrix:
Smallest eigenvalue                        ... 1.013e-03
Time for diagonalization                   ...    0.004 sec
Threshold for overlap eigenvalues          ... 1.000e-07
Number of eigenvalues below threshold      ... 0
Time for construction of square roots      ...    0.028 sec
Total time needed                          ...    0.032 sec

-------------------
DFT GRID GENERATION
-------------------

General Integration Accuracy     IntAcc      ... 4.388
Radial Grid Type                 RadialGrid  ... OptM3 with GC (2021)
Angular Grid (max. ang.)         AngularGrid ... 4 (Lebedev-302)
Angular grid pruning method      GridPruning ... 4 (adaptive)
Weight generation scheme         WeightScheme... mBecke (2022)
Basis function cutoff            BFCut       ... 1.0000e-12
Integration weight cutoff        WCut        ... 1.0000e-14
Partially contracted basis set               ... off
Rotationally invariant grid construction     ... off
Angular grids for H and He will be reduced by one unit

Total number of grid points                  ...    80473
Total number of batches                      ...     1266
Average number of points per batch           ...       63
Average number of grid points per atom       ...     4235

--------------------
COSX GRID GENERATION
--------------------

GRIDX 1
-------
General Integration Accuracy     IntAcc      ... 3.816
Radial Grid Type                 RadialGrid  ... OptM3 with GC (2021)
Angular Grid (max. ang.)         AngularGrid ... 1 (Lebedev-50)
Angular grid pruning method      GridPruning ... 4 (adaptive)
Weight generation scheme         WeightScheme... mBecke (2022)
Basis function cutoff            BFCut       ... 1.0000e-12
Integration weight cutoff        WCut        ... 1.0000e-14
Partially contracted basis set               ... on
Rotationally invariant grid construction     ... off
Angular grids for H and He will be reduced by one unit

Total number of grid points                  ...    10278
Total number of batches                      ...       92
Average number of points per batch           ...      111
Average number of grid points per atom       ...      541
UseSFitting                                  ... on

GRIDX 2
-------
General Integration Accuracy     IntAcc      ... 4.020
Radial Grid Type                 RadialGrid  ... OptM3 with GC (2021)
Angular Grid (max. ang.)         AngularGrid ... 2 (Lebedev-110)
Angular grid pruning method      GridPruning ... 4 (adaptive)
Weight generation scheme         WeightScheme... mBecke (2022)
Basis function cutoff            BFCut       ... 1.0000e-12
Integration weight cutoff        WCut        ... 1.0000e-14
Partially contracted basis set               ... on
Rotationally invariant grid construction     ... off
Angular grids for H and He will be reduced by one unit

Total number of grid points                  ...    21527
Total number of batches                      ...      179
Average number of points per batch           ...      120
Average number of grid points per atom       ...     1133
UseSFitting                                  ... on

GRIDX 3
-------
General Integration Accuracy     IntAcc      ... 4.338
Radial Grid Type                 RadialGrid  ... OptM3 with GC (2021)
Angular Grid (max. ang.)         AngularGrid ... 3 (Lebedev-194)
Angular grid pruning method      GridPruning ... 4 (adaptive)
Weight generation scheme         WeightScheme... mBecke (2022)
Basis function cutoff            BFCut       ... 1.0000e-12
Integration weight cutoff        WCut        ... 1.0000e-14
Partially contracted basis set               ... on
Rotationally invariant grid construction     ... off
Angular grids for H and He will be reduced by one unit

Total number of grid points                  ...    47012
Total number of batches                      ...      380
Average number of points per batch           ...      123
Average number of grid points per atom       ...     2474
UseSFitting                                  ... on
Initializing property integral containers    ... done (  0.0 sec)

SHARK setup successfully completed in   1.3 seconds

Maximum memory used throughout the entire STARTUP-calculation: 22.7 MB


           ************************************************************
           *        Program running with 8 parallel MPI-processes     *
           *              working on a common directory               *
           ************************************************************
Occupation numbers will be reassigned to an Aufbau configuration
             **** ENERGY FILE WAS UPDATED (calc.en.tmp) ****
Finished Guess after   0.2 sec
Maximum memory used throughout the entire GUESS-calculation: 9.6 MB


           ************************************************************
           *        Program running with 8 parallel MPI-processes     *
           *              working on a common directory               *
           ************************************************************
--------------------
CPCM SOLVATION MODEL
--------------------
CPCM parameters:
  Epsilon                                         ...      16.7000
  Refrac                                          ...       1.2750
  Rsolv                                           ...       1.3000
  Surface type                                    ... GAUSSIAN VDW
  Discretization scheme                           ... Constant charge density
    Threshold for H atoms                         ...       5.0000 (charges/Ang^2)
    Threshold for non-H atoms                     ...       5.0000 (charges/Ang^2)
  Epsilon function type                           ...         CPCM
Solvent:                                          ... CUSTOM
Radii:
  Scheme                                          ... Element-dependent radii
  Radius for C  used is    3.8550 Bohr (=   2.0400 Ang.)
  Radius for H  used is    2.4944 Bohr (=   1.3200 Ang.)
  Radius for O  used is    3.4469 Bohr (=   1.8240 Ang.)
Calculating surface                               ...        done! (  0.0s)
Cavity surface points                             ...         1587
Cavity Volume                                     ...     955.7156
Cavity Surface-area                               ...     558.2124
Calculating surface distance matrix               ...        done! (  0.0s)
Performing Cholesky decomposition & store         ...        done! (  0.1s)
Overall time for CPCM initialization              ...                 0.2s

----------------------------------------D-I-I-S--------------------------------------------
Iteration    Energy (Eh)           Delta-E    RMSDP     MaxDP     DIISErr   Damp  Time(sec)
-------------------------------------------------------------------------------------------
               ***  Starting incremental Fock matrix formation  ***
    1    -310.1696653345647405     0.00e+00  8.30e-05  1.88e-03  8.49e-03  0.700   1.1
    2    -310.1697774681619535    -1.12e-04  7.48e-05  1.71e-03  6.84e-03  0.700   0.9
                               ***Turning on AO-DIIS***
    3    -310.1698683525810907    -9.09e-05  6.56e-05  1.54e-03  5.32e-03  0.700   1.4
    4    -310.1699381544331686    -6.98e-05  1.71e-04  3.94e-03  3.90e-03  0.000   0.7
                              *** Initializing SOSCF ***
---------------------------------------S-O-S-C-F--------------------------------------
Iteration    Energy (Eh)           Delta-E    RMSDP     MaxDP     MaxGrad    Time(sec)
--------------------------------------------------------------------------------------
    5    -310.1701284436720130    -1.90e-04  1.47e-05  2.13e-04  2.31e-04     1.7
               *** Restarting incremental Fock matrix formation ***
    6    -310.1701291274607115    -6.84e-07  8.80e-06  1.27e-04  3.73e-05     1.1
    7    -310.1701292088576452    -8.14e-08  3.48e-06  4.94e-05  8.43e-06     0.9
    8    -310.1701292160518619    -7.19e-09  7.34e-07  2.28e-05  5.84e-06     0.9
    9    -310.1701292168735904    -8.22e-10  3.33e-07  4.60e-06  1.37e-06     0.8
                 **** Energy Check signals convergence ****

               *****************************************************
               *                     SUCCESS                       *
               *           SCF CONVERGED AFTER   9 CYCLES          *
               *****************************************************

Recomputing exchange energy using gridx3       ... done (    1.084 sec)
Old exchange energy                            :    -23.116039156 Eh
New exchange energy                            :    -23.115945159 Eh
Exchange energy change after final integration :      0.000093998 Eh
Total energy after final integration           :   -310.170035219 Eh
             **** ENERGY FILE WAS UPDATED (calc.en.tmp) ****

----------------
TOTAL SCF ENERGY
----------------

Total Energy       :       -310.17003521933202 Eh           -8440.15575 eV

Components:
Nuclear Repulsion  :        332.94151808387977 Eh            9059.79930 eV
Electronic Energy  :       -643.10588602503231 Eh          -17499.80083 eV
One Electron Energy:      -1079.48914906131427 Eh          -29374.39311 eV
Two Electron Energy:        436.38326303628190 Eh           11874.59228 eV
CPCM Dielectric    :         -0.00576127572108 Eh              -0.15677 eV

Virial components:
Potential Energy   :       -617.54385454736894 Eh          -16804.22259 eV
Kinetic Energy     :        307.37381932803686 Eh            8364.06684 eV
Virial Ratio       :          2.00909711795692

DFT components:
N(Alpha)           :       27.999988932671 electrons
N(Beta)            :       27.999988932671 electrons
N(Total)           :       55.999977865342 electrons
E(X)               :      -20.501901969181 Eh       
E(C)               :       -1.346653982867 Eh       
E(XC)              :      -21.848555952048 Eh       

CPCM Solvation Model Properties:
Surface-charge          :         -0.02331750779573
Corrected charge        :          0.00000000000000
Outlying charge corr.   :          0.00003985708885 Eh               0.00108 eV
Free-energy (cav+disp)  :  This term is not implemented in the current solvation scheme

---------------
SCF CONVERGENCE
---------------

  Last Energy change         ...    8.2173e-10  Tolerance :   1.0000e-09
  Last MAX-Density change    ...    4.6041e-06  Tolerance :   1.0000e-08
  Last RMS-Density change    ...    3.3265e-07  Tolerance :   1.0000e-09
  Last DIIS Error            ...    2.3100e-04  Tolerance :   1.0000e-08
  Last Orbital Gradient      ...    1.3705e-06  Tolerance :   2.0000e-06
  Last Orbital Rotation      ...    2.3477e-06  Tolerance :   2.0000e-06


Total SCF time: 0 days 0 hours 0 min 11 sec 
Finished LeanSCF after  11.1 sec

Maximum memory used throughout the entire LEANSCF-calculation: 18.2 MB


           ************************************************************
           *        Program running with 8 parallel MPI-processes     *
           *              working on a common directory               *
           ************************************************************

------------------------------------------------------------------------------
                                ORCA  MP2 
------------------------------------------------------------------------------

Freezing NCore=14 chemical core electrons

----------------------
RI-MP2 ENERGY+GRADIENT
----------------------
Dimension of the orbital basis            ...  158
Dimension of the AuxC basis               ...  504
Memory devoted to MP2                     ... 8000 MB   
Data format for matrix containers         ... DOUBLE
Compression type for matrix containers    ... UNCOMPRESSED
Overall scaling of the MP2 energy         ...   2.700e-01

-----------------------
SHARK RI TRANSFORMATION
-----------------------

Number of basis functions                ...    158
Number of aux functions                  ...    504
Number of operators                      ...      1
Generation of IJK                        ... YES
Generation of IAK                        ... YES
Generation of ABK                        ... NO
Orbital Range Operator  0:    0-  27 to   28- 157

Aux basis identifier                     ...   AUXC
Contraction scheme used                  ... SEGMENTED
Do orthogonalization                     ... YES
All operator combinations                ... NO
Transpose (ia|K)                         ... NO
Integral generator used                  ... LIBINT
Starting integral generation + trafo... 
Half trafo (segmented) done. Total time =  0.1 sec. integrals=  0.0 sec trafo=  0.0 sec
Integral generation and half transformation done (  0.1 sec)

Reading or making V^(-1/2)          ... done (  0.0 sec)
Sorting IJK integrals               ... done (  0.0 sec)
Sorting IAK integrals               ... done (  0.0 sec)

SHARK RI integral transformation done. Total time =  0.1 sec.

Opening buffers                              ... done
Frozen core precalculation                   ... done

Starting loop over batches of integrals:

Operator 0  - window                       ... (  7- 27)x( 28-157)
Operator 0  - Memory available             ...  8000 MB
Operator 0  - Memory needed per MO         ...   0.5 MB
Operator 0  - Number of orbitals per batch ... 3
Operator 0  - Number of batches            ... 1

OPERATOR  0   PASS   0:  MOs     7 ...    9 +   10 ...   12 +   13 ...   15 +   16 ...   18
                            +   19 ...   21 +   22 ...   24 +   25 ...   27
  Reading integrals       ... ok
  Internal MO   9
Closing buffer GIPV ( 0.01 GB; CompressionRatio= 1.00)
Time spent in pair loops =     0.234 sec
Deleting buffers (Ka|jb) ...done

-----------------------------------------------
 RI-MP2 CORRELATION ENERGY:     -0.338277243 Eh
-----------------------------------------------


---------------------
MP2 DENSITY FORMATION
---------------------

Completing the external part of the density      ... done
Storing the unrelaxed density                    ... done

Re-sorting 3-index density container for op 0    ... done
Computing external part of the Lagrangian        ... done
Calculating the xc-kernel                        ... done
Calculating G(D)                                 ... done
Completing the Lagrangian                        ... done
Solving the Z-vector equations                   ... Using XC Grid                  ... (calc.grid_cpscf.tmp) 
Recalculating density on grid  ... (calc.grho_cpscf0.tmp) done
Calculating the xc-kernel      ... (calc.fxc_cpscf0.tmp) done

-------------------
SHARK CP-SCF DRIVER
-------------------

Dimension of the orbital basis          ...    158
Dimension of the CPSCF-problem          ...   3640
Number of operators                     ...      1
Max. number of iterations               ...    128
Convergence Tolerance                   ... 3.0e-05
Number of perturbations                 ...      1
Perturbation type                       ... REAL

----------------------------
POPLE LINEAR EQUATION SOLVER
----------------------------

  ITERATION   0:   ||err||_max =   2.8464e-02 (   0.5 sec)
  ITERATION   1:   ||err||_max =   4.3499e-03 (   0.6 sec)
  ITERATION   2:   ||err||_max =   1.9470e-03 (   0.6 sec)
  ITERATION   3:   ||err||_max =   2.1126e-04 (   0.6 sec)
  ITERATION   4:   ||err||_max =   7.8951e-05 (   0.6 sec)
  ITERATION   5:   ||err||_max =   1.6780e-05 (   0.5 sec)
done
Finalizing the relaxed density                   ... done
Transforming P to the AO basis                   ... done
Storing the relaxed density                      ... done

------------------------------------
ENERGY WEIGHTED DENSITY FINALIZATION
------------------------------------

Gathering the parts of the W-matrix              ... done
Forming the Z-density                            ... done
Transforming Z to the AO basis                   ... done
Calculating G(Z)                                 ... done
Finalizing the W-matrix                          ... done
Transforming W to the AO basis and storing       ... done

----------------------------------
MP2 DERIVATIVE INTEGRAL GENERATION
----------------------------------

Input SCF Electron Density              ... calc.scfp
Input Correlated Electron Density       ... calc.pmp2re
Input Energy Weighted Density           ... calc.wmp2.tmp

Nuclear repulsion gradient              ... done (  0.0 sec)
HCore & Overlap gradient  (SHARK)       ... done (  0.0 sec)
Two-electron RIJ gradient terms         ... done (  0.3 sec)

-----------------------------------------------------------
MP2 COSX Grid Generation
-----------------------------------------------------------

General Integration Accuracy     IntAcc      ... 4.871
Radial Grid Type                 RadialGrid  ... OptM3 with GC (2021)
Angular Grid (max. ang.)         AngularGrid ... 4 (Lebedev-302)
Angular grid pruning method      GridPruning ... 4 (adaptive)
Weight generation scheme         WeightScheme... mBecke (2022)
Basis function cutoff            BFCut       ... 1.0000e-12
Integration weight cutoff        WCut        ... 1.0000e-14
Partially contracted basis set               ... on
Rotationally invariant grid construction     ... off
Angular grids for H and He will be reduced by one unit

Total number of grid points                  ...    92686
Total number of batches                      ...      734
Average number of points per batch           ...      126
Average number of grid points per atom       ...     4878
UseSFitting                                  ... on
Two-electron COSX gradient terms        ... 
Integration Timings:
Total Time                  =     3.2 sec
Basis fcn evaluation        =     0.0 sec
Density evaluation          =     0.1 sec
A evaluation                =     2.7 sec
A derivative evaluation     =     0.0 sec
S-fit derivative evaluation =     0.0 sec
anal. over. der. evaluation =     0.0 sec
num. over. der. evaluation  =     0.3 sec
K(P) evaluation             =     0.0 sec
finalize                    =     0.0 sec

done (  3.8 sec)
CPCM gradient                           ... done (  0.4 sec)
DFT XC gradient                         ... Exchange-correlation gradient    ... done
done (  0.5 sec)
Empirical dispersion gradient           ... 
-------------------
DISPERSION GRADIENT
-------------------

   1   C   :   -0.000123084   -0.000051268   -0.000302293
   2   C   :   -0.000072283   -0.000087020   -0.000112691
   3   H   :   -0.000107845   -0.000084923   -0.000018557
   4   C   :    0.000002694    0.000092405    0.000071361
   5   H   :    0.000052264    0.000106054   -0.000018445
   6   C   :   -0.000151852    0.000239926    0.000151214
   7   C   :    0.000149068   -0.000040032    0.000153192
   8   C   :    0.000209123   -0.000147130    0.000073491
   9   O   :    0.000067498   -0.000164865   -0.000045211
  10   H   :   -0.000014870    0.000012995   -0.000159525
  11   H   :   -0.000077798    0.000005231   -0.000129687
  12   H   :   -0.000052218   -0.000036587   -0.000105706
  13   H   :   -0.000087290    0.000126275    0.000036965
  14   H   :   -0.000046454    0.000120234    0.000057062
  15   H   :   -0.000107611    0.000070281    0.000090915
  16   H   :    0.000029754   -0.000041213    0.000127386
  17   H   :    0.000105923    0.000026382    0.000096850
  18   H   :    0.000086381   -0.000096769    0.000034429
  19   H   :    0.000138598   -0.000049974   -0.000000750

Difference to translation invariance:
           :    0.0000000000    0.0000000000    0.0000000000

Difference to rotation invariance:
           :    0.0000000000   -0.0000000000    0.0000000000

Norm of the Dispersion gradient    ...    0.0008065548
RMS gradient                       ...    0.0001068308
MAX gradient                       ...    0.0003022934
done (  0.0 sec)

-------
TIMINGS
-------

Total time                :   11.066 sec
Integral trafo            :    0.104 sec (  0.9%)
FC preparation            :    0.027 sec (  0.2%)
I/O of integrals          :    0.039 sec (  0.3%)
K(i,j) operators          :    0.032 sec (  0.3%)
T(i,j) pair energies      :    0.007 sec (  0.1%)
V**(-1/2)                 :    0.094 sec (  0.9%)
Gamma(ia|P)               :    0.030 sec (  0.3%)
Gamma-Trafo               :    0.014 sec (  0.1%)
D(virtual)                :    0.002 sec (  0.0%)
D(internal)               :    0.033 sec (  0.3%)
W(virtual)                :    0.003 sec (  0.0%)
W(internal)               :    0.040 sec (  0.4%)
L(virtual)                :    0.051 sec (  0.5%)
L(internal)               :    0.006 sec (  0.1%)
XC kernel                 :    0.017 sec (  0.2%)
G(D)                      :    0.936 sec (  8.5%)
G(Z)                      :    0.934 sec (  8.4%)
Z-vector solution         :    3.377 sec ( 30.5%)
3-index derivative        :    0.117 sec (  1.1%)
2-index derivative        :    0.028 sec (  0.3%)
Fock matrix gradient      :    5.000 sec ( 45.2%)


---------------------------------------
MP2 TOTAL ENERGY:     -310.508312462 Eh
---------------------------------------

The final MP2 gradient
  0:   0.00009938  -0.00071326   0.00008054
  1:  -0.00034025   0.00110597  -0.00083981
  2:  -0.00007299   0.00020160  -0.00005997
  3:  -0.00160686  -0.00028812   0.00096358
  4:   0.00008889  -0.00019272  -0.00022914
  5:  -0.00019996   0.00026293  -0.00042708
  6:   0.00114478   0.00187019   0.00041277
  7:   0.00008358  -0.00078028  -0.00073804
  8:   0.00001218  -0.00033803   0.00069031
  9:   0.00001819  -0.00009362   0.00006992
 10:   0.00002760  -0.00001537   0.00023540
 11:   0.00002967   0.00017784  -0.00003193
 12:   0.00014480  -0.00001369   0.00006884
 13:   0.00018880  -0.00014371  -0.00007752
 14:   0.00008667  -0.00003645  -0.00003079
 15:  -0.00035117  -0.00055440  -0.00054508
 16:   0.00013304  -0.00062664   0.00033530
 17:   0.00030439   0.00020620  -0.00019864
 18:   0.00019745   0.00002955   0.00039759

-----------------------------------
NORM OF THE MP2 GRADIENT:  0.003893
-----------------------------------

Maximum memory used throughout the entire MP2-calculation: 31.2 MB


-------------------------------------------------------------------------------
                          DFT DISPERSION CORRECTION                            
                                                                               
                              DFTD3 V3.1  Rev 1                                
                          USING Becke-Johnson damping                          
-------------------------------------------------------------------------------
-------------------------   ----------------
Dispersion correction           -0.012073899
-------------------------   ----------------


-------------------------   --------------------
FINAL SINGLE POINT ENERGY      -310.520386361109
-------------------------   --------------------

------------------------------------------------------------------------------
                         ORCA GEOMETRY RELAXATION STEP
------------------------------------------------------------------------------

Reading the OPT-File                    .... done
Getting information on internals        .... done
Copying old internal coords+grads       .... done
Making the new internal coordinates     .... (2022 redundants) done
Validating the new internal coordinates .... (2022 redundants) done
Calculating the B-matrix                .... done
Calculating the G,G- and P matrices     .... done
Transforming gradient to internals      .... done
Projecting the internal gradient        .... done
Number of atoms                         ....  19
Number of internal coordinates          ....  92
Current Energy                          ....  -310.520386361 Eh
Current gradient norm                   ....     0.003893140 Eh/bohr
Maximum allowed component of the step   ....  0.300
Current trust radius                    ....  0.450
Updating the Hessian (BFGS)             .... done
Forming the augmented Hessian           .... done
Diagonalizing the augmented Hessian     .... done
Last element of RFO vector              ....  0.997318788
Lowest eigenvalues of augmented Hessian:
 -0.000070382  0.008800186  0.011201775  0.011705297  0.017852450
Length of the computed step             ....  0.073376212
The final length of the internal step   ....  0.073376212
Converting the step to Cartesian space:
 Initial RMS(Int)=    0.0076499989
Transforming coordinates:
 Iter   0:  RMS(Cart)=    0.0121729257 RMS(Int)=    0.0076569066
done
Storing new coordinates                 .... done
The predicted energy change is          ....    -0.000035381
Previously predicted energy change      ....    -0.000157600
Actually observed energy change         ....    -0.000199817
Ratio of predicted to observed change   ....     1.267876919
New trust radius                        ....     0.450000000

                                .--------------------.
          ----------------------|Geometry convergence|-------------------------
          Item                value                   Tolerance       Converged
          ---------------------------------------------------------------------
          Energy change      -0.0001998172            0.0000010000      NO
          RMS gradient        0.0002580818            0.0000300000      NO
          MAX gradient        0.0007593602            0.0001000000      NO
          RMS step            0.0076499989            0.0006000000      NO
          MAX step            0.0255090640            0.0010000000      NO
          ........................................................
          Max(Bonds)      0.0007      Max(Angles)    0.50
          Max(Dihed)        1.46      Max(Improp)    0.00
          ---------------------------------------------------------------------

The optimization has not yet converged - more geometry cycles are needed


    ---------------------------------------------------------------------------
                         Redundant Internal Coordinates
                            (Angstroem and degrees)

        Definition                    Value    dE/dq     Step     New-Value
    ----------------------------------------------------------------------------
     1. B(C   1,C   0)                1.5148 -0.000509  0.0003    1.5150   
     2. B(H   2,C   1)                1.1084 -0.000051  0.0001    1.1086   
     3. B(C   3,C   1)                1.5338 -0.000048  0.0001    1.5339   
     4. B(H   4,C   3)                1.1051  0.000079 -0.0001    1.1050   
     5. B(C   5,C   3)                1.5209 -0.000315  0.0001    1.5210   
     6. B(C   6,C   3)                1.5312  0.000759 -0.0007    1.5305   
     7. B(C   7,C   6)                1.5250  0.000472 -0.0005    1.5245   
     8. B(O   8,C   7)                1.4282 -0.000127  0.0003    1.4284   
     9. B(O   8,C   1)                1.4371  0.000508 -0.0006    1.4365   
    10. B(H   9,C   0)                1.0998 -0.000057  0.0001    1.1000   
    11. B(H  10,C   0)                1.0998 -0.000033  0.0002    1.1000   
    12. B(H  11,C   0)                1.0988 -0.000136  0.0002    1.0990   
    13. B(H  12,C   5)                1.0999 -0.000140  0.0003    1.1002   
    14. B(H  13,C   5)                1.0997 -0.000078  0.0002    1.0999   
    15. B(H  14,C   5)                1.1012 -0.000045  0.0002    1.1014   
    16. B(H  15,C   6)                1.1024  0.000046 -0.0002    1.1022   
    17. B(H  16,C   6)                1.0987 -0.000128  0.0003    1.0990   
    18. B(H  17,C   7)                1.1003 -0.000194  0.0004    1.1006   
    19. B(H  18,C   7)                1.1051 -0.000003 -0.0001    1.1050   
    20. A(C   1,C   0,H  11)          110.76  0.000263   -0.03    110.73   
    21. A(H   9,C   0,H  10)          108.79  0.000175   -0.06    108.74   
    22. A(H  10,C   0,H  11)          108.17  0.000063   -0.03    108.14   
    23. A(H   9,C   0,H  11)          108.50 -0.000046    0.00    108.50   
    24. A(C   1,C   0,H   9)          110.14 -0.000081    0.02    110.16   
    25. A(C   1,C   0,H  10)          110.41 -0.000366    0.09    110.50   
    26. A(H   2,C   1,C   3)          108.35 -0.000264    0.05    108.40   
    27. A(C   0,C   1,H   2)          109.14 -0.000134    0.06    109.20   
    28. A(C   0,C   1,O   8)          109.40 -0.000349   -0.01    109.39   
    29. A(C   3,C   1,O   8)          105.66 -0.000058   -0.00    105.66   
    30. A(C   0,C   1,C   3)          115.59  0.000592   -0.07    115.52   
    31. A(H   2,C   1,O   8)          108.46  0.000207   -0.02    108.45   
    32. A(H   4,C   3,C   5)          109.27 -0.000007    0.04    109.31   
    33. A(C   1,C   3,C   6)          101.12 -0.000021    0.10    101.22   
    34. A(C   1,C   3,C   5)          114.62  0.000010   -0.13    114.49   
    35. A(C   1,C   3,H   4)          107.48 -0.000155    0.06    107.55   
    36. A(H   4,C   3,C   6)          108.17 -0.000389    0.13    108.30   
    37. A(C   5,C   3,C   6)          115.60  0.000500   -0.19    115.42   
    38. A(H  13,C   5,H  14)          108.02  0.000098   -0.08    107.94   
    39. A(H  12,C   5,H  14)          108.07  0.000148   -0.09    107.98   
    40. A(C   3,C   5,H  14)          110.66 -0.000062    0.02    110.68   
    41. A(H  12,C   5,H  13)          107.77  0.000133   -0.06    107.71   
    42. A(C   3,C   5,H  13)          110.84 -0.000374    0.18    111.02   
    43. A(C   3,C   5,H  12)          111.35  0.000075    0.02    111.37   
    44. A(C   3,C   6,H  16)          114.14  0.000559   -0.50    113.64   
    45. A(C   7,C   6,H  15)          110.02 -0.000343    0.40    110.42   
    46. A(C   3,C   6,H  15)          109.27 -0.000353    0.19    109.46   
    47. A(C   3,C   6,C   7)          101.65  0.000232    0.14    101.79   
    48. A(H  15,C   6,H  16)          108.45  0.000136   -0.09    108.37   
    49. A(C   7,C   6,H  16)          113.13 -0.000269   -0.08    113.05   
    50. A(C   6,C   7,O   8)          105.70 -0.000341    0.16    105.86   
    51. A(H  17,C   7,H  18)          107.75 -0.000347    0.03    107.78   
    52. A(O   8,C   7,H  18)          110.00  0.000682   -0.10    109.89   
    53. A(C   6,C   7,H  18)          110.75 -0.000137    0.08    110.83   
    54. A(O   8,C   7,H  17)          109.22  0.000050   -0.24    108.98   
    55. A(C   6,C   7,H  17)          113.39  0.000136    0.07    113.46   
    56. A(C   1,O   8,C   7)          110.35  0.000467    0.02    110.37   
    57. D(H   2,C   1,C   0,H  10)     60.10  0.000032   -0.21     59.88   
    58. D(H   2,C   1,C   0,H   9)   -179.73 -0.000037   -0.21   -179.94   
    59. D(C   3,C   1,C   0,H  11)    177.91  0.000051   -0.27    177.64   
    60. D(C   3,C   1,C   0,H  10)    -62.29  0.000061   -0.28    -62.57   
    61. D(C   3,C   1,C   0,H   9)     57.87 -0.000008   -0.27     57.61   
    62. D(H   2,C   1,C   0,H  11)    -59.69  0.000022   -0.21    -59.91   
    63. D(H   4,C   3,C   1,C   0)    -39.38  0.000132    0.27    -39.12   
    64. D(C   5,C   3,C   1,C   0)     82.27  0.000016    0.29     82.56   
    65. D(C   5,C   3,C   1,O   8)   -156.61 -0.000104    0.22   -156.39   
    66. D(C   5,C   3,C   1,H   2)    -40.54 -0.000019    0.23    -40.31   
    67. D(H   4,C   3,C   1,H   2)   -162.20  0.000097    0.21   -161.99   
    68. D(H   4,C   3,C   1,O   8)     81.73  0.000012    0.20     81.93   
    69. D(H  12,C   5,C   3,H   4)     59.89 -0.000052    0.26     60.14   
    70. D(H  12,C   5,C   3,C   6)   -177.86 -0.000213    0.33   -177.52   
    71. D(H  12,C   5,C   3,C   1)    -60.79  0.000147    0.23    -60.56   
    72. D(H  13,C   5,C   3,C   6)     62.18 -0.000180    0.28     62.46   
    73. D(H  13,C   5,C   3,H   4)    -60.08 -0.000019    0.21    -59.87   
    74. D(H  13,C   5,C   3,C   1)    179.24  0.000180    0.18    179.42   
    75. D(H  15,C   6,C   3,C   5)     46.59  0.000421   -1.22     45.38   
    76. D(H  15,C   6,C   3,H   4)    169.44  0.000458   -1.19    168.24   
    77. D(H  15,C   6,C   3,C   1)    -77.81  0.000140   -1.03    -78.85   
    78. D(C   7,C   6,C   3,C   5)    162.85  0.000005   -0.63    162.21   
    79. D(C   7,C   6,C   3,H   4)    -74.31  0.000041   -0.60    -74.92   
    80. D(C   7,C   6,C   3,C   1)     38.44 -0.000277   -0.45     37.99   
    81. D(H  17,C   7,C   6,H  16)     84.66 -0.000402    1.46     86.12   
    82. D(H  17,C   7,C   6,H  15)    -36.81 -0.000144    1.34    -35.48   
    83. D(H  17,C   7,C   6,C   3)   -152.51  0.000280    0.91   -151.61   
    84. D(O   8,C   7,C   6,H  16)   -155.73 -0.000487    1.30   -154.42   
    85. D(O   8,C   7,C   6,H  15)     82.81 -0.000229    1.18     83.98   
    86. D(O   8,C   7,C   6,C   3)    -32.90  0.000195    0.75    -32.15   
    87. D(C   7,O   8,C   1,C   0)    136.72  0.000145    0.38    137.09   
    88. D(C   1,O   8,C   7,H  18)   -106.06  0.000127   -0.90   -106.96   
    89. D(C   1,O   8,C   7,H  17)    135.87  0.000118   -0.73    135.15   
    90. D(C   1,O   8,C   7,C   6)     13.54  0.000129   -0.78     12.77   
    91. D(C   7,O   8,C   1,C   3)     11.66 -0.000331    0.48     12.14   
    92. D(C   7,O   8,C   1,H   2)   -104.33 -0.000096    0.43   -103.91   
    ----------------------------------------------------------------------------

Geometry step timings:
Preparation and reading OPT file:      0.001 s (16.358 %)
Internal coordinates            :      0.000 s ( 0.862 %)
B/P matrices and projection     :      0.001 s (26.021 %)
Hessian update/contruction      :      0.000 s ( 8.471 %)
Making the step                 :      0.001 s (20.441 %)
Converting the step to Cartesian:      0.000 s ( 2.435 %)
Storing new data                :      0.000 s ( 0.837 %)
Checking convergence            :      0.000 s ( 0.355 %)
Final printing                  :      0.001 s (24.144 %)
Total time                      :      0.004 s

Time for energy+gradient        :     24.480 s
Time for complete geometry iter :     24.673 s

         *************************************************************
         *                GEOMETRY OPTIMIZATION CYCLE   5            *
         *************************************************************
---------------------------------
CARTESIAN COORDINATES (ANGSTROEM)
---------------------------------
  C      2.247126    0.173802   -1.237670
  C      2.627664   -0.166768    0.188713
  H      1.749650   -0.603338    0.705883
  C      3.152697    1.003527    1.029935
  H      3.792601    1.623112    0.375977
  C      2.068136    1.875127    1.644257
  C      4.052257    0.272222    2.029084
  C      4.673824   -0.810116    1.153797
  O      3.682025   -1.142374    0.180999
  H      3.108438    0.607797   -1.766570
  H      1.420668    0.899586   -1.253073
  H      1.922525   -0.725819   -1.779070
  H      1.435249    2.333167    0.869615
  H      2.506467    2.687880    2.241784
  H      1.418863    1.279998    2.305580
  H      3.431080   -0.181397    2.818557
  H      4.799506    0.921366    2.506496
  H      4.948561   -1.719381    1.709840
  H      5.583068   -0.434549    0.650626

----------------------------
CARTESIAN COORDINATES (A.U.)
----------------------------
  NO LB      ZA    FRAG     MASS         X           Y           Z
   0 C     6.0000    0    12.011    4.246453    0.328439   -2.338857
   1 C     6.0000    0    12.011    4.965565   -0.315145    0.356616
   2 H     1.0000    0     1.008    3.306360   -1.140143    1.333926
   3 C     6.0000    0    12.011    5.957734    1.896392    1.946296
   4 H     1.0000    0     1.008    7.166977    3.067237    0.710494
   5 C     6.0000    0    12.011    3.908210    3.543477    3.107196
   6 C     6.0000    0    12.011    7.657655    0.514424    3.834413
   7 C     6.0000    0    12.011    8.832248   -1.530898    2.180360
   8 O     8.0000    0    15.999    6.958018   -2.158774    0.342038
   9 H     1.0000    0     1.008    5.874097    1.148570   -3.338334
  10 H     1.0000    0     1.008    2.684674    1.699971   -2.367965
  11 H     1.0000    0     1.008    3.633046   -1.371599   -3.361956
  12 H     1.0000    0     1.008    2.712228    4.409047    1.643335
  13 H     1.0000    0     1.008    4.736536    5.079356    4.236358
  14 H     1.0000    0     1.008    2.681262    2.418846    4.356914
  15 H     1.0000    0     1.008    6.483801   -0.342791    5.326301
  16 H     1.0000    0     1.008    9.069753    1.741129    4.736590
  17 H     1.0000    0     1.008    9.351426   -3.249158    3.231129
  18 H     1.0000    0     1.008   10.550470   -0.821179    1.229504

--------------------------------
INTERNAL COORDINATES (ANGSTROEM)
--------------------------------
 C      0   0   0     0.000000000000     0.00000000     0.00000000
 C      1   0   0     1.515046483633     0.00000000     0.00000000
 H      2   1   0     1.108587328664   109.19628673     0.00000000
 C      2   1   3     1.533918420517   115.51756697   237.54611494
 H      4   2   1     1.104999055637   107.54443794   320.88567909
 C      4   2   1     1.520970291734   114.49679473    82.56403417
 C      4   2   1     1.530461681227   101.22427585   207.40837691
 C      7   4   2     1.524443741243   101.77504399    37.99484781
 O      8   7   4     1.428424796955   105.84697639   327.84413829
 H      1   2   3     1.099974997886   110.16391332   180.06053478
 H      1   2   3     1.100014740740   110.50011817    59.88467739
 H      1   2   3     1.098998828082   110.73073869   300.09277535
 H      6   4   2     1.100189412967   111.36999304   299.43804162
 H      6   4   2     1.099881211893   111.02064503   179.42344081
 H      6   4   2     1.101399638027   110.68491351    59.56880606
 H      7   4   2     1.102224465149   109.45124112   281.15313978
 H      7   4   2     1.098950672472   113.64201130   159.85809641
 H      8   7   4     1.100647958879   113.46834895   208.38639736
 H      8   7   4     1.104969351091   110.83349139    86.95413928

---------------------------
INTERNAL COORDINATES (A.U.)
---------------------------
 C      0   0   0     0.000000000000     0.00000000     0.00000000
 C      1   0   0     2.863022934226     0.00000000     0.00000000
 H      2   1   0     2.094926446710   109.19628673     0.00000000
 C      2   1   3     2.898685726553   115.51756697   237.54611494
 H      4   2   1     2.088145593396   107.54443794   320.88567909
 C      4   2   1     2.874217309208   114.49679473    82.56403417
 C      4   2   1     2.892153435979   101.22427585   207.40837691
 C      7   4   2     2.880781177519   101.77504399    37.99484781
 O      8   7   4     2.699331669147   105.84697639   327.84413829
 H      1   2   3     2.078651500165   110.16391332   180.06053478
 H      1   2   3     2.078726603274   110.50011817    59.88467739
 H      1   2   3     2.076806806576   110.73073869   300.09277535
 H      6   4   2     2.079056685948   111.36999304   299.43804162
 H      6   4   2     2.078474270324   111.02064503   179.42344081
 H      6   4   2     2.081343679871   110.68491351    59.56880606
 H      7   4   2     2.082902377240   109.45124112   281.15313978
 H      7   4   2     2.076715805660   113.64201130   159.85809641
 H      8   7   4     2.079923212140   113.46834895   208.38639736
 H      8   7   4     2.088089459939   110.83349139    86.95413928


           ************************************************************
           *        Program running with 8 parallel MPI-processes     *
           *              working on a common directory               *
           ************************************************************
------------------------------------------------------------------------------
                   ___                                                        
                  /   \      - P O W E R E D   B Y -                         
                 /     \                                                     
                 |  |  |   _    _      __       _____    __    __             
                 |  |  |  | |  | |    /  \     |  _  \  |  |  /  |          
                  \  \/   | |  | |   /    \    | | | |  |  | /  /          
                 / \  \   | |__| |  /  /\  \   | |_| |  |  |/  /          
                |  |  |   |  __  | /  /__\  \  |    /   |      \           
                |  |  |   | |  | | |   __   |  |    \   |  |\   \          
                \     /   | |  | | |  |  |  |  | |\  \  |  | \   \       
                 \___/    |_|  |_| |__|  |__|  |_| \__\ |__|  \__/        
                                                                              
                      - O R C A' S   B I G   F R I E N D -                    
                                      &                                       
                       - I N T E G R A L  F E E D E R -                       
                                                                              
 v1 FN, 2020, v2 2021, v3 2022-2024                                           
------------------------------------------------------------------------------


----------------------
SHARK INTEGRAL PACKAGE
----------------------

Number of atoms                             ...     19
Number of basis functions                   ...    158
Number of shells                            ...     78
Maximum angular momentum                    ...      2
Integral batch strategy                     ... SHARK/LIBINT Hybrid
RI-J (if used) integral strategy            ... SPLIT-RIJ (Revised 2003 algorithm where possible)
Printlevel                                  ...      1
Contraction scheme used                     ... SEGMENTED contraction
Prescreening option                         ... SCHWARTZ
   Thresh                                   ... 1.000e-12
   Tcut                                     ... 1.000e-14
   Tpresel                                  ... 1.000e-14 
Coulomb Range Separation                    ... NOT USED
Exchange Range Separation                   ... NOT USED
Multipole approximations                    ... NOT USED
Finite Nucleus Model                        ... NOT USED
CABS basis                                  ... NOT available
Auxiliary Coulomb fitting basis             ... AVAILABLE
   # of basis functions in Aux-J            ...    475
   # of shells in Aux-J                     ...    165
   Maximum angular momentum in Aux-J        ...      4
Auxiliary J/K fitting basis                 ... NOT available
Auxiliary Correlation fitting basis         ... AVAILABLE
   # of basis functions in Aux-C            ...    504
   # of shells in Aux-C                     ...    184
   Maximum angular momentum in Aux-C        ...      3
Auxiliary 'external' fitting basis          ... NOT available

Checking pre-screening integrals            ... done (  0.0 sec) Dimension = 78
Check shell pair data                       ... done (  0.0 sec)
Shell pair information
Shell pair cut-off parameter TPreSel        ...   1.0e-14
Total number of shell pairs                 ...      3081
Shell pairs after pre-screening             ...      3037
Total number of primitive shell pairs       ...     10567
Primitive shell pairs kept                  ...      8209
          la=0 lb=0:   1020 shell pairs
          la=1 lb=0:   1149 shell pairs
          la=1 lb=1:    345 shell pairs
          la=2 lb=0:    313 shell pairs
          la=2 lb=1:    182 shell pairs
          la=2 lb=2:     28 shell pairs

Calculating one electron integrals          ... done (  0.0 sec)
Calculating RI/J V-Matrix + Cholesky decomp.... done (  0.1 sec)
Calculating RI/C V-Matrix + Cholesky decomp.... done (  0.1 sec)
Calculating Nuclear repulsion               ... done (  0.0 sec) ENN=    332.935156685308 Eh

Diagonalization of the overlap matrix:
Smallest eigenvalue                        ... 1.006e-03
Time for diagonalization                   ...    0.004 sec
Threshold for overlap eigenvalues          ... 1.000e-07
Number of eigenvalues below threshold      ... 0
Time for construction of square roots      ...    0.025 sec
Total time needed                          ...    0.030 sec

-------------------
DFT GRID GENERATION
-------------------

General Integration Accuracy     IntAcc      ... 4.388
Radial Grid Type                 RadialGrid  ... OptM3 with GC (2021)
Angular Grid (max. ang.)         AngularGrid ... 4 (Lebedev-302)
Angular grid pruning method      GridPruning ... 4 (adaptive)
Weight generation scheme         WeightScheme... mBecke (2022)
Basis function cutoff            BFCut       ... 1.0000e-12
Integration weight cutoff        WCut        ... 1.0000e-14
Partially contracted basis set               ... off
Rotationally invariant grid construction     ... off
Angular grids for H and He will be reduced by one unit

Total number of grid points                  ...    80484
Total number of batches                      ...     1265
Average number of points per batch           ...       63
Average number of grid points per atom       ...     4236

--------------------
COSX GRID GENERATION
--------------------

GRIDX 1
-------
General Integration Accuracy     IntAcc      ... 3.816
Radial Grid Type                 RadialGrid  ... OptM3 with GC (2021)
Angular Grid (max. ang.)         AngularGrid ... 1 (Lebedev-50)
Angular grid pruning method      GridPruning ... 4 (adaptive)
Weight generation scheme         WeightScheme... mBecke (2022)
Basis function cutoff            BFCut       ... 1.0000e-12
Integration weight cutoff        WCut        ... 1.0000e-14
Partially contracted basis set               ... on
Rotationally invariant grid construction     ... off
Angular grids for H and He will be reduced by one unit

Total number of grid points                  ...    10278
Total number of batches                      ...       92
Average number of points per batch           ...      111
Average number of grid points per atom       ...      541
UseSFitting                                  ... on

GRIDX 2
-------
General Integration Accuracy     IntAcc      ... 4.020
Radial Grid Type                 RadialGrid  ... OptM3 with GC (2021)
Angular Grid (max. ang.)         AngularGrid ... 2 (Lebedev-110)
Angular grid pruning method      GridPruning ... 4 (adaptive)
Weight generation scheme         WeightScheme... mBecke (2022)
Basis function cutoff            BFCut       ... 1.0000e-12
Integration weight cutoff        WCut        ... 1.0000e-14
Partially contracted basis set               ... on
Rotationally invariant grid construction     ... off
Angular grids for H and He will be reduced by one unit

Total number of grid points                  ...    21526
Total number of batches                      ...      179
Average number of points per batch           ...      120
Average number of grid points per atom       ...     1133
UseSFitting                                  ... on

GRIDX 3
-------
General Integration Accuracy     IntAcc      ... 4.338
Radial Grid Type                 RadialGrid  ... OptM3 with GC (2021)
Angular Grid (max. ang.)         AngularGrid ... 3 (Lebedev-194)
Angular grid pruning method      GridPruning ... 4 (adaptive)
Weight generation scheme         WeightScheme... mBecke (2022)
Basis function cutoff            BFCut       ... 1.0000e-12
Integration weight cutoff        WCut        ... 1.0000e-14
Partially contracted basis set               ... on
Rotationally invariant grid construction     ... off
Angular grids for H and He will be reduced by one unit

Total number of grid points                  ...    47008
Total number of batches                      ...      379
Average number of points per batch           ...      124
Average number of grid points per atom       ...     2474
UseSFitting                                  ... on
Initializing property integral containers    ... done (  0.0 sec)

SHARK setup successfully completed in   1.2 seconds

Maximum memory used throughout the entire STARTUP-calculation: 22.7 MB


           ************************************************************
           *        Program running with 8 parallel MPI-processes     *
           *              working on a common directory               *
           ************************************************************
Occupation numbers will be reassigned to an Aufbau configuration
             **** ENERGY FILE WAS UPDATED (calc.en.tmp) ****
Finished Guess after   0.2 sec
Maximum memory used throughout the entire GUESS-calculation: 9.6 MB


           ************************************************************
           *        Program running with 8 parallel MPI-processes     *
           *              working on a common directory               *
           ************************************************************
--------------------
CPCM SOLVATION MODEL
--------------------
CPCM parameters:
  Epsilon                                         ...      16.7000
  Refrac                                          ...       1.2750
  Rsolv                                           ...       1.3000
  Surface type                                    ... GAUSSIAN VDW
  Discretization scheme                           ... Constant charge density
    Threshold for H atoms                         ...       5.0000 (charges/Ang^2)
    Threshold for non-H atoms                     ...       5.0000 (charges/Ang^2)
  Epsilon function type                           ...         CPCM
Solvent:                                          ... CUSTOM
Radii:
  Scheme                                          ... Element-dependent radii
  Radius for C  used is    3.8550 Bohr (=   2.0400 Ang.)
  Radius for H  used is    2.4944 Bohr (=   1.3200 Ang.)
  Radius for O  used is    3.4469 Bohr (=   1.8240 Ang.)
Calculating surface                               ...        done! (  0.0s)
Cavity surface points                             ...         1589
Cavity Volume                                     ...     955.2523
Cavity Surface-area                               ...     558.0463
Calculating surface distance matrix               ...        done! (  0.0s)
Performing Cholesky decomposition & store         ...        done! (  0.1s)
Overall time for CPCM initialization              ...                 0.2s

----------------------------------------D-I-I-S--------------------------------------------
Iteration    Energy (Eh)           Delta-E    RMSDP     MaxDP     DIISErr   Damp  Time(sec)
-------------------------------------------------------------------------------------------
               ***  Starting incremental Fock matrix formation  ***
    1    -310.1700588950207020     0.00e+00  4.30e-05  9.40e-04  4.13e-03  0.700   1.1
    2    -310.1700890432888400    -3.01e-05  3.88e-05  8.53e-04  3.33e-03  0.700   0.8
                               ***Turning on AO-DIIS***
                              *** Initializing SOSCF ***
---------------------------------------S-O-S-C-F--------------------------------------
Iteration    Energy (Eh)           Delta-E    RMSDP     MaxDP     MaxGrad    Time(sec)
--------------------------------------------------------------------------------------
    3    -310.1701135535827234    -2.45e-05  1.14e-04  2.57e-03  2.59e-03     0.8
               *** Restarting incremental Fock matrix formation ***
    4    -310.1701834237139792    -6.99e-05  1.99e-05  3.29e-04  1.02e-04     1.2
    5    -310.1701842362599564    -8.13e-07  8.99e-06  1.18e-04  2.17e-05     0.9
    6    -310.1701842848094657    -4.85e-08  2.54e-06  6.86e-05  2.00e-05     0.9
    7    -310.1701843102420071    -2.54e-08  6.36e-07  1.38e-05  3.03e-06     0.9
    8    -310.1701843086493682     1.59e-09  2.22e-07  6.83e-06  1.37e-06     0.8
    9    -310.1701843097926030    -1.14e-09  6.50e-08  1.07e-06  2.26e-07     0.8
                  *** Gradient check signals convergence ***

               *****************************************************
               *                     SUCCESS                       *
               *           SCF CONVERGED AFTER   9 CYCLES          *
               *****************************************************

Recomputing exchange energy using gridx3       ... done (    1.079 sec)
Old exchange energy                            :    -23.116080127 Eh
New exchange energy                            :    -23.115998039 Eh
Exchange energy change after final integration :      0.000082088 Eh
Total energy after final integration           :   -310.170102221 Eh
             **** ENERGY FILE WAS UPDATED (calc.en.tmp) ****

----------------
TOTAL SCF ENERGY
----------------

Total Energy       :       -310.17010222148463 Eh           -8440.15757 eV

Components:
Nuclear Repulsion  :        332.93515668530836 Eh            9059.62620 eV
Electronic Energy  :       -643.09958780381749 Eh          -17499.62945 eV
One Electron Energy:      -1079.47818190562589 Eh          -29374.09468 eV
Two Electron Energy:        436.37859410180835 Eh           11874.46523 eV
CPCM Dielectric    :         -0.00575319128351 Eh              -0.15655 eV

Virial components:
Potential Energy   :       -617.54503228574981 Eh          -16804.25464 eV
Kinetic Energy     :        307.37493006426524 Eh            8364.09707 eV
Virial Ratio       :          2.00909368944512

DFT components:
N(Alpha)           :       27.999991572909 electrons
N(Beta)            :       27.999991572909 electrons
N(Total)           :       55.999983145818 electrons
E(X)               :      -20.501949468388 Eh       
E(C)               :       -1.346654215635 Eh       
E(XC)              :      -21.848603684023 Eh       

CPCM Solvation Model Properties:
Surface-charge          :         -0.02332847382540
Corrected charge        :         -0.00000000000000
Outlying charge corr.   :          0.00003989526418 Eh               0.00109 eV
Free-energy (cav+disp)  :  This term is not implemented in the current solvation scheme

---------------
SCF CONVERGENCE
---------------

  Last Energy change         ...    1.1432e-09  Tolerance :   1.0000e-09
  Last MAX-Density change    ...    1.0700e-06  Tolerance :   1.0000e-08
  Last RMS-Density change    ...    6.4952e-08  Tolerance :   1.0000e-09
  Last DIIS Error            ...    2.5902e-03  Tolerance :   1.0000e-08
  Last Orbital Gradient      ...    2.2579e-07  Tolerance :   2.0000e-06
  Last Orbital Rotation      ...    4.6725e-07  Tolerance :   2.0000e-06


Total SCF time: 0 days 0 hours 0 min 9 sec 
Finished LeanSCF after   9.8 sec

Maximum memory used throughout the entire LEANSCF-calculation: 18.4 MB


           ************************************************************
           *        Program running with 8 parallel MPI-processes     *
           *              working on a common directory               *
           ************************************************************

------------------------------------------------------------------------------
                                ORCA  MP2 
------------------------------------------------------------------------------

Freezing NCore=14 chemical core electrons

----------------------
RI-MP2 ENERGY+GRADIENT
----------------------
Dimension of the orbital basis            ...  158
Dimension of the AuxC basis               ...  504
Memory devoted to MP2                     ... 8000 MB   
Data format for matrix containers         ... DOUBLE
Compression type for matrix containers    ... UNCOMPRESSED
Overall scaling of the MP2 energy         ...   2.700e-01

-----------------------
SHARK RI TRANSFORMATION
-----------------------

Number of basis functions                ...    158
Number of aux functions                  ...    504
Number of operators                      ...      1
Generation of IJK                        ... YES
Generation of IAK                        ... YES
Generation of ABK                        ... NO
Orbital Range Operator  0:    0-  27 to   28- 157

Aux basis identifier                     ...   AUXC
Contraction scheme used                  ... SEGMENTED
Do orthogonalization                     ... YES
All operator combinations                ... NO
Transpose (ia|K)                         ... NO
Integral generator used                  ... LIBINT
Starting integral generation + trafo... 
Half trafo (segmented) done. Total time =  0.1 sec. integrals=  0.0 sec trafo=  0.0 sec
Integral generation and half transformation done (  0.1 sec)

Reading or making V^(-1/2)          ... done (  0.0 sec)
Sorting IJK integrals               ... done (  0.0 sec)
Sorting IAK integrals               ... done (  0.0 sec)

SHARK RI integral transformation done. Total time =  0.1 sec.

Opening buffers                              ... done
Frozen core precalculation                   ... done

Starting loop over batches of integrals:

Operator 0  - window                       ... (  7- 27)x( 28-157)
Operator 0  - Memory available             ...  8000 MB
Operator 0  - Memory needed per MO         ...   0.5 MB
Operator 0  - Number of orbitals per batch ... 3
Operator 0  - Number of batches            ... 1

OPERATOR  0   PASS   0:  MOs     7 ...    9 +   10 ...   12 +   13 ...   15 +   16 ...   18
                            +   19 ...   21 +   22 ...   24 +   25 ...   27
  Reading integrals       ... ok
  Internal MO   9
Closing buffer GIPV ( 0.01 GB; CompressionRatio= 1.00)
Time spent in pair loops =     0.247 sec
Deleting buffers (Ka|jb) ...done

-----------------------------------------------
 RI-MP2 CORRELATION ENERGY:     -0.338261060 Eh
-----------------------------------------------


---------------------
MP2 DENSITY FORMATION
---------------------

Completing the external part of the density      ... done
Storing the unrelaxed density                    ... done

Re-sorting 3-index density container for op 0    ... done
Computing external part of the Lagrangian        ... done
Calculating the xc-kernel                        ... done
Calculating G(D)                                 ... done
Completing the Lagrangian                        ... done
Solving the Z-vector equations                   ... Using XC Grid                  ... (calc.grid_cpscf.tmp) 
Recalculating density on grid  ... (calc.grho_cpscf0.tmp) done
Calculating the xc-kernel      ... (calc.fxc_cpscf0.tmp) done

-------------------
SHARK CP-SCF DRIVER
-------------------

Dimension of the orbital basis          ...    158
Dimension of the CPSCF-problem          ...   3640
Number of operators                     ...      1
Max. number of iterations               ...    128
Convergence Tolerance                   ... 3.0e-05
Number of perturbations                 ...      1
Perturbation type                       ... REAL

----------------------------
POPLE LINEAR EQUATION SOLVER
----------------------------

  ITERATION   0:   ||err||_max =   2.8467e-02 (   0.6 sec)
  ITERATION   1:   ||err||_max =   4.3527e-03 (   0.6 sec)
  ITERATION   2:   ||err||_max =   1.9489e-03 (   0.6 sec)
  ITERATION   3:   ||err||_max =   2.1072e-04 (   0.5 sec)
  ITERATION   4:   ||err||_max =   7.8884e-05 (   0.5 sec)
  ITERATION   5:   ||err||_max =   1.6733e-05 (   0.5 sec)
done
Finalizing the relaxed density                   ... done
Transforming P to the AO basis                   ... done
Storing the relaxed density                      ... done

------------------------------------
ENERGY WEIGHTED DENSITY FINALIZATION
------------------------------------

Gathering the parts of the W-matrix              ... done
Forming the Z-density                            ... done
Transforming Z to the AO basis                   ... done
Calculating G(Z)                                 ... done
Finalizing the W-matrix                          ... done
Transforming W to the AO basis and storing       ... done

----------------------------------
MP2 DERIVATIVE INTEGRAL GENERATION
----------------------------------

Input SCF Electron Density              ... calc.scfp
Input Correlated Electron Density       ... calc.pmp2re
Input Energy Weighted Density           ... calc.wmp2.tmp

Nuclear repulsion gradient              ... done (  0.0 sec)
HCore & Overlap gradient  (SHARK)       ... done (  0.0 sec)
Two-electron RIJ gradient terms         ... done (  0.3 sec)

-----------------------------------------------------------
MP2 COSX Grid Generation
-----------------------------------------------------------

General Integration Accuracy     IntAcc      ... 4.871
Radial Grid Type                 RadialGrid  ... OptM3 with GC (2021)
Angular Grid (max. ang.)         AngularGrid ... 4 (Lebedev-302)
Angular grid pruning method      GridPruning ... 4 (adaptive)
Weight generation scheme         WeightScheme... mBecke (2022)
Basis function cutoff            BFCut       ... 1.0000e-12
Integration weight cutoff        WCut        ... 1.0000e-14
Partially contracted basis set               ... on
Rotationally invariant grid construction     ... off
Angular grids for H and He will be reduced by one unit

Total number of grid points                  ...    92678
Total number of batches                      ...      735
Average number of points per batch           ...      126
Average number of grid points per atom       ...     4878
UseSFitting                                  ... on
Two-electron COSX gradient terms        ... 
Integration Timings:
Total Time                  =     3.3 sec
Basis fcn evaluation        =     0.0 sec
Density evaluation          =     0.1 sec
A evaluation                =     2.6 sec
A derivative evaluation     =     0.0 sec
S-fit derivative evaluation =     0.0 sec
anal. over. der. evaluation =     0.0 sec
num. over. der. evaluation  =     0.3 sec
K(P) evaluation             =     0.0 sec
finalize                    =     0.0 sec

done (  3.9 sec)
CPCM gradient                           ... done (  0.4 sec)
DFT XC gradient                         ... Exchange-correlation gradient    ... done
done (  0.5 sec)
Empirical dispersion gradient           ... 
-------------------
DISPERSION GRADIENT
-------------------

   1   C   :   -0.000122518   -0.000050692   -0.000302230
   2   C   :   -0.000072368   -0.000086679   -0.000113308
   3   H   :   -0.000107883   -0.000084868   -0.000018885
   4   C   :    0.000002796    0.000092677    0.000071152
   5   H   :    0.000052050    0.000106538   -0.000018653
   6   C   :   -0.000152004    0.000238765    0.000151840
   7   C   :    0.000149415   -0.000039160    0.000153044
   8   C   :    0.000208828   -0.000148042    0.000073646
   9   O   :    0.000067586   -0.000165181   -0.000045804
  10   H   :   -0.000014629    0.000013394   -0.000159296
  11   H   :   -0.000077732    0.000005271   -0.000129661
  12   H   :   -0.000051971   -0.000036449   -0.000105808
  13   H   :   -0.000087935    0.000125684    0.000037345
  14   H   :   -0.000046809    0.000119955    0.000057192
  15   H   :   -0.000107516    0.000069687    0.000091224
  16   H   :    0.000030195   -0.000039737    0.000128153
  17   H   :    0.000106470    0.000027207    0.000095738
  18   H   :    0.000085783   -0.000097478    0.000034770
  19   H   :    0.000138243   -0.000050891   -0.000000458

Difference to translation invariance:
           :    0.0000000000    0.0000000000   -0.0000000000

Difference to rotation invariance:
           :   -0.0000000000    0.0000000000   -0.0000000000

Norm of the Dispersion gradient    ...    0.0008065001
RMS gradient                       ...    0.0001068235
MAX gradient                       ...    0.0003022296
done (  0.0 sec)

-------
TIMINGS
-------

Total time                :   11.167 sec
Integral trafo            :    0.104 sec (  0.9%)
FC preparation            :    0.028 sec (  0.2%)
I/O of integrals          :    0.037 sec (  0.3%)
K(i,j) operators          :    0.032 sec (  0.3%)
T(i,j) pair energies      :    0.007 sec (  0.1%)
V**(-1/2)                 :    0.088 sec (  0.8%)
Gamma(ia|P)               :    0.030 sec (  0.3%)
Gamma-Trafo               :    0.014 sec (  0.1%)
D(virtual)                :    0.002 sec (  0.0%)
D(internal)               :    0.032 sec (  0.3%)
W(virtual)                :    0.003 sec (  0.0%)
W(internal)               :    0.039 sec (  0.4%)
L(virtual)                :    0.052 sec (  0.5%)
L(internal)               :    0.006 sec (  0.1%)
XC kernel                 :    0.016 sec (  0.1%)
G(D)                      :    0.925 sec (  8.3%)
G(Z)                      :    0.930 sec (  8.3%)
Z-vector solution         :    3.371 sec ( 30.2%)
3-index derivative        :    0.117 sec (  1.1%)
2-index derivative        :    0.028 sec (  0.3%)
Fock matrix gradient      :    5.108 sec ( 45.7%)


---------------------------------------
MP2 TOTAL ENERGY:     -310.508363282 Eh
---------------------------------------

The final MP2 gradient
  0:   0.00025451  -0.00054937   0.00019766
  1:  -0.00032915   0.00090423  -0.00066095
  2:  -0.00005111   0.00003649  -0.00000080
  3:  -0.00063051  -0.00016017   0.00086895
  4:   0.00004739  -0.00006633  -0.00023785
  5:   0.00028629  -0.00016993  -0.00031465
  6:   0.00039936   0.00071588   0.00002397
  7:  -0.00006308   0.00036220  -0.00041925
  8:   0.00009509  -0.00065527   0.00074585
  9:   0.00002405   0.00001548  -0.00001502
 10:  -0.00005782   0.00006500   0.00007203
 11:  -0.00000607   0.00008510  -0.00004997
 12:  -0.00000767   0.00002608   0.00002318
 13:  -0.00001384   0.00001683   0.00003896
 14:  -0.00004449   0.00003056   0.00005564
 15:  -0.00023293  -0.00019102  -0.00019223
 16:   0.00006123  -0.00015212   0.00007665
 17:   0.00002659  -0.00023686  -0.00040835
 18:   0.00022451  -0.00002438   0.00027376

-----------------------------------
NORM OF THE MP2 GRADIENT:  0.002397
-----------------------------------

Maximum memory used throughout the entire MP2-calculation: 31.4 MB


-------------------------------------------------------------------------------
                          DFT DISPERSION CORRECTION                            
                                                                               
                              DFTD3 V3.1  Rev 1                                
                          USING Becke-Johnson damping                          
-------------------------------------------------------------------------------
-------------------------   ----------------
Dispersion correction           -0.012072100
-------------------------   ----------------


-------------------------   --------------------
FINAL SINGLE POINT ENERGY      -310.520435381685
-------------------------   --------------------

------------------------------------------------------------------------------
                         ORCA GEOMETRY RELAXATION STEP
------------------------------------------------------------------------------

Reading the OPT-File                    .... done
Getting information on internals        .... done
Copying old internal coords+grads       .... done
Making the new internal coordinates     .... (2022 redundants) done
Validating the new internal coordinates .... (2022 redundants) done
Calculating the B-matrix                .... done
Calculating the G,G- and P matrices     .... done
Transforming gradient to internals      .... done
Projecting the internal gradient        .... done
Number of atoms                         ....  19
Number of internal coordinates          ....  92
Current Energy                          ....  -310.520435382 Eh
Current gradient norm                   ....     0.002396825 Eh/bohr
Maximum allowed component of the step   ....  0.300
Current trust radius                    ....  0.450
Updating the Hessian (BFGS)             .... done
Forming the augmented Hessian           .... done
Diagonalizing the augmented Hessian     .... done
Last element of RFO vector              ....  0.998774399
Lowest eigenvalues of augmented Hessian:
 -0.000026853  0.006547902  0.011190346  0.011484437  0.018144042
Length of the computed step             ....  0.049555184
The final length of the internal step   ....  0.049555184
Converting the step to Cartesian space:
 Initial RMS(Int)=    0.0051664851
Transforming coordinates:
 Iter   0:  RMS(Cart)=    0.0072898393 RMS(Int)=    0.6549358755
done
Storing new coordinates                 .... done
The predicted energy change is          ....    -0.000013460
Previously predicted energy change      ....    -0.000035381
Actually observed energy change         ....    -0.000049021
Ratio of predicted to observed change   ....     1.385517100
New trust radius                        ....     0.450000000

                                .--------------------.
          ----------------------|Geometry convergence|-------------------------
          Item                value                   Tolerance       Converged
          ---------------------------------------------------------------------
          Energy change      -0.0000490206            0.0000010000      NO
          RMS gradient        0.0001517166            0.0000300000      NO
          MAX gradient        0.0004981216            0.0001000000      NO
          RMS step            0.0051664851            0.0006000000      NO
          MAX step            0.0153046976            0.0010000000      NO
          ........................................................
          Max(Bonds)      0.0008      Max(Angles)    0.28
          Max(Dihed)        0.88      Max(Improp)    0.00
          ---------------------------------------------------------------------

The optimization has not yet converged - more geometry cycles are needed


    ---------------------------------------------------------------------------
                         Redundant Internal Coordinates
                            (Angstroem and degrees)

        Definition                    Value    dE/dq     Step     New-Value
    ----------------------------------------------------------------------------
     1. B(C   1,C   0)                1.5150 -0.000320  0.0005    1.5156   
     2. B(H   2,C   1)                1.1086  0.000024  0.0000    1.1086   
     3. B(C   3,C   1)                1.5339  0.000034 -0.0001    1.5338   
     4. B(H   4,C   3)                1.1050  0.000131 -0.0003    1.1047   
     5. B(C   5,C   3)                1.5210 -0.000303  0.0005    1.5215   
     6. B(C   6,C   3)                1.5305  0.000077 -0.0003    1.5302   
     7. B(C   7,C   6)                1.5244  0.000184 -0.0002    1.5242   
     8. B(O   8,C   7)                1.4284 -0.000284  0.0005    1.4290   
     9. B(O   8,C   1)                1.4365  0.000367 -0.0008    1.4357   
    10. B(H   9,C   0)                1.1000  0.000032 -0.0000    1.1000   
    11. B(H  10,C   0)                1.1000  0.000087 -0.0001    1.0999   
    12. B(H  11,C   0)                1.0990 -0.000041  0.0001    1.0991   
    13. B(H  12,C   5)                1.1002 -0.000004  0.0001    1.1003   
    14. B(H  13,C   5)                1.0999  0.000022  0.0000    1.0999   
    15. B(H  14,C   5)                1.1014  0.000049 -0.0000    1.1014   
    16. B(H  15,C   6)                1.1022  0.000067 -0.0002    1.1020   
    17. B(H  16,C   6)                1.0990 -0.000017  0.0001    1.0991   
    18. B(H  17,C   7)                1.1006 -0.000008  0.0001    1.1008   
    19. B(H  18,C   7)                1.1050  0.000061 -0.0002    1.1048   
    20. A(C   1,C   0,H  11)          110.73  0.000164   -0.05    110.68   
    21. A(H   9,C   0,H  10)          108.74  0.000028   -0.02    108.72   
    22. A(H  10,C   0,H  11)          108.14 -0.000009   -0.01    108.13   
    23. A(H   9,C   0,H  11)          108.50 -0.000044    0.00    108.51   
    24. A(C   1,C   0,H   9)          110.16  0.000004    0.01    110.17   
    25. A(C   1,C   0,H  10)          110.50 -0.000143    0.07    110.57   
    26. A(H   2,C   1,C   3)          108.40 -0.000152    0.05    108.45   
    27. A(C   0,C   1,H   2)          109.20 -0.000030    0.02    109.22   
    28. A(C   0,C   1,O   8)          109.39 -0.000218    0.04    109.43   
    29. A(C   3,C   1,O   8)          105.66 -0.000056   -0.01    105.65   
    30. A(C   0,C   1,C   3)          115.52  0.000374   -0.11    115.41   
    31. A(H   2,C   1,O   8)          108.44  0.000072    0.01    108.45   
    32. A(H   4,C   3,C   5)          109.31  0.000050    0.02    109.32   
    33. A(C   1,C   3,C   6)          101.22  0.000024   -0.00    101.22   
    34. A(C   1,C   3,C   5)          114.50 -0.000007   -0.07    114.43   
    35. A(C   1,C   3,H   4)          107.54 -0.000135    0.11    107.66   
    36. A(H   4,C   3,C   6)          108.30 -0.000165    0.08    108.37   
    37. A(C   5,C   3,C   6)          115.42  0.000201   -0.12    115.30   
    38. A(H  13,C   5,H  14)          107.94 -0.000072   -0.01    107.93   
    39. A(H  12,C   5,H  14)          107.98 -0.000019   -0.03    107.95   
    40. A(C   3,C   5,H  14)          110.68  0.000058   -0.01    110.68   
    41. A(H  12,C   5,H  13)          107.71 -0.000025   -0.02    107.69   
    42. A(C   3,C   5,H  13)          111.02  0.000006    0.07    111.09   
    43. A(C   3,C   5,H  12)          111.37  0.000047   -0.00    111.37   
    44. A(C   3,C   6,H  16)          113.64  0.000188   -0.28    113.36   
    45. A(C   7,C   6,H  15)          110.42 -0.000088    0.22    110.64   
    46. A(C   3,C   6,H  15)          109.45 -0.000210    0.14    109.59   
    47. A(C   3,C   6,C   7)          101.78  0.000081    0.08    101.86   
    48. A(H  15,C   6,H  16)          108.37  0.000086   -0.08    108.29   
    49. A(C   7,C   6,H  16)          113.05 -0.000072   -0.05    113.00   
    50. A(C   6,C   7,O   8)          105.85 -0.000042    0.10    105.95   
    51. A(H  17,C   7,H  18)          107.78 -0.000319    0.06    107.85   
    52. A(O   8,C   7,H  18)          109.89  0.000498   -0.17    109.72   
    53. A(C   6,C   7,H  18)          110.83 -0.000093    0.01    110.85   
    54. A(O   8,C   7,H  17)          108.98 -0.000354    0.04    109.02   
    55. A(C   6,C   7,H  17)          113.47  0.000332   -0.06    113.41   
    56. A(C   1,O   8,C   7)          110.36  0.000117   -0.01    110.35   
    57. D(H   2,C   1,C   0,H  10)     59.88  0.000042   -0.11     59.78   
    58. D(H   2,C   1,C   0,H   9)   -179.94 -0.000013   -0.08   -180.02   
    59. D(C   3,C   1,C   0,H  11)    177.64 -0.000003   -0.11    177.53   
    60. D(C   3,C   1,C   0,H  10)    -62.57 -0.000001   -0.11    -62.68   
    61. D(C   3,C   1,C   0,H   9)     57.61 -0.000056   -0.09     57.52   
    62. D(H   2,C   1,C   0,H  11)    -59.91  0.000040   -0.11    -60.02   
    63. D(H   4,C   3,C   1,C   0)    -39.11  0.000135   -0.14    -39.25   
    64. D(C   5,C   3,C   1,C   0)     82.56  0.000096   -0.08     82.49   
    65. D(C   5,C   3,C   1,O   8)   -156.38  0.000008   -0.09   -156.48   
    66. D(C   5,C   3,C   1,H   2)    -40.31 -0.000010   -0.07    -40.38   
    67. D(H   4,C   3,C   1,H   2)   -161.99  0.000030   -0.13   -162.12   
    68. D(H   4,C   3,C   1,O   8)     81.94  0.000048   -0.16     81.78   
    69. D(H  12,C   5,C   3,H   4)     60.15 -0.000038    0.15     60.30   
    70. D(H  12,C   5,C   3,C   6)   -177.52 -0.000073    0.18   -177.34   
    71. D(H  12,C   5,C   3,C   1)    -60.56  0.000104    0.04    -60.52   
    72. D(H  13,C   5,C   3,C   6)     62.46 -0.000076    0.16     62.63   
    73. D(H  13,C   5,C   3,H   4)    -59.87 -0.000041    0.13    -59.73   
    74. D(H  13,C   5,C   3,C   1)    179.42  0.000101    0.02    179.45   
    75. D(H  15,C   6,C   3,C   5)     45.37  0.000133   -0.67     44.70   
    76. D(H  15,C   6,C   3,H   4)    168.24  0.000210   -0.68    167.56   
    77. D(H  15,C   6,C   3,C   1)    -78.85  0.000012   -0.53    -79.37   
    78. D(C   7,C   6,C   3,C   5)    162.21 -0.000014   -0.33    161.89   
    79. D(C   7,C   6,C   3,H   4)    -74.92  0.000063   -0.33    -75.25   
    80. D(C   7,C   6,C   3,C   1)     37.99 -0.000135   -0.18     37.82   
    81. D(H  17,C   7,C   6,H  16)     86.12  0.000036    0.79     86.91   
    82. D(H  17,C   7,C   6,H  15)    -35.47  0.000040    0.77    -34.70   
    83. D(H  17,C   7,C   6,C   3)   -151.61  0.000275    0.49   -151.13   
    84. D(O   8,C   7,C   6,H  16)   -154.43 -0.000238    0.88   -153.55   
    85. D(O   8,C   7,C   6,H  15)     83.98 -0.000234    0.85     84.84   
    86. D(O   8,C   7,C   6,C   3)    -32.16  0.000002    0.57    -31.59   
    87. D(C   7,O   8,C   1,C   0)    137.10  0.000036    0.54    137.64   
    88. D(C   1,O   8,C   7,H  18)   -106.96  0.000013   -0.75   -107.71   
    89. D(C   1,O   8,C   7,H  17)    135.14  0.000319   -0.75    134.39   
    90. D(C   1,O   8,C   7,C   6)     12.77  0.000143   -0.77     12.00   
    91. D(C   7,O   8,C   1,C   3)     12.14 -0.000253    0.65     12.79   
    92. D(C   7,O   8,C   1,H   2)   -103.90 -0.000083    0.59   -103.31   
    ----------------------------------------------------------------------------

Geometry step timings:
Preparation and reading OPT file:      0.001 s ( 8.232 %)
Internal coordinates            :      0.000 s ( 0.350 %)
B/P matrices and projection     :      0.001 s (10.312 %)
Hessian update/contruction      :      0.000 s ( 3.285 %)
Making the step                 :      0.001 s ( 8.475 %)
Converting the step to Cartesian:      0.000 s ( 0.836 %)
Storing new data                :      0.000 s ( 0.321 %)
Checking convergence            :      0.000 s ( 0.136 %)
Final printing                  :      0.007 s (68.044 %)
Total time                      :      0.010 s

Time for energy+gradient        :     23.139 s
Time for complete geometry iter :     23.346 s

         *************************************************************
         *                GEOMETRY OPTIMIZATION CYCLE   6            *
         *************************************************************
---------------------------------
CARTESIAN COORDINATES (ANGSTROEM)
---------------------------------
  C      2.245465    0.176676   -1.237944
  C      2.630064   -0.167040    0.187163
  H      1.754264   -0.606655    0.705525
  C      3.154539    1.003764    1.027844
  H      3.793419    1.625203    0.375091
  C      2.067983    1.872633    1.643744
  C      4.053198    0.273287    2.028010
  C      4.672693   -0.813113    1.156754
  O      3.686366   -1.139320    0.175603
  H      3.104249    0.615053   -1.767334
  H      1.416403    0.899390   -1.250798
  H      1.923247   -0.723064   -1.780836
  H      1.432622    2.328689    0.869807
  H      2.503657    2.687022    2.241039
  H      1.421002    1.275505    2.305464
  H      3.434520   -0.172557    2.823593
  H      4.802234    0.925744    2.498369
  H      4.937745   -1.723726    1.715519
  H      5.586736   -0.443649    0.658147

----------------------------
CARTESIAN COORDINATES (A.U.)
----------------------------
  NO LB      ZA    FRAG     MASS         X           Y           Z
   0 C     6.0000    0    12.011    4.243314    0.333870   -2.339375
   1 C     6.0000    0    12.011    4.970100   -0.315660    0.353688
   2 H     1.0000    0     1.008    3.315079   -1.146412    1.333250
   3 C     6.0000    0    12.011    5.961214    1.896839    1.942343
   4 H     1.0000    0     1.008    7.168522    3.071188    0.708818
   5 C     6.0000    0    12.011    3.907921    3.538763    3.106226
   6 C     6.0000    0    12.011    7.659434    0.516438    3.832383
   7 C     6.0000    0    12.011    8.830111   -1.536560    2.185949
   8 O     8.0000    0    15.999    6.966222   -2.153002    0.331842
   9 H     1.0000    0     1.008    5.866181    1.162282   -3.339778
  10 H     1.0000    0     1.008    2.676614    1.699601   -2.363666
  11 H     1.0000    0     1.008    3.634409   -1.366394   -3.365292
  12 H     1.0000    0     1.008    2.707264    4.400585    1.643697
  13 H     1.0000    0     1.008    4.731226    5.077736    4.234949
  14 H     1.0000    0     1.008    2.685305    2.410355    4.356695
  15 H     1.0000    0     1.008    6.490303   -0.326085    5.335817
  16 H     1.0000    0     1.008    9.074907    1.749402    4.721232
  17 H     1.0000    0     1.008    9.330986   -3.257370    3.241861
  18 H     1.0000    0     1.008   10.557401   -0.838376    1.243718

--------------------------------
INTERNAL COORDINATES (ANGSTROEM)
--------------------------------
 C      0   0   0     0.000000000000     0.00000000     0.00000000
 C      1   0   0     1.515581735332     0.00000000     0.00000000
 H      2   1   0     1.108595927255   109.21596297     0.00000000
 C      2   1   3     1.533818472385   115.40636274   237.54255318
 H      4   2   1     1.104735394791   107.65492414   320.74809828
 C      4   2   1     1.521469802979   114.43056624    82.48628169
 C      4   2   1     1.530201491541   101.22541683   207.15147945
 C      7   4   2     1.524179831567   101.84915161    37.81421708
 O      8   7   4     1.428954503347   105.94159689   328.40646809
 H      1   2   3     1.099971971397   110.17007130   179.97720602
 H      1   2   3     1.099920157540   110.56536847    59.77486062
 H      1   2   3     1.099131415700   110.68243096   299.98413909
 H      6   4   2     1.100295017015   111.36737561   299.48163667
 H      6   4   2     1.099910756709   111.08675124   179.44835913
 H      6   4   2     1.101370968852   110.67769492    59.56800033
 H      7   4   2     1.102039611663   109.59015039   280.62386472
 H      7   4   2     1.099086786928   113.36391318   159.52063883
 H      8   7   4     1.100766393933   113.41267185   208.86721612
 H      8   7   4     1.104801451862   110.84748073    87.37929129

---------------------------
INTERNAL COORDINATES (A.U.)
---------------------------
 C      0   0   0     0.000000000000     0.00000000     0.00000000
 C      1   0   0     2.864034413350     0.00000000     0.00000000
 H      2   1   0     2.094942695693   109.21596297     0.00000000
 C      2   1   3     2.898496851957   115.40636274   237.54255318
 H      4   2   1     2.087647346605   107.65492414   320.74809828
 C      4   2   1     2.875161248662   114.43056624    82.48628169
 C      4   2   1     2.891661748730   101.22541683   207.15147945
 C      7   4   2     2.880282460508   101.84915161    37.81421708
 O      8   7   4     2.700332669160   105.94159689   328.40646809
 H      1   2   3     2.078645780930   110.17007130   179.97720602
 H      1   2   3     2.078547866930   110.56536847    59.77486062
 H      1   2   3     2.077057360863   110.68243096   299.98413909
 H      6   4   2     2.079256248676   111.36737561   299.48163667
 H      6   4   2     2.078530101934   111.08675124   179.44835913
 H      6   4   2     2.081289502981   110.67769492    59.56800033
 H      7   4   2     2.082553054776   109.59015039   280.62386472
 H      7   4   2     2.076973024705   113.36391318   159.52063883
 H      8   7   4     2.080147021957   113.41267185   208.86721612
 H      8   7   4     2.087772176378   110.84748073    87.37929129


           ************************************************************
           *        Program running with 8 parallel MPI-processes     *
           *              working on a common directory               *
           ************************************************************
------------------------------------------------------------------------------
                   ___                                                        
                  /   \      - P O W E R E D   B Y -                         
                 /     \                                                     
                 |  |  |   _    _      __       _____    __    __             
                 |  |  |  | |  | |    /  \     |  _  \  |  |  /  |          
                  \  \/   | |  | |   /    \    | | | |  |  | /  /          
                 / \  \   | |__| |  /  /\  \   | |_| |  |  |/  /          
                |  |  |   |  __  | /  /__\  \  |    /   |      \           
                |  |  |   | |  | | |   __   |  |    \   |  |\   \          
                \     /   | |  | | |  |  |  |  | |\  \  |  | \   \       
                 \___/    |_|  |_| |__|  |__|  |_| \__\ |__|  \__/        
                                                                              
                      - O R C A' S   B I G   F R I E N D -                    
                                      &                                       
                       - I N T E G R A L  F E E D E R -                       
                                                                              
 v1 FN, 2020, v2 2021, v3 2022-2024                                           
------------------------------------------------------------------------------


----------------------
SHARK INTEGRAL PACKAGE
----------------------

Number of atoms                             ...     19
Number of basis functions                   ...    158
Number of shells                            ...     78
Maximum angular momentum                    ...      2
Integral batch strategy                     ... SHARK/LIBINT Hybrid
RI-J (if used) integral strategy            ... SPLIT-RIJ (Revised 2003 algorithm where possible)
Printlevel                                  ...      1
Contraction scheme used                     ... SEGMENTED contraction
Prescreening option                         ... SCHWARTZ
   Thresh                                   ... 1.000e-12
   Tcut                                     ... 1.000e-14
   Tpresel                                  ... 1.000e-14 
Coulomb Range Separation                    ... NOT USED
Exchange Range Separation                   ... NOT USED
Multipole approximations                    ... NOT USED
Finite Nucleus Model                        ... NOT USED
CABS basis                                  ... NOT available
Auxiliary Coulomb fitting basis             ... AVAILABLE
   # of basis functions in Aux-J            ...    475
   # of shells in Aux-J                     ...    165
   Maximum angular momentum in Aux-J        ...      4
Auxiliary J/K fitting basis                 ... NOT available
Auxiliary Correlation fitting basis         ... AVAILABLE
   # of basis functions in Aux-C            ...    504
   # of shells in Aux-C                     ...    184
   Maximum angular momentum in Aux-C        ...      3
Auxiliary 'external' fitting basis          ... NOT available

Checking pre-screening integrals            ... done (  0.0 sec) Dimension = 78
Check shell pair data                       ... done (  0.0 sec)
Shell pair information
Shell pair cut-off parameter TPreSel        ...   1.0e-14
Total number of shell pairs                 ...      3081
Shell pairs after pre-screening             ...      3037
Total number of primitive shell pairs       ...     10567
Primitive shell pairs kept                  ...      8207
          la=0 lb=0:   1020 shell pairs
          la=1 lb=0:   1149 shell pairs
          la=1 lb=1:    345 shell pairs
          la=2 lb=0:    313 shell pairs
          la=2 lb=1:    182 shell pairs
          la=2 lb=2:     28 shell pairs

Calculating one electron integrals          ... done (  0.0 sec)
Calculating RI/J V-Matrix + Cholesky decomp.... done (  0.1 sec)
Calculating RI/C V-Matrix + Cholesky decomp.... done (  0.1 sec)
Calculating Nuclear repulsion               ... done (  0.0 sec) ENN=    332.931678199381 Eh

Diagonalization of the overlap matrix:
Smallest eigenvalue                        ... 1.003e-03
Time for diagonalization                   ...    0.004 sec
Threshold for overlap eigenvalues          ... 1.000e-07
Number of eigenvalues below threshold      ... 0
Time for construction of square roots      ...    0.028 sec
Total time needed                          ...    0.033 sec

-------------------
DFT GRID GENERATION
-------------------

General Integration Accuracy     IntAcc      ... 4.388
Radial Grid Type                 RadialGrid  ... OptM3 with GC (2021)
Angular Grid (max. ang.)         AngularGrid ... 4 (Lebedev-302)
Angular grid pruning method      GridPruning ... 4 (adaptive)
Weight generation scheme         WeightScheme... mBecke (2022)
Basis function cutoff            BFCut       ... 1.0000e-12
Integration weight cutoff        WCut        ... 1.0000e-14
Partially contracted basis set               ... off
Rotationally invariant grid construction     ... off
Angular grids for H and He will be reduced by one unit

Total number of grid points                  ...    80481
Total number of batches                      ...     1265
Average number of points per batch           ...       63
Average number of grid points per atom       ...     4236

--------------------
COSX GRID GENERATION
--------------------

GRIDX 1
-------
General Integration Accuracy     IntAcc      ... 3.816
Radial Grid Type                 RadialGrid  ... OptM3 with GC (2021)
Angular Grid (max. ang.)         AngularGrid ... 1 (Lebedev-50)
Angular grid pruning method      GridPruning ... 4 (adaptive)
Weight generation scheme         WeightScheme... mBecke (2022)
Basis function cutoff            BFCut       ... 1.0000e-12
Integration weight cutoff        WCut        ... 1.0000e-14
Partially contracted basis set               ... on
Rotationally invariant grid construction     ... off
Angular grids for H and He will be reduced by one unit

Total number of grid points                  ...    10277
Total number of batches                      ...       93
Average number of points per batch           ...      110
Average number of grid points per atom       ...      541
UseSFitting                                  ... on

GRIDX 2
-------
General Integration Accuracy     IntAcc      ... 4.020
Radial Grid Type                 RadialGrid  ... OptM3 with GC (2021)
Angular Grid (max. ang.)         AngularGrid ... 2 (Lebedev-110)
Angular grid pruning method      GridPruning ... 4 (adaptive)
Weight generation scheme         WeightScheme... mBecke (2022)
Basis function cutoff            BFCut       ... 1.0000e-12
Integration weight cutoff        WCut        ... 1.0000e-14
Partially contracted basis set               ... on
Rotationally invariant grid construction     ... off
Angular grids for H and He will be reduced by one unit

Total number of grid points                  ...    21530
Total number of batches                      ...      178
Average number of points per batch           ...      120
Average number of grid points per atom       ...     1133
UseSFitting                                  ... on

GRIDX 3
-------
General Integration Accuracy     IntAcc      ... 4.338
Radial Grid Type                 RadialGrid  ... OptM3 with GC (2021)
Angular Grid (max. ang.)         AngularGrid ... 3 (Lebedev-194)
Angular grid pruning method      GridPruning ... 4 (adaptive)
Weight generation scheme         WeightScheme... mBecke (2022)
Basis function cutoff            BFCut       ... 1.0000e-12
Integration weight cutoff        WCut        ... 1.0000e-14
Partially contracted basis set               ... on
Rotationally invariant grid construction     ... off
Angular grids for H and He will be reduced by one unit

Total number of grid points                  ...    47007
Total number of batches                      ...      379
Average number of points per batch           ...      124
Average number of grid points per atom       ...     2474
UseSFitting                                  ... on
Initializing property integral containers    ... done (  0.0 sec)

SHARK setup successfully completed in   1.2 seconds

Maximum memory used throughout the entire STARTUP-calculation: 22.7 MB


           ************************************************************
           *        Program running with 8 parallel MPI-processes     *
           *              working on a common directory               *
           ************************************************************
Occupation numbers will be reassigned to an Aufbau configuration
             **** ENERGY FILE WAS UPDATED (calc.en.tmp) ****
Finished Guess after   0.2 sec
Maximum memory used throughout the entire GUESS-calculation: 9.6 MB


           ************************************************************
           *        Program running with 8 parallel MPI-processes     *
           *              working on a common directory               *
           ************************************************************
--------------------
CPCM SOLVATION MODEL
--------------------
CPCM parameters:
  Epsilon                                         ...      16.7000
  Refrac                                          ...       1.2750
  Rsolv                                           ...       1.3000
  Surface type                                    ... GAUSSIAN VDW
  Discretization scheme                           ... Constant charge density
    Threshold for H atoms                         ...       5.0000 (charges/Ang^2)
    Threshold for non-H atoms                     ...       5.0000 (charges/Ang^2)
  Epsilon function type                           ...         CPCM
Solvent:                                          ... CUSTOM
Radii:
  Scheme                                          ... Element-dependent radii
  Radius for C  used is    3.8550 Bohr (=   2.0400 Ang.)
  Radius for H  used is    2.4944 Bohr (=   1.3200 Ang.)
  Radius for O  used is    3.4469 Bohr (=   1.8240 Ang.)
Calculating surface                               ...        done! (  0.0s)
Cavity surface points                             ...         1587
Cavity Volume                                     ...     955.1256
Cavity Surface-area                               ...     557.9780
Calculating surface distance matrix               ...        done! (  0.0s)
Performing Cholesky decomposition & store         ...        done! (  0.1s)
Overall time for CPCM initialization              ...                 0.2s

----------------------------------------D-I-I-S--------------------------------------------
Iteration    Energy (Eh)           Delta-E    RMSDP     MaxDP     DIISErr   Damp  Time(sec)
-------------------------------------------------------------------------------------------
               ***  Starting incremental Fock matrix formation  ***
                              *** Initializing SOSCF ***
---------------------------------------S-O-S-C-F--------------------------------------
Iteration    Energy (Eh)           Delta-E    RMSDP     MaxDP     MaxGrad    Time(sec)
--------------------------------------------------------------------------------------
    1    -310.1701418937458357     0.00e+00  1.01e-04  2.04e-03  1.41e-04     1.1
               *** Restarting incremental Fock matrix formation ***
    2    -310.1702008029441231    -5.89e-05  5.04e-05  8.86e-04  2.55e-04     1.1
    3    -310.1702092745726986    -8.47e-06  1.70e-05  2.49e-04  5.61e-05     0.9
    4    -310.1702097789263917    -5.04e-07  2.30e-06  5.83e-05  7.90e-06     0.9
    5    -310.1702097913141642    -1.24e-08  8.31e-07  2.51e-05  6.28e-06     0.8
    6    -310.1702097919572907    -6.43e-10  1.69e-07  4.14e-06  6.90e-07     0.8
                 **** Energy Check signals convergence ****

               *****************************************************
               *                     SUCCESS                       *
               *           SCF CONVERGED AFTER   6 CYCLES          *
               *****************************************************

Recomputing exchange energy using gridx3       ... done (    1.073 sec)
Old exchange energy                            :    -23.116159738 Eh
New exchange energy                            :    -23.116083269 Eh
Exchange energy change after final integration :      0.000076469 Eh
Total energy after final integration           :   -310.170133323 Eh
             **** ENERGY FILE WAS UPDATED (calc.en.tmp) ****

----------------
TOTAL SCF ENERGY
----------------

Total Energy       :       -310.17013332295477 Eh           -8440.15842 eV

Components:
Nuclear Repulsion  :        332.93167819938105 Eh            9059.53154 eV
Electronic Energy  :       -643.09613539466955 Eh          -17499.53550 eV
One Electron Energy:      -1079.47228465582953 Eh          -29373.93421 eV
Two Electron Energy:        436.37614926116004 Eh           11874.39870 eV
CPCM Dielectric    :         -0.00575259666893 Eh              -0.15654 eV

Virial components:
Potential Energy   :       -617.54562023025301 Eh          -16804.27064 eV
Kinetic Energy     :        307.37548690729830 Eh            8364.11222 eV
Virial Ratio       :          2.00909196254970

DFT components:
N(Alpha)           :       27.999991900970 electrons
N(Beta)            :       27.999991900970 electrons
N(Total)           :       55.999983801939 electrons
E(X)               :      -20.502015735876 Eh       
E(C)               :       -1.346657232187 Eh       
E(XC)              :      -21.848672968063 Eh       

CPCM Solvation Model Properties:
Surface-charge          :         -0.02332643052343
Corrected charge        :          0.00000000000000
Outlying charge corr.   :          0.00003988936544 Eh               0.00109 eV
Free-energy (cav+disp)  :  This term is not implemented in the current solvation scheme

---------------
SCF CONVERGENCE
---------------

  Last Energy change         ...    6.4313e-10  Tolerance :   1.0000e-09
  Last MAX-Density change    ...    4.1374e-06  Tolerance :   1.0000e-08
  Last RMS-Density change    ...    1.6907e-07  Tolerance :   1.0000e-09
  Last DIIS Error            ...    3.0156e-03  Tolerance :   1.0000e-08
  Last Orbital Gradient      ...    6.8970e-07  Tolerance :   2.0000e-06
  Last Orbital Rotation      ...    1.0635e-06  Tolerance :   2.0000e-06


Total SCF time: 0 days 0 hours 0 min 7 sec 
Finished LeanSCF after   7.4 sec

Maximum memory used throughout the entire LEANSCF-calculation: 18.5 MB


           ************************************************************
           *        Program running with 8 parallel MPI-processes     *
           *              working on a common directory               *
           ************************************************************

------------------------------------------------------------------------------
                                ORCA  MP2 
------------------------------------------------------------------------------

Freezing NCore=14 chemical core electrons

----------------------
RI-MP2 ENERGY+GRADIENT
----------------------
Dimension of the orbital basis            ...  158
Dimension of the AuxC basis               ...  504
Memory devoted to MP2                     ... 8000 MB   
Data format for matrix containers         ... DOUBLE
Compression type for matrix containers    ... UNCOMPRESSED
Overall scaling of the MP2 energy         ...   2.700e-01

-----------------------
SHARK RI TRANSFORMATION
-----------------------

Number of basis functions                ...    158
Number of aux functions                  ...    504
Number of operators                      ...      1
Generation of IJK                        ... YES
Generation of IAK                        ... YES
Generation of ABK                        ... NO
Orbital Range Operator  0:    0-  27 to   28- 157

Aux basis identifier                     ...   AUXC
Contraction scheme used                  ... SEGMENTED
Do orthogonalization                     ... YES
All operator combinations                ... NO
Transpose (ia|K)                         ... NO
Integral generator used                  ... LIBINT
Starting integral generation + trafo... 
Half trafo (segmented) done. Total time =  0.1 sec. integrals=  0.0 sec trafo=  0.0 sec
Integral generation and half transformation done (  0.1 sec)

Reading or making V^(-1/2)          ... done (  0.0 sec)
Sorting IJK integrals               ... done (  0.0 sec)
Sorting IAK integrals               ... done (  0.0 sec)

SHARK RI integral transformation done. Total time =  0.1 sec.

Opening buffers                              ... done
Frozen core precalculation                   ... done

Starting loop over batches of integrals:

Operator 0  - window                       ... (  7- 27)x( 28-157)
Operator 0  - Memory available             ...  8000 MB
Operator 0  - Memory needed per MO         ...   0.5 MB
Operator 0  - Number of orbitals per batch ... 3
Operator 0  - Number of batches            ... 1

OPERATOR  0   PASS   0:  MOs     7 ...    9 +   10 ...   12 +   13 ...   15 +   16 ...   18
                            +   19 ...   21 +   22 ...   24 +   25 ...   27
  Reading integrals       ... ok
  Internal MO   9
Closing buffer GIPV ( 0.01 GB; CompressionRatio= 1.00)
Time spent in pair loops =     0.235 sec
Deleting buffers (Ka|jb) ...done

-----------------------------------------------
 RI-MP2 CORRELATION ENERGY:     -0.338249188 Eh
-----------------------------------------------


---------------------
MP2 DENSITY FORMATION
---------------------

Completing the external part of the density      ... done
Storing the unrelaxed density                    ... done

Re-sorting 3-index density container for op 0    ... done
Computing external part of the Lagrangian        ... done
Calculating the xc-kernel                        ... done
Calculating G(D)                                 ... done
Completing the Lagrangian                        ... done
Solving the Z-vector equations                   ... Using XC Grid                  ... (calc.grid_cpscf.tmp) 
Recalculating density on grid  ... (calc.grho_cpscf0.tmp) done
Calculating the xc-kernel      ... (calc.fxc_cpscf0.tmp) done

-------------------
SHARK CP-SCF DRIVER
-------------------

Dimension of the orbital basis          ...    158
Dimension of the CPSCF-problem          ...   3640
Number of operators                     ...      1
Max. number of iterations               ...    128
Convergence Tolerance                   ... 3.0e-05
Number of perturbations                 ...      1
Perturbation type                       ... REAL

----------------------------
POPLE LINEAR EQUATION SOLVER
----------------------------

  ITERATION   0:   ||err||_max =   2.8458e-02 (   0.5 sec)
  ITERATION   1:   ||err||_max =   4.3534e-03 (   0.6 sec)
  ITERATION   2:   ||err||_max =   1.9495e-03 (   0.6 sec)
  ITERATION   3:   ||err||_max =   2.1059e-04 (   0.6 sec)
  ITERATION   4:   ||err||_max =   7.8942e-05 (   0.6 sec)
  ITERATION   5:   ||err||_max =   1.6736e-05 (   0.6 sec)
done
Finalizing the relaxed density                   ... done
Transforming P to the AO basis                   ... done
Storing the relaxed density                      ... done

------------------------------------
ENERGY WEIGHTED DENSITY FINALIZATION
------------------------------------

Gathering the parts of the W-matrix              ... done
Forming the Z-density                            ... done
Transforming Z to the AO basis                   ... done
Calculating G(Z)                                 ... done
Finalizing the W-matrix                          ... done
Transforming W to the AO basis and storing       ... done

----------------------------------
MP2 DERIVATIVE INTEGRAL GENERATION
----------------------------------

Input SCF Electron Density              ... calc.scfp
Input Correlated Electron Density       ... calc.pmp2re
Input Energy Weighted Density           ... calc.wmp2.tmp

Nuclear repulsion gradient              ... done (  0.0 sec)
HCore & Overlap gradient  (SHARK)       ... done (  0.0 sec)
Two-electron RIJ gradient terms         ... done (  0.3 sec)

-----------------------------------------------------------
MP2 COSX Grid Generation
-----------------------------------------------------------

General Integration Accuracy     IntAcc      ... 4.871
Radial Grid Type                 RadialGrid  ... OptM3 with GC (2021)
Angular Grid (max. ang.)         AngularGrid ... 4 (Lebedev-302)
Angular grid pruning method      GridPruning ... 4 (adaptive)
Weight generation scheme         WeightScheme... mBecke (2022)
Basis function cutoff            BFCut       ... 1.0000e-12
Integration weight cutoff        WCut        ... 1.0000e-14
Partially contracted basis set               ... on
Rotationally invariant grid construction     ... off
Angular grids for H and He will be reduced by one unit

Total number of grid points                  ...    92676
Total number of batches                      ...      736
Average number of points per batch           ...      125
Average number of grid points per atom       ...     4878
UseSFitting                                  ... on
Two-electron COSX gradient terms        ... 
Integration Timings:
Total Time                  =     3.2 sec
Basis fcn evaluation        =     0.0 sec
Density evaluation          =     0.1 sec
A evaluation                =     2.7 sec
A derivative evaluation     =     0.0 sec
S-fit derivative evaluation =     0.0 sec
anal. over. der. evaluation =     0.0 sec
num. over. der. evaluation  =     0.3 sec
K(P) evaluation             =     0.0 sec
finalize                    =     0.0 sec

done (  3.8 sec)
CPCM gradient                           ... done (  0.4 sec)
DFT XC gradient                         ... Exchange-correlation gradient    ... done
done (  0.5 sec)
Empirical dispersion gradient           ... 
-------------------
DISPERSION GRADIENT
-------------------

   1   C   :   -0.000122360   -0.000050378   -0.000302019
   2   C   :   -0.000072164   -0.000086607   -0.000113645
   3   H   :   -0.000107628   -0.000085083   -0.000018984
   4   C   :    0.000002974    0.000092756    0.000070838
   5   H   :    0.000052140    0.000106802   -0.000018757
   6   C   :   -0.000152015    0.000238269    0.000152025
   7   C   :    0.000149463   -0.000038816    0.000152923
   8   C   :    0.000208495   -0.000148504    0.000073616
   9   O   :    0.000068038   -0.000165135   -0.000046434
  10   H   :   -0.000014576    0.000013607   -0.000159087
  11   H   :   -0.000077956    0.000005293   -0.000129463
  12   H   :   -0.000051921   -0.000036377   -0.000105830
  13   H   :   -0.000088225    0.000125445    0.000037421
  14   H   :   -0.000046983    0.000119872    0.000057269
  15   H   :   -0.000107538    0.000069430    0.000091445
  16   H   :    0.000030278   -0.000039001    0.000128599
  17   H   :    0.000106660    0.000027587    0.000095261
  18   H   :    0.000085413   -0.000097825    0.000035099
  19   H   :    0.000137905   -0.000051336   -0.000000277

Difference to translation invariance:
           :    0.0000000000   -0.0000000000    0.0000000000

Difference to rotation invariance:
           :    0.0000000000   -0.0000000000   -0.0000000000

Norm of the Dispersion gradient    ...    0.0008062964
RMS gradient                       ...    0.0001067966
MAX gradient                       ...    0.0003020189
done (  0.0 sec)

-------
TIMINGS
-------

Total time                :   11.186 sec
Integral trafo            :    0.107 sec (  1.0%)
FC preparation            :    0.027 sec (  0.2%)
I/O of integrals          :    0.041 sec (  0.4%)
K(i,j) operators          :    0.032 sec (  0.3%)
T(i,j) pair energies      :    0.008 sec (  0.1%)
V**(-1/2)                 :    0.094 sec (  0.8%)
Gamma(ia|P)               :    0.031 sec (  0.3%)
Gamma-Trafo               :    0.014 sec (  0.1%)
D(virtual)                :    0.002 sec (  0.0%)
D(internal)               :    0.033 sec (  0.3%)
W(virtual)                :    0.003 sec (  0.0%)
W(internal)               :    0.039 sec (  0.4%)
L(virtual)                :    0.051 sec (  0.5%)
L(internal)               :    0.006 sec (  0.1%)
XC kernel                 :    0.017 sec (  0.1%)
G(D)                      :    0.941 sec (  8.4%)
G(Z)                      :    0.946 sec (  8.5%)
Z-vector solution         :    3.469 sec ( 31.0%)
3-index derivative        :    0.118 sec (  1.1%)
2-index derivative        :    0.028 sec (  0.3%)
Fock matrix gradient      :    5.003 sec ( 44.7%)


---------------------------------------
MP2 TOTAL ENERGY:     -310.508382511 Eh
---------------------------------------

The final MP2 gradient
  0:   0.00016723  -0.00005809   0.00013203
  1:  -0.00018156   0.00038263  -0.00025660
  2:   0.00002791  -0.00010282  -0.00002977
  3:   0.00020004  -0.00000198   0.00025897
  4:  -0.00000866   0.00001376  -0.00008406
  5:   0.00028764  -0.00023358  -0.00008478
  6:  -0.00005102  -0.00009476  -0.00011874
  7:  -0.00014320   0.00060995  -0.00009115
  8:  -0.00004274  -0.00062056   0.00060075
  9:  -0.00000070   0.00005004  -0.00003938
 10:  -0.00003691   0.00005424  -0.00005164
 11:  -0.00001785  -0.00000562  -0.00001317
 12:  -0.00006157   0.00002624  -0.00000169
 13:  -0.00009156   0.00006772   0.00005906
 14:  -0.00006706   0.00006107   0.00005098
 15:  -0.00007109   0.00001700   0.00000238
 16:  -0.00001736   0.00010839  -0.00005508
 17:  -0.00003022  -0.00026237  -0.00031415
 18:   0.00011631   0.00003431   0.00011459

-----------------------------------
NORM OF THE MP2 GRADIENT:  0.001414
-----------------------------------

Maximum memory used throughout the entire MP2-calculation: 31.5 MB


-------------------------------------------------------------------------------
                          DFT DISPERSION CORRECTION                            
                                                                               
                              DFTD3 V3.1  Rev 1                                
                          USING Becke-Johnson damping                          
-------------------------------------------------------------------------------
-------------------------   ----------------
Dispersion correction           -0.012072011
-------------------------   ----------------


-------------------------   --------------------
FINAL SINGLE POINT ENERGY      -310.520454521238
-------------------------   --------------------

------------------------------------------------------------------------------
                         ORCA GEOMETRY RELAXATION STEP
------------------------------------------------------------------------------

Reading the OPT-File                    .... done
Getting information on internals        .... done
Copying old internal coords+grads       .... done
Making the new internal coordinates     .... (2022 redundants) done
Validating the new internal coordinates .... (2022 redundants) done
Calculating the B-matrix                .... done
Calculating the G,G- and P matrices     .... done
Transforming gradient to internals      .... done
Projecting the internal gradient        .... done
Number of atoms                         ....  19
Number of internal coordinates          ....  92
Current Energy                          ....  -310.520454521 Eh
Current gradient norm                   ....     0.001414043 Eh/bohr
Maximum allowed component of the step   ....  0.300
Current trust radius                    ....  0.450
Updating the Hessian (BFGS)             .... done
Forming the augmented Hessian           .... done
Diagonalizing the augmented Hessian     .... done
Last element of RFO vector              ....  0.998889546
Lowest eigenvalues of augmented Hessian:
 -0.000015778  0.004525918  0.011166201  0.011346978  0.016707006
Length of the computed step             ....  0.047165793
The final length of the internal step   ....  0.047165793
Converting the step to Cartesian space:
 Initial RMS(Int)=    0.0049173738
Transforming coordinates:
 Iter   0:  RMS(Cart)=    0.0067346872 RMS(Int)=    0.0049173222
done
Storing new coordinates                 .... done
The predicted energy change is          ....    -0.000007907
Previously predicted energy change      ....    -0.000013460
Actually observed energy change         ....    -0.000019140
Ratio of predicted to observed change   ....     1.422005779
New trust radius                        ....     0.450000000

                                .--------------------.
          ----------------------|Geometry convergence|-------------------------
          Item                value                   Tolerance       Converged
          ---------------------------------------------------------------------
          Energy change      -0.0000191396            0.0000010000      NO
          RMS gradient        0.0000907800            0.0000300000      NO
          MAX gradient        0.0003317037            0.0001000000      NO
          RMS step            0.0049173738            0.0006000000      NO
          MAX step            0.0153281703            0.0010000000      NO
          ........................................................
          Max(Bonds)      0.0008      Max(Angles)    0.16
          Max(Dihed)        0.88      Max(Improp)    0.00
          ---------------------------------------------------------------------

The optimization has not yet converged - more geometry cycles are needed


    ---------------------------------------------------------------------------
                         Redundant Internal Coordinates
                            (Angstroem and degrees)

        Definition                    Value    dE/dq     Step     New-Value
    ----------------------------------------------------------------------------
     1. B(C   1,C   0)                1.5156 -0.000032  0.0003    1.5159   
     2. B(H   2,C   1)                1.1086  0.000002  0.0000    1.1086   
     3. B(C   3,C   1)                1.5338  0.000038 -0.0003    1.5336   
     4. B(H   4,C   3)                1.1047  0.000052 -0.0002    1.1045   
     5. B(C   5,C   3)                1.5215 -0.000094  0.0004    1.5219   
     6. B(C   6,C   3)                1.5302 -0.000224  0.0001    1.5303   
     7. B(C   7,C   6)                1.5242 -0.000078  0.0002    1.5243   
     8. B(O   8,C   7)                1.4290 -0.000179  0.0006    1.4295   
     9. B(O   8,C   1)                1.4357  0.000160 -0.0008    1.4349   
    10. B(H   9,C   0)                1.1000  0.000038 -0.0000    1.0999   
    11. B(H  10,C   0)                1.0999  0.000066 -0.0001    1.0998   
    12. B(H  11,C   0)                1.0991  0.000019  0.0001    1.0992   
    13. B(H  12,C   5)                1.1003  0.000044 -0.0000    1.1003   
    14. B(H  13,C   5)                1.0999  0.000040 -0.0000    1.0999   
    15. B(H  14,C   5)                1.1014  0.000043 -0.0001    1.1013   
    16. B(H  15,C   6)                1.1020  0.000029 -0.0001    1.1019   
    17. B(H  16,C   6)                1.0991  0.000028  0.0001    1.0991   
    18. B(H  17,C   7)                1.1008  0.000045  0.0000    1.1008   
    19. B(H  18,C   7)                1.1048  0.000066 -0.0002    1.1046   
    20. A(C   1,C   0,H  11)          110.68  0.000006   -0.03    110.65   
    21. A(H   9,C   0,H  10)          108.72 -0.000065    0.01    108.73   
    22. A(H  10,C   0,H  11)          108.13 -0.000034    0.00    108.13   
    23. A(H   9,C   0,H  11)          108.51 -0.000014    0.00    108.51   
    24. A(C   1,C   0,H   9)          110.17  0.000049   -0.01    110.16   
    25. A(C   1,C   0,H  10)          110.57  0.000054    0.02    110.59   
    26. A(H   2,C   1,C   3)          108.45  0.000029    0.02    108.47   
    27. A(C   0,C   1,H   2)          109.22  0.000040   -0.01    109.21   
    28. A(C   0,C   1,O   8)          109.43  0.000052    0.02    109.45   
    29. A(C   3,C   1,O   8)          105.65 -0.000038   -0.02    105.63   
    30. A(C   0,C   1,C   3)          115.41 -0.000013   -0.06    115.35   
    31. A(H   2,C   1,O   8)          108.45 -0.000079    0.06    108.51   
    32. A(H   4,C   3,C   5)          109.33  0.000046    0.00    109.33   
    33. A(C   1,C   3,C   6)          101.23  0.000035   -0.05    101.18   
    34. A(C   1,C   3,C   5)          114.43 -0.000040   -0.01    114.42   
    35. A(C   1,C   3,H   4)          107.65 -0.000032    0.09    107.74   
    36. A(H   4,C   3,C   6)          108.37  0.000014    0.04    108.41   
    37. A(C   5,C   3,C   6)          115.30 -0.000024   -0.06    115.24   
    38. A(H  13,C   5,H  14)          107.93 -0.000107    0.02    107.95   
    39. A(H  12,C   5,H  14)          107.95 -0.000080    0.00    107.95   
    40. A(C   3,C   5,H  14)          110.68  0.000082   -0.02    110.66   
    41. A(H  12,C   5,H  13)          107.69 -0.000075    0.00    107.69   
    42. A(C   3,C   5,H  13)          111.09  0.000154    0.00    111.09   
    43. A(C   3,C   5,H  12)          111.37  0.000013   -0.01    111.36   
    44. A(C   3,C   6,H  16)          113.36 -0.000078   -0.12    113.24   
    45. A(C   7,C   6,H  15)          110.64  0.000022    0.11    110.75   
    46. A(C   3,C   6,H  15)          109.59 -0.000030    0.08    109.67   
    47. A(C   3,C   6,C   7)          101.85 -0.000011    0.07    101.92   
    48. A(H  15,C   6,H  16)          108.29  0.000029   -0.08    108.21   
    49. A(C   7,C   6,H  16)          113.00  0.000064   -0.04    112.96   
    50. A(C   6,C   7,O   8)          105.94  0.000098    0.07    106.01   
    51. A(H  17,C   7,H  18)          107.85 -0.000147    0.06    107.91   
    52. A(O   8,C   7,H  18)          109.73  0.000203   -0.16    109.56   
    53. A(C   6,C   7,H  18)          110.85 -0.000087    0.01    110.85   
    54. A(O   8,C   7,H  17)          109.02 -0.000332    0.14    109.16   
    55. A(C   6,C   7,H  17)          113.41  0.000268   -0.12    113.30   
    56. A(C   1,O   8,C   7)          110.35 -0.000088   -0.01    110.34   
    57. D(H   2,C   1,C   0,H  10)     59.77  0.000029   -0.05     59.72   
    58. D(H   2,C   1,C   0,H   9)    179.98  0.000014   -0.03    179.95   
    59. D(C   3,C   1,C   0,H  11)    177.53 -0.000028   -0.03    177.50   
    60. D(C   3,C   1,C   0,H  10)    -62.68 -0.000032   -0.03    -62.71   
    61. D(C   3,C   1,C   0,H   9)     57.52 -0.000047   -0.01     57.51   
    62. D(H   2,C   1,C   0,H  11)    -60.02  0.000033   -0.05    -60.07   
    63. D(H   4,C   3,C   1,C   0)    -39.25  0.000044   -0.35    -39.60   
    64. D(C   5,C   3,C   1,C   0)     82.49  0.000052   -0.29     82.19   
    65. D(C   5,C   3,C   1,O   8)   -156.48  0.000083   -0.32   -156.80   
    66. D(C   5,C   3,C   1,H   2)    -40.38 -0.000014   -0.26    -40.64   
    67. D(H   4,C   3,C   1,H   2)   -162.11 -0.000023   -0.32   -162.43   
    68. D(H   4,C   3,C   1,O   8)     81.78  0.000074   -0.38     81.41   
    69. D(H  12,C   5,C   3,H   4)     60.30 -0.000008    0.05     60.35   
    70. D(H  12,C   5,C   3,C   6)   -177.34  0.000028    0.06   -177.28   
    71. D(H  12,C   5,C   3,C   1)    -60.52  0.000027   -0.05    -60.57   
    72. D(H  13,C   5,C   3,C   6)     62.62  0.000011    0.07     62.69   
    73. D(H  13,C   5,C   3,H   4)    -59.73 -0.000025    0.05    -59.68   
    74. D(H  13,C   5,C   3,C   1)    179.45  0.000009   -0.05    179.40   
    75. D(H  15,C   6,C   3,C   5)     44.70 -0.000041   -0.36     44.34   
    76. D(H  15,C   6,C   3,H   4)    167.56  0.000013   -0.37    167.20   
    77. D(H  15,C   6,C   3,C   1)    -79.38 -0.000002   -0.27    -79.65   
    78. D(C   7,C   6,C   3,C   5)    161.89 -0.000033   -0.16    161.73   
    79. D(C   7,C   6,C   3,H   4)    -75.25  0.000020   -0.17    -75.41   
    80. D(C   7,C   6,C   3,C   1)     37.81  0.000005   -0.08     37.74   
    81. D(H  17,C   7,C   6,H  16)     86.91  0.000161    0.53     87.45   
    82. D(H  17,C   7,C   6,H  15)    -34.70  0.000062    0.58    -34.12   
    83. D(H  17,C   7,C   6,C   3)   -151.13  0.000093    0.41   -150.72   
    84. D(O   8,C   7,C   6,H  16)   -153.55 -0.000029    0.68   -152.87   
    85. D(O   8,C   7,C   6,H  15)     84.84 -0.000128    0.73     85.57   
    86. D(O   8,C   7,C   6,C   3)    -31.59 -0.000097    0.56    -31.04   
    87. D(C   7,O   8,C   1,C   0)    137.64 -0.000132    0.74    138.38   
    88. D(C   1,O   8,C   7,H  18)   -107.71  0.000048   -0.82   -108.53   
    89. D(C   1,O   8,C   7,H  17)    134.38  0.000303   -0.88    133.50   
    90. D(C   1,O   8,C   7,C   6)     12.00  0.000110   -0.86     11.14   
    91. D(C   7,O   8,C   1,C   3)     12.80 -0.000123    0.81     13.61   
    92. D(C   7,O   8,C   1,H   2)   -103.31 -0.000100    0.78   -102.53   
    ----------------------------------------------------------------------------

Geometry step timings:
Preparation and reading OPT file:      0.001 s (14.017 %)
Internal coordinates            :      0.000 s ( 0.537 %)
B/P matrices and projection     :      0.001 s (15.661 %)
Hessian update/contruction      :      0.000 s ( 5.088 %)
Making the step                 :      0.001 s (13.511 %)
Converting the step to Cartesian:      0.000 s ( 1.391 %)
Storing new data                :      0.000 s ( 0.601 %)
Checking convergence            :      0.000 s ( 0.221 %)
Final printing                  :      0.003 s (48.941 %)
Total time                      :      0.006 s

Time for energy+gradient        :     20.758 s
Time for complete geometry iter :     20.959 s

         *************************************************************
         *                GEOMETRY OPTIMIZATION CYCLE   7            *
         *************************************************************
---------------------------------
CARTESIAN COORDINATES (ANGSTROEM)
---------------------------------
  C      2.242002    0.178720   -1.237466
  C      2.633238   -0.167282    0.185634
  H      1.760786   -0.611072    0.706158
  C      3.156237    1.004071    1.026024
  H      3.795387    1.626520    0.374858
  C      2.068108    1.871782    1.641828
  C      4.053352    0.273430    2.027644
  C      4.673028   -0.815259    1.159139
  O      3.693328   -1.134201    0.168171
  H      3.097223    0.621669   -1.768716
  H      1.410020    0.897914   -1.245865
  H      1.921663   -0.721255   -1.781199
  H      1.432849    2.327494    0.867610
  H      2.502520    2.686326    2.239767
  H      1.421430    1.273330    2.302531
  H      3.435208   -0.168360    2.825714
  H      4.802959    0.926976    2.495698
  H      4.929159   -1.726884    1.720429
  H      5.591910   -0.450079    0.666799

----------------------------
CARTESIAN COORDINATES (A.U.)
----------------------------
  NO LB      ZA    FRAG     MASS         X           Y           Z
   0 C     6.0000    0    12.011    4.236769    0.337732   -2.338473
   1 C     6.0000    0    12.011    4.976099   -0.316118    0.350798
   2 H     1.0000    0     1.008    3.327404   -1.154759    1.334446
   3 C     6.0000    0    12.011    5.964424    1.897419    1.938905
   4 H     1.0000    0     1.008    7.172242    3.073677    0.708379
   5 C     6.0000    0    12.011    3.908157    3.537155    3.102606
   6 C     6.0000    0    12.011    7.659725    0.516708    3.831692
   7 C     6.0000    0    12.011    8.830743   -1.540615    2.190454
   8 O     8.0000    0    15.999    6.979378   -2.143329    0.317798
   9 H     1.0000    0     1.008    5.852902    1.174785   -3.342389
  10 H     1.0000    0     1.008    2.664551    1.696812   -2.354343
  11 H     1.0000    0     1.008    3.631417   -1.362975   -3.365978
  12 H     1.0000    0     1.008    2.707692    4.398327    1.639545
  13 H     1.0000    0     1.008    4.729078    5.076421    4.232546
  14 H     1.0000    0     1.008    2.686113    2.406245    4.351153
  15 H     1.0000    0     1.008    6.491602   -0.318154    5.339826
  16 H     1.0000    0     1.008    9.076277    1.751731    4.716185
  17 H     1.0000    0     1.008    9.314760   -3.263337    3.251140
  18 H     1.0000    0     1.008   10.567179   -0.850525    1.260068

--------------------------------
INTERNAL COORDINATES (ANGSTROEM)
--------------------------------
 C      0   0   0     0.000000000000     0.00000000     0.00000000
 C      1   0   0     1.515915272795     0.00000000     0.00000000
 H      2   1   0     1.108632974680   109.21026165     0.00000000
 C      2   1   3     1.533574812374   115.34845005   237.56550048
 H      4   2   1     1.104523710112   107.74105681   320.39710113
 C      4   2   1     1.521894179326   114.41779792    82.19239055
 C      4   2   1     1.530324540382   101.18160809   206.74917331
 C      7   4   2     1.524317497376   101.91094010    37.73495826
 O      8   7   4     1.429528951321   106.00447710   328.95916190
 H      1   2   3     1.099924289086   110.16128284   179.94881416
 H      1   2   3     1.099774858249   110.58963255    59.72348829
 H      1   2   3     1.099189115144   110.65346269   299.93162821
 H      6   4   2     1.100291774395   111.35986052   299.43239526
 H      6   4   2     1.099876246003   111.08929073   179.39973906
 H      6   4   2     1.101301418219   110.65626240    59.50434091
 H      7   4   2     1.101905860214   109.67010669   280.34763374
 H      7   4   2     1.099139423569   113.24304993   159.36521591
 H      8   7   4     1.100777100729   113.30040564   209.27342718
 H      8   7   4     1.104580650513   110.85593981    87.78203634

---------------------------
INTERNAL COORDINATES (A.U.)
---------------------------
 C      0   0   0     0.000000000000     0.00000000     0.00000000
 C      1   0   0     2.864664707811     0.00000000     0.00000000
 H      2   1   0     2.095012705180   109.21026165     0.00000000
 C      2   1   3     2.898036401266   115.34845005   237.56550048
 H      4   2   1     2.087247320535   107.74105681   320.39710113
 C      4   2   1     2.875963203735   114.41779792    82.19239055
 C      4   2   1     2.891894277341   101.18160809   206.74917331
 C      7   4   2     2.880542611185   101.91094010    37.73495826
 O      8   7   4     2.701418218508   106.00447710   328.95916190
 H      1   2   3     2.078555674421   110.16128284   179.94881416
 H      1   2   3     2.078273291064   110.58963255    59.72348829
 H      1   2   3     2.077166397009   110.65346269   299.93162821
 H      6   4   2     2.079250121013   111.35986052   299.43239526
 H      6   4   2     2.078464886150   111.08929073   179.39973906
 H      6   4   2     2.081158071333   110.65626240    59.50434091
 H      7   4   2     2.082300301168   109.67010669   280.34763374
 H      7   4   2     2.077072493541   113.24304993   159.36521591
 H      8   7   4     2.080167254869   113.30040564   209.27342718
 H      8   7   4     2.087354922298   110.85593981    87.78203634


           ************************************************************
           *        Program running with 8 parallel MPI-processes     *
           *              working on a common directory               *
           ************************************************************
------------------------------------------------------------------------------
                   ___                                                        
                  /   \      - P O W E R E D   B Y -                         
                 /     \                                                     
                 |  |  |   _    _      __       _____    __    __             
                 |  |  |  | |  | |    /  \     |  _  \  |  |  /  |          
                  \  \/   | |  | |   /    \    | | | |  |  | /  /          
                 / \  \   | |__| |  /  /\  \   | |_| |  |  |/  /          
                |  |  |   |  __  | /  /__\  \  |    /   |      \           
                |  |  |   | |  | | |   __   |  |    \   |  |\   \          
                \     /   | |  | | |  |  |  |  | |\  \  |  | \   \       
                 \___/    |_|  |_| |__|  |__|  |_| \__\ |__|  \__/        
                                                                              
                      - O R C A' S   B I G   F R I E N D -                    
                                      &                                       
                       - I N T E G R A L  F E E D E R -                       
                                                                              
 v1 FN, 2020, v2 2021, v3 2022-2024                                           
------------------------------------------------------------------------------


----------------------
SHARK INTEGRAL PACKAGE
----------------------

Number of atoms                             ...     19
Number of basis functions                   ...    158
Number of shells                            ...     78
Maximum angular momentum                    ...      2
Integral batch strategy                     ... SHARK/LIBINT Hybrid
RI-J (if used) integral strategy            ... SPLIT-RIJ (Revised 2003 algorithm where possible)
Printlevel                                  ...      1
Contraction scheme used                     ... SEGMENTED contraction
Prescreening option                         ... SCHWARTZ
   Thresh                                   ... 1.000e-12
   Tcut                                     ... 1.000e-14
   Tpresel                                  ... 1.000e-14 
Coulomb Range Separation                    ... NOT USED
Exchange Range Separation                   ... NOT USED
Multipole approximations                    ... NOT USED
Finite Nucleus Model                        ... NOT USED
CABS basis                                  ... NOT available
Auxiliary Coulomb fitting basis             ... AVAILABLE
   # of basis functions in Aux-J            ...    475
   # of shells in Aux-J                     ...    165
   Maximum angular momentum in Aux-J        ...      4
Auxiliary J/K fitting basis                 ... NOT available
Auxiliary Correlation fitting basis         ... AVAILABLE
   # of basis functions in Aux-C            ...    504
   # of shells in Aux-C                     ...    184
   Maximum angular momentum in Aux-C        ...      3
Auxiliary 'external' fitting basis          ... NOT available

Checking pre-screening integrals            ... done (  0.0 sec) Dimension = 78
Check shell pair data                       ... done (  0.0 sec)
Shell pair information
Shell pair cut-off parameter TPreSel        ...   1.0e-14
Total number of shell pairs                 ...      3081
Shell pairs after pre-screening             ...      3037
Total number of primitive shell pairs       ...     10567
Primitive shell pairs kept                  ...      8206
          la=0 lb=0:   1020 shell pairs
          la=1 lb=0:   1149 shell pairs
          la=1 lb=1:    345 shell pairs
          la=2 lb=0:    313 shell pairs
          la=2 lb=1:    182 shell pairs
          la=2 lb=2:     28 shell pairs

Calculating one electron integrals          ... done (  0.0 sec)
Calculating RI/J V-Matrix + Cholesky decomp.... done (  0.1 sec)
Calculating RI/C V-Matrix + Cholesky decomp.... done (  0.1 sec)
Calculating Nuclear repulsion               ... done (  0.0 sec) ENN=    332.921336466201 Eh

Diagonalization of the overlap matrix:
Smallest eigenvalue                        ... 1.002e-03
Time for diagonalization                   ...    0.004 sec
Threshold for overlap eigenvalues          ... 1.000e-07
Number of eigenvalues below threshold      ... 0
Time for construction of square roots      ...    0.038 sec
Total time needed                          ...    0.042 sec

-------------------
DFT GRID GENERATION
-------------------

General Integration Accuracy     IntAcc      ... 4.388
Radial Grid Type                 RadialGrid  ... OptM3 with GC (2021)
Angular Grid (max. ang.)         AngularGrid ... 4 (Lebedev-302)
Angular grid pruning method      GridPruning ... 4 (adaptive)
Weight generation scheme         WeightScheme... mBecke (2022)
Basis function cutoff            BFCut       ... 1.0000e-12
Integration weight cutoff        WCut        ... 1.0000e-14
Partially contracted basis set               ... off
Rotationally invariant grid construction     ... off
Angular grids for H and He will be reduced by one unit

Total number of grid points                  ...    80480
Total number of batches                      ...     1265
Average number of points per batch           ...       63
Average number of grid points per atom       ...     4236

--------------------
COSX GRID GENERATION
--------------------

GRIDX 1
-------
General Integration Accuracy     IntAcc      ... 3.816
Radial Grid Type                 RadialGrid  ... OptM3 with GC (2021)
Angular Grid (max. ang.)         AngularGrid ... 1 (Lebedev-50)
Angular grid pruning method      GridPruning ... 4 (adaptive)
Weight generation scheme         WeightScheme... mBecke (2022)
Basis function cutoff            BFCut       ... 1.0000e-12
Integration weight cutoff        WCut        ... 1.0000e-14
Partially contracted basis set               ... on
Rotationally invariant grid construction     ... off
Angular grids for H and He will be reduced by one unit

Total number of grid points                  ...    10276
Total number of batches                      ...       93
Average number of points per batch           ...      110
Average number of grid points per atom       ...      541
UseSFitting                                  ... on

GRIDX 2
-------
General Integration Accuracy     IntAcc      ... 4.020
Radial Grid Type                 RadialGrid  ... OptM3 with GC (2021)
Angular Grid (max. ang.)         AngularGrid ... 2 (Lebedev-110)
Angular grid pruning method      GridPruning ... 4 (adaptive)
Weight generation scheme         WeightScheme... mBecke (2022)
Basis function cutoff            BFCut       ... 1.0000e-12
Integration weight cutoff        WCut        ... 1.0000e-14
Partially contracted basis set               ... on
Rotationally invariant grid construction     ... off
Angular grids for H and He will be reduced by one unit

Total number of grid points                  ...    21528
Total number of batches                      ...      178
Average number of points per batch           ...      120
Average number of grid points per atom       ...     1133
UseSFitting                                  ... on

GRIDX 3
-------
General Integration Accuracy     IntAcc      ... 4.338
Radial Grid Type                 RadialGrid  ... OptM3 with GC (2021)
Angular Grid (max. ang.)         AngularGrid ... 3 (Lebedev-194)
Angular grid pruning method      GridPruning ... 4 (adaptive)
Weight generation scheme         WeightScheme... mBecke (2022)
Basis function cutoff            BFCut       ... 1.0000e-12
Integration weight cutoff        WCut        ... 1.0000e-14
Partially contracted basis set               ... on
Rotationally invariant grid construction     ... off
Angular grids for H and He will be reduced by one unit

Total number of grid points                  ...    47007
Total number of batches                      ...      379
Average number of points per batch           ...      124
Average number of grid points per atom       ...     2474
UseSFitting                                  ... on
Initializing property integral containers    ... done (  0.0 sec)

SHARK setup successfully completed in   1.2 seconds

Maximum memory used throughout the entire STARTUP-calculation: 22.7 MB


           ************************************************************
           *        Program running with 8 parallel MPI-processes     *
           *              working on a common directory               *
           ************************************************************
Occupation numbers will be reassigned to an Aufbau configuration
             **** ENERGY FILE WAS UPDATED (calc.en.tmp) ****
Finished Guess after   0.2 sec
Maximum memory used throughout the entire GUESS-calculation: 9.6 MB


           ************************************************************
           *        Program running with 8 parallel MPI-processes     *
           *              working on a common directory               *
           ************************************************************
--------------------
CPCM SOLVATION MODEL
--------------------
CPCM parameters:
  Epsilon                                         ...      16.7000
  Refrac                                          ...       1.2750
  Rsolv                                           ...       1.3000
  Surface type                                    ... GAUSSIAN VDW
  Discretization scheme                           ... Constant charge density
    Threshold for H atoms                         ...       5.0000 (charges/Ang^2)
    Threshold for non-H atoms                     ...       5.0000 (charges/Ang^2)
  Epsilon function type                           ...         CPCM
Solvent:                                          ... CUSTOM
Radii:
  Scheme                                          ... Element-dependent radii
  Radius for C  used is    3.8550 Bohr (=   2.0400 Ang.)
  Radius for H  used is    2.4944 Bohr (=   1.3200 Ang.)
  Radius for O  used is    3.4469 Bohr (=   1.8240 Ang.)
Calculating surface                               ...        done! (  0.0s)
Cavity surface points                             ...         1582
Cavity Volume                                     ...     955.2259
Cavity Surface-area                               ...     557.9891
Calculating surface distance matrix               ...        done! (  0.0s)
Performing Cholesky decomposition & store         ...        done! (  0.1s)
Overall time for CPCM initialization              ...                 0.2s

----------------------------------------D-I-I-S--------------------------------------------
Iteration    Energy (Eh)           Delta-E    RMSDP     MaxDP     DIISErr   Damp  Time(sec)
-------------------------------------------------------------------------------------------
               ***  Starting incremental Fock matrix formation  ***
    1    -310.1701467225018973     0.00e+00  3.09e-05  7.06e-04  3.56e-03  0.700   1.1
                              *** Initializing SOSCF ***
---------------------------------------S-O-S-C-F--------------------------------------
Iteration    Energy (Eh)           Delta-E    RMSDP     MaxDP     MaxGrad    Time(sec)
--------------------------------------------------------------------------------------
    2    -310.1701656724789586    -1.89e-05  9.72e-05  2.21e-03  2.87e-03     0.8
               *** Restarting incremental Fock matrix formation ***
    3    -310.1702223757570778    -5.67e-05  3.40e-05  5.97e-04  1.67e-04     1.1
    4    -310.1702260024832754    -3.63e-06  1.20e-05  1.82e-04  3.89e-05     0.9
    5    -310.1702262325948709    -2.30e-07  2.54e-06  9.82e-05  1.37e-05     0.9
    6    -310.1702262432059456    -1.06e-08  1.24e-06  4.23e-05  1.19e-05     0.9
    7    -310.1702262467594551    -3.55e-09  1.75e-07  4.33e-06  6.10e-07     0.8
    8    -310.1702262464630735     2.96e-10  6.65e-08  1.77e-06  4.21e-07     0.8
                 **** Energy Check signals convergence ****

               *****************************************************
               *                     SUCCESS                       *
               *           SCF CONVERGED AFTER   8 CYCLES          *
               *****************************************************

Recomputing exchange energy using gridx3       ... done (    1.065 sec)
Old exchange energy                            :    -23.116195144 Eh
New exchange energy                            :    -23.116122589 Eh
Exchange energy change after final integration :      0.000072555 Eh
Total energy after final integration           :   -310.170153692 Eh
             **** ENERGY FILE WAS UPDATED (calc.en.tmp) ****

----------------
TOTAL SCF ENERGY
----------------

Total Energy       :       -310.17015369166671 Eh           -8440.15897 eV

Components:
Nuclear Repulsion  :        332.92133646620101 Eh            9059.25013 eV
Electronic Energy  :       -643.08580914283334 Eh          -17499.25451 eV
One Electron Energy:      -1079.45248438447447 Eh          -29373.39541 eV
Two Electron Energy:        436.36667524164108 Eh           11874.14090 eV
CPCM Dielectric    :         -0.00575356983070 Eh              -0.15656 eV

Virial components:
Potential Energy   :       -617.54562693244236 Eh          -16804.27082 eV
Kinetic Energy     :        307.37547324077565 Eh            8364.11185 eV
Virial Ratio       :          2.00909207368248

DFT components:
N(Alpha)           :       27.999990344789 electrons
N(Beta)            :       27.999990344789 electrons
N(Total)           :       55.999980689577 electrons
E(X)               :      -20.502043002937 Eh       
E(C)               :       -1.346657124811 Eh       
E(XC)              :      -21.848700127748 Eh       

CPCM Solvation Model Properties:
Surface-charge          :         -0.02332067084380
Corrected charge        :          0.00000000000000
Outlying charge corr.   :          0.00003987009334 Eh               0.00108 eV
Free-energy (cav+disp)  :  This term is not implemented in the current solvation scheme

---------------
SCF CONVERGENCE
---------------

  Last Energy change         ...   -2.9638e-10  Tolerance :   1.0000e-09
  Last MAX-Density change    ...    1.7702e-06  Tolerance :   1.0000e-08
  Last RMS-Density change    ...    6.6522e-08  Tolerance :   1.0000e-09
  Last DIIS Error            ...    2.8738e-03  Tolerance :   1.0000e-08
  Last Orbital Gradient      ...    4.2079e-07  Tolerance :   2.0000e-06
  Last Orbital Rotation      ...    4.5909e-07  Tolerance :   2.0000e-06


Total SCF time: 0 days 0 hours 0 min 8 sec 
Finished LeanSCF after   9.0 sec

Maximum memory used throughout the entire LEANSCF-calculation: 18.6 MB


           ************************************************************
           *        Program running with 8 parallel MPI-processes     *
           *              working on a common directory               *
           ************************************************************

------------------------------------------------------------------------------
                                ORCA  MP2 
------------------------------------------------------------------------------

Freezing NCore=14 chemical core electrons

----------------------
RI-MP2 ENERGY+GRADIENT
----------------------
Dimension of the orbital basis            ...  158
Dimension of the AuxC basis               ...  504
Memory devoted to MP2                     ... 8000 MB   
Data format for matrix containers         ... DOUBLE
Compression type for matrix containers    ... UNCOMPRESSED
Overall scaling of the MP2 energy         ...   2.700e-01

-----------------------
SHARK RI TRANSFORMATION
-----------------------

Number of basis functions                ...    158
Number of aux functions                  ...    504
Number of operators                      ...      1
Generation of IJK                        ... YES
Generation of IAK                        ... YES
Generation of ABK                        ... NO
Orbital Range Operator  0:    0-  27 to   28- 157

Aux basis identifier                     ...   AUXC
Contraction scheme used                  ... SEGMENTED
Do orthogonalization                     ... YES
All operator combinations                ... NO
Transpose (ia|K)                         ... NO
Integral generator used                  ... LIBINT
Starting integral generation + trafo... 
Half trafo (segmented) done. Total time =  0.1 sec. integrals=  0.0 sec trafo=  0.0 sec
Integral generation and half transformation done (  0.1 sec)

Reading or making V^(-1/2)          ... done (  0.0 sec)
Sorting IJK integrals               ... done (  0.0 sec)
Sorting IAK integrals               ... done (  0.0 sec)

SHARK RI integral transformation done. Total time =  0.1 sec.

Opening buffers                              ... done
Frozen core precalculation                   ... done

Starting loop over batches of integrals:

Operator 0  - window                       ... (  7- 27)x( 28-157)
Operator 0  - Memory available             ...  8000 MB
Operator 0  - Memory needed per MO         ...   0.5 MB
Operator 0  - Number of orbitals per batch ... 3
Operator 0  - Number of batches            ... 1

OPERATOR  0   PASS   0:  MOs     7 ...    9 +   10 ...   12 +   13 ...   15 +   16 ...   18
                            +   19 ...   21 +   22 ...   24 +   25 ...   27
  Reading integrals       ... ok
  Internal MO   9
Closing buffer GIPV ( 0.01 GB; CompressionRatio= 1.00)
Time spent in pair loops =     0.244 sec
Deleting buffers (Ka|jb) ...done

-----------------------------------------------
 RI-MP2 CORRELATION ENERGY:     -0.338241458 Eh
-----------------------------------------------


---------------------
MP2 DENSITY FORMATION
---------------------

Completing the external part of the density      ... done
Storing the unrelaxed density                    ... done

Re-sorting 3-index density container for op 0    ... done
Computing external part of the Lagrangian        ... done
Calculating the xc-kernel                        ... done
Calculating G(D)                                 ... done
Completing the Lagrangian                        ... done
Solving the Z-vector equations                   ... Using XC Grid                  ... (calc.grid_cpscf.tmp) 
Recalculating density on grid  ... (calc.grho_cpscf0.tmp) done
Calculating the xc-kernel      ... (calc.fxc_cpscf0.tmp) done

-------------------
SHARK CP-SCF DRIVER
-------------------

Dimension of the orbital basis          ...    158
Dimension of the CPSCF-problem          ...   3640
Number of operators                     ...      1
Max. number of iterations               ...    128
Convergence Tolerance                   ... 3.0e-05
Number of perturbations                 ...      1
Perturbation type                       ... REAL

----------------------------
POPLE LINEAR EQUATION SOLVER
----------------------------

  ITERATION   0:   ||err||_max =   2.8445e-02 (   0.5 sec)
  ITERATION   1:   ||err||_max =   4.3544e-03 (   0.6 sec)
  ITERATION   2:   ||err||_max =   1.9499e-03 (   0.6 sec)
  ITERATION   3:   ||err||_max =   2.1073e-04 (   0.6 sec)
  ITERATION   4:   ||err||_max =   7.9100e-05 (   0.6 sec)
  ITERATION   5:   ||err||_max =   1.6765e-05 (   0.5 sec)
done
Finalizing the relaxed density                   ... done
Transforming P to the AO basis                   ... done
Storing the relaxed density                      ... done

------------------------------------
ENERGY WEIGHTED DENSITY FINALIZATION
------------------------------------

Gathering the parts of the W-matrix              ... done
Forming the Z-density                            ... done
Transforming Z to the AO basis                   ... done
Calculating G(Z)                                 ... done
Finalizing the W-matrix                          ... done
Transforming W to the AO basis and storing       ... done

----------------------------------
MP2 DERIVATIVE INTEGRAL GENERATION
----------------------------------

Input SCF Electron Density              ... calc.scfp
Input Correlated Electron Density       ... calc.pmp2re
Input Energy Weighted Density           ... calc.wmp2.tmp

Nuclear repulsion gradient              ... done (  0.0 sec)
HCore & Overlap gradient  (SHARK)       ... done (  0.0 sec)
Two-electron RIJ gradient terms         ... done (  0.3 sec)

-----------------------------------------------------------
MP2 COSX Grid Generation
-----------------------------------------------------------

General Integration Accuracy     IntAcc      ... 4.871
Radial Grid Type                 RadialGrid  ... OptM3 with GC (2021)
Angular Grid (max. ang.)         AngularGrid ... 4 (Lebedev-302)
Angular grid pruning method      GridPruning ... 4 (adaptive)
Weight generation scheme         WeightScheme... mBecke (2022)
Basis function cutoff            BFCut       ... 1.0000e-12
Integration weight cutoff        WCut        ... 1.0000e-14
Partially contracted basis set               ... on
Rotationally invariant grid construction     ... off
Angular grids for H and He will be reduced by one unit

Total number of grid points                  ...    92677
Total number of batches                      ...      735
Average number of points per batch           ...      126
Average number of grid points per atom       ...     4878
UseSFitting                                  ... on
Two-electron COSX gradient terms        ... 
Integration Timings:
Total Time                  =     3.2 sec
Basis fcn evaluation        =     0.0 sec
Density evaluation          =     0.1 sec
A evaluation                =     2.7 sec
A derivative evaluation     =     0.0 sec
S-fit derivative evaluation =     0.0 sec
anal. over. der. evaluation =     0.0 sec
num. over. der. evaluation  =     0.3 sec
K(P) evaluation             =     0.0 sec
finalize                    =     0.0 sec

done (  3.8 sec)
CPCM gradient                           ... done (  0.4 sec)
DFT XC gradient                         ... Exchange-correlation gradient    ... done
done (  0.5 sec)
Empirical dispersion gradient           ... 
-------------------
DISPERSION GRADIENT
-------------------

   1   C   :   -0.000122395   -0.000050324   -0.000301688
   2   C   :   -0.000071815   -0.000086587   -0.000113881
   3   H   :   -0.000107184   -0.000085379   -0.000018982
   4   C   :    0.000003126    0.000092843    0.000070541
   5   H   :    0.000052296    0.000106968   -0.000018784
   6   C   :   -0.000151941    0.000238109    0.000151983
   7   C   :    0.000149355   -0.000038731    0.000152792
   8   C   :    0.000208168   -0.000148711    0.000073486
   9   O   :    0.000068739   -0.000164696   -0.000047222
  10   H   :   -0.000014633    0.000013662   -0.000158829
  11   H   :   -0.000078352    0.000005205   -0.000129160
  12   H   :   -0.000051954   -0.000036370   -0.000105760
  13   H   :   -0.000088289    0.000125403    0.000037360
  14   H   :   -0.000047059    0.000119857    0.000057306
  15   H   :   -0.000107606    0.000069339    0.000091588
  16   H   :    0.000030171   -0.000038672    0.000128856
  17   H   :    0.000106673    0.000027714    0.000095144
  18   H   :    0.000085129   -0.000098053    0.000035398
  19   H   :    0.000137571   -0.000051578   -0.000000147

Difference to translation invariance:
           :   -0.0000000000   -0.0000000000    0.0000000000

Difference to rotation invariance:
           :    0.0000000000   -0.0000000000    0.0000000000

Norm of the Dispersion gradient    ...    0.0008059381
RMS gradient                       ...    0.0001067491
MAX gradient                       ...    0.0003016876
done (  0.1 sec)

-------
TIMINGS
-------

Total time                :   11.083 sec
Integral trafo            :    0.106 sec (  1.0%)
FC preparation            :    0.023 sec (  0.2%)
I/O of integrals          :    0.043 sec (  0.4%)
K(i,j) operators          :    0.032 sec (  0.3%)
T(i,j) pair energies      :    0.007 sec (  0.1%)
V**(-1/2)                 :    0.087 sec (  0.8%)
Gamma(ia|P)               :    0.030 sec (  0.3%)
Gamma-Trafo               :    0.014 sec (  0.1%)
D(virtual)                :    0.002 sec (  0.0%)
D(internal)               :    0.033 sec (  0.3%)
W(virtual)                :    0.003 sec (  0.0%)
W(internal)               :    0.040 sec (  0.4%)
L(virtual)                :    0.052 sec (  0.5%)
L(internal)               :    0.006 sec (  0.1%)
XC kernel                 :    0.017 sec (  0.2%)
G(D)                      :    0.929 sec (  8.4%)
G(Z)                      :    0.926 sec (  8.4%)
Z-vector solution         :    3.377 sec ( 30.5%)
3-index derivative        :    0.118 sec (  1.1%)
2-index derivative        :    0.029 sec (  0.3%)
Fock matrix gradient      :    5.016 sec ( 45.3%)


---------------------------------------
MP2 TOTAL ENERGY:     -310.508395150 Eh
---------------------------------------

The final MP2 gradient
  0:   0.00004421   0.00029988   0.00003765
  1:  -0.00002906  -0.00005005   0.00006876
  2:   0.00007058  -0.00016045  -0.00008246
  3:   0.00061929   0.00012852  -0.00029710
  4:  -0.00005040   0.00006883   0.00007286
  5:   0.00012793  -0.00013834   0.00008981
  6:  -0.00025934  -0.00056438  -0.00011063
  7:  -0.00008026   0.00044598   0.00012083
  8:  -0.00022396  -0.00044087   0.00038108
  9:  -0.00002009   0.00004075  -0.00002925
 10:   0.00000492   0.00002167  -0.00009932
 11:  -0.00001595  -0.00005243   0.00002013
 12:  -0.00006005   0.00001253  -0.00000862
 13:  -0.00009350   0.00006691   0.00003104
 14:  -0.00004109   0.00005259   0.00001242
 15:   0.00006443   0.00013126   0.00011205
 16:  -0.00006636   0.00020541  -0.00009518
 17:  -0.00001380  -0.00013251  -0.00014662
 18:  -0.00000423   0.00010274   0.00000060

-----------------------------------
NORM OF THE MP2 GRADIENT:  0.001367
-----------------------------------

Maximum memory used throughout the entire MP2-calculation: 31.6 MB


-------------------------------------------------------------------------------
                          DFT DISPERSION CORRECTION                            
                                                                               
                              DFTD3 V3.1  Rev 1                                
                          USING Becke-Johnson damping                          
-------------------------------------------------------------------------------
-------------------------   ----------------
Dispersion correction           -0.012071570
-------------------------   ----------------


-------------------------   --------------------
FINAL SINGLE POINT ENERGY      -310.520466719590
-------------------------   --------------------

------------------------------------------------------------------------------
                         ORCA GEOMETRY RELAXATION STEP
------------------------------------------------------------------------------

Reading the OPT-File                    .... done
Getting information on internals        .... done
Copying old internal coords+grads       .... done
Making the new internal coordinates     .... (2022 redundants) done
Validating the new internal coordinates .... (2022 redundants) done
Calculating the B-matrix                .... done
Calculating the G,G- and P matrices     .... done
Transforming gradient to internals      .... done
Projecting the internal gradient        .... done
Number of atoms                         ....  19
Number of internal coordinates          ....  92
Current Energy                          ....  -310.520466720 Eh
Current gradient norm                   ....     0.001367405 Eh/bohr
Maximum allowed component of the step   ....  0.300
Current trust radius                    ....  0.450
Updating the Hessian (BFGS)             .... done
Forming the augmented Hessian           .... done
Diagonalizing the augmented Hessian     .... done
Last element of RFO vector              ....  0.996518715
Lowest eigenvalues of augmented Hessian:
 -0.000021866  0.002327622  0.010912596  0.011258266  0.013891198
Length of the computed step             ....  0.083660613
The final length of the internal step   ....  0.083660613
Converting the step to Cartesian space:
 Initial RMS(Int)=    0.0087222219
Transforming coordinates:
 Iter   0:  RMS(Cart)=    0.0122498480 RMS(Int)=    0.0087203923
done
Storing new coordinates                 .... done
The predicted energy change is          ....    -0.000011009
Previously predicted energy change      ....    -0.000007907
Actually observed energy change         ....    -0.000012198
Ratio of predicted to observed change   ....     1.542771235
New trust radius                        ....     0.300000000

                                .--------------------.
          ----------------------|Geometry convergence|-------------------------
          Item                value                   Tolerance       Converged
          ---------------------------------------------------------------------
          Energy change      -0.0000121984            0.0000010000      NO
          RMS gradient        0.0000970445            0.0000300000      NO
          MAX gradient        0.0002811616            0.0001000000      NO
          RMS step            0.0087222219            0.0006000000      NO
          MAX step            0.0283040314            0.0010000000      NO
          ........................................................
          Max(Bonds)      0.0011      Max(Angles)    0.22
          Max(Dihed)        1.62      Max(Improp)    0.00
          ---------------------------------------------------------------------

The optimization has not yet converged - more geometry cycles are needed


    ---------------------------------------------------------------------------
                         Redundant Internal Coordinates
                            (Angstroem and degrees)

        Definition                    Value    dE/dq     Step     New-Value
    ----------------------------------------------------------------------------
     1. B(C   1,C   0)                1.5159  0.000147  0.0002    1.5161   
     2. B(H   2,C   1)                1.1086 -0.000033  0.0002    1.1088   
     3. B(C   3,C   1)                1.5336  0.000025 -0.0005    1.5330   
     4. B(H   4,C   3)                1.1045 -0.000033 -0.0002    1.1043   
     5. B(C   5,C   3)                1.5219  0.000085  0.0004    1.5223   
     6. B(C   6,C   3)                1.5303 -0.000225  0.0004    1.5307   
     7. B(C   7,C   6)                1.5243 -0.000201  0.0007    1.5250   
     8. B(O   8,C   7)                1.4295  0.000010  0.0008    1.4303   
     9. B(O   8,C   1)                1.4349 -0.000008 -0.0011    1.4338   
    10. B(H   9,C   0)                1.0999  0.000015 -0.0001    1.0999   
    11. B(H  10,C   0)                1.0998  0.000013 -0.0002    1.0996   
    12. B(H  11,C   0)                1.0992  0.000039  0.0000    1.0992   
    13. B(H  12,C   5)                1.1003  0.000042 -0.0001    1.1002   
    14. B(H  13,C   5)                1.0999  0.000024 -0.0001    1.0998   
    15. B(H  14,C   5)                1.1013  0.000010 -0.0001    1.1012   
    16. B(H  15,C   6)                1.1019 -0.000014 -0.0001    1.1018   
    17. B(H  16,C   6)                1.0991  0.000035  0.0000    1.0992   
    18. B(H  17,C   7)                1.1008  0.000026  0.0000    1.1008   
    19. B(H  18,C   7)                1.1046  0.000041 -0.0004    1.1042   
    20. A(C   1,C   0,H  11)          110.65 -0.000090   -0.02    110.64   
    21. A(H   9,C   0,H  10)          108.73 -0.000090    0.03    108.77   
    22. A(H  10,C   0,H  11)          108.13 -0.000031    0.01    108.14   
    23. A(H   9,C   0,H  11)          108.51  0.000012   -0.00    108.50   
    24. A(C   1,C   0,H   9)          110.16  0.000053   -0.02    110.14   
    25. A(C   1,C   0,H  10)          110.59  0.000142   -0.00    110.59   
    26. A(H   2,C   1,C   3)          108.47  0.000155   -0.02    108.45   
    27. A(C   0,C   1,H   2)          109.21  0.000062   -0.02    109.19   
    28. A(C   0,C   1,O   8)          109.45  0.000229   -0.03    109.43   
    29. A(C   3,C   1,O   8)          105.63 -0.000016   -0.06    105.57   
    30. A(C   0,C   1,C   3)          115.35 -0.000281    0.01    115.35   
    31. A(H   2,C   1,O   8)          108.50 -0.000151    0.14    108.65   
    32. A(H   4,C   3,C   5)          109.33  0.000013    0.00    109.33   
    33. A(C   1,C   3,C   6)          101.18  0.000024   -0.10    101.09   
    34. A(C   1,C   3,C   5)          114.42 -0.000065    0.04    114.45   
    35. A(C   1,C   3,H   4)          107.74  0.000065    0.07    107.81   
    36. A(H   4,C   3,C   6)          108.40  0.000102    0.04    108.44   
    37. A(C   5,C   3,C   6)          115.25 -0.000122   -0.05    115.20   
    38. A(H  13,C   5,H  14)          107.95 -0.000067    0.04    108.00   
    39. A(H  12,C   5,H  14)          107.95 -0.000078    0.03    107.98   
    40. A(C   3,C   5,H  14)          110.66  0.000043   -0.03    110.62   
    41. A(H  12,C   5,H  13)          107.69 -0.000071    0.01    107.70   
    42. A(C   3,C   5,H  13)          111.09  0.000168   -0.03    111.05   
    43. A(C   3,C   5,H  12)          111.36 -0.000007   -0.01    111.35   
    44. A(C   3,C   6,H  16)          113.24 -0.000211   -0.06    113.19   
    45. A(C   7,C   6,H  15)          110.75  0.000065    0.09    110.84   
    46. A(C   3,C   6,H  15)          109.67  0.000105    0.04    109.71   
    47. A(C   3,C   6,C   7)          101.91 -0.000054    0.11    102.02   
    48. A(H  15,C   6,H  16)          108.21 -0.000024   -0.10    108.11   
    49. A(C   7,C   6,H  16)          112.96  0.000123   -0.07    112.89   
    50. A(C   6,C   7,O   8)          106.00  0.000114    0.09    106.10   
    51. A(H  17,C   7,H  18)          107.91  0.000015    0.06    107.97   
    52. A(O   8,C   7,H  18)          109.57 -0.000022   -0.22    109.35   
    53. A(C   6,C   7,H  18)          110.86 -0.000080    0.04    110.90   
    54. A(O   8,C   7,H  17)          109.16 -0.000162    0.22    109.38   
    55. A(C   6,C   7,H  17)          113.30  0.000129   -0.20    113.10   
    56. A(C   1,O   8,C   7)          110.34 -0.000150    0.00    110.34   
    57. D(H   2,C   1,C   0,H  10)     59.72  0.000016   -0.06     59.66   
    58. D(H   2,C   1,C   0,H   9)    179.95  0.000029   -0.03    179.91   
    59. D(C   3,C   1,C   0,H  11)    177.50 -0.000031   -0.02    177.48   
    60. D(C   3,C   1,C   0,H  10)    -62.71 -0.000036   -0.01    -62.72   
    61. D(C   3,C   1,C   0,H   9)     57.51 -0.000023    0.01     57.53   
    62. D(H   2,C   1,C   0,H  11)    -60.07  0.000020   -0.06    -60.13   
    63. D(H   4,C   3,C   1,C   0)    -39.60 -0.000031   -0.73    -40.34   
    64. D(C   5,C   3,C   1,C   0)     82.19 -0.000008   -0.66     81.54   
    65. D(C   5,C   3,C   1,O   8)   -156.80  0.000097   -0.73   -157.53   
    66. D(C   5,C   3,C   1,H   2)    -40.64 -0.000012   -0.61    -41.25   
    67. D(H   4,C   3,C   1,H   2)   -162.43 -0.000035   -0.69   -163.12   
    68. D(H   4,C   3,C   1,O   8)     81.41  0.000075   -0.81     80.60   
    69. D(H  12,C   5,C   3,H   4)     60.35  0.000019   -0.03     60.33   
    70. D(H  12,C   5,C   3,C   6)   -177.28  0.000076   -0.01   -177.29   
    71. D(H  12,C   5,C   3,C   1)    -60.57 -0.000031   -0.15    -60.71   
    72. D(H  13,C   5,C   3,C   6)     62.69  0.000058    0.00     62.69   
    73. D(H  13,C   5,C   3,H   4)    -59.68  0.000000   -0.01    -59.69   
    74. D(H  13,C   5,C   3,C   1)    179.40 -0.000050   -0.13    179.27   
    75. D(H  15,C   6,C   3,C   5)     44.34 -0.000128   -0.32     44.02   
    76. D(H  15,C   6,C   3,H   4)    167.20 -0.000117   -0.32    166.88   
    77. D(H  15,C   6,C   3,C   1)    -79.65  0.000003   -0.27    -79.92   
    78. D(C   7,C   6,C   3,C   5)    161.73 -0.000036   -0.13    161.59   
    79. D(C   7,C   6,C   3,H   4)    -75.41 -0.000025   -0.14    -75.55   
    80. D(C   7,C   6,C   3,C   1)     37.73  0.000094   -0.08     37.65   
    81. D(H  17,C   7,C   6,H  16)     87.45  0.000145    0.79     88.23   
    82. D(H  17,C   7,C   6,H  15)    -34.12  0.000041    0.90    -33.22   
    83. D(H  17,C   7,C   6,C   3)   -150.73 -0.000080    0.75   -149.97   
    84. D(O   8,C   7,C   6,H  16)   -152.87  0.000094    1.01   -151.86   
    85. D(O   8,C   7,C   6,H  15)     85.56 -0.000010    1.12     86.69   
    86. D(O   8,C   7,C   6,C   3)    -31.04 -0.000130    0.97    -30.07   
    87. D(C   7,O   8,C   1,C   0)    138.38 -0.000240    1.46    139.84   
    88. D(C   1,O   8,C   7,H  18)   -108.53  0.000120   -1.54   -110.07   
    89. D(C   1,O   8,C   7,H  17)    133.50  0.000210   -1.62    131.88   
    90. D(C   1,O   8,C   7,C   6)     11.14  0.000079   -1.56      9.58   
    91. D(C   7,O   8,C   1,C   3)     13.61 -0.000024    1.51     15.12   
    92. D(C   7,O   8,C   1,H   2)   -102.53 -0.000122    1.50   -101.03   
    ----------------------------------------------------------------------------

Geometry step timings:
Preparation and reading OPT file:      0.001 s (16.545 %)
Internal coordinates            :      0.000 s ( 0.636 %)
B/P matrices and projection     :      0.001 s (19.349 %)
Hessian update/contruction      :      0.000 s ( 6.095 %)
Making the step                 :      0.001 s (16.676 %)
Converting the step to Cartesian:      0.000 s ( 1.626 %)
Storing new data                :      0.000 s ( 0.729 %)
Checking convergence            :      0.000 s ( 0.243 %)
Final printing                  :      0.002 s (38.026 %)
Total time                      :      0.005 s

Time for energy+gradient        :     22.269 s
Time for complete geometry iter :     22.456 s

         *************************************************************
         *                GEOMETRY OPTIMIZATION CYCLE   8            *
         *************************************************************
---------------------------------
CARTESIAN COORDINATES (ANGSTROEM)
---------------------------------
  C      2.234920    0.180857   -1.236260
  C      2.639197   -0.167063    0.182927
  H      1.773460   -0.618894    0.708074
  C      3.158758    1.004984    1.023547
  H      3.799157    1.628332    0.374770
  C      2.068623    1.871806    1.638007
  C      4.053142    0.273386    2.027474
  C      4.674690   -0.817871    1.162413
  O      3.707531   -1.122955    0.153816
  H      3.083011    0.632207   -1.771708
  H      1.397190    0.893109   -1.236103
  H      1.918171   -0.719967   -1.780721
  H      1.435495    2.328521    0.862719
  H      2.501937    2.685340    2.237985
  H      1.420714    1.271764    2.295914
  H      3.433994   -0.164790    2.826578
  H      4.802884    0.926777    2.495570
  H      4.914846   -1.732006    1.726733
  H      5.602686   -0.459696    0.683023

----------------------------
CARTESIAN COORDINATES (A.U.)
----------------------------
  NO LB      ZA    FRAG     MASS         X           Y           Z
   0 C     6.0000    0    12.011    4.223387    0.341771   -2.336192
   1 C     6.0000    0    12.011    4.987359   -0.315703    0.345683
   2 H     1.0000    0     1.008    3.351354   -1.169540    1.338066
   3 C     6.0000    0    12.011    5.969188    1.899145    1.934223
   4 H     1.0000    0     1.008    7.179367    3.077102    0.708213
   5 C     6.0000    0    12.011    3.909131    3.537201    3.095384
   6 C     6.0000    0    12.011    7.659328    0.516625    3.831370
   7 C     6.0000    0    12.011    8.833883   -1.545553    2.196642
   8 O     8.0000    0    15.999    7.006218   -2.122077    0.290670
   9 H     1.0000    0     1.008    5.826047    1.194698   -3.348044
  10 H     1.0000    0     1.008    2.640306    1.687732   -2.335895
  11 H     1.0000    0     1.008    3.624818   -1.360540   -3.365074
  12 H     1.0000    0     1.008    2.712693    4.400267    1.630303
  13 H     1.0000    0     1.008    4.727977    5.074557    4.229179
  14 H     1.0000    0     1.008    2.684760    2.403285    4.338649
  15 H     1.0000    0     1.008    6.489308   -0.311408    5.341459
  16 H     1.0000    0     1.008    9.076136    1.751355    4.715944
  17 H     1.0000    0     1.008    9.287713   -3.273017    3.263052
  18 H     1.0000    0     1.008   10.587541   -0.868700    1.290727

--------------------------------
INTERNAL COORDINATES (ANGSTROEM)
--------------------------------
 C      0   0   0     0.000000000000     0.00000000     0.00000000
 C      1   0   0     1.516107108475     0.00000000     0.00000000
 H      2   1   0     1.108796470057   109.18711470     0.00000000
 C      2   1   3     1.533062358602   115.35350254   237.61089338
 H      4   2   1     1.104348127915   107.81395754   319.66434201
 C      4   2   1     1.522280280103   114.45413486    81.53809953
 C      4   2   1     1.530694488623   101.08404982   205.99577976
 C      7   4   2     1.524957423477   102.01229515    37.64619213
 O      8   7   4     1.430293959990   106.08427507   329.92732162
 H      1   2   3     1.099854910810   110.13734070   179.91569014
 H      1   2   3     1.099588623254   110.58919147    59.66428882
 H      1   2   3     1.099204894809   110.63607607   299.86943359
 H      6   4   2     1.100231740835   111.34800683   299.28689923
 H      6   4   2     1.099805908596   111.05484359   179.26726917
 H      6   4   2     1.101217175058   110.62272497    59.36074137
 H      7   4   2     1.101776463376   109.71986633   280.07904490
 H      7   4   2     1.099157799695   113.18797260   159.23039855
 H      8   7   4     1.100805885294   113.10166126   210.02509745
 H      8   7   4     1.104210152941   110.89753504    88.56031420

---------------------------
INTERNAL COORDINATES (A.U.)
---------------------------
 C      0   0   0     0.000000000000     0.00000000     0.00000000
 C      1   0   0     2.865027224708     0.00000000     0.00000000
 H      2   1   0     2.095321666667   109.18711470     0.00000000
 C      2   1   3     2.897068003980   115.35350254   237.61089338
 H      4   2   1     2.086915518268   107.81395754   319.66434201
 C      4   2   1     2.876692828464   114.45413486    81.53809953
 C      4   2   1     2.892593378201   101.08404982   205.99577976
 C      7   4   2     2.881751896262   102.01229515    37.64619213
 O      8   7   4     2.702863875382   106.08427507   329.92732162
 H      1   2   3     2.078424568479   110.13734070   179.91569014
 H      1   2   3     2.077921357926   110.58919147    59.66428882
 H      1   2   3     2.077196216255   110.63607607   299.86943359
 H      6   4   2     2.079136674026   111.34800683   299.28689923
 H      6   4   2     2.078331967715   111.05484359   179.26726917
 H      6   4   2     2.080998874831   110.62272497    59.36074137
 H      7   4   2     2.082055776582   109.71986633   280.07904490
 H      7   4   2     2.077107219386   113.18797260   159.23039855
 H      8   7   4     2.080221649815   113.10166126   210.02509745
 H      8   7   4     2.086654783354   110.89753504    88.56031420


           ************************************************************
           *        Program running with 8 parallel MPI-processes     *
           *              working on a common directory               *
           ************************************************************
------------------------------------------------------------------------------
                   ___                                                        
                  /   \      - P O W E R E D   B Y -                         
                 /     \                                                     
                 |  |  |   _    _      __       _____    __    __             
                 |  |  |  | |  | |    /  \     |  _  \  |  |  /  |          
                  \  \/   | |  | |   /    \    | | | |  |  | /  /          
                 / \  \   | |__| |  /  /\  \   | |_| |  |  |/  /          
                |  |  |   |  __  | /  /__\  \  |    /   |      \           
                |  |  |   | |  | | |   __   |  |    \   |  |\   \          
                \     /   | |  | | |  |  |  |  | |\  \  |  | \   \       
                 \___/    |_|  |_| |__|  |__|  |_| \__\ |__|  \__/        
                                                                              
                      - O R C A' S   B I G   F R I E N D -                    
                                      &                                       
                       - I N T E G R A L  F E E D E R -                       
                                                                              
 v1 FN, 2020, v2 2021, v3 2022-2024                                           
------------------------------------------------------------------------------


----------------------
SHARK INTEGRAL PACKAGE
----------------------

Number of atoms                             ...     19
Number of basis functions                   ...    158
Number of shells                            ...     78
Maximum angular momentum                    ...      2
Integral batch strategy                     ... SHARK/LIBINT Hybrid
RI-J (if used) integral strategy            ... SPLIT-RIJ (Revised 2003 algorithm where possible)
Printlevel                                  ...      1
Contraction scheme used                     ... SEGMENTED contraction
Prescreening option                         ... SCHWARTZ
   Thresh                                   ... 1.000e-12
   Tcut                                     ... 1.000e-14
   Tpresel                                  ... 1.000e-14 
Coulomb Range Separation                    ... NOT USED
Exchange Range Separation                   ... NOT USED
Multipole approximations                    ... NOT USED
Finite Nucleus Model                        ... NOT USED
CABS basis                                  ... NOT available
Auxiliary Coulomb fitting basis             ... AVAILABLE
   # of basis functions in Aux-J            ...    475
   # of shells in Aux-J                     ...    165
   Maximum angular momentum in Aux-J        ...      4
Auxiliary J/K fitting basis                 ... NOT available
Auxiliary Correlation fitting basis         ... AVAILABLE
   # of basis functions in Aux-C            ...    504
   # of shells in Aux-C                     ...    184
   Maximum angular momentum in Aux-C        ...      3
Auxiliary 'external' fitting basis          ... NOT available

Checking pre-screening integrals            ... done (  0.0 sec) Dimension = 78
Check shell pair data                       ... done (  0.0 sec)
Shell pair information
Shell pair cut-off parameter TPreSel        ...   1.0e-14
Total number of shell pairs                 ...      3081
Shell pairs after pre-screening             ...      3038
Total number of primitive shell pairs       ...     10567
Primitive shell pairs kept                  ...      8213
          la=0 lb=0:   1020 shell pairs
          la=1 lb=0:   1150 shell pairs
          la=1 lb=1:    345 shell pairs
          la=2 lb=0:    313 shell pairs
          la=2 lb=1:    182 shell pairs
          la=2 lb=2:     28 shell pairs

Calculating one electron integrals          ... done (  0.0 sec)
Calculating RI/J V-Matrix + Cholesky decomp.... done (  0.1 sec)
Calculating RI/C V-Matrix + Cholesky decomp.... done (  0.1 sec)
Calculating Nuclear repulsion               ... done (  0.0 sec) ENN=    332.901770095963 Eh

Diagonalization of the overlap matrix:
Smallest eigenvalue                        ... 1.003e-03
Time for diagonalization                   ...    0.004 sec
Threshold for overlap eigenvalues          ... 1.000e-07
Number of eigenvalues below threshold      ... 0
Time for construction of square roots      ...    0.027 sec
Total time needed                          ...    0.032 sec

-------------------
DFT GRID GENERATION
-------------------

General Integration Accuracy     IntAcc      ... 4.388
Radial Grid Type                 RadialGrid  ... OptM3 with GC (2021)
Angular Grid (max. ang.)         AngularGrid ... 4 (Lebedev-302)
Angular grid pruning method      GridPruning ... 4 (adaptive)
Weight generation scheme         WeightScheme... mBecke (2022)
Basis function cutoff            BFCut       ... 1.0000e-12
Integration weight cutoff        WCut        ... 1.0000e-14
Partially contracted basis set               ... off
Rotationally invariant grid construction     ... off
Angular grids for H and He will be reduced by one unit

Total number of grid points                  ...    80472
Total number of batches                      ...     1265
Average number of points per batch           ...       63
Average number of grid points per atom       ...     4235

--------------------
COSX GRID GENERATION
--------------------

GRIDX 1
-------
General Integration Accuracy     IntAcc      ... 3.816
Radial Grid Type                 RadialGrid  ... OptM3 with GC (2021)
Angular Grid (max. ang.)         AngularGrid ... 1 (Lebedev-50)
Angular grid pruning method      GridPruning ... 4 (adaptive)
Weight generation scheme         WeightScheme... mBecke (2022)
Basis function cutoff            BFCut       ... 1.0000e-12
Integration weight cutoff        WCut        ... 1.0000e-14
Partially contracted basis set               ... on
Rotationally invariant grid construction     ... off
Angular grids for H and He will be reduced by one unit

Total number of grid points                  ...    10272
Total number of batches                      ...       93
Average number of points per batch           ...      110
Average number of grid points per atom       ...      541
UseSFitting                                  ... on

GRIDX 2
-------
General Integration Accuracy     IntAcc      ... 4.020
Radial Grid Type                 RadialGrid  ... OptM3 with GC (2021)
Angular Grid (max. ang.)         AngularGrid ... 2 (Lebedev-110)
Angular grid pruning method      GridPruning ... 4 (adaptive)
Weight generation scheme         WeightScheme... mBecke (2022)
Basis function cutoff            BFCut       ... 1.0000e-12
Integration weight cutoff        WCut        ... 1.0000e-14
Partially contracted basis set               ... on
Rotationally invariant grid construction     ... off
Angular grids for H and He will be reduced by one unit

Total number of grid points                  ...    21531
Total number of batches                      ...      179
Average number of points per batch           ...      120
Average number of grid points per atom       ...     1133
UseSFitting                                  ... on

GRIDX 3
-------
General Integration Accuracy     IntAcc      ... 4.338
Radial Grid Type                 RadialGrid  ... OptM3 with GC (2021)
Angular Grid (max. ang.)         AngularGrid ... 3 (Lebedev-194)
Angular grid pruning method      GridPruning ... 4 (adaptive)
Weight generation scheme         WeightScheme... mBecke (2022)
Basis function cutoff            BFCut       ... 1.0000e-12
Integration weight cutoff        WCut        ... 1.0000e-14
Partially contracted basis set               ... on
Rotationally invariant grid construction     ... off
Angular grids for H and He will be reduced by one unit

Total number of grid points                  ...    47015
Total number of batches                      ...      378
Average number of points per batch           ...      124
Average number of grid points per atom       ...     2474
UseSFitting                                  ... on
Initializing property integral containers    ... done (  0.0 sec)

SHARK setup successfully completed in   1.2 seconds

Maximum memory used throughout the entire STARTUP-calculation: 22.6 MB


           ************************************************************
           *        Program running with 8 parallel MPI-processes     *
           *              working on a common directory               *
           ************************************************************
Occupation numbers will be reassigned to an Aufbau configuration
             **** ENERGY FILE WAS UPDATED (calc.en.tmp) ****
Finished Guess after   0.2 sec
Maximum memory used throughout the entire GUESS-calculation: 9.6 MB


           ************************************************************
           *        Program running with 8 parallel MPI-processes     *
           *              working on a common directory               *
           ************************************************************
--------------------
CPCM SOLVATION MODEL
--------------------
CPCM parameters:
  Epsilon                                         ...      16.7000
  Refrac                                          ...       1.2750
  Rsolv                                           ...       1.3000
  Surface type                                    ... GAUSSIAN VDW
  Discretization scheme                           ... Constant charge density
    Threshold for H atoms                         ...       5.0000 (charges/Ang^2)
    Threshold for non-H atoms                     ...       5.0000 (charges/Ang^2)
  Epsilon function type                           ...         CPCM
Solvent:                                          ... CUSTOM
Radii:
  Scheme                                          ... Element-dependent radii
  Radius for C  used is    3.8550 Bohr (=   2.0400 Ang.)
  Radius for H  used is    2.4944 Bohr (=   1.3200 Ang.)
  Radius for O  used is    3.4469 Bohr (=   1.8240 Ang.)
Calculating surface                               ...        done! (  0.0s)
Cavity surface points                             ...         1583
Cavity Volume                                     ...     955.6269
Cavity Surface-area                               ...     558.0960
Calculating surface distance matrix               ...        done! (  0.0s)
Performing Cholesky decomposition & store         ...        done! (  0.1s)
Overall time for CPCM initialization              ...                 0.2s

----------------------------------------D-I-I-S--------------------------------------------
Iteration    Energy (Eh)           Delta-E    RMSDP     MaxDP     DIISErr   Damp  Time(sec)
-------------------------------------------------------------------------------------------
               ***  Starting incremental Fock matrix formation  ***
    1    -310.1699667768746735     0.00e+00  5.65e-05  1.30e-03  6.63e-03  0.700   1.1
    2    -310.1700330538225785    -6.63e-05  5.34e-05  1.22e-03  5.36e-03  0.700   0.8
                               ***Turning on AO-DIIS***
    3    -310.1700872809601037    -5.42e-05  4.96e-05  1.12e-03  4.17e-03  0.700   0.7
                              *** Initializing SOSCF ***
---------------------------------------S-O-S-C-F--------------------------------------
Iteration    Energy (Eh)           Delta-E    RMSDP     MaxDP     MaxGrad    Time(sec)
--------------------------------------------------------------------------------------
    4    -310.1701292371952263    -4.20e-05  1.32e-04  2.91e-03  3.07e-03     0.8
               *** Restarting incremental Fock matrix formation ***
    5    -310.1702444417642823    -1.15e-04  1.61e-05  2.79e-04  6.79e-05     1.2
    6    -310.1702448824589169    -4.41e-07  5.73e-06  8.70e-05  1.88e-05     0.9
    7    -310.1702449218620927    -3.94e-08  7.88e-07  2.63e-05  3.46e-06     0.9
    8    -310.1702449208759731     9.86e-10  3.79e-07  1.21e-05  3.44e-06     0.8
                 **** Energy Check signals convergence ****

               *****************************************************
               *                     SUCCESS                       *
               *           SCF CONVERGED AFTER   8 CYCLES          *
               *****************************************************

Recomputing exchange energy using gridx3       ... done (    1.079 sec)
Old exchange energy                            :    -23.116218633 Eh
New exchange energy                            :    -23.116152061 Eh
Exchange energy change after final integration :      0.000066571 Eh
Total energy after final integration           :   -310.170178350 Eh
             **** ENERGY FILE WAS UPDATED (calc.en.tmp) ****

----------------
TOTAL SCF ENERGY
----------------

Total Energy       :       -310.17017834969613 Eh           -8440.15964 eV

Components:
Nuclear Repulsion  :        332.90177009596260 Eh            9058.71770 eV
Electronic Energy  :       -643.06626115017752 Eh          -17498.72258 eV
One Electron Energy:      -1079.41468130716294 Eh          -29372.36674 eV
Two Electron Energy:        436.34842015698541 Eh           11873.64416 eV
CPCM Dielectric    :         -0.00575386666106 Eh              -0.15657 eV

Virial components:
Potential Energy   :       -617.54534885633166 Eh          -16804.26325 eV
Kinetic Energy     :        307.37517050663558 Eh            8364.10361 eV
Virial Ratio       :          2.00909314775964

DFT components:
N(Alpha)           :       27.999985760465 electrons
N(Beta)            :       27.999985760465 electrons
N(Total)           :       55.999971520929 electrons
E(X)               :      -20.502059043406 Eh       
E(C)               :       -1.346656837511 Eh       
E(XC)              :      -21.848715880917 Eh       

CPCM Solvation Model Properties:
Surface-charge          :         -0.02331120054732
Corrected charge        :          0.00000000000000
Outlying charge corr.   :          0.00003983749570 Eh               0.00108 eV
Free-energy (cav+disp)  :  This term is not implemented in the current solvation scheme

---------------
SCF CONVERGENCE
---------------

  Last Energy change         ...   -9.8612e-10  Tolerance :   1.0000e-09
  Last MAX-Density change    ...    1.2130e-05  Tolerance :   1.0000e-08
  Last RMS-Density change    ...    3.7916e-07  Tolerance :   1.0000e-09
  Last DIIS Error            ...    3.0692e-03  Tolerance :   1.0000e-08
  Last Orbital Gradient      ...    3.4360e-06  Tolerance :   2.0000e-06
  Last Orbital Rotation      ...    1.7755e-06  Tolerance :   2.0000e-06


Total SCF time: 0 days 0 hours 0 min 8 sec 
Finished LeanSCF after   8.8 sec

Maximum memory used throughout the entire LEANSCF-calculation: 18.8 MB


           ************************************************************
           *        Program running with 8 parallel MPI-processes     *
           *              working on a common directory               *
           ************************************************************

------------------------------------------------------------------------------
                                ORCA  MP2 
------------------------------------------------------------------------------

Freezing NCore=14 chemical core electrons

----------------------
RI-MP2 ENERGY+GRADIENT
----------------------
Dimension of the orbital basis            ...  158
Dimension of the AuxC basis               ...  504
Memory devoted to MP2                     ... 8000 MB   
Data format for matrix containers         ... DOUBLE
Compression type for matrix containers    ... UNCOMPRESSED
Overall scaling of the MP2 energy         ...   2.700e-01

-----------------------
SHARK RI TRANSFORMATION
-----------------------

Number of basis functions                ...    158
Number of aux functions                  ...    504
Number of operators                      ...      1
Generation of IJK                        ... YES
Generation of IAK                        ... YES
Generation of ABK                        ... NO
Orbital Range Operator  0:    0-  27 to   28- 157

Aux basis identifier                     ...   AUXC
[truncated: 356,706 more chars]
