# Supplementary material for: Bro̷nsted Acid-Catalyzed Reduction of Furans
Source: J Am Chem Soc. 2025 Feb 19;147(9):7932–8. doi: 10.1021/jacs.4c18485 (PMC11887439; doi:10.1021/jacs.4c18485)
Supplement: Supplementary file 2 — ja4c18485_si_002.zip [file ja4c18485_si_002.zip › AllCoordinates/23-Dimethyl-Furan/Product/calc.xyz]

19
Coordinates from ORCA-job calc E -310.520516984451
  C           2.21741779223263      0.18130101006453     -1.23320863664346
  C           2.65357630041260     -0.16313877082800      0.17610212562383
  H           1.80729531696517     -0.63703608797642      0.71479075019515
  C           3.16345044906644      1.00947790267889      1.01999036593898
  H           3.80607566518512      1.63175450482554      0.37180295874870
  C           2.07130062655848      1.87513987386810      1.63054570585768
  C           4.05329886030458      0.27606879947004      2.02671728262807
  C           4.67938578245277     -0.82107477732048      1.16800604983573
  O           3.74575476015713     -1.08895421634188      0.11791593924370
  H           3.04413394359558      0.65886336266964     -1.77927270130787
  H           1.36039530727613      0.86992581238288     -1.21458314699087
  H           1.91689857008203     -0.72462518382146     -1.77812557180056
  H           1.44651249117988      2.33974794491498      0.85329490744244
  H           2.50284683750341      2.68258507613827      2.24000455150746
  H           1.41582240541751      1.27328810208446      2.27946968304489
  H           3.42599058653987     -0.16163488499438      2.81982520130243
  H           4.80194804799520      0.92496289576817      2.50231513091792
  H           4.87428673858446     -1.74644058354139      1.73246369349415
  H           5.63401544489101     -0.48636885504149      0.72670469386165
