# Supplementary material for: Bro̷nsted Acid-Catalyzed Reduction of Furans
Source: J Am Chem Soc. 2025 Feb 19;147(9):7932–8. doi: 10.1021/jacs.4c18485 (PMC11887439; doi:10.1021/jacs.4c18485)
Supplement: Supplementary file 2 — ja4c18485_si_002.zip [file ja4c18485_si_002.zip › AllCoordinates/23-Dimethyl-Furan/Product/CREST/calc.xyz]

23
	Energy:      47.2402653
C          0.43114       -0.55799       -1.19008
C          0.01401       -2.01948       -1.14750
C          0.78607       -2.95743       -1.85820
C          0.45433       -4.31695       -1.83523
C         -0.63939       -4.75716       -1.08913
C         -1.41205       -3.84022       -0.37625
C         -1.09743       -2.47811       -0.41058
C         -0.53294        0.48977       -0.63744
O          0.22551        1.66148       -0.41022
C          1.57954        1.24950       -0.34016
C          1.60014       -0.26859       -0.29819
H          1.64132       -2.63579       -2.43956
H          1.04923       -5.02899       -2.39237
H         -0.88913       -5.81038       -1.06132
H         -2.25561       -4.18264        0.20841
H         -1.72036       -1.80910        0.16088
H         -0.95257        0.20056        0.34797
H         -1.36174        0.66800       -1.35659
H          2.09500        1.67025        0.54994
H          2.08623        1.60118       -1.26494
H          0.66495       -0.26549       -2.24210
H          2.56962       -0.72421       -0.59104
H          1.34333       -0.60390        0.73543
