# Supplementary material for: Bro̷nsted Acid-Catalyzed Reduction of Furans
Source: J Am Chem Soc. 2025 Feb 19;147(9):7932–8. doi: 10.1021/jacs.4c18485 (PMC11887439; doi:10.1021/jacs.4c18485)
Supplement: Supplementary file 2 — ja4c18485_si_002.zip [file ja4c18485_si_002.zip › AllCoordinates/23-Dimethyl-Furan/Product/SP/calc.mpi8.out]

! Job execution by suborca V 10.00 !
Job started from head1.mpi-muelheim.mpg.de, running /hsnfs/software/orca/orca_stable_directory/orca_stable_20240817/orca on xe31th20.mpi-muelheim.mpg.de in /usr/scratch/frank/calc__9282468 (/bin/ksh)
Job execution start: Sat Aug 17 15:56:49 CEST 2024
Shared library path: /hsnfs/software/openmpi-4.1.0/lib:/hsnfs/software/orca/orca_stable_directory/orca_stable_20240817:/hsnfs/software/themis/llvm-14.0.1/lib::/hsnfs/software/cfour-2.1/lib:/hsnfs/software/orca/orca_stable:/usr/users/openmpi-2.0.4/lib:/opt/intel/lib/intel64:/opt/intel/mkl/lib/intel64
SLURM Job ID is: 9282468
SLURM_JOB_NODELIST: xe31th20
Maxcore enforced by SLURM: 9600 MB per core
Expanded nodelist (1 nodes):
xe31th20

                                 *****************
                                 * O   R   C   A *
                                 *****************

                                            #,                                       
                                            ###                                      
                                            ####                                     
                                            #####                                    
                                            ######                                   
                                           ########,                                 
                                     ,,################,,,,,                         
                               ,,#################################,,                 
                          ,,##########################################,,             
                       ,#########################################, ''#####,          
                    ,#############################################,,   '####,        
                  ,##################################################,,,,####,       
                ,###########''''           ''''###############################       
              ,#####''   ,,,,##########,,,,          '''####'''          '####       
            ,##' ,,,,###########################,,,                        '##       
           ' ,,###''''                  '''############,,,                           
         ,,##''                                '''############,,,,        ,,,,,,###''
      ,#''                                            '''#######################'''  
     '                                                          ''''####''''         
             ,#######,   #######,   ,#######,      ##                                
            ,#'     '#,  ##    ##  ,#'     '#,    #''#        ,####,   ,####,        
            ##       ##  ##   ,#'  ##            #'  '#       #'       #'  '#        
            ##       ##  #######   ##           ,######,      #####,   #    #        
            '#,     ,#'  ##    ##  '#,     ,#' ,#      #,     #,   #   #,  ,#        
             '#######'   ##     ##  '#######'  #'      '#     '####' # '####'        


                #########################################################
                #                        -***-                          #
                #          Department of theory and spectroscopy        #
                #                                                       #
                #                      Frank Neese                      #
                #                                                       #
                #     Directorship, Architecture, Infrastructure        #
                #                    SHARK, DRIVERS                     #
                #        Core code/Algorithms in most modules           #
                #                                                       #
                #        Max Planck Institute fuer Kohlenforschung      #
                #                Kaiser Wilhelm Platz 1                 #
                #                 D-45470 Muelheim/Ruhr                 #
                #                      Germany                          #
                #                                                       #
                #                  All rights reserved                  #
                #                        -***-                          #
                #########################################################


                         Program Version 6.0.x  -   STABLE   -
                                (GIT: $c601ac21$)
                ($2024-08-14 11:52:48 +0200 $)

                         (BUILD: $Sat 17 Aug 2024 01:11:30 AM CEST$)


 With contributions from (in alphabetic order):
   Daniel Aravena         : Magnetic Suceptibility
   Michael Atanasov       : Ab Initio Ligand Field Theory (pilot matlab implementation)
   Alexander A. Auer      : GIAO ZORA, VPT2 properties, NMR spectrum
   Ute Becker             : All parallelization in ORCA, NUMFREQ, NUMCALC
   Giovanni Bistoni       : ED, misc. LED, open-shell LED, HFLD
   Martin Brehm           : Molecular dynamics
   Dmytro Bykov           : pre 5.0 version of the SCF Hessian
   Marcos Casanova-Páez   : Triplet and SCS-CIS(D). UHF-(DLPNO)-IP/EA/STEOM-CCSD. UHF-CVS-IP/STEOM-CCSD
   Vijay G. Chilkuri      : MRCI spin determinant printing, contributions to CSF-ICE
   Pauline Colinet        : FMM embedding
   Dipayan Datta          : RHF DLPNO-CCSD density
   Achintya Kumar Dutta   : EOM-CC, STEOM-CC
   Nicolas Foglia         : Exact transition moments, OPA infrastructure, MCD improvements
   Dmitry Ganyushin       : Spin-Orbit,Spin-Spin,Magnetic field MRCI
   Miquel Garcia          : C-PCM and meta-GGA Hessian, CCSD/C-PCM, Gaussian charge scheme
   Tiago L. C. Gouveia    : GS-ROHF, GS-ROCIS
   Yang Guo               : DLPNO-NEVPT2, F12-NEVPT2, CIM, IAO-localization
   Andreas Hansen         : Spin unrestricted coupled pair/coupled cluster methods
   Ingolf Harden          : AUTO-CI MPn and infrastructure 
   Benjamin Helmich-Paris : MC-RPA, TRAH-(SCF,CASSCF), AVAS, COSX integrals, SCF dyn. polar.
   Lee Huntington         : MR-EOM, pCC
   Robert Izsak           : Overlap fitted RIJCOSX, COSX-SCS-MP3, EOM
   Riya Kayal             : Wick's Theorem for AUTO-CI, AUTO-CI UHF-CCSDT
   Emily Kempfer          : AUTO-CI, RHF CISDT and CCSDT
   Christian Kollmar      : KDIIS, OOCD, Brueckner-CCSD(T), CCSD density, CASPT2, CASPT2-K, improved NEVPT2
   Axel Koslowski         : Symmetry handling
   Simone Kossmann        : Meta GGA functionals, TD-DFT gradient, OOMP2, (MP2 Hessian; deprecated post 5.0)
   Lucas Lang             : DCDCAS
   Marvin Lechner         : AUTO-CI (C++ implementation), FIC-MRCC
   Spencer Leger          : CASSCF response
   Dagmar Lenk            : GEPOL surface, SMD, ORCA-2-JSON
   Dimitrios Liakos       : Extrapolation schemes; Compound Job, initial MDCI parallelization
   Dimitrios Manganas     : Further ROCIS development; embedding schemes. LFT, Crystal Embedding
   Dimitrios Pantazis     : SARC Basis sets
   Anastasios Papadopoulos: AUTO-CI, single reference methods and gradients
   Taras Petrenko         : pre 6.0 DFT Hessian and TD-DFT gradient, (ASA, deprecated), ECA, 1-Electron XAS/XES, NRVS
   Peter Pinski           : DLPNO-MP2, DLPNO-MP2 Gradient
   Christoph Reimann      : Effective Core Potentials
   Marius Retegan         : Local ZFS, SOC
   Christoph Riplinger    : Optimizer, TS searches, QM/MM, DLPNO-CCSD(T), (RO)-DLPNO pert. Triples
   Michael Roemelt        : Original ROCIS implementation
   Masaaki Saitow         : Open-shell DLPNO-CCSD energy and density
   Barbara Sandhoefer     : DKH picture change effects
   Kantharuban Sivalingam : CASSCF convergence/infrastructure, NEVPT2 and variants, FIC-MRCI
   Bernardo de Souza      : ESD, SOC TD-DFT
   Georgi Stoychev        : AutoAux, RI-MP2 NMR, DLPNO-MP2 response, X2C
   Van Anh Tran           : RI-MP2 g-tensors
   Willem Van den Heuvel  : Paramagnetic NMR
   Zikuan Wang            : NOTCH, Electric field optimization 
   Frank Wennmohs         : Technical directorship and infrastructure
   Hang Xu                : AUTO-CI-Response properties 


 We gratefully acknowledge several colleagues who have allowed us to
 interface, adapt or use parts of their codes:
   Stefan Grimme, W. Hujo, H. Kruse, P. Pracht,  : VdW corrections, initial TS optimization,
                  C. Bannwarth, S. Ehlert,         DFT functionals, gCP, sTDA/sTD-DF
                  L. Wittmann, M. Mueller
   Ed Valeev, F. Pavosevic, A. Kumar             : LibInt (2-el integral package), F12 methods
   Garnet Chan, S. Sharma, J. Yang, R. Olivares  : DMRG
   Ulf Ekstrom                                   : XCFun DFT Library
   Mihaly Kallay                                 : mrcc  (arbitrary order and MRCC methods)
   Frank Weinhold                                : gennbo (NPA and NBO analysis)
   Simon Mueller                                 : openCOSMO-RS
   Christopher J. Cramer and Donald G. Truhlar   : smd solvation model
   Lars Goerigk                                  : TD-DFT with DH, B97 family of functionals
   V. Asgeirsson, H. Jonsson                     : NEB implementation
   FAccTs GmbH                                   : IRC, NEB, NEB-TS, DLPNO-Multilevel, CI-OPT
                                                   MM, QMMM, 2- and 3-layer-ONIOM, Crystal-QMMM,
                                                   LR-CPCM, SF, NACMEs, symmetry and pop. for TD-DFT,
                                                   nearIR, NL-DFT gradient (VV10), updates on ESD,
                                                   ML-optimized integration grids, MBIS, APM,
                                                   GOAT, DOCKER, SOLVATOR, interface openCOSMO-RS
   S Lehtola, MJT Oliveira, MAL Marques          : LibXC Library
   Liviu Ungur et al                             : ANISO software


 Your calculation uses the libint2 library for the computation of 2-el integrals
 For citations please refer to: http://libint.valeyev.net

 Your ORCA version has been built with support for libXC version: 6.2.2
 For citations please refer to: https://libxc.gitlab.io

 This ORCA versions uses:
   CBLAS   interface :  Fast vector & matrix operations
   LAPACKE interface :  Fast linear algebra routines
   SCALAPACK package :  Parallel linear algebra routines
   Shared memory     :  Shared parallel matrices
   BLAS/LAPACK       :  OpenBLAS 0.3.26  USE64BITINT DYNAMIC_ARCH NO_AFFINITY Haswell SINGLE_THREADED
        Core in use  :  Haswell
   Copyright (c) 2011-2014, The OpenBLAS Project


NOTE: MaxCore=8000 MB was set to SCF,MP2,MDCI,CIPSI,MRCI and CIS
      => If you want to overwrite this, your respective input block should be placed after the MaxCore statement


***************************************
The coordinates will be read from file: calc.xyz
***************************************


================================================================================

----- Orbital basis set information -----
Your calculation utilizes the basis: def2-TZVPP
   F. Weigend and R. Ahlrichs, Phys. Chem. Chem. Phys. 7, 3297 (2005).

----- AuxC basis set information -----
Your calculation utilizes the auxiliary basis: def2-TZVPP/C
  H-La, Hf-Rn : A. Hellweg, C. Hattig, S. Hofener and W. Klopper, Theor. Chem. Acc. 117, 587 (2007).
        Ce-Lu : J. Chmela and M. E. Harding, Mol. Phys. (2018).

================================================================================
                                        WARNINGS
                       Please study these warnings very carefully!
================================================================================

WARNING: Old DensityContainer found on disk!
         Will remove this file - 
         If you want to keep old densities, please start your calculation with a different basename. 


WARNING: Post HF methods need fully converged wavefunctions
  ===> : Setting SCFConvForced true
         You can overwrite this default with %scf ConvForced false 


WARNING: MDCI localization with Augmented Hessian Foster-Boys
  ===> : Switching off randomization!

================================================================================
                                       INPUT FILE
================================================================================
NAME = calc.inp
|  1> ! DLPNO-CCSD(T) def2-TZVPP def2-TZVPP/C
|  2> 
|  3> %cpcm
|  4> epsilon 16.7                    # Dielectric constant
|  5> refrac 1.275
|  6> SURFACETYPE VDW_GAUSSIAN
|  7> end
|  8> 
|  9> 
| 10> 
| 11> %PAL NPROCS 8 END
| 12> 
| 13> %maxcore 8000
| 14> 
| 15> * xyzfile 0 1 calc.xyz 
| 16> 
| 17>                          ****END OF INPUT****
================================================================================

                       ****************************
                       * Single Point Calculation *
                       ****************************

---------------------------------
CARTESIAN COORDINATES (ANGSTROEM)
---------------------------------
  C      2.217418    0.181301   -1.233209
  C      2.653576   -0.163139    0.176102
  H      1.807295   -0.637036    0.714791
  C      3.163450    1.009478    1.019990
  H      3.806076    1.631755    0.371803
  C      2.071301    1.875140    1.630546
  C      4.053299    0.276069    2.026717
  C      4.679386   -0.821075    1.168006
  O      3.745755   -1.088954    0.117916
  H      3.044134    0.658863   -1.779273
  H      1.360395    0.869926   -1.214583
  H      1.916899   -0.724625   -1.778126
  H      1.446512    2.339748    0.853295
  H      2.502847    2.682585    2.240005
  H      1.415822    1.273288    2.279470
  H      3.425991   -0.161635    2.819825
  H      4.801948    0.924963    2.502315
  H      4.874287   -1.746441    1.732464
  H      5.634015   -0.486369    0.726705

----------------------------
CARTESIAN COORDINATES (A.U.)
----------------------------
  NO LB      ZA    FRAG     MASS         X           Y           Z
   0 C     6.0000    0    12.011    4.190312    0.342609   -2.330427
   1 C     6.0000    0    12.011    5.014532   -0.308288    0.332785
   2 H     1.0000    0     1.008    3.415293   -1.203824    1.350759
   3 C     6.0000    0    12.011    5.978055    1.907637    1.927502
   4 H     1.0000    0     1.008    7.192441    3.083569    0.702606
   5 C     6.0000    0    12.011    3.914191    3.543501    3.081285
   6 C     6.0000    0    12.011    7.659625    0.521694    3.829941
   7 C     6.0000    0    12.011    8.842758   -1.551606    2.207212
   8 O     8.0000    0    15.999    7.078451   -2.057825    0.222829
   9 H     1.0000    0     1.008    5.752579    1.245071   -3.362338
  10 H     1.0000    0     1.008    2.570775    1.643922   -2.295230
  11 H     1.0000    0     1.008    3.622413   -1.369343   -3.360170
  12 H     1.0000    0     1.008    2.733512    4.421483    1.612494
  13 H     1.0000    0     1.008    4.729695    5.069351    4.232995
  14 H     1.0000    0     1.008    2.675517    2.406166    4.307573
  15 H     1.0000    0     1.008    6.474184   -0.305446    5.328697
  16 H     1.0000    0     1.008    9.074367    1.747927    4.728690
  17 H     1.0000    0     1.008    9.211067   -3.300294    3.273882
  18 H     1.0000    0     1.008   10.646746   -0.919104    1.373273

--------------------------------
INTERNAL COORDINATES (ANGSTROEM)
--------------------------------
 C      0   0   0     0.000000000000     0.00000000     0.00000000
 C      1   0   0     1.514935586605     0.00000000     0.00000000
 H      2   1   0     1.109484386726   109.21941785     0.00000000
 C      2   1   3     1.532040754221   115.73542507   237.56006081
 H      4   2   1     1.104691021422   107.55070239   317.91129896
 C      4   2   1     1.521492591592   114.68451885    79.86336280
 C      4   2   1     1.530757391764   100.89513849   204.32603039
 C      7   4   2     1.527446838192   102.27975373    37.30370779
 O      8   7   4     1.430424943856   106.24165106   332.48058138
 H      1   2   3     1.099868791387   110.13185719   179.61564616
 H      1   2   3     1.099562898134   110.55047968    59.34611644
 H      1   2   3     1.099067121641   110.64310457   299.56263849
 H      6   4   2     1.100154387997   111.37215013   298.76020597
 H      6   4   2     1.099836338457   111.00291495   178.74359245
 H      6   4   2     1.101353522606   110.65490192    58.90546867
 H      7   4   2     1.101871297562   109.43581230   279.94544801
 H      7   4   2     1.098968820185   113.43610385   159.13016813
 H      8   7   4     1.101317705981   112.82577677   212.44651428
 H      8   7   4     1.103672385085   111.19212978    91.11071423

---------------------------
INTERNAL COORDINATES (A.U.)
---------------------------
 C      0   0   0     0.000000000000     0.00000000     0.00000000
 C      1   0   0     2.862813369214     0.00000000     0.00000000
 H      2   1   0     2.096621640773   109.21941785     0.00000000
 C      2   1   3     2.895137451484   115.73542507   237.56006081
 H      4   2   1     2.087563493090   107.55070239   317.91129896
 C      4   2   1     2.875204312900   114.68451885    79.86336280
 C      4   2   1     2.892712247909   100.89513849   204.32603039
 C      7   4   2     2.886456208306   102.27975373    37.30370779
 O      8   7   4     2.703111399018   106.24165106   332.48058138
 H      1   2   3     2.078450798969   110.13185719   179.61564616
 H      1   2   3     2.077872744495   110.55047968    59.34611644
 H      1   2   3     2.076935862698   110.64310457   299.56263849
 H      6   4   2     2.078990498346   111.37215013   298.76020597
 H      6   4   2     2.078389471819   111.00291495   178.74359245
 H      6   4   2     2.081256534356   110.65490192    58.90546867
 H      7   4   2     2.082234987221   109.43581230   279.94544801
 H      7   4   2     2.076750099868   113.43610385   159.13016813
 H      8   7   4     2.081188850743   112.82577677   212.44651428
 H      8   7   4     2.085638549383   111.19212978    91.11071423

---------------------
BASIS SET INFORMATION
---------------------
There are 3 groups of distinct atoms

 Group   1 Type C   : 11s6p2d1f contracted to 5s3p2d1f pattern {62111/411/11/1}
 Group   2 Type H   : 5s2p1d contracted to 3s2p1d pattern {311/11/1}
 Group   3 Type O   : 11s6p2d1f contracted to 5s3p2d1f pattern {62111/411/11/1}

Atom   0C    basis set group =>   1
Atom   1C    basis set group =>   1
Atom   2H    basis set group =>   2
Atom   3C    basis set group =>   1
Atom   4H    basis set group =>   2
Atom   5C    basis set group =>   1
Atom   6C    basis set group =>   1
Atom   7C    basis set group =>   1
Atom   8O    basis set group =>   3
Atom   9H    basis set group =>   2
Atom  10H    basis set group =>   2
Atom  11H    basis set group =>   2
Atom  12H    basis set group =>   2
Atom  13H    basis set group =>   2
Atom  14H    basis set group =>   2
Atom  15H    basis set group =>   2
Atom  16H    basis set group =>   2
Atom  17H    basis set group =>   2
Atom  18H    basis set group =>   2
---------------------------------
AUXILIARY/C BASIS SET INFORMATION
---------------------------------
There are 3 groups of distinct atoms

 Group   1 Type C   : 8s6p5d3f1g contracted to 8s6p4d3f1g pattern {11111111/111111/2111/111/1}
 Group   2 Type H   : 4s3p2d1f contracted to 4s3p2d1f pattern {1111/111/11/1}
 Group   3 Type O   : 8s6p5d3f1g contracted to 8s6p4d3f1g pattern {11111111/111111/2111/111/1}

Atom   0C    basis set group =>   1
Atom   1C    basis set group =>   1
Atom   2H    basis set group =>   2
Atom   3C    basis set group =>   1
Atom   4H    basis set group =>   2
Atom   5C    basis set group =>   1
Atom   6C    basis set group =>   1
Atom   7C    basis set group =>   1
Atom   8O    basis set group =>   3
Atom   9H    basis set group =>   2
Atom  10H    basis set group =>   2
Atom  11H    basis set group =>   2
Atom  12H    basis set group =>   2
Atom  13H    basis set group =>   2
Atom  14H    basis set group =>   2
Atom  15H    basis set group =>   2
Atom  16H    basis set group =>   2
Atom  17H    basis set group =>   2
Atom  18H    basis set group =>   2

Checking for AutoStart:
The File: calc.gbw exists
Trying to determine its content:
     ... Fine, the file contains calculation information
     ... Fine, the calculation information was read
     ... Fine, the file contains a basis set
     ... Fine, the basis set was read
     ... Fine, the file contains a geometry
     ... Fine, the geometry was read
     ... Fine, the file contains a set of orbitals
     ... Fine, the orbitals can be read
     => possible old guess file was deleted
     => GBW file was renamed to GES file
     => GES file is set as startup file
     => Guess is set to MORead
     ... now leaving AutoStart


           ************************************************************
           *        Program running with 8 parallel MPI-processes     *
           *              working on a common directory               *
           ************************************************************
------------------------------------------------------------------------------
                             ORCA STARTUP CALCULATIONS
------------------------------------------------------------------------------
------------------------------------------------------------------------------
                   ___                                                        
                  /   \      - P O W E R E D   B Y -                         
                 /     \                                                     
                 |  |  |   _    _      __       _____    __    __             
                 |  |  |  | |  | |    /  \     |  _  \  |  |  /  |          
                  \  \/   | |  | |   /    \    | | | |  |  | /  /          
                 / \  \   | |__| |  /  /\  \   | |_| |  |  |/  /          
                |  |  |   |  __  | /  /__\  \  |    /   |      \           
                |  |  |   | |  | | |   __   |  |    \   |  |\   \          
                \     /   | |  | | |  |  |  |  | |\  \  |  | \   \       
                 \___/    |_|  |_| |__|  |__|  |_| \__\ |__|  \__/        
                                                                              
                      - O R C A' S   B I G   F R I E N D -                    
                                      &                                       
                       - I N T E G R A L  F E E D E R -                       
                                                                              
 v1 FN, 2020, v2 2021, v3 2022-2024                                           
------------------------------------------------------------------------------


----------------------
SHARK INTEGRAL PACKAGE
----------------------

Number of atoms                             ...     19
Number of basis functions                   ...    385
Number of shells                            ...    149
Maximum angular momentum                    ...      3
Integral batch strategy                     ... SHARK/LIBINT Hybrid
RI-J (if used) integral strategy            ... SPLIT-RIJ (Revised 2003 algorithm where possible)
Printlevel                                  ...      1
Contraction scheme used                     ... SEGMENTED contraction
Prescreening option                         ... SCHWARTZ
   Thresh                                   ... 1.000e-10
   Tcut                                     ... 1.000e-11
   Tpresel                                  ... 1.000e-11 
Coulomb Range Separation                    ... NOT USED
Exchange Range Separation                   ... NOT USED
Multipole approximations                    ... NOT USED
Finite Nucleus Model                        ... NOT USED
CABS basis                                  ... NOT available
Auxiliary Coulomb fitting basis             ... NOT available
Auxiliary J/K fitting basis                 ... NOT available
Auxiliary Correlation fitting basis         ... AVAILABLE
   # of basis functions in Aux-C            ...    892
   # of shells in Aux-C                     ...    274
   Maximum angular momentum in Aux-C        ...      4
Auxiliary 'external' fitting basis          ... NOT available

Checking pre-screening integrals            ... done (  0.0 sec) Dimension = 149
Check shell pair data                       ... done (  0.0 sec)
Shell pair information
Shell pair cut-off parameter TPreSel        ...   1.0e-11
Total number of shell pairs                 ...     11175
Shell pairs after pre-screening             ...     10306
Total number of primitive shell pairs       ...     28156
Primitive shell pairs kept                  ...     20493
          la=0 lb=0:   2337 shell pairs
          la=1 lb=0:   2959 shell pairs
          la=1 lb=1:    974 shell pairs
          la=2 lb=0:   1670 shell pairs
          la=2 lb=1:   1072 shell pairs
          la=2 lb=2:    314 shell pairs
          la=3 lb=0:    473 shell pairs
          la=3 lb=1:    301 shell pairs
          la=3 lb=2:    178 shell pairs
          la=3 lb=3:     28 shell pairs

Calculating one electron integrals          ... done (  0.0 sec)
Calculating RI/C V-Matrix + Cholesky decomp.... done (  0.1 sec)
Calculating Nuclear repulsion               ... done (  0.0 sec) ENN=    332.873878483248 Eh

Diagonalization of the overlap matrix:
Smallest eigenvalue                        ... 6.388e-05
Time for diagonalization                   ...    0.026 sec
Threshold for overlap eigenvalues          ... 1.000e-07
Number of eigenvalues below threshold      ... 0
Time for construction of square roots      ...    0.037 sec
Total time needed                          ...    0.064 sec

-------------------
DFT GRID GENERATION
-------------------

General Integration Accuracy     IntAcc      ... 4.388
Radial Grid Type                 RadialGrid  ... OptM3 with GC (2021)
Angular Grid (max. ang.)         AngularGrid ... 4 (Lebedev-302)
Angular grid pruning method      GridPruning ... 4 (adaptive)
Weight generation scheme         WeightScheme... mBecke (2022)
Basis function cutoff            BFCut       ... 1.0000e-10
Integration weight cutoff        WCut        ... 1.0000e-14
Partially contracted basis set               ... off
Rotationally invariant grid construction     ... off
Angular grids for H and He will be reduced by one unit

Total number of grid points                  ...    80466
Total number of batches                      ...     1266
Average number of points per batch           ...       63
Average number of grid points per atom       ...     4235
Initializing property integral containers    ... done (  0.0 sec)

SHARK setup successfully completed in   1.0 seconds

Maximum memory used throughout the entire STARTUP-calculation: 31.5 MB


           ************************************************************
           *        Program running with 8 parallel MPI-processes     *
           *              working on a common directory               *
           ************************************************************
-------------------------------------------------------------------------------
                                 ORCA GUESS
                   Start orbitals & Density for SCF / CASSCF
-------------------------------------------------------------------------------

------------
SCF SETTINGS
------------
Hamiltonian:
 Ab initio Hamiltonian  Method          .... Hartree-Fock(GTOs)


General Settings:
 Integral files         IntName         .... calc
 Hartree-Fock type      HFTyp           .... RHF
 Total Charge           Charge          ....    0
 Multiplicity           Mult            ....    1
 Number of Electrons    NEL             ....   56
 Basis Dimension        Dim             ....  385
 Nuclear Repulsion      ENuc            ....    332.8738784832 Eh

Convergence Acceleration:
 AO-DIIS                CNVDIIS         .... on
   Start iteration      DIISMaxIt       ....    12
   Startup error        DIISStart       ....  0.200000
   # of expansion vecs  DIISMaxEq       ....     5
   Bias factor          DIISBfac        ....   1.050
   Max. coefficient     DIISMaxC        ....  10.000
 MO-DIIS                CNVKDIIS        .... off
 Trust-Rad. Augm. Hess. CNVTRAH         .... auto
   Auto Start mean grad. ratio tolernc. ....  1.125000
   Auto Start start iteration           ....     1
   Auto Start num. interpolation iter.  ....    10
   Max. Number of Micro iterations      ....    24
   Max. Number of Macro iterations      .... Maxiter - #DIIS iter
   Number of Davidson start vectors     ....     2
   Converg. threshold    (grad. norm)   ....   5.000e-05
   Grad. Scal. Fac. for Micro threshold ....   0.100
   Minimum threshold for Micro iter.    ....   1.000e-02
   NR start threshold (gradient norm)   ....   1.000e-04
   Initial trust radius                 ....   0.400
   Minimum AH scaling param. (alpha)    ....   1.000
   Maximum AH scaling param. (alpha)    .... 1000.000
   Quad. conv. algorithm                .... NR
   White noise on init. David. guess    .... on
   Maximum white noise                  ....   0.010
   Pseudo random numbers                .... off
   Inactive MOs                         .... canonical
   Orbital update algorithm             .... Taylor
   Preconditioner                       .... Diag
   Full preconditioner red. dimension   ....   250
 SOSCF                  CNVSOSCF        .... on
   Start iteration      SOSCFMaxIt      ....   150
   Startup grad/error   SOSCFStart      ....  0.003300
   Hessian update       SOSCFHessUp     .... L-BFGS
 Level Shifting         CNVShift        .... on
   Level shift para.    LevelShift      ....    0.2500
   Turn off err/grad.   ShiftErr        ....    0.0010
 Zerner damping         CNVZerner       .... off
 Static damping         CNVDamp         .... on
   Fraction old density DampFac         ....    0.7000
   Max. Damping (<1)    DampMax         ....    0.9800
   Min. Damping (>=0)   DampMin         ....    0.0000
   Turn off err/grad.   DampErr         ....    0.1000

SCF Procedure:
 Maximum # iterations   MaxIter         ....   125
 SCF integral mode      SCFMode         .... Direct
   Integral package                     .... SHARK and LIBINT hybrid scheme
 Reset frequency        DirectResetFreq ....    20
 Integral Threshold     Thresh          ....  1.000e-10 Eh
 Primitive CutOff       TCut            ....  1.000e-11 Eh

Convergence Tolerance:
 Convergence Check Mode ConvCheckMode   .... Total+1el-Energy
 Convergence forced     ConvForced      .... 1
 Energy Change          TolE            ....  1.000e-06 Eh
 1-El. energy change                    ....  1.000e-03 Eh
 Orbital Gradient       TolG            ....  5.000e-05
 Orbital Rotation angle TolX            ....  5.000e-05
 DIIS Error             TolErr          ....  1.000e-06

---------------------
INITIAL GUESS: MOREAD
---------------------
Guess MOs are being read from file: calc.ges
Input Geometry matches current geometry (good)
Input basis set matches current basis set (good)
Occupation numbers will be reassigned to an Aufbau configuration
MOs were renormalized
MOs were reorthogonalized (Cholesky)
                      ------------------
                      INITIAL GUESS DONE (   0.1 sec)
                      ------------------
             **** ENERGY FILE WAS UPDATED (calc.en.tmp) ****
Finished Guess after   0.3 sec
Maximum memory used throughout the entire GUESS-calculation: 22.5 MB


           ************************************************************
           *        Program running with 8 parallel MPI-processes     *
           *              working on a common directory               *
           ************************************************************

-------------------------------------------------------------------------------------------
                                      ORCA LEAN-SCF
                              memory conserving SCF solver
-------------------------------------------------------------------------------------------

--------------------
CPCM SOLVATION MODEL
--------------------
CPCM parameters:
  Epsilon                                         ...      16.7000
  Refrac                                          ...       1.2750
  Rsolv                                           ...       1.3000
  Surface type                                    ... GAUSSIAN VDW
  Discretization scheme                           ... Constant charge density
    Threshold for H atoms                         ...       5.0000 (charges/Ang^2)
    Threshold for non-H atoms                     ...       5.0000 (charges/Ang^2)
  Epsilon function type                           ...         CPCM
Solvent:                                          ... CUSTOM
Radii:
  Scheme                                          ... Element-dependent radii
  Radius for C  used is    3.8550 Bohr (=   2.0400 Ang.)
  Radius for H  used is    2.4944 Bohr (=   1.3200 Ang.)
  Radius for O  used is    3.4469 Bohr (=   1.8240 Ang.)
Calculating surface                               ...        done! (  0.0s)
Cavity surface points                             ...         1586
Cavity Volume                                     ...     956.7449
Cavity Surface-area                               ...     558.5008
Calculating surface distance matrix               ...        done! (  0.0s)
Performing Cholesky decomposition & store         ...        done! (  0.2s)
Overall time for CPCM initialization              ...                 0.2s

----------------------------------------D-I-I-S--------------------------------------------
Iteration    Energy (Eh)           Delta-E    RMSDP     MaxDP     DIISErr   Damp  Time(sec)
-------------------------------------------------------------------------------------------
               ***  Starting incremental Fock matrix formation  ***
                              *** Initializing SOSCF ***
---------------------------------------S-O-S-C-F--------------------------------------
Iteration    Energy (Eh)           Delta-E    RMSDP     MaxDP     MaxGrad    Time(sec)
--------------------------------------------------------------------------------------
    1    -309.1751441780198206     0.00e+00  2.28e-05  7.82e-04  3.59e-05     8.1
               *** Restarting incremental Fock matrix formation ***
    2    -309.1751481027172872    -3.92e-06  1.39e-05  5.15e-04  7.25e-05     8.0
    3    -309.1751489260922767    -8.23e-07  8.44e-06  3.00e-04  3.43e-05     5.7
                 **** Energy Check signals convergence ****

               *****************************************************
               *                     SUCCESS                       *
               *           SCF CONVERGED AFTER   3 CYCLES          *
               *****************************************************

             **** ENERGY FILE WAS UPDATED (calc.en.tmp) ****

----------------
TOTAL SCF ENERGY
----------------

Total Energy       :       -309.17514892609228 Eh           -8413.08352 eV

Components:
Nuclear Repulsion  :        332.87387848324801 Eh            9057.95873 eV
Electronic Energy  :       -642.04238791202204 Eh          -17470.86158 eV
One Electron Energy:      -1079.49328708534222 Eh          -29374.50571 eV
Two Electron Energy:        437.45089917332018 Eh           11903.64414 eV
CPCM Dielectric    :         -0.00663949731828 Eh              -0.18067 eV

Virial components:
Potential Energy   :       -617.89237027138097 Eh          -16813.70619 eV
Kinetic Energy     :        308.71722134528869 Eh            8400.62267 eV
Virial Ratio       :          2.00148332373169

CPCM Solvation Model Properties:
Surface-charge          :         -0.02658274647304
Corrected charge        :          0.00000000000000
Outlying charge corr.   :          0.00005179999774 Eh               0.00141 eV
Free-energy (cav+disp)  :  This term is not implemented in the current solvation scheme

---------------
SCF CONVERGENCE
---------------

  Last Energy change         ...    8.2337e-07  Tolerance :   1.0000e-06
  Last MAX-Density change    ...    3.0028e-04  Tolerance :   1.0000e-05
  Last RMS-Density change    ...    8.4377e-06  Tolerance :   1.0000e-06
  Last DIIS Error            ...    5.4301e-04  Tolerance :   1.0000e-06
  Last Orbital Gradient      ...    3.4308e-05  Tolerance :   5.0000e-05
  Last Orbital Rotation      ...    8.3503e-05  Tolerance :   5.0000e-05


----------------
ORBITAL ENERGIES
----------------

  NO   OCC          E(Eh)            E(eV) 
   0   2.0000     -20.545383      -559.0683 
   1   2.0000     -11.269004      -306.6452 
   2   2.0000     -11.265656      -306.5541 
   3   2.0000     -11.220712      -305.3311 
   4   2.0000     -11.215134      -305.1793 
   5   2.0000     -11.211598      -305.0831 
   6   2.0000     -11.209418      -305.0238 
   7   2.0000      -1.368343       -37.2345 
   8   2.0000      -1.079086       -29.3634 
   9   2.0000      -1.024684       -27.8831 
  10   2.0000      -0.949247       -25.8303 
  11   2.0000      -0.881671       -23.9915 
  12   2.0000      -0.794199       -21.6113 
  13   2.0000      -0.765998       -20.8439 
  14   2.0000      -0.671151       -18.2629 
  15   2.0000      -0.647301       -17.6140 
  16   2.0000      -0.605747       -16.4832 
  17   2.0000      -0.594668       -16.1818 
  18   2.0000      -0.582882       -15.8610 
  19   2.0000      -0.545025       -14.8309 
  20   2.0000      -0.531898       -14.4737 
  21   2.0000      -0.515942       -14.0395 
  22   2.0000      -0.510947       -13.9036 
  23   2.0000      -0.485942       -13.2232 
  24   2.0000      -0.471720       -12.8362 
  25   2.0000      -0.454959       -12.3801 
  26   2.0000      -0.438619       -11.9354 
  27   2.0000      -0.404153       -10.9976 
  28   0.0000       0.145596         3.9619 
  29   0.0000       0.164879         4.4866 
  30   0.0000       0.167700         4.5634 
  31   0.0000       0.177789         4.8379 
  32   0.0000       0.209371         5.6973 
  33   0.0000       0.216628         5.8947 
  34   0.0000       0.219043         5.9605 
  35   0.0000       0.231279         6.2934 
  36   0.0000       0.237928         6.4743 
  37   0.0000       0.241001         6.5580 
  38   0.0000       0.245220         6.6728 
*Only the first 10 virtual orbitals were printed.

                    ********************************
                    * MULLIKEN POPULATION ANALYSIS *
                    ********************************

-----------------------
MULLIKEN ATOMIC CHARGES
-----------------------
   0 C :   -0.237091
   1 C :    0.239146
   2 H :    0.032198
   3 C :    0.084587
   4 H :    0.037526
   5 C :   -0.265706
   6 C :   -0.129674
   7 C :    0.129273
   8 O :   -0.481613
   9 H :    0.052748
  10 H :    0.061433
  11 H :    0.070921
  12 H :    0.070344
  13 H :    0.072799
  14 H :    0.056688
  15 H :    0.053545
  16 H :    0.063633
  17 H :    0.048200
  18 H :    0.041043
Sum of atomic charges:   -0.0000000

--------------------------------
MULLIKEN REDUCED ORBITAL CHARGES
--------------------------------
  0 C s       :     3.153221  s :     3.153221
      pz      :     0.926219  p :     2.997510
      px      :     1.030958
      py      :     1.040333
      dz2     :     0.016281  d :     0.082179
      dxz     :     0.017098
      dyz     :     0.019642
      dx2y2   :     0.007288
      dxy     :     0.021871
      f0      :     0.000954  f :     0.004180
      f+1     :     0.000858
      f-1     :     0.000752
      f+2     :     0.000348
      f-2     :     0.000639
      f+3     :     0.000158
      f-3     :     0.000470

  1 C s       :     3.051013  s :     3.051013
      pz      :     0.936108  p :     2.514067
      px      :     0.778591
      py      :     0.799368
      dz2     :     0.029646  d :     0.182041
      dxz     :     0.039240
      dyz     :     0.034419
      dx2y2   :     0.038359
      dxy     :     0.040376
      f0      :     0.002176  f :     0.013733
      f+1     :     0.001640
      f-1     :     0.001726
      f+2     :     0.000826
      f-2     :     0.002475
      f+3     :     0.002572
      f-3     :     0.002316

  2 H s       :     0.928375  s :     0.928375
      pz      :     0.010975  p :     0.036949
      px      :     0.015742
      py      :     0.010232
      dz2     :     0.000494  d :     0.002478
      dxz     :     0.000561
      dyz     :     0.000271
      dx2y2   :     0.000567
      dxy     :     0.000586

  3 C s       :     2.978532  s :     2.978532
      pz      :     0.937603  p :     2.783611
      px      :     0.923326
      py      :     0.922682
      dz2     :     0.016755  d :     0.144637
      dxz     :     0.035570
      dyz     :     0.037976
      dx2y2   :     0.019738
      dxy     :     0.034598
      f0      :     0.000906  f :     0.008634
      f+1     :     0.000981
      f-1     :     0.001117
      f+2     :     0.001310
      f-2     :     0.002145
      f+3     :     0.001098
      f-3     :     0.001077

  4 H s       :     0.915628  s :     0.915628
      pz      :     0.014631  p :     0.044394
      px      :     0.013834
      py      :     0.015929
      dz2     :     0.000500  d :     0.002451
      dxz     :     0.000463
      dyz     :     0.000489
      dx2y2   :     0.000533
      dxy     :     0.000467

  5 C s       :     3.176080  s :     3.176080
      pz      :     1.019874  p :     2.999151
      px      :     0.969989
      py      :     1.009288
      dz2     :     0.006011  d :     0.086293
      dxz     :     0.025948
      dyz     :     0.022305
      dx2y2   :     0.010081
      dxy     :     0.021949
      f0      :     0.000383  f :     0.004181
      f+1     :     0.000484
      f-1     :     0.000317
      f+2     :     0.000449
      f-2     :     0.001380
      f+3     :     0.000559
      f-3     :     0.000609

  6 C s       :     3.101451  s :     3.101451
      pz      :     0.957259  p :     2.913876
      px      :     0.998318
      py      :     0.958299
      dz2     :     0.013554  d :     0.107857
      dxz     :     0.029672
      dyz     :     0.026799
      dx2y2   :     0.012633
      dxy     :     0.025199
      f0      :     0.000555  f :     0.006489
      f+1     :     0.000809
      f-1     :     0.000945
      f+2     :     0.001075
      f-2     :     0.001786
      f+3     :     0.000638
      f-3     :     0.000681

  7 C s       :     3.110257  s :     3.110257
      pz      :     0.786425  p :     2.609762
      px      :     0.852280
      py      :     0.971057
      dz2     :     0.028858  d :     0.139363
      dxz     :     0.029856
      dyz     :     0.031702
      dx2y2   :     0.026772
      dxy     :     0.022175
      f0      :     0.001866  f :     0.011345
      f+1     :     0.002253
      f-1     :     0.001000
      f+2     :     0.002175
      f-2     :     0.002095
      f+3     :     0.000927
      f-3     :     0.001029

  8 O s       :     3.776653  s :     3.776653
      pz      :     1.613455  p :     4.665778
      px      :     1.375336
      py      :     1.676987
      dz2     :     0.007514  d :     0.037252
      dxz     :     0.009504
      dyz     :     0.004624
      dx2y2   :     0.004763
      dxy     :     0.010847
      f0      :     0.000167  f :     0.001931
      f+1     :     0.000418
      f-1     :     0.000175
      f+2     :     0.000264
      f-2     :     0.000274
      f+3     :     0.000258
      f-3     :     0.000375

  9 H s       :     0.906514  s :     0.906514
      pz      :     0.011738  p :     0.038648
      px      :     0.016493
      py      :     0.010417
      dz2     :     0.000420  d :     0.002090
      dxz     :     0.000499
      dyz     :     0.000283
      dx2y2   :     0.000432
      dxy     :     0.000456

 10 H s       :     0.897147  s :     0.897147
      pz      :     0.008340  p :     0.039372
      px      :     0.017433
      py      :     0.013599
      dz2     :     0.000204  d :     0.002048
      dxz     :     0.000432
      dyz     :     0.000272
      dx2y2   :     0.000559
      dxy     :     0.000581

 11 H s       :     0.889428  s :     0.889428
      pz      :     0.011144  p :     0.037618
      px      :     0.008293
      py      :     0.018181
      dz2     :     0.000415  d :     0.002033
      dxz     :     0.000191
      dyz     :     0.000551
      dx2y2   :     0.000421
      dxy     :     0.000454

 12 H s       :     0.890173  s :     0.890173
      pz      :     0.015222  p :     0.037463
      px      :     0.012205
      py      :     0.010035
      dz2     :     0.000509  d :     0.002020
      dxz     :     0.000489
      dyz     :     0.000414
      dx2y2   :     0.000250
      dxy     :     0.000357

 13 H s       :     0.888443  s :     0.888443
      pz      :     0.011636  p :     0.036737
      px      :     0.010245
      py      :     0.014856
      dz2     :     0.000328  d :     0.002021
      dxz     :     0.000308
      dyz     :     0.000513
      dx2y2   :     0.000406
      dxy     :     0.000466

 14 H s       :     0.903025  s :     0.903025
      pz      :     0.012757  p :     0.038216
      px      :     0.013046
      py      :     0.012413
      dz2     :     0.000363  d :     0.002071
      dxz     :     0.000466
      dyz     :     0.000413
      dx2y2   :     0.000415
      dxy     :     0.000414

 15 H s       :     0.903123  s :     0.903123
      pz      :     0.018547  p :     0.041100
      px      :     0.012621
      py      :     0.009932
      dz2     :     0.000573  d :     0.002232
      dxz     :     0.000534
      dyz     :     0.000477
      dx2y2   :     0.000314
      dxy     :     0.000334

 16 H s       :     0.893054  s :     0.893054
      pz      :     0.012270  p :     0.041094
      px      :     0.014762
      py      :     0.014062
      dz2     :     0.000298  d :     0.002219
      dxz     :     0.000473
      dyz     :     0.000383
      dx2y2   :     0.000565
      dxy     :     0.000499

 17 H s       :     0.915259  s :     0.915259
      pz      :     0.008685  p :     0.034288
      px      :     0.006918
      py      :     0.018685
      dz2     :     0.000389  d :     0.002254
      dxz     :     0.000297
      dyz     :     0.000612
      dx2y2   :     0.000473
      dxy     :     0.000485

 18 H s       :     0.922316  s :     0.922316
      pz      :     0.007818  p :     0.034368
      px      :     0.018423
      py      :     0.008127
      dz2     :     0.000272  d :     0.002273
      dxz     :     0.000652
      dyz     :     0.000189
      dx2y2   :     0.000624
      dxy     :     0.000536


                     *******************************
                     * LOEWDIN POPULATION ANALYSIS *
                     *******************************

----------------------
LOEWDIN ATOMIC CHARGES
----------------------
   0 C :    0.010893
   1 C :   -0.154127
   2 H :    0.018268
   3 C :   -0.084458
   4 H :    0.027824
   5 C :    0.014848
   6 C :   -0.009488
   7 C :   -0.077276
   8 O :    0.127743
   9 H :    0.012039
  10 H :    0.014939
  11 H :    0.010875
  12 H :    0.011321
  13 H :    0.012834
  14 H :    0.013022
  15 H :    0.020147
  16 H :    0.017675
  17 H :    0.006244
  18 H :    0.006676

-------------------------------
LOEWDIN REDUCED ORBITAL CHARGES
-------------------------------
  0 C s       :     2.707006  s :     2.707006
      pz      :     0.949181  p :     2.947260
      px      :     0.998124
      py      :     0.999955
      dz2     :     0.067760  d :     0.305377
      dxz     :     0.066621
      dyz     :     0.075492
      dx2y2   :     0.023533
      dxy     :     0.071970
      f0      :     0.005693  f :     0.029464
      f+1     :     0.005514
      f-1     :     0.004810
      f+2     :     0.004492
      f-2     :     0.003661
      f+3     :     0.001581
      f-3     :     0.003713

  1 C s       :     2.698453  s :     2.698453
      pz      :     0.975980  p :     2.713672
      px      :     0.854573
      py      :     0.883119
      dz2     :     0.116834  d :     0.653045
      dxz     :     0.138180
      dyz     :     0.122518
      dx2y2   :     0.117137
      dxy     :     0.158376
      f0      :     0.012539  f :     0.088957
      f+1     :     0.010407
      f-1     :     0.011508
      f+2     :     0.006614
      f-2     :     0.015177
      f+3     :     0.016847
      f-3     :     0.015864

  2 H s       :     0.819295  s :     0.819295
      pz      :     0.045211  p :     0.135498
      px      :     0.053961
      py      :     0.036326
      dz2     :     0.005638  d :     0.026939
      dxz     :     0.006385
      dyz     :     0.003070
      dx2y2   :     0.005204
      dxy     :     0.006643

  3 C s       :     2.680805  s :     2.680805
      pz      :     0.947008  p :     2.837548
      px      :     0.945915
      py      :     0.944624
      dz2     :     0.068160  d :     0.512211
      dxz     :     0.113517
      dyz     :     0.128878
      dx2y2   :     0.072905
      dxy     :     0.128750
      f0      :     0.006948  f :     0.053895
      f+1     :     0.006846
      f-1     :     0.008162
      f+2     :     0.008395
      f-2     :     0.008136
      f+3     :     0.008112
      f-3     :     0.007297

  4 H s       :     0.800774  s :     0.800774
      pz      :     0.048328  p :     0.143106
      px      :     0.048837
      py      :     0.045941
      dz2     :     0.005898  d :     0.028297
      dxz     :     0.005663
      dyz     :     0.005579
      dx2y2   :     0.005459
      dxy     :     0.005698

  5 C s       :     2.701605  s :     2.701605
      pz      :     0.989570  p :     2.941853
      px      :     0.970357
      py      :     0.981926
      dz2     :     0.018885  d :     0.312094
      dxz     :     0.089355
      dyz     :     0.083823
      dx2y2   :     0.038710
      dxy     :     0.081322
      f0      :     0.004195  f :     0.029599
      f+1     :     0.004081
      f-1     :     0.003032
      f+2     :     0.002911
      f-2     :     0.005795
      f+3     :     0.005092
      f-3     :     0.004494

  6 C s       :     2.692348  s :     2.692348
      pz      :     0.955057  p :     2.869711
      px      :     0.962328
      py      :     0.952327
      dz2     :     0.050214  d :     0.405024
      dxz     :     0.115528
      dyz     :     0.097145
      dx2y2   :     0.050594
      dxy     :     0.091543
      f0      :     0.005306  f :     0.042405
      f+1     :     0.006187
      f-1     :     0.007054
      f+2     :     0.007448
      f-2     :     0.006645
      f+3     :     0.004539
      f-3     :     0.005225

  7 C s       :     2.712486  s :     2.712486
      pz      :     0.866255  p :     2.742748
      px      :     0.889526
      py      :     0.986967
      dz2     :     0.102302  d :     0.545432
      dxz     :     0.130102
      dyz     :     0.122346
      dx2y2   :     0.103457
      dxy     :     0.087225
      f0      :     0.013671  f :     0.076610
      f+1     :     0.016200
      f-1     :     0.007003
      f+2     :     0.011912
      f-2     :     0.012395
      f+3     :     0.007235
      f-3     :     0.008194

  8 O s       :     3.280747  s :     3.280747
      pz      :     1.545931  p :     4.493559
      px      :     1.354135
      py      :     1.593493
      dz2     :     0.017721  d :     0.092121
      dxz     :     0.023543
      dyz     :     0.010491
      dx2y2   :     0.016998
      dxy     :     0.023369
      f0      :     0.000689  f :     0.005831
      f+1     :     0.000885
      f-1     :     0.000628
      f+2     :     0.000561
      f-2     :     0.001285
      f+3     :     0.000984
      f-3     :     0.000800

  9 H s       :     0.819675  s :     0.819675
      pz      :     0.043253  p :     0.140837
      px      :     0.054583
      py      :     0.043002
      dz2     :     0.005414  d :     0.027448
      dxz     :     0.006128
      dyz     :     0.003549
      dx2y2   :     0.006196
      dxy     :     0.006161

 10 H s       :     0.815707  s :     0.815707
      pz      :     0.036288  p :     0.142142
      px      :     0.056001
      py      :     0.049853
      dz2     :     0.002293  d :     0.027213
      dxz     :     0.005467
      dyz     :     0.003575
      dx2y2   :     0.009038
      dxy     :     0.006839

 11 H s       :     0.819679  s :     0.819679
      pz      :     0.044462  p :     0.142134
      px      :     0.039429
      py      :     0.058243
      dz2     :     0.005394  d :     0.027312
      dxz     :     0.002650
      dyz     :     0.006842
      dx2y2   :     0.005409
      dxy     :     0.007017

 12 H s       :     0.818884  s :     0.818884
      pz      :     0.052752  p :     0.142628
      px      :     0.047217
      py      :     0.042659
      dz2     :     0.006650  d :     0.027167
      dxz     :     0.006275
      dyz     :     0.005843
      dx2y2   :     0.003946
      dxy     :     0.004453

 13 H s       :     0.818022  s :     0.818022
      pz      :     0.047023  p :     0.141928
      px      :     0.041509
      py      :     0.053396
      dz2     :     0.005399  d :     0.027216
      dxz     :     0.004127
      dyz     :     0.006398
      dx2y2   :     0.005557
      dxy     :     0.005734

 14 H s       :     0.818503  s :     0.818503
      pz      :     0.048093  p :     0.141207
      px      :     0.047546
      py      :     0.045569
      dz2     :     0.005787  d :     0.027268
      dxz     :     0.005648
      dyz     :     0.005078
      dx2y2   :     0.005477
      dxy     :     0.005279

 15 H s       :     0.810226  s :     0.810226
      pz      :     0.052810  p :     0.141939
      px      :     0.047676
      py      :     0.041453
      dz2     :     0.007295  d :     0.027688
      dxz     :     0.006481
      dyz     :     0.005841
      dx2y2   :     0.003734
      dxy     :     0.004337

 16 H s       :     0.812159  s :     0.812159
      pz      :     0.041974  p :     0.142800
      px      :     0.051884
      py      :     0.048942
      dz2     :     0.003967  d :     0.027366
      dxz     :     0.005778
      dyz     :     0.004747
      dx2y2   :     0.006671
      dxy     :     0.006203

 17 H s       :     0.831714  s :     0.831714
      pz      :     0.041867  p :     0.135510
      px      :     0.032018
      py      :     0.061624
      dz2     :     0.004278  d :     0.026532
      dxz     :     0.002790
      dyz     :     0.007816
      dx2y2   :     0.005280
      dxy     :     0.006368

 18 H s       :     0.831648  s :     0.831648
      pz      :     0.034406  p :     0.135224
      px      :     0.060600
      py      :     0.040218
      dz2     :     0.003000  d :     0.026452
      dxz     :     0.006923
      dyz     :     0.002537
      dx2y2   :     0.007134
      dxy     :     0.006856


                      *****************************
                      * MAYER POPULATION ANALYSIS *
                      *****************************

  NA   - Mulliken gross atomic population
  ZA   - Total nuclear charge
  QA   - Mulliken gross atomic charge
  VA   - Mayer's total valence
  BVA  - Mayer's bonded valence
  FA   - Mayer's free valence

  ATOM       NA         ZA         QA         VA         BVA        FA
  0 C      6.2371     6.0000    -0.2371     3.9736     3.9736    -0.0000
  1 C      5.7609     6.0000     0.2391     3.8731     3.8731    -0.0000
  2 H      0.9678     1.0000     0.0322     1.0053     1.0053    -0.0000
  3 C      5.9154     6.0000     0.0846     3.7898     3.7898     0.0000
  4 H      0.9625     1.0000     0.0375     1.0233     1.0233    -0.0000
  5 C      6.2657     6.0000    -0.2657     3.9950     3.9950     0.0000
  6 C      6.1297     6.0000    -0.1297     3.9385     3.9385    -0.0000
  7 C      5.8707     6.0000     0.1293     3.9384     3.9384    -0.0000
  8 O      8.4816     8.0000    -0.4816     1.8267     1.8267    -0.0000
  9 H      0.9473     1.0000     0.0527     1.0125     1.0125     0.0000
 10 H      0.9386     1.0000     0.0614     1.0075     1.0075     0.0000
 11 H      0.9291     1.0000     0.0709     1.0071     1.0071    -0.0000
 12 H      0.9297     1.0000     0.0703     0.9995     0.9995     0.0000
 13 H      0.9272     1.0000     0.0728     1.0009     1.0009     0.0000
 14 H      0.9433     1.0000     0.0567     1.0066     1.0066    -0.0000
 15 H      0.9465     1.0000     0.0535     1.0125     1.0125    -0.0000
 16 H      0.9364     1.0000     0.0636     1.0184     1.0184    -0.0000
 17 H      0.9518     1.0000     0.0482     0.9934     0.9934     0.0000
 18 H      0.9590     1.0000     0.0410     0.9930     0.9930     0.0000

  Mayer bond orders larger than 0.100000
B(  0-C ,  1-C ) :   0.9284 B(  0-C ,  9-H ) :   1.0086 B(  0-C , 10-H ) :   1.0046 
B(  0-C , 11-H ) :   1.0113 B(  1-C ,  2-H ) :   1.0214 B(  1-C ,  3-C ) :   0.9730 
B(  1-C ,  8-O ) :   0.9394 B(  3-C ,  4-H ) :   1.0170 B(  3-C ,  5-C ) :   0.9213 
B(  3-C ,  6-C ) :   0.9401 B(  5-C , 12-H ) :   1.0082 B(  5-C , 13-H ) :   1.0089 
B(  5-C , 14-H ) :   1.0095 B(  6-C ,  7-C ) :   0.9669 B(  6-C , 15-H ) :   1.0226 
B(  6-C , 16-H ) :   1.0100 B(  7-C ,  8-O ) :   0.9326 B(  7-C , 17-H ) :   1.0025 
B(  7-C , 18-H ) :   1.0107 

-------
TIMINGS
-------

Total SCF time: 0 days 0 hours 0 min 22 sec 

Total time                  ....      22.497 sec
Sum of individual times     ....      22.450 sec  ( 99.8%)

SCF preparation             ....       0.448 sec  (  2.0%)
Fock matrix formation       ....      21.392 sec  ( 95.1%)
  Startup                   ....       0.048 sec  (  0.2% of F)
  Coulomb+Exchange Fock     ....      20.401 sec  ( 95.4% of F)
  CPCM terms                ....       0.774 sec  (  3.6% of F)
Diagonalization             ....       0.000 sec  (  0.0%)
Density matrix formation    ....       0.109 sec  (  0.5%)
Total Energy calculation    ....       0.011 sec  (  0.1%)
Population analysis         ....       0.043 sec  (  0.2%)
Orbital Transformation      ....       0.109 sec  (  0.5%)
Orbital Orthonormalization  ....       0.000 sec  (  0.0%)
DIIS solution               ....       0.088 sec  (  0.4%)
SOSCF solution              ....       0.246 sec  (  1.1%)
Finished LeanSCF after  22.6 sec

Maximum memory used throughout the entire LEANSCF-calculation: 29.1 MB


           ************************************************************
           *        Program running with 8 parallel MPI-processes     *
           *              working on a common directory               *
           ************************************************************

------------------------------------------------------------------------------
                         ORCA PROPERTY INTEGRAL CALCULATIONS
------------------------------------------------------------------------------

GBWName                                   ... calc.gbw
Number of atoms                           ...     19
Number of basis functions                 ...    385
Max core memory                           ...   8000 MB

Dipole integrals                          ... YES
Quadrupole integrals                      ...  NO
Linear momentum integrals                 ... YES
Angular momentum integrals                ... YES
Higher moments length integrals           ...  NO
Higher moments velocity integrals         ...  NO
Kinetic energy integrals                  ...  NO
GIAO right hand sides                     ...  NO
GIAO dipole derivative integrals          ...  NO
SOC integrals                             ...  NO
EPR diamagnetic integrals (GIAO)          ...  NO
EPR gauge integrals                       ...  NO
Field gradient integrals                  ...  NO (   0 nuclei)
Spin-dipole/Fermi contact integrals       ...  NO (   0 nuclei)
Contact density integrals                 ...  NO (   0 nuclei)
Nucleus-orbit integrals                   ...  NO (   0 nuclei)
Geometric perturbations                   ...  NO (  19 nuclei)

Choice of electric origin   ... Center of mass
Position of electric origin ... (  6.0850,  0.3316,  1.3007) 
Choice of magnetic origin   ... GIAO
Position of magnetic origin ... (  0.0000,  0.0000,  0.0000) 

Calculating integrals                     ... Electric Dipole (Length)     done (  0.0 sec)
Calculating integrals                     ... Linear Momentum              done (  0.0 sec)
Calculating integrals                     ... Angular Momentum  (ElOri)    done (  0.0 sec)

Property integrals calculated in   0.1 sec

Maximum memory used throughout the entire PROPINT-calculation: 24.1 MB


           ************************************************************
           *        Program running with 8 parallel MPI-processes     *
           *              working on a common directory               *
           ************************************************************


--------------------------------------------------------------------------------
                             ORCA-MATRIX DRIVEN CI
--------------------------------------------------------------------------------


Wavefunction type
-----------------
Correlation treatment                      ...      CCSD     
Single excitations                         ... ON
Orbital optimization                       ... OFF
Calculation of Z vector                    ... OFF
Calculation of Brueckner orbitals          ... OFF
Perturbative triple excitations            ... ON
CPCM scheme                                ... PTES
Calculation of F12 correction              ... OFF
Frozen core treatment                      ... chemical core (14 el)
Reference Wavefunction                     ... RHF
  Internal Orbitals:     7 ...   27 ( 21 MO's/ 42 electrons)
  Virtual  Orbitals:    28 ...  384 (357 MO's              )
Number of AO's                             ...    385
Number of electrons                        ...     56
Number of correlated electrons             ...     42

Algorithmic settings
--------------------
Integral transformation                    ... All integrals via the RI transformation
K(C) Formation                             ... RI-DLPNO
   PNO-Integral Storage                    ... ON DISK
   PNO occupation number cut-off           ... 3.330e-07
   Singles PNO occupation number cut-off   ... 9.990e-09
   PNO Mulliken prescreening cut-off       ... 1.000e-03
   Domain cut-off (Mulliken population)    ... 1.000e-03
   PNO Normalization                       ...    1
Maximum number of iterations               ...        50
Convergence tolerance (max. residuum)      ... 2.500e-05
Level shift for amplitude update           ... 2.000e-01
Maximum number of DIIS vectors             ...         7
DIIS turned on at iteration                ...         0
Damping before turning on DIIS             ...     0.500
Damping after turning on DIIS              ...     0.000
Pair specific amplitude update             ... OFF
Natural orbital iterations                 ... OFF
Perturbative natural orbital generation    ... OFF
Printlevel                                 ... 2

Singles Fock matrix elements calculated using PNOs.

Memory handling:
----------------
Maximum memory for working arrays          ...   8000 MB
Data storage in matrix containers          ... UNCOMPRESSED
Data type for integral storage             ... DOUBLE
In-Core Storage of quantities:
   Amplitudes+Sigma Vector      ... NO
   J+K operators                ... NO
   DIIS vectors                 ... NO
   3-external integrals         ... NO
   4-external integrals         ... NO

Localization treatment:
-----------------------
Localization option                        ...    6
Localization threshhold                    ... -1.0e+00
Using relative localization threshhold     ... 1.0e-08
Neglect threshold for strong pairs         ... 1.000e-04 Eh
Prescreening threshold for very weak pairs ... 1.000e-06 Eh

Initializing the integral package          ... done
Localizing the valence orbitals
Localizing the valence orbitals
------------------------------------------------------------------------------
                           ORCA ORBITAL LOCALIZATION
------------------------------------------------------------------------------

Input orbitals are from                  ... calc.gbw
Output orbitals are to                   ... calc.loc
Max. number of iterations                ... 128
Localizations seeded randomly            ... off
Convergence tolerance                    ... 1.000e-06
Using relative localization threshhold   ... 1.000e-08
Threshold for strong local MOs           ... 9.500e-01
Threshold for bond MOs                   ... 8.500e-01
Operator                                 ... 0
Orbital range for localization           ... 7 to 27
Localization criterion                   ... FOSTER-BOYS (AUGMENTED HESSIAN)
Doing the dipole integrals     ... o.k.
Initial value of the localization sum :   218.891776
ITERATION   0 : L=  276.8094841286 DL=  5.79e+01 (AVERGE_DL)=    0.5251653174 
ITERATION   1 : L=  283.0358945640 DL=  6.23e+00 (AVERGE_DL)=    0.1721905151 
ITERATION   2 : L=  283.2071545047 DL=  1.71e-01 (AVERGE_DL)=    0.0285573726 
ITERATION   3 : L=  283.2201148996 DL=  1.30e-02 (AVERGE_DL)=    0.0078559637 
ITERATION   4 : L=  283.2210807103 DL=  9.66e-04 (AVERGE_DL)=    0.0021445510 
ITERATION   5 : L=  283.2211788442 DL=  9.81e-05 (AVERGE_DL)=    0.0006835963 
ITERATION   6 : L=  283.2211890926 DL=  1.02e-05 (AVERGE_DL)=    0.0002209123 
ITERATION   7 : L=  283.2211902170 DL=  1.12e-06 (AVERGE_DL)=    0.0000731720 
ITERATION   8 : L=  283.2211903420 DL=  1.25e-07 (AVERGE_DL)=    0.0000244026 
LOCALIZATION SUM CONVERGED

------------------------------------------------------
AUGMENTED HESSIAN OPTIMIZATION OF FOSTER-BOYS ORBITALS
------------------------------------------------------

Spin operator:           0
Orbital window:          7 to 27
Number of iterations:    128
Gradient tolerance:      1.000e-06
Number of pairs:         210
Davidson threshold:      2000
Diagonalization method:  LAPACK
Iter:    0   L: 283.2211903420   Grad. norm: 1.191049e-03
   *** Likely close to a maximum now. ***
       Augmented Hessian eigenvalues:  4.08e-08 -1.19e+00 -3.63e+00 -5.46e+00 ... 
Iter:    1   L: 283.2211903624   Grad. norm: 2.266488e-08
LOCALIZATION HAS CONVERGED.

Eigenvalues of the Hessian:
  0 -1.190e+00
  1 -3.626e+00
  2 -5.455e+00
  3 -5.498e+00
  4 -7.658e+00
  5 -1.074e+01
  6 -1.719e+01
  7 -1.721e+01
  8 -1.777e+01
  9 -1.780e+01
    ...


--------------------------------------------------------------------------------
                    LOCALIZED MOLECULAR ORBITAL COMPOSITIONS
--------------------------------------------------------------------------------

The Mulliken populations for each LMO on each atom are computed
The LMO`s will be ordered according to atom index and type
  (A) Strongly localized MO`s have populations of >=0.950 on one atom
  (B) Two center bond orbitals have populations of >=0.850 on two atoms
  (C) Other MO`s are considered to be `delocalized`

FOUND  -   2 strongly local MO`s
       -  19 two center bond MO`s
       -   0 significantly delocalized MO`s

Rather strongly localized orbitals:
MO   8:   8O  -   0.976809
MO   7:   8O  -   0.981466
Bond-like localized orbitals:
MO  27:  18H  -   0.494793  and   7C  -   0.542886
MO  26:  17H  -   0.490534  and   7C  -   0.539554
MO  25:  16H  -   0.470810  and   6C  -   0.548808
MO  24:  15H  -   0.478003  and   6C  -   0.553381
MO  23:  14H  -   0.480715  and   5C  -   0.543109
MO  22:  13H  -   0.473138  and   5C  -   0.550933
MO  21:  12H  -   0.474833  and   5C  -   0.548232
MO  20:  11H  -   0.471569  and   0C  -   0.551953
MO  19:  10H  -   0.477347  and   0C  -   0.540622
MO  18:   9H  -   0.480341  and   0C  -   0.540660
MO  17:   8O  -   0.677072  and   7C  -   0.329693
MO  16:   8O  -   0.685069  and   1C  -   0.325110
MO  15:   7C  -   0.517786  and   6C  -   0.507702
MO  14:   6C  -   0.499104  and   3C  -   0.509117
MO  13:   5C  -   0.496894  and   3C  -   0.497990
MO  12:   4H  -   0.481875  and   3C  -   0.549397
MO  11:   3C  -   0.499631  and   1C  -   0.525208
MO  10:   2H  -   0.493870  and   1C  -   0.550417
MO   9:   1C  -   0.505765  and   0C  -   0.501139
Localized MO's were stored in: calc.loc

Localizing the core orbitals
------------------------------------------------------------------------------
                           ORCA ORBITAL LOCALIZATION
------------------------------------------------------------------------------

Input orbitals are from                  ... calc.loc
Output orbitals are to                   ... calc.loc
Max. number of iterations                ... 128
Localizations seeded randomly            ... off
Convergence tolerance                    ... 1.000e-06
Using relative localization threshhold   ... 1.000e-08
Threshold for strong local MOs           ... 9.500e-01
Threshold for bond MOs                   ... 8.500e-01
Operator                                 ... 0
Orbital range for localization           ... 0 to 6
Localization criterion                   ... FOSTER-BOYS (AUGMENTED HESSIAN)
Doing the dipole integrals     ... o.k.
Initial value of the localization sum :    69.096555
ITERATION   0 : L=   69.0965573345 DL=  1.94e-06 (AVERGE_DL)=    0.0003039643 
ITERATION   1 : L=   69.0965573345 DL=  0.00e+00 (AVERGE_DL)=    0.0000000000 
LOCALIZATION SUM CONVERGED

------------------------------------------------------
AUGMENTED HESSIAN OPTIMIZATION OF FOSTER-BOYS ORBITALS
------------------------------------------------------

Spin operator:           0
Orbital window:          0 to 6
Number of iterations:    128
Gradient tolerance:      1.000e-06
Number of pairs:         21
Davidson threshold:      2000
Diagonalization method:  LAPACK
Iter:    0   L: 69.0965573345   Grad. norm: 7.378524e-05
   *** Likely close to a maximum now. ***
       Augmented Hessian eigenvalues:  6.86e-11 -2.92e+01 -2.93e+01 -3.28e+01 ... 
Iter:    1   L: 69.0965573345   Grad. norm: 2.808215e-16
LOCALIZATION HAS CONVERGED.

Eigenvalues of the Hessian:
  0 -2.922e+01
  1 -2.932e+01
  2 -3.278e+01
  3 -3.307e+01
  4 -3.333e+01
  5 -3.347e+01
  6 -3.353e+01
  7 -7.885e+01
  8 -7.936e+01
  9 -7.966e+01
    ...


--------------------------------------------------------------------------------
                    LOCALIZED MOLECULAR ORBITAL COMPOSITIONS
--------------------------------------------------------------------------------

The Mulliken populations for each LMO on each atom are computed
The LMO`s will be ordered according to atom index and type
  (A) Strongly localized MO`s have populations of >=0.950 on one atom
  (B) Two center bond orbitals have populations of >=0.850 on two atoms
  (C) Other MO`s are considered to be `delocalized`

FOUND  -   7 strongly local MO`s
       -   0 two center bond MO`s
       -   0 significantly delocalized MO`s

Rather strongly localized orbitals:
MO   6:   8O  -   0.999352
MO   5:   7C  -   1.001043
MO   4:   6C  -   1.001928
MO   3:   5C  -   1.001399
MO   2:   3C  -   1.002173
MO   1:   1C  -   1.001345
MO   0:   0C  -   1.001586
Localized MO's were stored in: calc.loc

Warning: reference  - re-canonicalizations have been set to INT 1 VIRT 1
Warning: internal orbitals are localized - no re-canonicalization of internal orbitals
Warning: UsePNO is turned on - no re-canonicalization of internal and virtual orbitals
Fock densities were made 
Making Fock matrix and reference energy:

--------------------------
CLOSED-SHELL FOCK OPERATOR
--------------------------

MDCI_FockCPCM: ediel   =  -0.006639497000
MDCI_FockCPCM: <VCPCM> =   0.034668794746
Time needed for Fock operator              ...           10.495 sec
Reference energy                           ...   -309.175176571

--------------
DLPNO SETTINGS (2015 fully linear scaling implementation)
--------------

TCutMKN:           1.000e-03
TCutPAO:           1.000e-03
TCutPNO:           3.330e-07
TCutPNOSingles:    9.990e-09
TCutEN:            9.700e-01
TCutPAOExt:        1.000e-01
TCutPairs:         1.000e-04
TCutPre:           1.000e-06
TCutOSV:           1.000e-06
TCutDOij:          1.000e-05
TCutDO:            1.000e-02
TCutC:             1.000e-04
TCutCPAO:          1.000e-03
TCutCMO:           1.000e-03
TScaleDOMP2PreScr: 2.000e+00
TScaleMKNMP2PreScr:1.000e+01
TScalePNOMP2PreScr:1.000e+00
PAO overlap thresh 1.000e-08
Using PNOs for Singles Fock computation
Use new domains
Use fully linear algorithm
TCutTNO:           1.000e-09
TCutMP2Pairs:      1.000e-05
TCutDOStrong:      2.000e-02
TCutDOWeak:        4.000e-02
TCutMKNStrong:     1.000e-02
TCutMKNWeak:       1.000e-01
NTCutTNO:          1

--------------------------
Creating C-PCM containers                  ... ok
Mulliken population of the LMOs            ... ok
Performing proximity check                 ... No problems found
Calculating differential overlap integrals ... ok

--------------------------
ELECTRON PAIR PRESCREENING
--------------------------

Dipole-based pair screening          .... used

   TCutDOij = 1.000000e-05
   TCutPre  = 1.000000e-06
   .... Finished loop over pairs
Total time spent in the prescreening                  ...     0.000 sec
sum of pair energies estimated for screened out pairs ...       0.000000000000 Eh
Thresholds for map construction and integral transformation for crude MP2:
   TCutMKN                    ...     1.0e-02
   TCutDO                     ...     2.0e-02
   TCutPairs                  ...     1.0e-04
   TCutPNO_CrudeMP2           ...     3.3e-07
   TCutPNOSingles_CrudeMP2    ...     1.0e-08
--------------------------------
LOCAL RI TRANSFORMATION (IAVPAO)
--------------------------------

Orbital window:       7 to 27
Number of PAOs:     385
Basis functions:    385 (149 shells)
Aux. functions:     892 (274 shells)
Use SHARK:           on
Have SHARK:         yes

Processing maps (0.0 sec)
Average map sizes:
   Aux shells -> MOs              21.0
   Aux shells -> PAOs            385.0
   MOs        -> AO shells       147.0
   PAOs       -> AO shells       149.0

Calculating integrals (0.9 sec, 55.032 MB)
Sorting integrals (0.1 sec, 55.022 MB)
Total time for the integral transformation: 1.0 sec
--------------------------------
INITIAL GUESS AND PNO GENERATION
--------------------------------

PNO truncation parameters                   .... 
    PAOOverlapThresh   =        1.000e-08

    TCutPairs          =        1.000e-04
    TCutPNO            =        3.330e-07
    TCutPNOSingles     =        9.990e-09
    TCutMP2Pairs       =        1.000e-05
    TCutMKN            =        1.000e-02
    TCutDO             =        2.000e-02

Pair selection                          .... not used
Type of local MP2 treatment                 .... semi-local MP2
Strategy for PNO selection                  .... occupation number selection
Pair density normalization                  .... MP2 norm
Spin component scaling                      .... not used

   .... Finished loop over pairs
Making pair pair interaction lists          ... done

                       ===========================
                        193 OF  231 PAIRS ARE KEPT CCSD PAIRS
                         38 OF  231 PAIRS ARE KEPT MP2 PAIRS FOR (T)
                          0 OF  231 PAIRS ARE SKIPPED
                       ===========================

Total time spent in the initial guess                 ...     2.071 sec
SL-MP2 correlation energy (all non-screened pairs)    ...      -1.231301570456 Eh

Initial PNO correlation energy                        ...      -1.226238042965 Eh
sum of pair energies prescreened and skipped MP2 pairs...       0.000000000000 Eh
sum of pair energies of crude MP2 skipped pairs only  ...       0.000000000000 Eh
sum of MP2 pair energies for pairs that were not kept ...      -0.001751010724 Eh
sum of PNO error estimates for the kept pairs         ...      -0.003312516766 Eh
                                                          --------------------
sum of all corrections                                         -0.005063527490
Initial total correlation energy                               -1.231301570456
Thresholds for map construction and integral transformation for fine MP2 and CCSD(T) calculation:
   TCutMKN   ...     1.0e-03
   TCutDO    ...     1.0e-02
   TCutPairs ...     1.0e-04
   TCutCMO   ...     1.0e-03
   TCutCPAO  ...     1.0e-03

Thresholds for map construction and integral transformation for strong Triples:
   TCutMKN   ...     1.0e-02
   TCutDO    ...     2.0e-02
   TCutCMO   ...     1.0e-03
   TCutCPAO  ...     1.0e-03

Thresholds for map construction and integral transformation for weak Triples:
   TCutMKN   ...     1.0e-01
   TCutDO    ...     4.0e-02
   TCutCMO   ...     1.0e-03
   TCutCPAO  ...     1.0e-03

--------------------------------
LOCAL RI TRANSFORMATION (IAVPAO)
--------------------------------

Orbital window:       7 to 27
Number of PAOs:     385
Basis functions:    385 (149 shells)
Aux. functions:     892 (274 shells)
Use SHARK:           on
Have SHARK:         yes

Processing maps (0.0 sec)
Average map sizes:
   Aux shells -> MOs              21.0
   Aux shells -> PAOs            385.0
   MOs        -> AO shells       147.0
   PAOs       -> AO shells       149.0

Calculating integrals (0.9 sec, 55.032 MB)
Sorting integrals (0.1 sec, 55.022 MB)
Total time for the integral transformation: 1.0 sec
--------------------------------
INITIAL GUESS AND PNO GENERATION
--------------------------------

PNO truncation parameters                   .... 
    PAOOverlapThresh   =        1.000e-08

    TCutPairs          =        1.000e-04
    TCutPNO            =        3.330e-07
    TCutPNOSingles     =        9.990e-09
    TCutMP2Pairs       =        1.000e-05
    TCutMKN            =        1.000e-03
    TCutDO             =        1.000e-02

Pair selection                          .... not used
Type of local MP2 treatment                 .... semi-local MP2
Strategy for PNO selection                  .... occupation number selection
Pair density normalization                  .... MP2 norm
Spin component scaling                      .... not used

   .... Finished loop over pairs

 PNO Occupation Number Statistics: 
  | Av. % of trace(Dij) retained        ...  98.450118728507
  | sigma^2 in % of trace(Dij) retained ...   3.17e+00
  | Av. % of trace(Di) retained         ...  99.999103637666
  | sigma^2 in % of trace(Di) retained  ...   8.35e-08
 Distributions of % trace(Dij) recovered:
  |       >= 99.9  ...    61 ( 26.4 % of all pairs)
  |   [90.0, 99.0) ...   101 ( 43.7 % of all pairs)
  |   [99.0, 99.9) ...    69 ( 29.9 % of all pairs)
 Distributions of % trace(Di) recovered :
  |       >= 99.9  ...    21 (100.0 % of all I-pairs )

Making pair pair interaction lists          ... done

                       ===========================
                        193 OF  231 PAIRS ARE KEPT
                       ===========================

Total time spent in the initial guess                 ...     3.772 sec
SL-MP2 correlation energy (all non-screened pairs)    ...      -1.232323115324 Eh

Initial PNO correlation energy                        ...      -1.227244923146 Eh
sum of pair energies estimated for screened out pairs ...       0.000000000000 Eh
sum of MP2 pair energies for pairs that were not kept ...      -0.001751301134 Eh
sum of PNO error estimates for the kept pairs         ...      -0.003326891043 Eh
                                                          --------------------
sum of all corrections                                         -0.005078192177
Initial total correlation energy                               -1.232323115324
Thresholds for map construction and integral transformation for fine MP2 and CCSD(T) calculation:
   TCutMKN   ...     1.0e-03
   TCutDO    ...     1.0e-02
   TCutPairs ...     1.0e-04
   TCutCMO   ...     1.0e-03
   TCutCPAO  ...     1.0e-03

Time for aux screen maps:            0.002
Time for maps after fine MP2:            0.011
-----------------------------
LOCAL RI TRANSFORMATION (IJV)
-----------------------------

Orbital window:       7 to 27
Basis functions:    385 (149 shells)
Aux. functions:     892 (274 shells)
Use SHARK:           on

Processing maps (0.0 sec)
Average map sizes:
   Aux shells -> MOs(i)           21.0
   Aux shells -> MOs(j)           21.0
   MOs        -> AO shells       147.0

Calculating integrals (0.9 sec, 3.011 MB)
Sorting integrals (0.0 sec, 3.001 MB)
Total time for the integral transformation: 0.9 sec
--------------------------------
LOCAL RI TRANSFORMATION (VABPAO)
--------------------------------

Number of PAOs:     385
Basis functions:    385 (149 shells)
Aux. functions:     892 (274 shells)
Use SHARK:           on

Processing maps (0.0 sec)
Average map sizes:
   Aux shells -> PAOs            385.0
   PAOs       -> AO shells       149.0

Calculating integrals (1.7 sec, 1008.744 MB)
Finished


-------------------------------------
Pair Pair Term precalculation with     
RI-(ij|mn) and (im|jn) transformation  
ON THE FLY                             
-------------------------------------

   IBatch   1 (of   1)              ... done (   41.884 sec)
Total EXT                           ...          41.884 sec

IAVPA Available = YES
VABPAO Available= YES
IJV Available   = YES
IJK Available   = NO
PNO3i Available = YES
PNO3j Available = YES
PNO4 Available  = YES
---------------------
RI-PNO TRANSFORMATION
---------------------

Total Number of PNOs                   ...  6015
Average number of PNOs per pair        ...    31
Maximal number of PNOs per pair        ...    52
   #pairs with  1 -  5 PNOs   :    0
   #pairs with  6 - 10 PNOs   :    3
   #pairs with 11 - 15 PNOs   :   25
   #pairs with 16 - 20 PNOs   :   36
   #pairs with 21 - 25 PNOs   :    8
   #pairs with 26 - 30 PNOs   :   19
   #pairs with 31 - 35 PNOs   :   39
   #pairs with 36 - 40 PNOs   :    5
   #pairs with 41 - 45 PNOs   :   21
   #pairs with 46 - 50 PNOs   :   21
   #pairs with 51 - 55 PNOs   :   16

Generation of (ij|ab)[P] integrals            ... on
Generation of (ia|bc)[P],(ja|bc)[P] integrals ... on
Storage of 3 and 4 external integrals         ... on
Generation of ALL (ka|bc)[P] integrals        ... on
Keep RI integrals in memory                   ... off

Ibatch:  1 (of  1)
Starting 2-4 index PNO integral generation ... done

Timings:
Total PNO integral transformation time     ...         16.563 sec
Size of the 3-external file                ...        69 MB
Size of the 4-external file                ...       385 MB
Size of the IKJL file                      ...         0 MB
Size of the all 3-external file            ...       731 MB
Size of the 1-external file                ...         2 MB

Making pair/pair overlap matrices          ... done (    1.872 sec)
Size of the pair overlap file              ... 219 MB
Redoing the guess amplitudes               ... done (    0.002 sec)

-------------------------
FINAL STARTUP INFORMATION
-------------------------

E(0)                                       ...   -309.175176571
E(SL-MP2)                                  ...     -1.232323115
E(SL-MP2) including corrections            ...     -1.232323115
Initial E(tot)                             ...   -310.407499686
<T|T>                                      ...      0.345405237
Number of pairs included                   ... 193
Total number of pairs                      ... 231

------------------------------------------------
                  RHF COUPLED CLUSTER ITERATIONS
------------------------------------------------

Number of PNO amplitudes to be optimized   ...       219769
Number of non-PNO amplitudes               ...     24597657
Untruncated number of regular amplitudes   ...     29440719

Iter       E(tot)           E(Corr)          Delta-E          Residual     Time
  0   -310.407549119     -1.227294356      0.005028759      0.014961201    4.63
                           *** Turning on DIIS ***
  1   -310.465486622     -1.285231859     -0.057937503      0.010370531    4.82
  2   -310.498681215     -1.318426452     -0.033194593      0.002231698    4.85
  3   -310.503835887     -1.323581124     -0.005154671      0.001377218    4.82
  4   -310.504946826     -1.324692063     -0.001110939      0.000365332    4.82
  5   -310.505144139     -1.324889376     -0.000197313      0.000142363    4.84
  6   -310.505182235     -1.324927473     -0.000038097      0.000058077    4.82
  7   -310.505184775     -1.324930012     -0.000002540      0.000027236    4.85
  8   -310.505186572     -1.324931809     -0.000001796      0.000008428    4.84
               --- The Coupled-Cluster iterations have converged ---

----------------------
COUPLED CLUSTER ENERGY
----------------------

E(0)                                       ...   -309.175176571
E(CORR)(strong-pairs)                      ...     -1.324939210
E(CORR)(weak-pairs)                        ...     -0.005078192
E(CORR)(corrected)                         ...     -1.330017402
C-PCM corr. term (included in E(CORR))     ...     -0.000007401
E(TOT)                                     ...   -310.505193973
Singles Norm <S|S>**1/2                    ...      0.058800388  
T1 diagnostic                              ...      0.009073097  

------------------
LARGEST AMPLITUDES
------------------
  17-> 28  17-> 28       0.049413
  16-> 28  16-> 28       0.048470
  10-> 31  10-> 31       0.042358
  27-> 31  27-> 31       0.042033
  26-> 31  26-> 31       0.038021
   9-> 31   9-> 31       0.037739
  25-> 31  25-> 31       0.037495
  13-> 31  13-> 31       0.035025
  12-> 31  12-> 31       0.034211
  24-> 31  24-> 31       0.033914
  12-> 28  12-> 28       0.033506
  23-> 28  23-> 28       0.033030
  19-> 28  19-> 28       0.033018
  21-> 28  21-> 28       0.033009
  10-> 28  10-> 28       0.032777
  18-> 28  18-> 28       0.032731


-------------------------------------------
DLPNO BASED TRIPLES CORRECTION
-------------------------------------------

Singles multiplier          ...  1.000000
TCutTNO                     ... 1.000e-09
TCutMP2Pairs                ... 1.000e-05
TCutDOStrong                ... 2.000e-02
TCutMKNStrong               ... 1.000e-02
TCutDOWeak                  ... 4.000e-02
TCutMKNWeak                 ... 1.000e-01

Fragment selection                          .... not used
Number of Triples that are to be computed   ...      1504

 . . . . . . . . .
10% done  
20% done  
30% done  
40% done  
50% done  
60% done  
70% done  
80% done  
90% done               (     96.953 sec)
Triples timings:
Total time for T0               ...   107.578 sec
Total time for Iterative (T)    ...     0.000 sec
Total time of overall (T)       ...   108.742 sec

Triples List generation         ...     0.000 sec
TNO generation                  ...    10.618 sec
Pair density generation         ...     0.003 sec
Look up tables                  ...     0.000 sec
Generating 3-index integrals    ...    65.949 sec
  Make 4-ind.int. from 3-ind.int...    10.134 sec
  Projecting amplitudes (D + S) ...    10.101 sec
  Downprojecting integrals      ...     0.002 sec
  Energy contr. (sum over a,b,c)...     3.165 sec
Fitting ET(->0)                 ...     0.000 sec

Everything after 3-index        ...    31.004 sec

Timing details:
 TNO integrals                  ...    75.330 sec
   Reading 3-index integrals    ...     0.332 sec
   Sorting integrals            ...    11.309 sec
       Sorting integrals 1      ...     0.001 sec
       Sorting integrals 2      ...     7.158 sec
       Sorting integrals 3      ...     0.294 sec
       Sorting integrals 4      ...     0.023 sec
       Sorting integrals 5      ...     0.082 sec
       Sorting integrals 6      ...     3.752 sec
   Calculating local VM**-1/2   ...     0.496 sec
   Orthogonal. integrals        ...     0.729 sec
   Multipl. 3-index integrals   ...    62.463 sec
   All concerning IRIab (w/TNO) ...     4.743 sec

 Calculate W0/W1                ...     7.592 sec
 W 3-ext contribution           ...     4.188 sec
 W 3-int contribution           ...     1.153 sec
 Sorting W                      ...     1.975 sec

 V exchange contribution        ...     1.252 sec

 Timings for Triples without generation
     of 3-index integrals       ...    31.001 sec
       0 weak pairs             ...    27.474 sec
       1 weak pair              ...     3.528 sec
       2 weak pairs             ...     0.000 sec
       3 weak pairs             ...     0.000 sec
  Extra time for extrapolation  ...     0.000 sec

Number of Triples   (0, 1, 2, 3 weak pairs; overall):   1138     366       0       0  (  1504)
Number of Atoms     (0, 1, 2, 3 weak pairs; overall):   14.5    13.0     0.0     0.0  (    19)
Number of PAOs      (0, 1, 2, 3 weak pairs; overall):  315.6   285.6     0.0     0.0  (   385)
Number of AuxFcns   (0, 1, 2, 3 weak pairs; overall):  372.5   328.0     0.0     0.0  (   892)
Number of TNOs      (0, 1, 2, 3 weak pairs         ):   82.4    58.6     0.0     0.0
Aver. Number of NTNO, Atoms, PAOs, AuxFcns / Triples:   1504    76.6    14.1   308.3   361.7

Triples Correction (T)                     ...     -0.051181428
Final correlation energy                   ...     -1.381198830
E(CCSD)                                    ...   -310.505193973
E(CCSD(T))                                 ...   -310.556375401


--------------------------------------------------------------------------------
                                    TIMINGS
--------------------------------------------------------------------------------


Total execution time                   ...      262.956 sec

Localization of occupied MO's          ...        0.161 sec (  0.1%)
Fock Matrix Formation                  ...       10.495 sec (  4.0%)
Global overlap, Fock, MKN matrices     ...       18.099 sec (  6.9%)
Differential overlap integrals         ...        0.603 sec (  0.2%)
Organizing maps                        ...        0.031 sec (  0.0%)
RI 3-index integral generations        ...        4.503 sec (  1.7%)
RI-PNO integral transformation         ...       70.561 sec ( 26.8%)
Initial Guess                          ...        5.905 sec (  2.2%)
DIIS Solver                            ...        0.148 sec (  0.1%)
State Vector Update                    ...        0.011 sec (  0.0%)
Sigma-vector construction              ...       43.122 sec ( 16.4%)
  <D|H|D>(0-ext)                       ...        1.867 sec (  4.3% of sigma)
  <D|H|D>(2-ext Fock)                  ...        0.009 sec (  0.0% of sigma)
  <D|H|D>(2-ext)                       ...        8.027 sec ( 18.6% of sigma)
  <D|H|D>(4-ext)                       ...        3.413 sec (  7.9% of sigma)
  <D|H|D>(4-ext-corr)                  ...       15.823 sec ( 36.7% of sigma)
  CCSD doubles correction              ...        0.146 sec (  0.3% of sigma)
  <S|H|S>                              ...        0.498 sec (  1.2% of sigma)
  <S|H|D>(1-ext)                       ...        0.213 sec (  0.5% of sigma)
  <D|H|S>(1-ext)                       ...        0.006 sec (  0.0% of sigma)
  <S|H|D>(3-ext)                       ...        0.122 sec (  0.3% of sigma)
  Fock-dressing                        ...        4.904 sec ( 11.4% of sigma)
  Singles amplitudes                   ...        0.397 sec (  0.9% of sigma)
  (ik|jl)-dressing                     ...        1.289 sec (  3.0% of sigma)
  (ij|ab),(ia|jb)-dressing             ...        1.142 sec (  2.6% of sigma)
  C-PCM terms                          ...        1.666 sec (  3.9% of sigma)
  Pair energies                        ...        0.004 sec (  0.0% of sigma)
Total Time for computing (T)           ...      108.746 sec ( 41.4% of ALL)
C-PCM correction to E(CORR)            ...        0.157 sec (  0.1%)


Maximum memory used throughout the entire MDCI-calculation: 4519.5 MB

-------------------------   --------------------
FINAL SINGLE POINT ENERGY      -310.556375401078
-------------------------   --------------------


           ************************************************************
           *        Program running with 8 parallel MPI-processes     *
           *              working on a common directory               *
           ************************************************************

------------------------------------------------------------------------------
                              ORCA PROPERTY CALCULATIONS
------------------------------------------------------------------------------

GBWName                                 ... calc.gbw
Number of atoms                         ...     19
Number of basis functions               ...    385
Max core memory                         ...   8000 MB

Electric properties:
Dipole moment                           ... YES
Quadrupole moment                       ...  NO
Static polarizability (Dipole/Dipole)   ...  NO
Static polarizability (Dipole/Quad.)    ...  NO
Static polarizability (Quad./Quad.)     ...  NO
Static polarizability (Velocity)        ...  NO

Atomic electric properties:
Dipole moment                           ...  NO
Quadrupole moment                       ...  NO
Static polarizability                   ...  NO

Choice of electric origin               ... Center of mass
Position of electric origin             ...     6.084971     0.331587     1.300711

General magnetic properties:
Magnetizability                         ...  NO

EPR properties:
g-Tensor (aka g-matrix)                 ...  NO
Zero-Field splitting spin-orbit         ...  NO
Zero-field splitting spin-spin          ...  NO
Hyperfine couplings                     ...  NO (   0 nuclei)
Quadrupole couplings                    ...  NO (   0 nuclei)
Contact density                         ...  NO (   0 nuclei)

NMR properties:
Chemical shifts                         ...  NO (   0 nuclei)
Spin-rotation constants                 ...  NO (   0 nuclei)
Spin-spin couplings                     ...  NO (   0 nuclei,    0 pairs)

Choice of magnetic origin               ... GIAO
Position of magnetic origin             ...     0.000000     0.000000     0.000000

Properties with geometric perturbations:
SCF Hessian                             ...  NO
IR spectrum                             ...  NO
VCD spectrum                            ...  NO
X-ray spectroscopy properties:
SCF XES/XAS/RIXS spectra                ...  NO


-------------
DIPOLE MOMENT
-------------

Method             : SCF
Type of density    : Electron Density
Multiplicity       :   1
Irrep              :   0
Energy             :  -309.1751489260922767 Eh
Relativity type    : 
Basis              : AO
                                X                 Y                 Z
Electronic contribution:      2.327648701      -3.482040155      -0.531397366
Nuclear contribution   :     -2.435343533       4.221298348       1.125829453
                        -----------------------------------------
Total Dipole Moment    :     -0.107694832       0.739258193       0.594432087
                        -----------------------------------------
Magnitude (a.u.)       :      0.954699093
Magnitude (Debye)      :      2.426652245


--------------------
Rotational spectrum 
--------------------
 
Rotational constants in cm-1:             0.105263             0.097399             0.055522 
Rotational constants in MHz :          3155.702747          2919.951772          1664.509909 

Dipole components along the rotational axes: 
x,y,z [a.u.] :    -0.609628     0.725790    -0.114166 
x,y,z [Debye]:    -1.549551     1.844811    -0.290186 

 

Dipole moment calculation done in   0.0 sec 

Maximum memory used throughout the entire PROP-calculation: 20.5 MB

--------------------------------
SUGGESTED CITATIONS FOR THIS RUN
--------------------------------

Below you find a list of papers that are relevant to this ORCA run
We neither can nor want to force you to cite these papers, but we appreciate if you do
You receive ORCA, which is the product of decades of hard work by many enthusiastic individuals, for free
The only thing we kindly ask in return is that you cite our papers,
We deeply appreciate it, if you show your appreciation for ORCA by not just citing the generic ORCA reference.

Please note that relegating all ORCA citations to the supporting information does *not* help us.
SI sections are not indexed - citations you put there will not count into any citation statistics
But we need these citations in order to attract the funding resources that allow us to do what we are doing

Therefore, if you are a happy ORCA user, please consider citing a few of the papers listed below in the main body of your paper

In addition to the list printed below, the program has created the file calc.bibtex that contains the list in bibtex format
You can import this file easily into all common literature databanks and citation aid programs


List of essential papers. We consider these as the minimum necessary citations

  1. Neese,F.
     Software update: the ORCA program system, version 5.0
     WIRES Comput. Molec. Sci., 2022 12(1)e1606
     doi.org/10.1002/wcms.1606

List of papers to cite with high priority. The work reported in these papers was absolutely
necessary for this run to complete.
Our perspective: the developers of density functionals and basis sets usually get cited in chemistry papers
Good! But without the algorithms to do something with them, the functionals or basis sets would not do anything.
Hence, in our opinion, the algorithm design and method developments papers are equally worthy of getting cited

  1. Neese,F.; Hansen,A.; Liakos,D.G.
     Efficient and accurate approximations to the local coupled cluster singles doubles method using a truncated pair natural orbital basis
     J. Chem. Phys., 2009 131 064103
     doi.org/10.1063/1.3173827
  2. Neese,F.; Wennmohs,F.; Hansen,A.
     Efficient and accurate local approximations to coupled-electron pair approaches: An attempt to revive the pair natural orbital method
     J. Chem. Phys., 2009 130 114108
     doi.org/10.1063/1.3086717
  3. Riplinger,C.; Neese,F.
     An efficient and near linear scaling pair natural orbital based local coupled cluster method
     J. Chem. Phys., 2013 138(3)Art. No. 034106
     doi.org/10.1063/1.4773581
  4. Riplinger,C.; Sandhoefer,B.; Hansen,A.; Neese,F.
     Natural triple excitations in local coupled cluster calculations with pair natural orbitals
     J. Chem. Phys., 2013 139(13)Art. No. 134101
     doi.org/10.1063/1.4821834
  5. Riplinger,C.; Pinski,P.; Becker,U.; Valeev,E.F.; Neese,F.
     Sparse maps-A systematic infrastructure for reduced-scaling electronic structure methods. II. Linear scaling domain based pair natural orbital coupled cluster theory
     J. Chem. Phys., 2016 144 
     doi.org/10.1063/1.4939030
  6. Bistoni,G.; Riplinger,C.; Minenkov,Y.; Cavallo,L.; Auer,A.A.; Neese,F.
     Treating Subvalence Correlation Effects in Domain Based Pair Natural Orbital Coupled Cluster Calculations: An Out-of-the-Box Approach
     J. Theo. Comp. Chem., 2017 13 3220-3227
     doi.org/10.1021/acs.jctc.7b00352
  7. Garcia-Rates,M.; Neese,F.
     Effect of the Solute Cavity on the Solvation Energy and its Derivatives within the Framework of the Gaussian Charge Scheme
     J. Comput. Chem., 2020 41 922-939
     doi.org/10.1002/jcc.26139
  8. Garcia-Rates,M.; Becker,U.; Neese,F.
     Implicit solvation in domain based pair natural orbital coupled cluster (DLPNO-CCSD) theory
     J. Comput. Chem., 2021 42 1959-1973
     doi.org/10.1002/jcc.26726
  9. Neese,F.
     The SHARK Integral Generation and Digestion System
     J. Comp. Chem., 2022  1-16
     doi.org/10.1002/jcc.26942

List of suggested additional citations. These are papers that are important in the 'surrounding' of 
of this run, or papers that preceded the highly important papers. If you like your results we are grateful for a citation.

  1. Neese,F.
     The ORCA program system
     WIRES Comput. Molec. Sci., 2012 2(1)73-78
     doi.org/10.1002/wcms.81
  2. Neese,F.
     Software update: the ORCA program system, version 4.0
     WIRES Comput. Molec. Sci., 2018 8(1)1-6
     doi.org/10.1002/wcms.1327
  3. Neese,F.; Wennmohs,F.; Becker,U.; Riplinger,C.
     The ORCA quantum chemistry program package
     J. Chem. Phys., 2020 152 Art. No. L224108
     doi.org/10.1063/5.0004608

List of optional additional citations

  1. Neese,F.
     Approximate second-order SCF convergence for spin unrestricted wavefunctions
     Chem. Phys. Lett., 2000 325(1-3)93-98
     doi.org/10.1016/s0009-2614(00)00662-x

Timings for individual modules:

Sum of individual times          ...      288.420 sec (=   4.807 min)
Startup calculation              ...        1.221 sec (=   0.020 min)   0.4 %
SCF iterations                   ...       23.142 sec (=   0.386 min)   8.0 %
Property integrals               ...        0.329 sec (=   0.005 min)   0.1 %
Property calculations            ...        0.295 sec (=   0.005 min)   0.1 %
MDCI module                      ...      263.434 sec (=   4.391 min)  91.3 %
                             ****ORCA TERMINATED NORMALLY****
TOTAL RUN TIME: 0 days 0 hours 4 minutes 48 seconds 751 msec
'calc.bibtex' -> '/hsnfs/users/frank/ThermodynamicMap/23Dimethyl/Product/SP/calc.bibtex'
'calc.cpcm' -> '/hsnfs/users/frank/ThermodynamicMap/23Dimethyl/Product/SP/calc.cpcm'
'calc.cpcm_corr' -> '/hsnfs/users/frank/ThermodynamicMap/23Dimethyl/Product/SP/calc.cpcm_corr'
'calc.densities' -> '/hsnfs/users/frank/ThermodynamicMap/23Dimethyl/Product/SP/calc.densities'
'calc.densitiesinfo' -> '/hsnfs/users/frank/ThermodynamicMap/23Dimethyl/Product/SP/calc.densitiesinfo'
'calc.err' -> '/hsnfs/users/frank/ThermodynamicMap/23Dimethyl/Product/SP/calc.err'
'calc.gbw' -> '/hsnfs/users/frank/ThermodynamicMap/23Dimethyl/Product/SP/calc.gbw'
'calc.ges' -> '/hsnfs/users/frank/ThermodynamicMap/23Dimethyl/Product/SP/calc.ges'
'calc.job' -> '/hsnfs/users/frank/ThermodynamicMap/23Dimethyl/Product/SP/calc.job'
'calc.loc' -> '/hsnfs/users/frank/ThermodynamicMap/23Dimethyl/Product/SP/calc.loc'
'calc.property.txt' -> '/hsnfs/users/frank/ThermodynamicMap/23Dimethyl/Product/SP/calc.property.txt'
'calc.xyz' -> '/hsnfs/users/frank/ThermodynamicMap/23Dimethyl/Product/SP/calc.xyz'
cp: cannot stat 'calc.asa.inp': No such file or directory
cp: missing destination file operand after '/hsnfs/users/frank/ThermodynamicMap/23Dimethyl/Product/SP/'
Try 'cp --help' for more information.
cp: cannot stat 'calc.pc.tmp': No such file or directory
cp: cannot stat 'calc.QM2.pc.tmp': No such file or directory
