# Supplementary material for: Bro̷nsted Acid-Catalyzed Reduction of Furans
Source: J Am Chem Soc. 2025 Feb 19;147(9):7932–8. doi: 10.1021/jacs.4c18485 (PMC11887439; doi:10.1021/jacs.4c18485)
Supplement: Supplementary file 2 — ja4c18485_si_002.zip [file ja4c18485_si_002.zip › AllCoordinates/23-Dimethyl-Furan/Product_Dia/calc.mpi8.out]

! Job execution by suborca V 10.00 !
Job started from head1.mpi-muelheim.mpg.de, running /hsnfs/software/orca/orca_stable_directory/orca_stable_20240726/orca on xe30th75.mpi-muelheim.mpg.de in /usr/scratch/frank/calc__8525808 (/bin/ksh)
Job execution start: Fri Jul 26 15:18:13 CEST 2024
Shared library path: /hsnfs/software/openmpi-4.1.0/lib:/hsnfs/software/orca/orca_stable_directory/orca_stable_20240726:/hsnfs/software/themis/llvm-14.0.1/lib::/hsnfs/software/cfour-2.1/lib:/hsnfs/software/orca/orca_stable:/usr/users/openmpi-2.0.4/lib:/opt/intel/lib/intel64:/opt/intel/mkl/lib/intel64
SLURM Job ID is: 8525808
SLURM_JOB_NODELIST: xe30th75
Maxcore enforced by SLURM: 9600 MB per core
Expanded nodelist (1 nodes):
xe30th75

                                 *****************
                                 * O   R   C   A *
                                 *****************

                                            #,                                       
                                            ###                                      
                                            ####                                     
                                            #####                                    
                                            ######                                   
                                           ########,                                 
                                     ,,################,,,,,                         
                               ,,#################################,,                 
                          ,,##########################################,,             
                       ,#########################################, ''#####,          
                    ,#############################################,,   '####,        
                  ,##################################################,,,,####,       
                ,###########''''           ''''###############################       
              ,#####''   ,,,,##########,,,,          '''####'''          '####       
            ,##' ,,,,###########################,,,                        '##       
           ' ,,###''''                  '''############,,,                           
         ,,##''                                '''############,,,,        ,,,,,,###''
      ,#''                                            '''#######################'''  
     '                                                          ''''####''''         
             ,#######,   #######,   ,#######,      ##                                
            ,#'     '#,  ##    ##  ,#'     '#,    #''#        ,####,   ,####,        
            ##       ##  ##   ,#'  ##            #'  '#       #'       #'  '#        
            ##       ##  #######   ##           ,######,      #####,   #    #        
            '#,     ,#'  ##    ##  '#,     ,#' ,#      #,     #,   #   #,  ,#        
             '#######'   ##     ##  '#######'  #'      '#     '####' # '####'        


                #########################################################
                #                        -***-                          #
                #          Department of theory and spectroscopy        #
                #                                                       #
                #                      Frank Neese                      #
                #                                                       #
                #     Directorship, Architecture, Infrastructure        #
                #                    SHARK, DRIVERS                     #
                #        Core code/Algorithms in most modules           #
                #                                                       #
                #        Max Planck Institute fuer Kohlenforschung      #
                #                Kaiser Wilhelm Platz 1                 #
                #                 D-45470 Muelheim/Ruhr                 #
                #                      Germany                          #
                #                                                       #
                #                  All rights reserved                  #
                #                        -***-                          #
                #########################################################


                         Program Version 6.0.x  -   STABLE   -
                                (GIT: $d6293895$)
                ($2024-07-24 15:24:10 +0200 $)

                         (BUILD: $Fri 26 Jul 2024 01:03:43 AM CEST$)


 With contributions from (in alphabetic order):
   Daniel Aravena         : Magnetic Suceptibility
   Michael Atanasov       : Ab Initio Ligand Field Theory (pilot matlab implementation)
   Alexander A. Auer      : GIAO ZORA, VPT2 properties, NMR spectrum
   Ute Becker             : All parallelization in ORCA, NUMFREQ, NUMCALC
   Giovanni Bistoni       : ED, misc. LED, open-shell LED, HFLD
   Martin Brehm           : Molecular dynamics
   Dmytro Bykov           : pre 5.0 version of the SCF Hessian
   Marcos Casanova-Páez   : Triplet and SCS-CIS(D). UHF-(DLPNO)-IP/EA/STEOM-CCSD. UHF-CVS-IP/STEOM-CCSD
   Vijay G. Chilkuri      : MRCI spin determinant printing, contributions to CSF-ICE
   Pauline Colinet        : FMM embedding
   Dipayan Datta          : RHF DLPNO-CCSD density
   Achintya Kumar Dutta   : EOM-CC, STEOM-CC
   Nicolas Foglia         : Exact transition moments, OPA infrastructure, MCD improvements
   Dmitry Ganyushin       : Spin-Orbit,Spin-Spin,Magnetic field MRCI
   Miquel Garcia          : C-PCM and meta-GGA Hessian, CCSD/C-PCM, Gaussian charge scheme
   Tiago L. C. Gouveia    : GS-ROHF, GS-ROCIS
   Yang Guo               : DLPNO-NEVPT2, F12-NEVPT2, CIM, IAO-localization
   Andreas Hansen         : Spin unrestricted coupled pair/coupled cluster methods
   Ingolf Harden          : AUTO-CI MPn and infrastructure 
   Benjamin Helmich-Paris : MC-RPA, TRAH-(SCF,CASSCF), AVAS, COSX integrals, SCF dyn. polar.
   Lee Huntington         : MR-EOM, pCC
   Robert Izsak           : Overlap fitted RIJCOSX, COSX-SCS-MP3, EOM
   Riya Kayal             : Wick's Theorem for AUTO-CI, AUTO-CI UHF-CCSDT
   Emily Kempfer          : AUTO-CI, RHF CISDT and CCSDT
   Christian Kollmar      : KDIIS, OOCD, Brueckner-CCSD(T), CCSD density, CASPT2, CASPT2-K, improved NEVPT2
   Axel Koslowski         : Symmetry handling
   Simone Kossmann        : Meta GGA functionals, TD-DFT gradient, OOMP2, (MP2 Hessian; deprecated post 5.0)
   Lucas Lang             : DCDCAS
   Marvin Lechner         : AUTO-CI (C++ implementation), FIC-MRCC
   Spencer Leger          : CASSCF response
   Dagmar Lenk            : GEPOL surface, SMD, ORCA-2-JSON
   Dimitrios Liakos       : Extrapolation schemes; Compound Job, initial MDCI parallelization
   Dimitrios Manganas     : Further ROCIS development; embedding schemes. LFT, Crystal Embedding
   Dimitrios Pantazis     : SARC Basis sets
   Anastasios Papadopoulos: AUTO-CI, single reference methods and gradients
   Taras Petrenko         : pre 6.0 DFT Hessian and TD-DFT gradient, (ASA, deprecated), ECA, 1-Electron XAS/XES, NRVS
   Peter Pinski           : DLPNO-MP2, DLPNO-MP2 Gradient
   Christoph Reimann      : Effective Core Potentials
   Marius Retegan         : Local ZFS, SOC
   Christoph Riplinger    : Optimizer, TS searches, QM/MM, DLPNO-CCSD(T), (RO)-DLPNO pert. Triples
   Michael Roemelt        : Original ROCIS implementation
   Masaaki Saitow         : Open-shell DLPNO-CCSD energy and density
   Barbara Sandhoefer     : DKH picture change effects
   Kantharuban Sivalingam : CASSCF convergence/infrastructure, NEVPT2 and variants, FIC-MRCI
   Bernardo de Souza      : ESD, SOC TD-DFT
   Georgi Stoychev        : AutoAux, RI-MP2 NMR, DLPNO-MP2 response, X2C
   Van Anh Tran           : RI-MP2 g-tensors
   Willem Van den Heuvel  : Paramagnetic NMR
   Zikuan Wang            : NOTCH, Electric field optimization 
   Frank Wennmohs         : Technical directorship and infrastructure
   Hang Xu                : AUTO-CI-Response properties 


 We gratefully acknowledge several colleagues who have allowed us to
 interface, adapt or use parts of their codes:
   Stefan Grimme, W. Hujo, H. Kruse, P. Pracht,  : VdW corrections, initial TS optimization,
                  C. Bannwarth, S. Ehlert,         DFT functionals, gCP, sTDA/sTD-DF
                  L. Wittmann, M. Mueller
   Ed Valeev, F. Pavosevic, A. Kumar             : LibInt (2-el integral package), F12 methods
   Garnet Chan, S. Sharma, J. Yang, R. Olivares  : DMRG
   Ulf Ekstrom                                   : XCFun DFT Library
   Mihaly Kallay                                 : mrcc  (arbitrary order and MRCC methods)
   Frank Weinhold                                : gennbo (NPA and NBO analysis)
   Simon Mueller                                 : openCOSMO-RS
   Christopher J. Cramer and Donald G. Truhlar   : smd solvation model
   Lars Goerigk                                  : TD-DFT with DH, B97 family of functionals
   V. Asgeirsson, H. Jonsson                     : NEB implementation
   FAccTs GmbH                                   : IRC, NEB, NEB-TS, DLPNO-Multilevel, CI-OPT
                                                   MM, QMMM, 2- and 3-layer-ONIOM, Crystal-QMMM,
                                                   LR-CPCM, SF, NACMEs, symmetry and pop. for TD-DFT,
                                                   nearIR, NL-DFT gradient (VV10), updates on ESD,
                                                   ML-optimized integration grids, MBIS, APM,
                                                   GOAT, DOCKER, SOLVATOR, interface openCOSMO-RS
   S Lehtola, MJT Oliveira, MAL Marques          : LibXC Library
   Liviu Ungur et al                             : ANISO software


 Your calculation uses the libint2 library for the computation of 2-el integrals
 For citations please refer to: http://libint.valeyev.net

 Your ORCA version has been built with support for libXC version: 6.2.2
 For citations please refer to: https://libxc.gitlab.io

 This ORCA versions uses:
   CBLAS   interface :  Fast vector & matrix operations
   LAPACKE interface :  Fast linear algebra routines
   SCALAPACK package :  Parallel linear algebra routines
   Shared memory     :  Shared parallel matrices
   BLAS/LAPACK       :  OpenBLAS 0.3.26  USE64BITINT DYNAMIC_ARCH NO_AFFINITY Haswell SINGLE_THREADED
        Core in use  :  Haswell
   Copyright (c) 2011-2014, The OpenBLAS Project


NOTE: MaxCore=8000 MB was set to SCF,MP2,MDCI,CIPSI,MRCI and CIS
      => If you want to overwrite this, your respective input block should be placed after the MaxCore statement
Your calculation utilizes the atom-pairwise dispersion correction
with the Becke-Johnson damping scheme (D3BJ)


================================================================================

----- Orbital basis set information -----
Your calculation utilizes the basis: def2-SVP
   F. Weigend and R. Ahlrichs, Phys. Chem. Chem. Phys. 7, 3297 (2005).

----- AuxJ basis set information -----
Your calculation utilizes the auxiliary basis: def2/J
   F. Weigend, Phys. Chem. Chem. Phys. 8, 1057 (2006).

----- AuxC basis set information -----
Your calculation utilizes the auxiliary basis: def2-SVP/C
  H-La, Hf-Rn : A. Hellweg, C. Hattig, S. Hofener and W. Klopper, Theor. Chem. Acc. 117, 587 (2007).
        Ce-Lu : J. Chmela and M. E. Harding, Mol. Phys. (2018).

================================================================================
                                        WARNINGS
                       Please study these warnings very carefully!
================================================================================


WARNING: The frozen-core approximation for MP2-gradient calculations is turned on by default.

WARNING: Geometry Optimization
  ===> : Switching off AutoStart
         For restart on a previous wavefunction, please use MOREAD

WARNING: The frozen-core approximation is turned on by default for 
         the MP2 part of double-hybrid DFT.

================================================================================
                                       INPUT FILE
================================================================================
NAME = calc.inp
|  1> ! RI-B2PLYP D3BJ  def2-SVP def2-SVP/C RIJCOSX def2/J  TightOpt NumFreq
|  2> 
|  3> %cpcm
|  4> epsilon 16.7                    # Dielectric constant
|  5> refrac 1.275   
|  6> SURFACETYPE VDW_GAUSSIAN
|  7> end
|  8> 
|  9> %geom
| 10> MaxIter 100
| 11> end
| 12> 
| 13> 
| 14> 
| 15> %PAL NPROCS 8 END
| 16> 
| 17> %maxcore 8000
| 18> 
| 19> 
| 20> *xyz 0 1
| 21> C        2.9803599088      0.0594539340     -1.4453338489                 
| 22> C        2.5834803771     -0.0660703616      0.0357054857                 
| 23> H        1.4728878072     -0.0984999982      0.0807633754                 
| 24> C        3.0806473672      1.0687361117      0.9451593130                 
| 25> H        2.4977886643      1.0243073404      1.8965958472                 
| 26> C        2.9934731179      2.4948339425      0.3956460294                 
| 27> C        4.4657000718      0.5826702383      1.2392992602                 
| 28> C        4.1449362888     -0.8826031818      1.4804308175                 
| 29> O        3.1465352248     -1.2642033783      0.5477283319                 
| 30> H        4.0805101231      0.0843029168     -1.5810082840                 
| 31> H        2.5371800304      0.9731446686     -1.8930070194                 
| 32> H        2.5866370839     -0.8151618220     -2.0051330060                 
| 33> H        3.5947495203      2.6072973758     -0.5306143492                 
| 34> H        3.3840079660      3.2097487765      1.1504088668                 
| 35> H        1.9349913530      2.7499777568      0.1779818667                 
| 36> H        4.9790447139      1.0844339603      2.0871875899                 
| 37> H        5.1009688354      0.6772642390      0.3316948412                 
| 38> H        3.7168396868     -1.0096388224      2.5004424188                 
| 39> H        5.0596224198     -1.5057063114      1.3909595435                 
| 40> *
| 41> 
| 42>                          ****END OF INPUT****
================================================================================

                       *****************************
                       * Geometry Optimization Run *
                       *****************************

Geometry optimization settings:
Update method            Update   .... BFGS
Choice of coordinates    CoordSys .... (2022) Redundant Internals
Initial Hessian          InHess   .... Almloef's Model
Max. no of cycles        MaxIter  .... 100

Convergence Tolerances:
Energy Change            TolE     ....  1.0000e-06 Eh
Max. Gradient            TolMAXG  ....  1.0000e-04 Eh/bohr
RMS Gradient             TolRMSG  ....  3.0000e-05 Eh/bohr
Max. Displacement        TolMAXD  ....  1.0000e-03 bohr
RMS Displacement         TolRMSD  ....  6.0000e-04 bohr
Strict Convergence                .... False

------------------------------------------------------------------------------
                        ORCA OPTIMIZATION COORDINATE SETUP
------------------------------------------------------------------------------

The optimization will be done in redundant internal coordinates (2022)
Making redundant internal coordinates   ...  (2022 redundants) done
Evaluating the initial hessian          ...  (Almloef) done
Evaluating the coordinates              ...  done
Calculating the B-matrix                .... done
Calculating the G-matrix                .... done
Diagonalizing the G-matrix              .... done
The first mode is                       ....   41
The number of degrees of freedom        ....   51

    -----------------------------------------------------------------
                    Redundant Internal Coordinates


    -----------------------------------------------------------------
         Definition                    Initial Value    Approx d2E/dq
    -----------------------------------------------------------------
      1. B(C   1,C   0)                  1.5384         0.362191   
      2. B(H   2,C   1)                  1.1120         0.332167   
      3. B(C   3,C   1)                  1.5369         0.364222   
      4. B(H   4,C   3)                  1.1167         0.326504   
      5. B(C   5,C   3)                  1.5308         0.372492   
      6. B(C   6,C   3)                  1.4970         0.421650   
      7. B(C   7,C   6)                  1.5192         0.388651   
      8. B(O   8,C   7)                  1.4186         0.503831   
      9. B(O   8,C   1)                  1.4194         0.502292   
     10. B(H   9,C   0)                  1.1088         0.336115   
     11. B(H  10,C   0)                  1.1098         0.334840   
     12. B(H  11,C   0)                  1.1106         0.333902   
     13. B(H  12,C   5)                  1.1100         0.334569   
     14. B(H  13,C   5)                  1.1105         0.333934   
     15. B(H  14,C   5)                  1.1103         0.334171   
     16. B(H  15,C   6)                  1.1109         0.333429   
     17. B(H  16,C   6)                  1.1119         0.332298   
     18. B(H  17,C   7)                  1.1135         0.330346   
     19. B(H  18,C   7)                  1.1104         0.334141   
     20. A(C   1,C   0,H  11)          109.2414         0.318715   
     21. A(H   9,C   0,H  10)          109.1729         0.284471   
     22. A(H  10,C   0,H  11)          107.6664         0.284179   
     23. A(H   9,C   0,H  11)          107.9232         0.284347   
     24. A(C   1,C   0,H   9)          112.0616         0.319059   
     25. A(C   1,C   0,H  10)          110.6398         0.318861   
     26. A(H   2,C   1,C   3)          108.7016         0.318735   
     27. A(C   0,C   1,H   2)          107.4002         0.318445   
     28. A(C   0,C   1,O   8)          108.2891         0.377921   
     29. A(C   3,C   1,O   8)          106.3488         0.378287   
     30. A(C   0,C   1,C   3)          115.2123         0.359878   
     31. A(H   2,C   1,O   8)          110.9132         0.334038   
     32. A(H   4,C   3,C   5)          108.2522         0.319009   
     33. A(C   1,C   3,C   6)          100.1261         0.369359   
     34. A(C   1,C   3,C   5)          117.1958         0.361602   
     35. A(C   1,C   3,H   4)          107.8161         0.317843   
     36. A(H   4,C   3,C   6)          107.6133         0.325553   
     37. A(C   5,C   3,C   6)          115.1947         0.370787   
     38. A(H  13,C   5,H  14)          108.6957         0.284095   
     39. A(H  12,C   5,H  14)          109.2396         0.284178   
     40. A(C   3,C   5,H  14)          109.7996         0.320220   
     41. A(H  12,C   5,H  13)          108.1445         0.284147   
     42. A(C   3,C   5,H  13)          109.6170         0.320183   
     43. A(C   3,C   5,H  12)          111.2899         0.320282   
     44. A(C   3,C   6,H  16)          109.9135         0.326497   
     45. A(C   7,C   6,H  15)          114.3329         0.322336   
     46. A(C   3,C   6,H  15)          115.5197         0.326680   
     47. A(C   3,C   6,C   7)           98.5688         0.373509   
     48. A(H  15,C   6,H  16)          108.6971         0.283780   
     49. A(C   7,C   6,H  16)          109.4053         0.322156   
     50. A(C   6,C   7,O   8)          107.6794         0.382772   
     51. A(H  17,C   7,H  18)          109.0568         0.283614   
     52. A(O   8,C   7,H  18)          112.0761         0.334537   
     53. A(C   6,C   7,H  18)          110.7642         0.322449   
     54. A(O   8,C   7,H  17)          107.5190         0.333903   
     55. A(C   6,C   7,H  17)          109.6704         0.321846   
     56. A(C   1,O   8,C   7)          106.8159         0.397770   
     57. D(H   2,C   1,C   0,H  10)     58.7026         0.010516   
     58. D(H   2,C   1,C   0,H   9)   -179.2022         0.010516   
     59. D(C   3,C   1,C   0,H  11)    179.0848         0.010516   
     60. D(C   3,C   1,C   0,H  10)    -62.5590         0.010516   
     61. D(C   3,C   1,C   0,H   9)     59.5362         0.010516   
     62. D(H   2,C   1,C   0,H  11)    -59.6535         0.010516   
     63. D(H   4,C   3,C   1,C   0)    163.9629         0.010626   
     64. D(C   5,C   3,C   1,C   0)     41.6190         0.010626   
     65. D(C   5,C   3,C   1,O   8)    161.5916         0.010626   
     66. D(C   5,C   3,C   1,H   2)    -78.9342         0.010626   
     67. D(H   4,C   3,C   1,H   2)     43.4097         0.010626   
     68. D(H   4,C   3,C   1,O   8)    -76.0645         0.010626   
     69. D(H  12,C   5,C   3,H   4)    177.5081         0.011083   
     70. D(H  12,C   5,C   3,C   6)     57.0258         0.011083   
     71. D(H  12,C   5,C   3,C   1)    -60.3732         0.011083   
     72. D(H  13,C   5,C   3,C   6)    -62.5588         0.011083   
     73. D(H  13,C   5,C   3,H   4)     57.9235         0.011083   
     74. D(H  13,C   5,C   3,C   1)   -179.9578         0.011083   
     75. D(H  15,C   6,C   3,C   5)     68.1529         0.014064   
     76. D(H  15,C   6,C   3,H   4)    -52.6783         0.014064   
     77. D(H  15,C   6,C   3,C   1)   -165.1849         0.014064   
     78. D(C   7,C   6,C   3,C   5)   -169.5933         0.014064   
     79. D(C   7,C   6,C   3,H   4)     69.5755         0.014064   
     80. D(C   7,C   6,C   3,C   1)    -42.9311         0.014064   
     81. D(H  17,C   7,C   6,H  16)    166.9751         0.012012   
     82. D(H  17,C   7,C   6,H  15)     44.8140         0.012012   
     83. D(H  17,C   7,C   6,C   3)    -78.2995         0.012012   
     84. D(O   8,C   7,C   6,H  16)    -76.3156         0.012012   
     85. D(O   8,C   7,C   6,H  15)    161.5233         0.012012   
     86. D(O   8,C   7,C   6,C   3)     38.4098         0.012012   
     87. D(C   7,O   8,C   1,C   0)    111.8772         0.019952   
     88. D(C   1,O   8,C   7,H  18)   -138.3343         0.020078   
     89. D(C   1,O   8,C   7,H  17)    101.8311         0.020078   
     90. D(C   1,O   8,C   7,C   6)    -16.2743         0.020078   
     91. D(C   7,O   8,C   1,C   3)    -12.4900         0.019952   
     92. D(C   7,O   8,C   1,H   2)   -130.5120         0.019952   
    -----------------------------------------------------------------

Number of atoms                         .... 19
Number of degrees of freedom            .... 92


         *************************************************************
         *                GEOMETRY OPTIMIZATION CYCLE   1            *
         *************************************************************
---------------------------------
CARTESIAN COORDINATES (ANGSTROEM)
---------------------------------
  C      2.980360    0.059454   -1.445334
  C      2.583480   -0.066070    0.035705
  H      1.472888   -0.098500    0.080763
  C      3.080647    1.068736    0.945159
  H      2.497789    1.024307    1.896596
  C      2.993473    2.494834    0.395646
  C      4.465700    0.582670    1.239299
  C      4.144936   -0.882603    1.480431
  O      3.146535   -1.264203    0.547728
  H      4.080510    0.084303   -1.581008
  H      2.537180    0.973145   -1.893007
  H      2.586637   -0.815162   -2.005133
  H      3.594750    2.607297   -0.530614
  H      3.384008    3.209749    1.150409
  H      1.934991    2.749978    0.177982
  H      4.979045    1.084434    2.087188
  H      5.100969    0.677264    0.331695
  H      3.716840   -1.009639    2.500442
  H      5.059622   -1.505706    1.390960

----------------------------
CARTESIAN COORDINATES (A.U.)
----------------------------
  NO LB      ZA    FRAG     MASS         X           Y           Z
   0 C     6.0000    0    12.011    5.632064    0.112352   -2.731285
   1 C     6.0000    0    12.011    4.882070   -0.124855    0.067474
   2 H     1.0000    0     1.008    2.783355   -0.186138    0.152621
   3 C     6.0000    0    12.011    5.821580    2.019619    1.786092
   4 H     1.0000    0     1.008    4.720137    1.935660    3.584047
   5 C     6.0000    0    12.011    5.656844    4.714553    0.747663
   6 C     6.0000    0    12.011    8.438950    1.101087    2.341936
   7 C     6.0000    0    12.011    7.832794   -1.667878    2.797609
   8 O     8.0000    0    15.999    5.946090   -2.388998    1.035057
   9 H     1.0000    0     1.008    7.711047    0.159309   -2.987673
  10 H     1.0000    0     1.008    4.794575    1.838977   -3.577265
  11 H     1.0000    0     1.008    4.888036   -1.540433   -3.789152
  12 H     1.0000    0     1.008    6.793092    4.927078   -1.002716
  13 H     1.0000    0     1.008    6.394848    6.065546    2.173958
  14 H     1.0000    0     1.008    3.656604    5.196705    0.336337
  15 H     1.0000    0     1.008    9.409031    2.049283    3.944213
  16 H     1.0000    0     1.008    9.639434    1.279844    0.626812
  17 H     1.0000    0     1.008    7.023809   -1.907941    4.725151
  18 H     1.0000    0     1.008    9.561301   -2.845373    2.628533

--------------------------------
INTERNAL COORDINATES (ANGSTROEM)
--------------------------------
 C      0   0   0     0.000000000000     0.00000000     0.00000000
 C      1   0   0     1.538423615946     0.00000000     0.00000000
 H      2   1   0     1.111979204424   107.40024796     0.00000000
 C      2   1   3     1.536901757394   115.21233650   238.73834805
 H      4   2   1     1.116660047587   107.81606460   163.96285680
 C      4   2   1     1.530790391140   117.19576476    41.61897005
 C      4   2   1     1.497046871792   100.12611175   276.31258117
 C      7   4   2     1.519230077395    98.56876673   317.06888913
 O      8   7   4     1.418575807354   107.67937233    38.40977342
 H      1   2   3     1.108763057786   112.06164608   180.79782920
 H      1   2   3     1.109797472829   110.63980309    58.70260805
 H      1   2   3     1.110560885220   109.24139443   300.34646481
 H      6   4   2     1.110017848900   111.28994779   299.62680973
 H      6   4   2     1.110534838793   109.61700758   180.04218179
 H      6   4   2     1.110342154620   109.79958892    60.70220257
 H      7   4   2     1.110947421766   115.51971987   194.81508054
 H      7   4   2     1.111872388524   109.91350107    71.39632235
 H      8   7   4     1.113475828841   109.67042068   281.70046747
 H      8   7   4     1.110366307681   110.76415499   161.27886159

---------------------------
INTERNAL COORDINATES (A.U.)
---------------------------
 C      0   0   0     0.000000000000     0.00000000     0.00000000
 C      1   0   0     2.907199312095     0.00000000     0.00000000
 H      2   1   0     2.101336162977   107.40024796     0.00000000
 C      2   1   3     2.904323416216   115.21233650   238.73834805
 H      4   2   1     2.110181674630   107.81606460   163.96285680
 C      4   2   1     2.892774607693   117.19576476    41.61897005
 C      4   2   1     2.829008597331   100.12611175   276.31258117
 C      7   4   2     2.870928780693    98.56876673   317.06888913
 O      8   7   4     2.680719776105   107.67937233    38.40977342
 H      1   2   3     2.095258526624   112.06164608   180.79782920
 H      1   2   3     2.097213287765   110.63980309    58.70260805
 H      1   2   3     2.098655928111   109.24139443   300.34646481
 H      6   4   2     2.097629738186   111.28994779   299.62680973
 H      6   4   2     2.098606707498   109.61700758   180.04218179
 H      6   4   2     2.098242587179   109.79958892    60.70220257
 H      7   4   2     2.099386376324   115.51971987   194.81508054
 H      7   4   2     2.101134310180   109.91350107    71.39632235
 H      8   7   4     2.104164373250   109.67042068   281.70046747
 H      8   7   4     2.098288229850   110.76415499   161.27886159

---------------------
BASIS SET INFORMATION
---------------------
There are 3 groups of distinct atoms

 Group   1 Type C   : 7s4p1d contracted to 3s2p1d pattern {511/31/1}
 Group   2 Type H   : 4s1p contracted to 2s1p pattern {31/1}
 Group   3 Type O   : 7s4p1d contracted to 3s2p1d pattern {511/31/1}

Atom   0C    basis set group =>   1
Atom   1C    basis set group =>   1
Atom   2H    basis set group =>   2
Atom   3C    basis set group =>   1
Atom   4H    basis set group =>   2
Atom   5C    basis set group =>   1
Atom   6C    basis set group =>   1
Atom   7C    basis set group =>   1
Atom   8O    basis set group =>   3
Atom   9H    basis set group =>   2
Atom  10H    basis set group =>   2
Atom  11H    basis set group =>   2
Atom  12H    basis set group =>   2
Atom  13H    basis set group =>   2
Atom  14H    basis set group =>   2
Atom  15H    basis set group =>   2
Atom  16H    basis set group =>   2
Atom  17H    basis set group =>   2
Atom  18H    basis set group =>   2
---------------------------------
AUXILIARY/J BASIS SET INFORMATION
---------------------------------
There are 3 groups of distinct atoms

 Group   1 Type C   : 12s5p4d2f1g contracted to 6s4p3d1f1g pattern {711111/2111/211/2/1}
 Group   2 Type H   : 5s2p1d contracted to 3s1p1d pattern {311/2/1}
 Group   3 Type O   : 12s5p4d2f1g contracted to 6s4p3d1f1g pattern {711111/2111/211/2/1}

Atom   0C    basis set group =>   1
Atom   1C    basis set group =>   1
Atom   2H    basis set group =>   2
Atom   3C    basis set group =>   1
Atom   4H    basis set group =>   2
Atom   5C    basis set group =>   1
Atom   6C    basis set group =>   1
Atom   7C    basis set group =>   1
Atom   8O    basis set group =>   3
Atom   9H    basis set group =>   2
Atom  10H    basis set group =>   2
Atom  11H    basis set group =>   2
Atom  12H    basis set group =>   2
Atom  13H    basis set group =>   2
Atom  14H    basis set group =>   2
Atom  15H    basis set group =>   2
Atom  16H    basis set group =>   2
Atom  17H    basis set group =>   2
Atom  18H    basis set group =>   2
---------------------------------
AUXILIARY/C BASIS SET INFORMATION
---------------------------------
There are 3 groups of distinct atoms

 Group   1 Type C   : 8s6p5d3f contracted to 6s5p4d1f pattern {311111/21111/2111/3}
 Group   2 Type H   : 4s3p2d contracted to 3s2p1d pattern {211/21/2}
 Group   3 Type O   : 8s6p5d3f contracted to 6s5p4d1f pattern {311111/21111/2111/3}

Atom   0C    basis set group =>   1
Atom   1C    basis set group =>   1
Atom   2H    basis set group =>   2
Atom   3C    basis set group =>   1
Atom   4H    basis set group =>   2
Atom   5C    basis set group =>   1
Atom   6C    basis set group =>   1
Atom   7C    basis set group =>   1
Atom   8O    basis set group =>   3
Atom   9H    basis set group =>   2
Atom  10H    basis set group =>   2
Atom  11H    basis set group =>   2
Atom  12H    basis set group =>   2
Atom  13H    basis set group =>   2
Atom  14H    basis set group =>   2
Atom  15H    basis set group =>   2
Atom  16H    basis set group =>   2
Atom  17H    basis set group =>   2
Atom  18H    basis set group =>   2


           ************************************************************
           *        Program running with 8 parallel MPI-processes     *
           *              working on a common directory               *
           ************************************************************
------------------------------------------------------------------------------
                             ORCA STARTUP CALCULATIONS
                           -- RI-GTO INTEGRALS CHOSEN --
------------------------------------------------------------------------------
------------------------------------------------------------------------------
                   ___                                                        
                  /   \      - P O W E R E D   B Y -                         
                 /     \                                                     
                 |  |  |   _    _      __       _____    __    __             
                 |  |  |  | |  | |    /  \     |  _  \  |  |  /  |          
                  \  \/   | |  | |   /    \    | | | |  |  | /  /          
                 / \  \   | |__| |  /  /\  \   | |_| |  |  |/  /          
                |  |  |   |  __  | /  /__\  \  |    /   |      \           
                |  |  |   | |  | | |   __   |  |    \   |  |\   \          
                \     /   | |  | | |  |  |  |  | |\  \  |  | \   \       
                 \___/    |_|  |_| |__|  |__|  |_| \__\ |__|  \__/        
                                                                              
                      - O R C A' S   B I G   F R I E N D -                    
                                      &                                       
                       - I N T E G R A L  F E E D E R -                       
                                                                              
 v1 FN, 2020, v2 2021, v3 2022-2024                                           
------------------------------------------------------------------------------


----------------------
SHARK INTEGRAL PACKAGE
----------------------

Number of atoms                             ...     19
Number of basis functions                   ...    158
Number of shells                            ...     78
Maximum angular momentum                    ...      2
Integral batch strategy                     ... SHARK/LIBINT Hybrid
RI-J (if used) integral strategy            ... SPLIT-RIJ (Revised 2003 algorithm where possible)
Printlevel                                  ...      1
Contraction scheme used                     ... SEGMENTED contraction
Prescreening option                         ... SCHWARTZ
   Thresh                                   ... 1.000e-12
   Tcut                                     ... 1.000e-14
   Tpresel                                  ... 1.000e-14 
Coulomb Range Separation                    ... NOT USED
Exchange Range Separation                   ... NOT USED
Multipole approximations                    ... NOT USED
Finite Nucleus Model                        ... NOT USED
CABS basis                                  ... NOT available
Auxiliary Coulomb fitting basis             ... AVAILABLE
   # of basis functions in Aux-J            ...    475
   # of shells in Aux-J                     ...    165
   Maximum angular momentum in Aux-J        ...      4
Auxiliary J/K fitting basis                 ... NOT available
Auxiliary Correlation fitting basis         ... AVAILABLE
   # of basis functions in Aux-C            ...    504
   # of shells in Aux-C                     ...    184
   Maximum angular momentum in Aux-C        ...      3
Auxiliary 'external' fitting basis          ... NOT available

Checking pre-screening integrals            ... done (  0.0 sec) Dimension = 78
Check shell pair data                       ... done (  0.0 sec)
Shell pair information
Shell pair cut-off parameter TPreSel        ...   1.0e-14
Total number of shell pairs                 ...      3081
Shell pairs after pre-screening             ...      3044
Total number of primitive shell pairs       ...     10567
Primitive shell pairs kept                  ...      8300
          la=0 lb=0:   1020 shell pairs
          la=1 lb=0:   1153 shell pairs
          la=1 lb=1:    348 shell pairs
          la=2 lb=0:    313 shell pairs
          la=2 lb=1:    182 shell pairs
          la=2 lb=2:     28 shell pairs

Calculating one electron integrals          ... done (  0.0 sec)
Calculating RI/J V-Matrix + Cholesky decomp.... done (  0.0 sec)
Calculating RI/C V-Matrix + Cholesky decomp.... done (  0.0 sec)
Calculating Nuclear repulsion               ... done (  0.0 sec) ENN=    337.000553843454 Eh

Diagonalization of the overlap matrix:
Smallest eigenvalue                        ... 1.166e-03
Time for diagonalization                   ...    0.009 sec
Threshold for overlap eigenvalues          ... 1.000e-07
Number of eigenvalues below threshold      ... 0
Time for construction of square roots      ...    0.002 sec
Total time needed                          ...    0.011 sec

-------------------
DFT GRID GENERATION
-------------------

General Integration Accuracy     IntAcc      ... 4.388
Radial Grid Type                 RadialGrid  ... OptM3 with GC (2021)
Angular Grid (max. ang.)         AngularGrid ... 4 (Lebedev-302)
Angular grid pruning method      GridPruning ... 4 (adaptive)
Weight generation scheme         WeightScheme... mBecke (2022)
Basis function cutoff            BFCut       ... 1.0000e-12
Integration weight cutoff        WCut        ... 1.0000e-14
Partially contracted basis set               ... off
Rotationally invariant grid construction     ... off
Angular grids for H and He will be reduced by one unit

Total number of grid points                  ...    80269
Total number of batches                      ...     1263
Average number of points per batch           ...       63
Average number of grid points per atom       ...     4225

--------------------
COSX GRID GENERATION
--------------------

GRIDX 1
-------
General Integration Accuracy     IntAcc      ... 3.816
Radial Grid Type                 RadialGrid  ... OptM3 with GC (2021)
Angular Grid (max. ang.)         AngularGrid ... 1 (Lebedev-50)
Angular grid pruning method      GridPruning ... 4 (adaptive)
Weight generation scheme         WeightScheme... mBecke (2022)
Basis function cutoff            BFCut       ... 1.0000e-12
Integration weight cutoff        WCut        ... 1.0000e-14
Partially contracted basis set               ... on
Rotationally invariant grid construction     ... off
Angular grids for H and He will be reduced by one unit

Total number of grid points                  ...    10302
Total number of batches                      ...       94
Average number of points per batch           ...      109
Average number of grid points per atom       ...      542
UseSFitting                                  ... on

GRIDX 2
-------
General Integration Accuracy     IntAcc      ... 4.020
Radial Grid Type                 RadialGrid  ... OptM3 with GC (2021)
Angular Grid (max. ang.)         AngularGrid ... 2 (Lebedev-110)
Angular grid pruning method      GridPruning ... 4 (adaptive)
Weight generation scheme         WeightScheme... mBecke (2022)
Basis function cutoff            BFCut       ... 1.0000e-12
Integration weight cutoff        WCut        ... 1.0000e-14
Partially contracted basis set               ... on
Rotationally invariant grid construction     ... off
Angular grids for H and He will be reduced by one unit

Total number of grid points                  ...    21457
Total number of batches                      ...      179
Average number of points per batch           ...      119
Average number of grid points per atom       ...     1129
UseSFitting                                  ... on

GRIDX 3
-------
General Integration Accuracy     IntAcc      ... 4.338
Radial Grid Type                 RadialGrid  ... OptM3 with GC (2021)
Angular Grid (max. ang.)         AngularGrid ... 3 (Lebedev-194)
Angular grid pruning method      GridPruning ... 4 (adaptive)
Weight generation scheme         WeightScheme... mBecke (2022)
Basis function cutoff            BFCut       ... 1.0000e-12
Integration weight cutoff        WCut        ... 1.0000e-14
Partially contracted basis set               ... on
Rotationally invariant grid construction     ... off
Angular grids for H and He will be reduced by one unit

Total number of grid points                  ...    46794
Total number of batches                      ...      376
Average number of points per batch           ...      124
Average number of grid points per atom       ...     2463
UseSFitting                                  ... on
Initializing property integral containers    ... done (  0.0 sec)

SHARK setup successfully completed in   0.8 seconds

Maximum memory used throughout the entire STARTUP-calculation: 22.5 MB


           ************************************************************
           *        Program running with 8 parallel MPI-processes     *
           *              working on a common directory               *
           ************************************************************
-------------------------------------------------------------------------------
                                 ORCA GUESS
                   Start orbitals & Density for SCF / CASSCF
-------------------------------------------------------------------------------

------------
SCF SETTINGS
------------
Hamiltonian:
 Density Functional     Method          .... DFT(GTOs)
 Exchange Functional    Exchange        .... B88
   X-Alpha parameter    XAlpha          ....  0.666667
   Becke's b parameter  XBeta           ....  0.004200
 Correlation Functional Correlation     .... LYP
 LDA part of GGA corr.  LDAOpt          .... VWN-3
 Gradients option       PostSCFGGA      .... off
 Hybrid DFT is turned on
   Fraction HF Exchange ScalHFX         ....  0.530000
   Scaling of DF-GGA-X  ScalDFX         ....  0.470000
   Scaling of DF-GGA-C  ScalDFC         ....  0.730000
   Scaling of DF-LDA-C  ScalLDAC        ....  0.730000
   Perturbative correction              ....  0.270000
   NL short-range parameter             ....  7.800000
 RI-approximation to the Coulomb term is turned on
   Number of AuxJ basis functions       .... 475
   RIJ-COSX (HFX calculated with COS-X)).... on


General Settings:
 Integral files         IntName         .... calc
 Hartree-Fock type      HFTyp           .... RHF
 Total Charge           Charge          ....    0
 Multiplicity           Mult            ....    1
 Number of Electrons    NEL             ....   56
 Basis Dimension        Dim             ....  158
 Nuclear Repulsion      ENuc            ....    337.0005538435 Eh

Convergence Acceleration:
 AO-DIIS                CNVDIIS         .... on
   Start iteration      DIISMaxIt       ....    12
   Startup error        DIISStart       ....  0.200000
   # of expansion vecs  DIISMaxEq       ....     5
   Bias factor          DIISBfac        ....   1.050
   Max. coefficient     DIISMaxC        ....  10.000
 MO-DIIS                CNVKDIIS        .... off
 Trust-Rad. Augm. Hess. CNVTRAH         .... auto
   Auto Start mean grad. ratio tolernc. ....  1.125000
   Auto Start start iteration           ....    50
   Auto Start num. interpolation iter.  ....    10
   Max. Number of Micro iterations      ....    24
   Max. Number of Macro iterations      .... Maxiter - #DIIS iter
   Number of Davidson start vectors     ....     2
   Converg. threshold    (grad. norm)   ....   2.000e-06
   Grad. Scal. Fac. for Micro threshold ....   0.100
   Minimum threshold for Micro iter.    ....   1.000e-02
   NR start threshold (gradient norm)   ....   1.000e-04
   Initial trust radius                 ....   0.400
   Minimum AH scaling param. (alpha)    ....   1.000
   Maximum AH scaling param. (alpha)    .... 1000.000
   Quad. conv. algorithm                .... NR
   White noise on init. David. guess    .... on
   Maximum white noise                  ....   0.010
   Pseudo random numbers                .... off
   Inactive MOs                         .... canonical
   Orbital update algorithm             .... Taylor
   Preconditioner                       .... Diag
   Full preconditioner red. dimension   ....   250
 SOSCF                  CNVSOSCF        .... on
   Start iteration      SOSCFMaxIt      ....   150
   Startup grad/error   SOSCFStart      ....  0.003300
   Hessian update       SOSCFHessUp     .... L-BFGS
 Level Shifting         CNVShift        .... on
   Level shift para.    LevelShift      ....    0.2500
   Turn off err/grad.   ShiftErr        ....    0.0010
 Zerner damping         CNVZerner       .... off
 Static damping         CNVDamp         .... on
   Fraction old density DampFac         ....    0.7000
   Max. Damping (<1)    DampMax         ....    0.9800
   Min. Damping (>=0)   DampMin         ....    0.0000
   Turn off err/grad.   DampErr         ....    0.1000

SCF Procedure:
 Maximum # iterations   MaxIter         ....   125
 SCF integral mode      SCFMode         .... Direct
   Integral package                     .... SHARK and LIBINT hybrid scheme
 Reset frequency        DirectResetFreq ....    20
 Integral Threshold     Thresh          ....  1.000e-12 Eh
 Primitive CutOff       TCut            ....  1.000e-14 Eh

Convergence Tolerance:
 Convergence Check Mode ConvCheckMode   .... Total+1el-Energy
 Convergence forced     ConvForced      .... 0
 Energy Change          TolE            ....  1.000e-09 Eh
 1-El. energy change                    ....  1.000e-06 Eh
 Orbital Gradient       TolG            ....  2.000e-06
 Orbital Rotation angle TolX            ....  2.000e-06
 DIIS Error             TolErr          ....  1.000e-08

------------------------------
INITIAL GUESS: MODEL POTENTIAL
------------------------------
Loading Hartree-Fock densities                     ... done
Calculating cut-offs                               ... done
Initializing the effective Hamiltonian             ... done
Setting up the integral package (SHARK)            ... done
Starting the Coulomb interaction                   ... done (   0.0 sec)
Making the grid                                    ... done (   0.1 sec)
Mapping shells                                     ... done
Starting the XC term evaluation                    ... done (   0.0 sec)
  promolecular density results
     # of electrons  =     55.990869319
     EX              =    -42.622110212
     EC              =     -0.604656766
     EX+EC           =    -43.226766978
Transforming the Hamiltonian                       ... done (   0.0 sec)
Diagonalizing the Hamiltonian                      ... done (   0.0 sec)
Back transforming the eigenvectors                 ... done (   0.0 sec)
Now organizing SCF variables                       ... done
                      ------------------
                      INITIAL GUESS DONE (   0.2 sec)
                      ------------------
             **** ENERGY FILE WAS UPDATED (calc.en.tmp) ****
Finished Guess after   0.4 sec
Maximum memory used throughout the entire GUESS-calculation: 12.3 MB


           ************************************************************
           *        Program running with 8 parallel MPI-processes     *
           *              working on a common directory               *
           ************************************************************

-------------------------------------------------------------------------------------------
                                      ORCA LEAN-SCF
                              memory conserving SCF solver
-------------------------------------------------------------------------------------------

--------------------
CPCM SOLVATION MODEL
--------------------
CPCM parameters:
  Epsilon                                         ...      16.7000
  Refrac                                          ...       1.2750
  Rsolv                                           ...       1.3000
  Surface type                                    ... GAUSSIAN VDW
  Discretization scheme                           ... Constant charge density
    Threshold for H atoms                         ...       5.0000 (charges/Ang^2)
    Threshold for non-H atoms                     ...       5.0000 (charges/Ang^2)
  Epsilon function type                           ...         CPCM
Solvent:                                          ... CUSTOM
Radii:
  Scheme                                          ... Element-dependent radii
  Radius for C  used is    3.8550 Bohr (=   2.0400 Ang.)
  Radius for H  used is    2.4944 Bohr (=   1.3200 Ang.)
  Radius for O  used is    3.4469 Bohr (=   1.8240 Ang.)
Calculating surface                               ...        done! (  0.0s)
Cavity surface points                             ...         1543
Cavity Volume                                     ...     952.5120
Cavity Surface-area                               ...     547.0799
Calculating surface distance matrix               ...        done! (  0.0s)
Performing Cholesky decomposition & store         ...        done! (  0.1s)
Overall time for CPCM initialization              ...                 0.1s

----------------------------------------D-I-I-S--------------------------------------------
Iteration    Energy (Eh)           Delta-E    RMSDP     MaxDP     DIISErr   Damp  Time(sec)
-------------------------------------------------------------------------------------------
               ***  Starting incremental Fock matrix formation  ***
    1    -309.9552002612580281     0.00e+00  3.04e-03  7.30e-02  1.66e-01  0.700   0.8
    2    -310.0387076146969321    -8.35e-02  2.19e-03  4.90e-02  9.86e-02  0.700   0.5
                               ***Turning on AO-DIIS***
    3    -310.0812944135628868    -4.26e-02  1.09e-03  2.15e-02  4.97e-02  0.700   0.5
    4    -310.1064925761479572    -2.52e-02  2.39e-03  5.38e-02  3.05e-02  0.000   0.5
                              *** Initializing SOSCF ***
---------------------------------------S-O-S-C-F--------------------------------------
Iteration    Energy (Eh)           Delta-E    RMSDP     MaxDP     MaxGrad    Time(sec)
--------------------------------------------------------------------------------------
    5    -310.1600998079971987    -5.36e-02  1.73e-04  3.03e-03  2.76e-03     0.5
               *** Restarting incremental Fock matrix formation ***
    6    -310.1601889944392951    -8.92e-05  1.14e-04  2.04e-03  3.11e-04     0.7
    7    -310.1601940768312033    -5.08e-06  3.01e-05  6.98e-04  2.26e-04     0.6
    8    -310.1601975028606830    -3.43e-06  4.97e-06  1.04e-04  2.52e-05     0.6
    9    -310.1601975112367882    -8.38e-09  1.93e-06  4.35e-05  2.06e-05     0.6
   10    -310.1601975270417597    -1.58e-08  3.47e-07  5.59e-06  1.10e-06     0.6
   11    -310.1601975267809621     2.61e-10  1.25e-07  3.09e-06  1.06e-06     0.5
                 **** Energy Check signals convergence ****

               *****************************************************
               *                     SUCCESS                       *
               *           SCF CONVERGED AFTER  11 CYCLES          *
               *****************************************************

Recomputing exchange energy using gridx3       ... done (    0.952 sec)
Old exchange energy                            :    -23.104723544 Eh
New exchange energy                            :    -23.104725523 Eh
Exchange energy change after final integration :     -0.000001980 Eh
Total energy after final integration           :   -310.160199506 Eh
             **** ENERGY FILE WAS UPDATED (calc.en.tmp) ****

----------------
TOTAL SCF ENERGY
----------------

Total Energy       :       -310.16019950647433 Eh           -8439.88810 eV

Components:
Nuclear Repulsion  :        337.00055384345364 Eh            9170.25128 eV
Electronic Energy  :       -647.15509148962519 Eh          -17609.98531 eV
One Electron Energy:      -1087.52482463120964 Eh          -29593.05496 eV
Two Electron Energy:        440.36973314158439 Eh           11983.06965 eV
CPCM Dielectric    :         -0.00565988060936 Eh              -0.15401 eV

Virial components:
Potential Energy   :       -617.47891923573832 Eh          -16802.45561 eV
Kinetic Energy     :        307.31871972926399 Eh            8362.56751 eV
Virial Ratio       :          2.00924603545047

DFT components:
N(Alpha)           :       27.999984821372 electrons
N(Beta)            :       27.999984821372 electrons
N(Total)           :       55.999969642744 electrons
E(X)               :      -20.492510056330 Eh       
E(C)               :       -1.347439023420 Eh       
E(XC)              :      -21.839949079750 Eh       

CPCM Solvation Model Properties:
Surface-charge          :         -0.02309057555182
Corrected charge        :          0.00000000000000
Outlying charge corr.   :          0.00003942669670 Eh               0.00107 eV
Free-energy (cav+disp)  :  This term is not implemented in the current solvation scheme

---------------
SCF CONVERGENCE
---------------

  Last Energy change         ...   -2.6080e-10  Tolerance :   1.0000e-09
  Last MAX-Density change    ...    3.0855e-06  Tolerance :   1.0000e-08
  Last RMS-Density change    ...    1.2532e-07  Tolerance :   1.0000e-09
  Last DIIS Error            ...    2.7618e-03  Tolerance :   1.0000e-08
  Last Orbital Gradient      ...    1.0612e-06  Tolerance :   2.0000e-06
  Last Orbital Rotation      ...    8.5479e-07  Tolerance :   2.0000e-06


----------------
ORBITAL ENERGIES
----------------

  NO   OCC          E(Eh)            E(eV) 
   0   2.0000     -19.719640      -536.5987 
   1   2.0000     -10.665527      -290.2238 
   2   2.0000     -10.662017      -290.1282 
   3   2.0000     -10.618903      -288.9551 
   4   2.0000     -10.615842      -288.8718 
   5   2.0000     -10.612910      -288.7920 
   6   2.0000     -10.610863      -288.7362 
   7   2.0000      -1.169138       -31.8139 
   8   2.0000      -0.914625       -24.8882 
   9   2.0000      -0.857619       -23.3370 
  10   2.0000      -0.793814       -21.6008 
  11   2.0000      -0.741258       -20.1707 
  12   2.0000      -0.669798       -18.2261 
  13   2.0000      -0.624217       -16.9858 
  14   2.0000      -0.579563       -15.7707 
  15   2.0000      -0.546592       -14.8735 
  16   2.0000      -0.520476       -14.1629 
  17   2.0000      -0.492186       -13.3931 
  18   2.0000      -0.472635       -12.8610 
  19   2.0000      -0.456592       -12.4245 
  20   2.0000      -0.448245       -12.1974 
  21   2.0000      -0.439804       -11.9677 
  22   2.0000      -0.422965       -11.5095 
  23   2.0000      -0.410081       -11.1589 
  24   2.0000      -0.384037       -10.4502 
  25   2.0000      -0.373665       -10.1679 
  26   2.0000      -0.357196        -9.7198 
  27   2.0000      -0.313548        -8.5321 
  28   0.0000       0.104445         2.8421 
  29   0.0000       0.126271         3.4360 
  30   0.0000       0.134674         3.6647 
  31   0.0000       0.156277         4.2525 
  32   0.0000       0.172638         4.6977 
  33   0.0000       0.182535         4.9670 
  34   0.0000       0.189710         5.1623 
  35   0.0000       0.195064         5.3080 
  36   0.0000       0.205343         5.5877 
  37   0.0000       0.211173         5.7463 
  38   0.0000       0.224215         6.1012 
*Only the first 10 virtual orbitals were printed.

                    ********************************
                    * MULLIKEN POPULATION ANALYSIS *
                    ********************************

-----------------------
MULLIKEN ATOMIC CHARGES
-----------------------
   0 C :    0.011601
   1 C :    0.152687
   2 H :    0.009887
   3 C :   -0.223276
   4 H :    0.027343
   5 C :    0.048412
   6 C :   -0.036361
   7 C :    0.263111
   8 O :   -0.506051
   9 H :    0.021509
  10 H :    0.027448
  11 H :    0.027114
  12 H :    0.028032
  13 H :    0.027927
  14 H :    0.029187
  15 H :    0.037283
  16 H :    0.027881
  17 H :    0.006265
  18 H :    0.020000
Sum of atomic charges:   -0.0000000

--------------------------------
MULLIKEN REDUCED ORBITAL CHARGES
--------------------------------
  0 C s       :     3.012599  s :     3.012599
      pz      :     0.949654  p :     2.945395
      px      :     0.997444
      py      :     0.998296
      dz2     :     0.008020  d :     0.030406
      dxz     :     0.004432
      dyz     :     0.006527
      dx2y2   :     0.007572
      dxy     :     0.003855

  1 C s       :     3.061378  s :     3.061378
      pz      :     0.941832  p :     2.711133
      px      :     1.002355
      py      :     0.766946
      dz2     :     0.017056  d :     0.074802
      dxz     :     0.008303
      dyz     :     0.018651
      dx2y2   :     0.017703
      dxy     :     0.013088

  2 H s       :     0.969173  s :     0.969173
      pz      :     0.003081  p :     0.020940
      px      :     0.015676
      py      :     0.002182

  3 C s       :     3.170989  s :     3.170989
      pz      :     1.003141  p :     3.002841
      px      :     0.984584
      py      :     1.015116
      dz2     :     0.007872  d :     0.049446
      dxz     :     0.009556
      dyz     :     0.010525
      dx2y2   :     0.012207
      dxy     :     0.009285

  4 H s       :     0.951573  s :     0.951573
      pz      :     0.011947  p :     0.021084
      px      :     0.006548
      py      :     0.002589

  5 C s       :     2.989866  s :     2.989866
      pz      :     0.991850  p :     2.930318
      px      :     0.993128
      py      :     0.945340
      dz2     :     0.004959  d :     0.031404
      dxz     :     0.006232
      dyz     :     0.007549
      dx2y2   :     0.008635
      dxy     :     0.004029

  6 C s       :     3.062022  s :     3.062022
      pz      :     0.994229  p :     2.933818
      px      :     0.973018
      py      :     0.966571
      dz2     :     0.006769  d :     0.040521
      dxz     :     0.011055
      dyz     :     0.004888
      dx2y2   :     0.010721
      dxy     :     0.007088

  7 C s       :     2.989436  s :     2.989436
      pz      :     0.866375  p :     2.679899
      px      :     0.849069
      py      :     0.964455
      dz2     :     0.017606  d :     0.067554
      dxz     :     0.016710
      dyz     :     0.007385
      dx2y2   :     0.012007
      dxy     :     0.013847

  8 O s       :     3.785167  s :     3.785167
      pz      :     1.611886  p :     4.704344
      px      :     1.544397
      py      :     1.548062
      dz2     :     0.002619  d :     0.016540
      dxz     :     0.002647
      dyz     :     0.003377
      dx2y2   :     0.003976
      dxy     :     0.003920

  9 H s       :     0.954690  s :     0.954690
      pz      :     0.003740  p :     0.023801
      px      :     0.015569
      py      :     0.004493

 10 H s       :     0.948780  s :     0.948780
      pz      :     0.005634  p :     0.023772
      px      :     0.006041
      py      :     0.012097

 11 H s       :     0.949249  s :     0.949249
      pz      :     0.006528  p :     0.023638
      px      :     0.005729
      py      :     0.011381

 12 H s       :     0.948395  s :     0.948395
      pz      :     0.012265  p :     0.023573
      px      :     0.007594
      py      :     0.003714

 13 H s       :     0.948453  s :     0.948453
      pz      :     0.009390  p :     0.023620
      px      :     0.005785
      py      :     0.008446

 14 H s       :     0.947200  s :     0.947200
      pz      :     0.004724  p :     0.023612
      px      :     0.014514
      py      :     0.004375

 15 H s       :     0.940070  s :     0.940070
      pz      :     0.010929  p :     0.022647
      px      :     0.005976
      py      :     0.005741

 16 H s       :     0.949330  s :     0.949330
      pz      :     0.011787  p :     0.022788
      px      :     0.007482
      py      :     0.003520

 17 H s       :     0.972100  s :     0.972100
      pz      :     0.013261  p :     0.021635
      px      :     0.004709
      py      :     0.003666

 18 H s       :     0.957756  s :     0.957756
      pz      :     0.003043  p :     0.022243
      px      :     0.011912
      py      :     0.007288


                     *******************************
                     * LOEWDIN POPULATION ANALYSIS *
                     *******************************

----------------------
LOEWDIN ATOMIC CHARGES
----------------------
   0 C :   -0.062559
   1 C :    0.079364
   2 H :    0.012091
   3 C :   -0.050389
   4 H :    0.026155
   5 C :   -0.044082
   6 C :   -0.040674
   7 C :    0.095370
   8 O :   -0.232352
   9 H :    0.020954
  10 H :    0.025005
  11 H :    0.025063
  12 H :    0.023058
  13 H :    0.026787
  14 H :    0.024296
  15 H :    0.029863
  16 H :    0.022930
  17 H :    0.006095
  18 H :    0.013025

-------------------------------
LOEWDIN REDUCED ORBITAL CHARGES
-------------------------------
  0 C s       :     2.855518  s :     2.855518
      pz      :     1.021944  p :     3.134028
      px      :     1.055995
      py      :     1.056089
      dz2     :     0.020278  d :     0.073013
      dxz     :     0.009981
      dyz     :     0.015800
      dx2y2   :     0.017943
      dxy     :     0.009011

  1 C s       :     2.850212  s :     2.850212
      pz      :     1.009409  p :     2.907613
      px      :     1.022968
      py      :     0.875236
      dz2     :     0.040047  d :     0.162811
      dxz     :     0.015123
      dyz     :     0.039778
      dx2y2   :     0.039554
      dxy     :     0.028310

  2 H s       :     0.924620  s :     0.924620
      pz      :     0.011836  p :     0.063290
      px      :     0.042489
      py      :     0.008964

  3 C s       :     2.843726  s :     2.843726
      pz      :     1.036277  p :     3.093810
      px      :     1.035444
      py      :     1.022088
      dz2     :     0.017565  d :     0.112854
      dxz     :     0.021972
      dyz     :     0.024454
      dx2y2   :     0.028763
      dxy     :     0.020101

  4 H s       :     0.909892  s :     0.909892
      pz      :     0.032469  p :     0.063954
      px      :     0.019733
      py      :     0.011752

  5 C s       :     2.844734  s :     2.844734
      pz      :     1.052086  p :     3.124351
      px      :     1.053000
      py      :     1.019265
      dz2     :     0.011619  d :     0.074997
      dxz     :     0.014737
      dyz     :     0.017921
      dx2y2   :     0.021275
      dxy     :     0.009445

  6 C s       :     2.841435  s :     2.841435
      pz      :     1.049716  p :     3.103304
      px      :     1.033028
      py      :     1.020560
      dz2     :     0.015268  d :     0.095935
      dxz     :     0.026242
      dyz     :     0.011536
      dx2y2   :     0.026446
      dxy     :     0.016443

  7 C s       :     2.846356  s :     2.846356
      pz      :     0.943976  p :     2.909540
      px      :     0.940206
      py      :     1.025359
      dz2     :     0.042342  d :     0.148733
      dxz     :     0.034243
      dyz     :     0.014311
      dx2y2   :     0.027462
      dxy     :     0.030375

  8 O s       :     3.473949  s :     3.473949
      pz      :     1.609384  p :     4.729878
      px      :     1.554366
      py      :     1.566128
      dz2     :     0.004213  d :     0.028526
      dxz     :     0.005186
      dyz     :     0.005778
      dx2y2   :     0.006610
      dxy     :     0.006739

  9 H s       :     0.914528  s :     0.914528
      pz      :     0.012653  p :     0.064519
      px      :     0.040497
      py      :     0.011369

 10 H s       :     0.910803  s :     0.910803
      pz      :     0.017227  p :     0.064192
      px      :     0.015812
      py      :     0.031153

 11 H s       :     0.911315  s :     0.911315
      pz      :     0.019613  p :     0.063621
      px      :     0.014822
      py      :     0.029186

 12 H s       :     0.913146  s :     0.913146
      pz      :     0.031947  p :     0.063795
      px      :     0.019832
      py      :     0.012017

 13 H s       :     0.910112  s :     0.910112
      pz      :     0.024613  p :     0.063101
      px      :     0.014749
      py      :     0.023739

 14 H s       :     0.912405  s :     0.912405
      pz      :     0.012285  p :     0.063299
      px      :     0.037458
      py      :     0.013556

 15 H s       :     0.905625  s :     0.905625
      pz      :     0.028309  p :     0.064512
      px      :     0.018070
      py      :     0.018133

 16 H s       :     0.912159  s :     0.912159
      pz      :     0.031197  p :     0.064911
      px      :     0.021317
      py      :     0.012397

 17 H s       :     0.931410  s :     0.931410
      pz      :     0.036694  p :     0.062495
      px      :     0.013660
      py      :     0.012141

 18 H s       :     0.924190  s :     0.924190
      pz      :     0.009337  p :     0.062786
      px      :     0.032102
      py      :     0.021346


                      *****************************
                      * MAYER POPULATION ANALYSIS *
                      *****************************

  NA   - Mulliken gross atomic population
  ZA   - Total nuclear charge
  QA   - Mulliken gross atomic charge
  VA   - Mayer's total valence
  BVA  - Mayer's bonded valence
  FA   - Mayer's free valence

  ATOM       NA         ZA         QA         VA         BVA        FA
  0 C      5.9884     6.0000     0.0116     3.9369     3.9369    -0.0000
  1 C      5.8473     6.0000     0.1527     3.9657     3.9657    -0.0000
  2 H      0.9901     1.0000     0.0099     0.9743     0.9743    -0.0000
  3 C      6.2233     6.0000    -0.2233     4.0845     4.0845    -0.0000
  4 H      0.9727     1.0000     0.0273     0.9647     0.9647    -0.0000
  5 C      5.9516     6.0000     0.0484     3.9452     3.9452    -0.0000
  6 C      6.0364     6.0000    -0.0364     3.9616     3.9616    -0.0000
  7 C      5.7369     6.0000     0.2631     3.9295     3.9295    -0.0000
  8 O      8.5061     8.0000    -0.5061     1.9412     1.9412    -0.0000
  9 H      0.9785     1.0000     0.0215     0.9976     0.9976    -0.0000
 10 H      0.9726     1.0000     0.0274     0.9891     0.9891    -0.0000
 11 H      0.9729     1.0000     0.0271     0.9880     0.9880    -0.0000
 12 H      0.9720     1.0000     0.0280     0.9929     0.9929     0.0000
 13 H      0.9721     1.0000     0.0279     0.9838     0.9838    -0.0000
 14 H      0.9708     1.0000     0.0292     0.9827     0.9827    -0.0000
 15 H      0.9627     1.0000     0.0373     0.9810     0.9810     0.0000
 16 H      0.9721     1.0000     0.0279     0.9846     0.9846    -0.0000
 17 H      0.9937     1.0000     0.0063     0.9749     0.9749    -0.0000
 18 H      0.9800     1.0000     0.0200     0.9772     0.9772    -0.0000

  Mayer bond orders larger than 0.100000
B(  0-C ,  1-C ) :   1.0602 B(  0-C ,  9-H ) :   0.9673 B(  0-C , 10-H ) :   0.9614 
B(  0-C , 11-H ) :   0.9681 B(  1-C ,  2-H ) :   0.9385 B(  1-C ,  3-C ) :   1.0264 
B(  1-C ,  8-O ) :   0.9320 B(  3-C ,  4-H ) :   0.9385 B(  3-C ,  5-C ) :   1.0687 
B(  3-C ,  6-C ) :   1.0112 B(  5-C , 12-H ) :   0.9623 B(  5-C , 13-H ) :   0.9685 
B(  5-C , 14-H ) :   0.9732 B(  6-C ,  7-C ) :   1.0667 B(  6-C , 15-H ) :   0.9527 
B(  6-C , 16-H ) :   0.9497 B(  7-C ,  8-O ) :   0.9420 B(  7-C , 17-H ) :   0.9595 
B(  7-C , 18-H ) :   0.9585 

-------
TIMINGS
-------

Total SCF time: 0 days 0 hours 0 min 7 sec 

Total time                  ....       7.791 sec
Sum of individual times     ....       7.764 sec  ( 99.7%)

SCF preparation             ....       0.271 sec  (  3.5%)
Fock matrix formation       ....       7.300 sec  ( 93.7%)
  Startup                   ....       0.009 sec  (  0.1% of F)
  Split-RI-J                ....       0.497 sec  (  6.8% of F)
  Chain of spheres X        ....       4.625 sec  ( 63.4% of F)
  XC integration            ....       1.160 sec  ( 15.9% of F)
    Basis function eval.    ....       0.425 sec  ( 36.7% of XC)
    Density eval.           ....       0.245 sec  ( 21.1% of XC)
    XC-Functional eval.     ....       0.047 sec  (  4.0% of XC)
    XC-Potential eval.      ....       0.290 sec  ( 25.0% of XC)
  CPCM terms                ....       0.960 sec  ( 13.1% of F)
Diagonalization             ....       0.000 sec  (  0.0%)
Density matrix formation    ....       0.023 sec  (  0.3%)
Total Energy calculation    ....       0.019 sec  (  0.2%)
Population analysis         ....       0.012 sec  (  0.2%)
Orbital Transformation      ....       0.016 sec  (  0.2%)
Orbital Orthonormalization  ....       0.000 sec  (  0.0%)
DIIS solution               ....       0.075 sec  (  1.0%)
SOSCF solution              ....       0.047 sec  (  0.6%)
Finished LeanSCF after   7.8 sec

Maximum memory used throughout the entire LEANSCF-calculation: 17.7 MB


           ************************************************************
           *        Program running with 8 parallel MPI-processes     *
           *              working on a common directory               *
           ************************************************************

------------------------------------------------------------------------------
                                ORCA  MP2 
------------------------------------------------------------------------------

Freezing NCore=14 chemical core electrons

----------------------
RI-MP2 ENERGY+GRADIENT
----------------------
Dimension of the orbital basis            ...  158
Dimension of the AuxC basis               ...  504
Memory devoted to MP2                     ... 8000 MB   
Data format for matrix containers         ... DOUBLE
Compression type for matrix containers    ... UNCOMPRESSED
Overall scaling of the MP2 energy         ...   2.700e-01

-----------------------
SHARK RI TRANSFORMATION
-----------------------

Number of basis functions                ...    158
Number of aux functions                  ...    504
Number of operators                      ...      1
Generation of IJK                        ... YES
Generation of IAK                        ... YES
Generation of ABK                        ... NO
Orbital Range Operator  0:    0-  27 to   28- 157

Aux basis identifier                     ...   AUXC
Contraction scheme used                  ... SEGMENTED
Do orthogonalization                     ... YES
All operator combinations                ... NO
Transpose (ia|K)                         ... NO
Integral generator used                  ... LIBINT
Starting integral generation + trafo... 
Half trafo (segmented) done. Total time =  0.1 sec. integrals=  0.1 sec trafo=  0.0 sec
Integral generation and half transformation done (  0.1 sec)

Reading or making V^(-1/2)          ... done (  0.0 sec)
Sorting IJK integrals               ... done (  0.0 sec)
Sorting IAK integrals               ... done (  0.0 sec)

SHARK RI integral transformation done. Total time =  0.1 sec.

Opening buffers                              ... done
Frozen core precalculation                   ... done

Starting loop over batches of integrals:

Operator 0  - window                       ... (  7- 27)x( 28-157)
Operator 0  - Memory available             ...  8000 MB
Operator 0  - Memory needed per MO         ...   0.5 MB
Operator 0  - Number of orbitals per batch ... 3
Operator 0  - Number of batches            ... 1

OPERATOR  0   PASS   0:  MOs     7 ...    9 +   10 ...   12 +   13 ...   15 +   16 ...   18
                            +   19 ...   21 +   22 ...   24 +   25 ...   27
  Reading integrals       ... ok
  Internal MO   9
Closing buffer GIPV ( 0.01 GB; CompressionRatio= 1.00)
Time spent in pair loops =     0.231 sec
Deleting buffers (Ka|jb) ...done

-----------------------------------------------
 RI-MP2 CORRELATION ENERGY:     -0.339623370 Eh
-----------------------------------------------


---------------------
MP2 DENSITY FORMATION
---------------------

Completing the external part of the density      ... done
Storing the unrelaxed density                    ... done

Re-sorting 3-index density container for op 0    ... done
Computing external part of the Lagrangian        ... done
Calculating the xc-kernel                        ... done
Calculating G(D)                                 ... done
Completing the Lagrangian                        ... done
Solving the Z-vector equations                   ... Using XC Grid                  ... (calc.grid_cpscf.tmp) 
Recalculating density on grid  ... (calc.grho_cpscf0.tmp) done
Calculating the xc-kernel      ... (calc.fxc_cpscf0.tmp) done

-------------------
SHARK CP-SCF DRIVER
-------------------

Dimension of the orbital basis          ...    158
Dimension of the CPSCF-problem          ...   3640
Number of operators                     ...      1
Max. number of iterations               ...    128
Convergence Tolerance                   ... 3.0e-05
Number of perturbations                 ...      1
Perturbation type                       ... REAL

----------------------------
POPLE LINEAR EQUATION SOLVER
----------------------------

  ITERATION   0:   ||err||_max =   2.9440e-02 (   0.5 sec)
  ITERATION   1:   ||err||_max =   4.2146e-03 (   0.5 sec)
  ITERATION   2:   ||err||_max =   1.9281e-03 (   0.5 sec)
  ITERATION   3:   ||err||_max =   2.3806e-04 (   0.6 sec)
  ITERATION   4:   ||err||_max =   8.1493e-05 (   0.5 sec)
  ITERATION   5:   ||err||_max =   2.2178e-05 (   0.5 sec)
done
Finalizing the relaxed density                   ... done
Transforming P to the AO basis                   ... done
Storing the relaxed density                      ... done

------------------------------------
ENERGY WEIGHTED DENSITY FINALIZATION
------------------------------------

Gathering the parts of the W-matrix              ... done
Forming the Z-density                            ... done
Transforming Z to the AO basis                   ... done
Calculating G(Z)                                 ... done
Finalizing the W-matrix                          ... done
Transforming W to the AO basis and storing       ... done

----------------------------------
MP2 DERIVATIVE INTEGRAL GENERATION
----------------------------------

Input SCF Electron Density              ... calc.scfp
Input Correlated Electron Density       ... calc.pmp2re
Input Energy Weighted Density           ... calc.wmp2.tmp

Nuclear repulsion gradient              ... done (  0.0 sec)
HCore & Overlap gradient  (SHARK)       ... done (  0.0 sec)
Two-electron RIJ gradient terms         ... done (  0.3 sec)

-----------------------------------------------------------
MP2 COSX Grid Generation
-----------------------------------------------------------

General Integration Accuracy     IntAcc      ... 4.871
Radial Grid Type                 RadialGrid  ... OptM3 with GC (2021)
Angular Grid (max. ang.)         AngularGrid ... 4 (Lebedev-302)
Angular grid pruning method      GridPruning ... 4 (adaptive)
Weight generation scheme         WeightScheme... mBecke (2022)
Basis function cutoff            BFCut       ... 1.0000e-12
Integration weight cutoff        WCut        ... 1.0000e-14
Partially contracted basis set               ... on
Rotationally invariant grid construction     ... off
Angular grids for H and He will be reduced by one unit

Total number of grid points                  ...    92143
Total number of batches                      ...      729
Average number of points per batch           ...      126
Average number of grid points per atom       ...     4850
UseSFitting                                  ... on
Two-electron COSX gradient terms        ... 
Integration Timings:
Total Time                  =     3.0 sec
Basis fcn evaluation        =     0.0 sec
Density evaluation          =     0.1 sec
A evaluation                =     2.6 sec
A derivative evaluation     =     0.0 sec
S-fit derivative evaluation =     0.0 sec
anal. over. der. evaluation =     0.0 sec
num. over. der. evaluation  =     0.2 sec
K(P) evaluation             =     0.0 sec
finalize                    =     0.0 sec

done (  3.5 sec)
CPCM gradient                           ... done (  0.3 sec)
DFT XC gradient                         ... Exchange-correlation gradient    ... done
done (  0.5 sec)
Empirical dispersion gradient           ... 
-------------------
DISPERSION GRADIENT
-------------------

   1   C   :   -0.000079877   -0.000101735   -0.000317461
   2   C   :   -0.000119817   -0.000107400   -0.000063897
   3   H   :   -0.000146908   -0.000060210   -0.000026029
   4   C   :   -0.000040630    0.000087119    0.000101139
   5   H   :   -0.000064950    0.000040571    0.000101169
   6   C   :   -0.000062217    0.000329537    0.000028077
   7   C   :    0.000170127   -0.000022003    0.000161018
   8   C   :    0.000110924   -0.000177362    0.000176781
   9   O   :   -0.000027720   -0.000187864    0.000034708
  10   H   :    0.000037662   -0.000038432   -0.000176473
  11   H   :   -0.000043002   -0.000002337   -0.000156328
  12   H   :   -0.000035098   -0.000053311   -0.000125718
  13   H   :    0.000008265    0.000160707   -0.000044333
  14   H   :   -0.000013509    0.000142404    0.000025022
  15   H   :   -0.000069388    0.000145328    0.000007550
  16   H   :    0.000112346    0.000026692    0.000099151
  17   H   :    0.000149931    0.000007829    0.000015485
  18   H   :    0.000024992   -0.000084938    0.000102340
  19   H   :    0.000088870   -0.000104593    0.000057798

Difference to translation invariance:
           :    0.0000000000   -0.0000000000    0.0000000000

Difference to rotation invariance:
           :   -0.0000000000   -0.0000000000   -0.0000000000

Norm of the Dispersion gradient    ...    0.0008552269
RMS gradient                       ...    0.0001132776
MAX gradient                       ...    0.0003295367
done (  0.0 sec)

                *********************************************
                * UNRELAXED MP2 DENSITY POPULATION ANALYSIS *
                *********************************************

------------------------------------------------------------------------------
                           ORCA POPULATION ANALYSIS
------------------------------------------------------------------------------
Input electron density              ... calc.pmp2ur
BaseName (.gbw .S,...)              ... calc

                    ********************************
                    * MULLIKEN POPULATION ANALYSIS *
                    ********************************

-----------------------
MULLIKEN ATOMIC CHARGES
-----------------------
   0 C :    0.009286
   1 C :    0.147767
   2 H :    0.010776
   3 C :   -0.224694
   4 H :    0.028263
   5 C :    0.046098
   6 C :   -0.038266
   7 C :    0.257864
   8 O :   -0.497803
   9 H :    0.022314
  10 H :    0.028116
  11 H :    0.027886
  12 H :    0.028822
  13 H :    0.028757
  14 H :    0.030006
  15 H :    0.038144
  16 H :    0.028720
  17 H :    0.007062
  18 H :    0.020881
Sum of atomic charges:   -0.0000000

--------------------------------
MULLIKEN REDUCED ORBITAL CHARGES
--------------------------------
  0 C s       :     3.012885  s :     3.012885
      pz      :     0.948300  p :     2.941818
      px      :     0.996288
      py      :     0.997231
      dz2     :     0.009082  d :     0.036011
      dxz     :     0.005621
      dyz     :     0.007729
      dx2y2   :     0.008617
      dxy     :     0.004960
  1 C s       :     3.061345  s :     3.061345
      pz      :     0.940857  p :     2.710736
      px      :     1.001656
      py      :     0.768222
      dz2     :     0.018148  d :     0.080152
      dxz     :     0.009484
      dyz     :     0.019690
      dx2y2   :     0.018691
      dxy     :     0.014139
  2 H s       :     0.966957  s :     0.966957
      pz      :     0.003608  p :     0.022267
      px      :     0.015916
      py      :     0.002744
  3 C s       :     3.170823  s :     3.170823
      pz      :     1.001726  p :     2.998288
      px      :     0.983096
      py      :     1.013466
      dz2     :     0.009106  d :     0.055583
      dxz     :     0.010763
      dyz     :     0.011697
      dx2y2   :     0.013403
      dxy     :     0.010613
  4 H s       :     0.949300  s :     0.949300
      pz      :     0.012293  p :     0.022436
      px      :     0.007019
      py      :     0.003124
  5 C s       :     2.990263  s :     2.990263
      pz      :     0.990692  p :     2.926688
      px      :     0.992008
      py      :     0.943988
      dz2     :     0.006078  d :     0.036951
      dxz     :     0.007302
      dyz     :     0.008661
      dx2y2   :     0.009671
      dxy     :     0.005239
  6 C s       :     3.062299  s :     3.062299
      pz      :     0.992928  p :     2.929448
      px      :     0.971413
      py      :     0.965107
      dz2     :     0.007882  d :     0.046519
      dxz     :     0.012237
      dyz     :     0.006151
      dx2y2   :     0.011863
      dxy     :     0.008386
  7 C s       :     2.989853  s :     2.989853
      pz      :     0.866788  p :     2.679578
      px      :     0.849525
      py      :     0.963265
      dz2     :     0.018606  d :     0.072705
      dxz     :     0.017556
      dyz     :     0.008563
      dx2y2   :     0.013048
      dxy     :     0.014932
  8 O s       :     3.784305  s :     3.784305
      pz      :     1.607403  p :     4.690541
      px      :     1.540095
      py      :     1.543043
      dz2     :     0.003951  d :     0.022957
      dxz     :     0.003928
      dyz     :     0.004656
      dx2y2   :     0.005242
      dxy     :     0.005180
  9 H s       :     0.952553  s :     0.952553
      pz      :     0.004299  p :     0.025133
      px      :     0.015813
      py      :     0.005021
 10 H s       :     0.946797  s :     0.946797
      pz      :     0.006145  p :     0.025087
      px      :     0.006519
      py      :     0.012423
 11 H s       :     0.947180  s :     0.947180
      pz      :     0.007008  p :     0.024934
      px      :     0.006210
      py      :     0.011715
 12 H s       :     0.946280  s :     0.946280
      pz      :     0.012594  p :     0.024898
      px      :     0.008035
      py      :     0.004269
 13 H s       :     0.946328  s :     0.946328
      pz      :     0.009772  p :     0.024915
      px      :     0.006265
      py      :     0.008878
 14 H s       :     0.945080  s :     0.945080
      pz      :     0.005236  p :     0.024914
      px      :     0.014772
      py      :     0.004906
 15 H s       :     0.937947  s :     0.937947
      pz      :     0.011257  p :     0.023909
      px      :     0.006440
      py      :     0.006212
 16 H s       :     0.947133  s :     0.947133
      pz      :     0.012126  p :     0.024147
      px      :     0.007945
      py      :     0.004076
 17 H s       :     0.969945  s :     0.969945
      pz      :     0.013575  p :     0.022993
      px      :     0.005206
      py      :     0.004211
 18 H s       :     0.955590  s :     0.955590
      pz      :     0.003561  p :     0.023528
      px      :     0.012234
      py      :     0.007733


                     *******************************
                     * LOEWDIN POPULATION ANALYSIS *
                     *******************************

----------------------
LOEWDIN ATOMIC CHARGES
----------------------
   0 C :   -0.062077
   1 C :    0.075883
   2 H :    0.011914
   3 C :   -0.050607
   4 H :    0.025992
   5 C :   -0.043404
   6 C :   -0.040404
   7 C :    0.092423
   8 O :   -0.225031
   9 H :    0.020769
  10 H :    0.024763
  11 H :    0.024883
  12 H :    0.022899
  13 H :    0.026637
  14 H :    0.024151
  15 H :    0.029737
  16 H :    0.022759
  17 H :    0.005818
  18 H :    0.012893

-------------------------------
LOEWDIN REDUCED ORBITAL CHARGES
-------------------------------
  0 C s       :     2.855414  s :     2.855414
      pz      :     1.019501  p :     3.127028
      px      :     1.053693
      py      :     1.053834
      dz2     :     0.021598  d :     0.079635
      dxz     :     0.011295
      dyz     :     0.017245
      dx2y2   :     0.019246
      dxy     :     0.010251
  1 C s       :     2.850715  s :     2.850715
      pz      :     1.007644  p :     2.904302
      px      :     1.021256
      py      :     0.875403
      dz2     :     0.041402  d :     0.169100
      dxz     :     0.016429
      dyz     :     0.040970
      dx2y2   :     0.040843
      dxy     :     0.029456
  2 H s       :     0.922133  s :     0.922133
      pz      :     0.012540  p :     0.065953
      px      :     0.043701
      py      :     0.009712
  3 C s       :     2.844001  s :     2.844001
      pz      :     1.033871  p :     3.086370
      px      :     1.032993
      py      :     1.019507
      dz2     :     0.019016  d :     0.120236
      dxz     :     0.023440
      dyz     :     0.025869
      dx2y2   :     0.030317
      dxy     :     0.021593
  4 H s       :     0.907362  s :     0.907362
      pz      :     0.033566  p :     0.066645
      px      :     0.020583
      py      :     0.012497
  5 C s       :     2.844590  s :     2.844590
      pz      :     1.049773  p :     3.117261
      px      :     1.050715
      py      :     1.016773
      dz2     :     0.012900  d :     0.081553
      dxz     :     0.016013
      dyz     :     0.019276
      dx2y2   :     0.022597
      dxy     :     0.010767
  6 C s       :     2.841499  s :     2.841499
      pz      :     1.047256  p :     3.095800
      px      :     1.030421
      py      :     1.018124
      dz2     :     0.016600  d :     0.103105
      dxz     :     0.027727
      dyz     :     0.012954
      dx2y2   :     0.027888
      dxy     :     0.017937
  7 C s       :     2.846668  s :     2.846668
      pz      :     0.943365  p :     2.906195
      px      :     0.939579
      py      :     1.023252
      dz2     :     0.043553  d :     0.154713
      dxz     :     0.035263
      dyz     :     0.015562
      dx2y2   :     0.028663
      dxy     :     0.031672
  8 O s       :     3.473332  s :     3.473332
      pz      :     1.604830  p :     4.716187
      px      :     1.550028
      py      :     1.561330
      dz2     :     0.005603  d :     0.035512
      dxz     :     0.006658
      dyz     :     0.007160
      dx2y2   :     0.007978
      dxy     :     0.008113
  9 H s       :     0.912239  s :     0.912239
      pz      :     0.013342  p :     0.066992
      px      :     0.041639
      py      :     0.012011
 10 H s       :     0.908574  s :     0.908574
      pz      :     0.018001  p :     0.066663
      px      :     0.016527
      py      :     0.032135
 11 H s       :     0.909070  s :     0.909070
      pz      :     0.020420  p :     0.066047
      px      :     0.015509
      py      :     0.030118
 12 H s       :     0.910838  s :     0.910838
      pz      :     0.032946  p :     0.066263
      px      :     0.020615
      py      :     0.012702
 13 H s       :     0.907827  s :     0.907827
      pz      :     0.025460  p :     0.065536
      px      :     0.015439
      py      :     0.024637
 14 H s       :     0.910101  s :     0.910101
      pz      :     0.012948  p :     0.065747
      px      :     0.038545
      py      :     0.014254
 15 H s       :     0.903275  s :     0.903275
      pz      :     0.029226  p :     0.066988
      px      :     0.018857
      py      :     0.018905
 16 H s       :     0.909738  s :     0.909738
      pz      :     0.032214  p :     0.067502
      px      :     0.022195
      py      :     0.013094
 17 H s       :     0.929092  s :     0.929092
      pz      :     0.037864  p :     0.065091
      px      :     0.014405
      py      :     0.012821
 18 H s       :     0.921846  s :     0.921846
      pz      :     0.009997  p :     0.065261
      px      :     0.033100
      py      :     0.022164


                      *****************************
                      * MAYER POPULATION ANALYSIS *
                      *****************************

  NA   - Mulliken gross atomic population
  ZA   - Total nuclear charge
  QA   - Mulliken gross atomic charge
  VA   - Mayer's total valence
  BVA  - Mayer's bonded valence
  FA   - Mayer's free valence

  ATOM       NA         ZA         QA         VA         BVA        FA
  0 C      5.9907     6.0000     0.0093     3.9685     3.8644     0.1041
  1 C      5.8522     6.0000     0.1478     3.9934     3.8770     0.1164
  2 H      0.9892     1.0000     0.0108     0.9788     0.9563     0.0225
  3 C      6.2247     6.0000    -0.2247     4.1160     3.9951     0.1210
  4 H      0.9717     1.0000     0.0283     0.9693     0.9463     0.0230
  5 C      5.9539     6.0000     0.0461     3.9757     3.8726     0.1031
  6 C      6.0383     6.0000    -0.0383     3.9934     3.8818     0.1116
  7 C      5.7421     6.0000     0.2579     3.9568     3.8500     0.1068
  8 O      8.4978     8.0000    -0.4978     2.0390     1.8914     0.1476
  9 H      0.9777     1.0000     0.0223     1.0019     0.9807     0.0213
 10 H      0.9719     1.0000     0.0281     0.9935     0.9717     0.0218
 11 H      0.9721     1.0000     0.0279     0.9923     0.9709     0.0214
 12 H      0.9712     1.0000     0.0288     0.9971     0.9759     0.0212
 13 H      0.9712     1.0000     0.0288     0.9880     0.9667     0.0212
 14 H      0.9700     1.0000     0.0300     0.9869     0.9656     0.0213
 15 H      0.9619     1.0000     0.0381     0.9850     0.9633     0.0217
 16 H      0.9713     1.0000     0.0287     0.9890     0.9669     0.0221
 17 H      0.9929     1.0000     0.0071     0.9794     0.9574     0.0221
 18 H      0.9791     1.0000     0.0209     0.9814     0.9601     0.0213

  Mayer bond orders larger than 0.100000
B(  0-C ,  1-C ) :   1.0371 B(  0-C ,  9-H ) :   0.9514 B(  0-C , 10-H ) :   0.9452 
B(  0-C , 11-H ) :   0.9520 B(  1-C ,  2-H ) :   0.9221 B(  1-C ,  3-C ) :   1.0028 
B(  1-C ,  8-O ) :   0.9093 B(  3-C ,  4-H ) :   0.9218 B(  3-C ,  5-C ) :   1.0454 
B(  3-C ,  6-C ) :   0.9888 B(  5-C , 12-H ) :   0.9463 B(  5-C , 13-H ) :   0.9525 
B(  5-C , 14-H ) :   0.9571 B(  6-C ,  7-C ) :   1.0439 B(  6-C , 15-H ) :   0.9367 
B(  6-C , 16-H ) :   0.9334 B(  7-C ,  8-O ) :   0.9195 B(  7-C , 17-H ) :   0.9432 
B(  7-C , 18-H ) :   0.9427 


                *******************************************
                * RELAXED MP2 DENSITY POPULATION ANALYSIS *
                *******************************************

------------------------------------------------------------------------------
                           ORCA POPULATION ANALYSIS
------------------------------------------------------------------------------
Input electron density              ... calc.pmp2re
BaseName (.gbw .S,...)              ... calc

                    ********************************
                    * MULLIKEN POPULATION ANALYSIS *
                    ********************************

-----------------------
MULLIKEN ATOMIC CHARGES
-----------------------
   0 C :    0.007391
   1 C :    0.127981
   2 H :    0.006930
   3 C :   -0.201884
   4 H :    0.024464
   5 C :    0.041514
   6 C :   -0.034987
   7 C :    0.236959
   8 O :   -0.448533
   9 H :    0.020506
  10 H :    0.025852
  11 H :    0.026452
  12 H :    0.027353
  13 H :    0.027443
  14 H :    0.028801
  15 H :    0.035142
  16 H :    0.026034
  17 H :    0.004087
  18 H :    0.018494
Sum of atomic charges:   -0.0000000

--------------------------------
MULLIKEN REDUCED ORBITAL CHARGES
--------------------------------
  0 C s       :     3.006099  s :     3.006099
      pz      :     0.957155  p :     2.951852
      px      :     0.996978
      py      :     0.997718
      dz2     :     0.008495  d :     0.034658
      dxz     :     0.005496
      dyz     :     0.007571
      dx2y2   :     0.008300
      dxy     :     0.004796
  1 C s       :     3.061084  s :     3.061084
      pz      :     0.947574  p :     2.732714
      px      :     1.003511
      py      :     0.781630
      dz2     :     0.017698  d :     0.078221
      dxz     :     0.009349
      dyz     :     0.019130
      dx2y2   :     0.018233
      dxy     :     0.013811
  2 H s       :     0.971282  s :     0.971282
      pz      :     0.003754  p :     0.021788
      px      :     0.015175
      py      :     0.002859
  3 C s       :     3.154204  s :     3.154204
      pz      :     1.001182  p :     2.994046
      px      :     0.983034
      py      :     1.009831
      dz2     :     0.008907  d :     0.053633
      dxz     :     0.010504
      dyz     :     0.011075
      dx2y2   :     0.012680
      dxy     :     0.010468
  4 H s       :     0.953374  s :     0.953374
      pz      :     0.011816  p :     0.022162
      px      :     0.006972
      py      :     0.003373
  5 C s       :     2.984443  s :     2.984443
      pz      :     0.992539  p :     2.938372
      px      :     0.992933
      py      :     0.952900
      dz2     :     0.005888  d :     0.035672
      dxz     :     0.007056
      dyz     :     0.008355
      dx2y2   :     0.009154
      dxy     :     0.005218
  6 C s       :     3.053223  s :     3.053223
      pz      :     0.991896  p :     2.936843
      px      :     0.975941
      py      :     0.969006
      dz2     :     0.007512  d :     0.044920
      dxz     :     0.011948
      dyz     :     0.006067
      dx2y2   :     0.011232
      dxy     :     0.008161
  7 C s       :     2.990002  s :     2.990002
      pz      :     0.874942  p :     2.701929
      px      :     0.856962
      py      :     0.970026
      dz2     :     0.018442  d :     0.071110
      dxz     :     0.016868
      dyz     :     0.008563
      dx2y2   :     0.012595
      dxy     :     0.014642
  8 O s       :     3.775933  s :     3.775933
      pz      :     1.594559  p :     4.649908
      px      :     1.526387
      py      :     1.528961
      dz2     :     0.003978  d :     0.022693
      dxz     :     0.003823
      dyz     :     0.004609
      dx2y2   :     0.005180
      dxy     :     0.005103
  9 H s       :     0.954804  s :     0.954804
      pz      :     0.004417  p :     0.024691
      px      :     0.015110
      py      :     0.005164
 10 H s       :     0.949518  s :     0.949518
      pz      :     0.006137  p :     0.024631
      px      :     0.006509
      py      :     0.011984
 11 H s       :     0.949052  s :     0.949052
      pz      :     0.006935  p :     0.024495
      px      :     0.006239
      py      :     0.011321
 12 H s       :     0.948195  s :     0.948195
      pz      :     0.012150  p :     0.024452
      px      :     0.007915
      py      :     0.004386
 13 H s       :     0.948093  s :     0.948093
      pz      :     0.009501  p :     0.024464
      px      :     0.006297
      py      :     0.008665
 14 H s       :     0.946728  s :     0.946728
      pz      :     0.005344  p :     0.024471
      px      :     0.014133
      py      :     0.004994
 15 H s       :     0.941368  s :     0.941368
      pz      :     0.010894  p :     0.023490
      px      :     0.006409
      py      :     0.006187
 16 H s       :     0.950180  s :     0.950180
      pz      :     0.011672  p :     0.023786
      px      :     0.007868
      py      :     0.004247
 17 H s       :     0.973376  s :     0.973376
      pz      :     0.013014  p :     0.022537
      px      :     0.005188
      py      :     0.004336
 18 H s       :     0.958512  s :     0.958512
      pz      :     0.003648  p :     0.022994
      px      :     0.011737
      py      :     0.007609


                     *******************************
                     * LOEWDIN POPULATION ANALYSIS *
                     *******************************

----------------------
LOEWDIN ATOMIC CHARGES
----------------------
   0 C :   -0.068571
   1 C :    0.067959
   2 H :    0.012671
   3 C :   -0.052546
   4 H :    0.027802
   5 C :   -0.048621
   6 C :   -0.044787
   7 C :    0.083324
   8 O :   -0.206407
   9 H :    0.021996
  10 H :    0.026076
  11 H :    0.026511
  12 H :    0.024439
  13 H :    0.028363
  14 H :    0.025862
  15 H :    0.031457
  16 H :    0.024435
  17 H :    0.006077
  18 H :    0.013959

-------------------------------
LOEWDIN REDUCED ORBITAL CHARGES
-------------------------------
  0 C s       :     2.856873  s :     2.856873
      pz      :     1.021329  p :     3.134012
      px      :     1.056246
      py      :     1.056436
      dz2     :     0.020837  d :     0.077686
      dxz     :     0.011105
      dyz     :     0.016999
      dx2y2   :     0.018739
      dxy     :     0.010007
  1 C s       :     2.852595  s :     2.852595
      pz      :     1.009140  p :     2.912236
      px      :     1.023360
      py      :     0.879736
      dz2     :     0.041247  d :     0.167211
      dxz     :     0.016236
      dyz     :     0.040383
      dx2y2   :     0.040297
      dxy     :     0.029048
  2 H s       :     0.921238  s :     0.921238
      pz      :     0.012691  p :     0.066091
      px      :     0.043398
      py      :     0.010002
  3 C s       :     2.844797  s :     2.844797
      pz      :     1.035847  p :     3.089416
      px      :     1.033916
      py      :     1.019653
      dz2     :     0.018799  d :     0.118333
      dxz     :     0.023126
      dyz     :     0.025279
      dx2y2   :     0.029615
      dxy     :     0.021514
  4 H s       :     0.905505  s :     0.905505
      pz      :     0.033410  p :     0.066693
      px      :     0.020635
      py      :     0.012648
  5 C s       :     2.845284  s :     2.845284
      pz      :     1.052330  p :     3.123681
      px      :     1.053507
      py      :     1.017844
      dz2     :     0.012616  d :     0.079656
      dxz     :     0.015615
      dyz     :     0.018827
      dx2y2   :     0.021889
      dxy     :     0.010708
  6 C s       :     2.842539  s :     2.842539
      pz      :     1.049796  p :     3.101129
      px      :     1.031224
      py      :     1.020109
      dz2     :     0.016168  d :     0.101120
      dxz     :     0.027243
      dyz     :     0.012822
      dx2y2   :     0.027198
      dxy     :     0.017689
  7 C s       :     2.848499  s :     2.848499
      pz      :     0.947459  p :     2.915447
      px      :     0.943308
      py      :     1.024680
      dz2     :     0.043611  d :     0.152730
      dxz     :     0.034294
      dyz     :     0.015475
      dx2y2   :     0.028128
      dxy     :     0.031222
  8 O s       :     3.475007  s :     3.475007
      pz      :     1.598342  p :     4.695774
      px      :     1.543400
      py      :     1.554032
      dz2     :     0.005650  d :     0.035626
      dxz     :     0.006669
      dyz     :     0.007184
      dx2y2   :     0.007994
      dxy     :     0.008130
  9 H s       :     0.911015  s :     0.911015
      pz      :     0.013523  p :     0.066989
      px      :     0.041356
      py      :     0.012109
 10 H s       :     0.907180  s :     0.907180
      pz      :     0.018211  p :     0.066744
      px      :     0.016558
      py      :     0.031975
 11 H s       :     0.907427  s :     0.907427
      pz      :     0.020549  p :     0.066062
      px      :     0.015549
      py      :     0.029964
 12 H s       :     0.909354  s :     0.909354
      pz      :     0.032765  p :     0.066208
      px      :     0.020593
      py      :     0.012849
 13 H s       :     0.906128  s :     0.906128
      pz      :     0.025358  p :     0.065508
      px      :     0.015481
      py      :     0.024669
 14 H s       :     0.908415  s :     0.908415
      pz      :     0.013046  p :     0.065723
      px      :     0.038269
      py      :     0.014408
 15 H s       :     0.901430  s :     0.901430
      pz      :     0.029072  p :     0.067113
      px      :     0.018961
      py      :     0.019079
 16 H s       :     0.908013  s :     0.908013
      pz      :     0.032083  p :     0.067552
      px      :     0.022218
      py      :     0.013251
 17 H s       :     0.928677  s :     0.928677
      pz      :     0.037803  p :     0.065246
      px      :     0.014509
      py      :     0.012934
 18 H s       :     0.920715  s :     0.920715
      pz      :     0.010153  p :     0.065326
      px      :     0.032948
      py      :     0.022226


                      *****************************
                      * MAYER POPULATION ANALYSIS *
                      *****************************

  NA   - Mulliken gross atomic population
  ZA   - Total nuclear charge
  QA   - Mulliken gross atomic charge
  VA   - Mayer's total valence
  BVA  - Mayer's bonded valence
  FA   - Mayer's free valence

  ATOM       NA         ZA         QA         VA         BVA        FA
  0 C      5.9926     6.0000     0.0074     3.9694     3.8655     0.1039
  1 C      5.8720     6.0000     0.1280     4.0449     3.9291     0.1158
  2 H      0.9931     1.0000     0.0069     0.9777     0.9553     0.0225
  3 C      6.2019     6.0000    -0.2019     4.1511     4.0308     0.1203
  4 H      0.9755     1.0000     0.0245     0.9701     0.9472     0.0230
  5 C      5.9585     6.0000     0.0415     3.9823     3.8793     0.1030
  6 C      6.0350     6.0000    -0.0350     4.0169     3.9059     0.1111
  7 C      5.7630     6.0000     0.2370     3.9890     3.8825     0.1065
  8 O      8.4485     8.0000    -0.4485     2.1050     1.9589     0.1461
  9 H      0.9795     1.0000     0.0205     1.0038     0.9826     0.0212
 10 H      0.9741     1.0000     0.0259     0.9951     0.9735     0.0216
 11 H      0.9735     1.0000     0.0265     0.9933     0.9720     0.0213
 12 H      0.9726     1.0000     0.0274     0.9986     0.9775     0.0212
 13 H      0.9726     1.0000     0.0274     0.9884     0.9672     0.0212
 14 H      0.9712     1.0000     0.0288     0.9874     0.9662     0.0212
 15 H      0.9649     1.0000     0.0351     0.9849     0.9633     0.0217
 16 H      0.9740     1.0000     0.0260     0.9902     0.9681     0.0220
 17 H      0.9959     1.0000     0.0041     0.9781     0.9561     0.0220
 18 H      0.9815     1.0000     0.0185     0.9802     0.9590     0.0212

  Mayer bond orders larger than 0.100000
B(  0-C ,  1-C ) :   1.0427 B(  0-C ,  9-H ) :   0.9480 B(  0-C , 10-H ) :   0.9401 
B(  0-C , 11-H ) :   0.9481 B(  1-C ,  2-H ) :   0.9153 B(  1-C ,  3-C ) :   1.0034 
B(  1-C ,  8-O ) :   0.9370 B(  3-C ,  4-H ) :   0.9154 B(  3-C ,  5-C ) :   1.0519 
B(  3-C ,  6-C ) :   1.0000 B(  5-C , 12-H ) :   0.9429 B(  5-C , 13-H ) :   0.9487 
B(  5-C , 14-H ) :   0.9534 B(  6-C ,  7-C ) :   1.0475 B(  6-C , 15-H ) :   0.9303 
B(  6-C , 16-H ) :   0.9273 B(  7-C ,  8-O ) :   0.9436 B(  7-C , 17-H ) :   0.9371 
B(  7-C , 18-H ) :   0.9366 


-------
TIMINGS
-------

Total time                :   10.249 sec
Integral trafo            :    0.116 sec (  1.1%)
FC preparation            :    0.017 sec (  0.2%)
I/O of integrals          :    0.033 sec (  0.3%)
K(i,j) operators          :    0.032 sec (  0.3%)
T(i,j) pair energies      :    0.006 sec (  0.1%)
V**(-1/2)                 :    0.069 sec (  0.7%)
Gamma(ia|P)               :    0.031 sec (  0.3%)
Gamma-Trafo               :    0.014 sec (  0.1%)
D(virtual)                :    0.002 sec (  0.0%)
D(internal)               :    0.035 sec (  0.3%)
W(virtual)                :    0.003 sec (  0.0%)
W(internal)               :    0.038 sec (  0.4%)
L(virtual)                :    0.051 sec (  0.5%)
L(internal)               :    0.005 sec (  0.1%)
XC kernel                 :    0.017 sec (  0.2%)
G(D)                      :    0.861 sec (  8.4%)
G(Z)                      :    0.848 sec (  8.3%)
Z-vector solution         :    2.992 sec ( 29.2%)
3-index derivative        :    0.129 sec (  1.3%)
2-index derivative        :    0.023 sec (  0.2%)
Fock matrix gradient      :    4.669 sec ( 45.6%)


---------------------------------------
MP2 TOTAL ENERGY:     -310.499822877 Eh
---------------------------------------

The final MP2 gradient
  0:   0.00465939  -0.00192013   0.00240659
  1:   0.01587874  -0.01039474   0.02075324
  2:  -0.00496580   0.00508520  -0.00119860
  3:   0.00862019  -0.01573475  -0.00046550
  4:  -0.00261633   0.00007472   0.00768457
  5:   0.00322460   0.00146778   0.00050666
  6:  -0.01342778   0.00519767  -0.00109895
  7:  -0.01671525   0.01107420  -0.02035077
  8:  -0.00386758  -0.00284185  -0.00188241
  9:   0.00644583  -0.00078726  -0.00150410
 10:  -0.00319407   0.00564645  -0.00143137
 11:  -0.00313338  -0.00512149  -0.00424539
 12:   0.00447851  -0.00012135  -0.00571766
 13:   0.00335955   0.00379077   0.00526903
 14:  -0.00701901  -0.00159506   0.00031171
 15:   0.00471966   0.00496754   0.00478896
 16:   0.00173561  -0.00142615  -0.00701804
 17:  -0.00732177   0.00012430   0.00211728
 18:   0.00920127   0.00258820   0.00110319

-----------------------------------
NORM OF THE MP2 GRADIENT:  0.053868
-----------------------------------

Maximum memory used throughout the entire MP2-calculation: 30.8 MB


-------------------------------------------------------------------------------
                          DFT DISPERSION CORRECTION                            
                                                                               
                              DFTD3 V3.1  Rev 1                                
                          USING Becke-Johnson damping                          
-------------------------------------------------------------------------------
The B2PLYP functional is recognized
Active option DFTDOPT                   ...         4   

molecular C6(AA) [au] = 2479.527179 


            DFT-D V3
 parameters
 s6 scaling factor         :     0.6400 
 a1 scaling factor         :     0.3065 
 s8 scaling factor         :     0.9147 
 a2 scaling factor         :     5.0570 
 ad hoc parameters k1-k3   :    16.0000     1.3333    -4.0000 

 Edisp/kcal,au: -7.852725708958  -0.012514113644 
 E6   /kcal   :  -4.612043586 
 E8   /kcal   :  -3.240682123 
 % E8         :  41.268245488 

-------------------------   ----------------
Dispersion correction           -0.012514114
-------------------------   ----------------


-------------------------   --------------------
FINAL SINGLE POINT ENERGY      -310.512336990361
-------------------------   --------------------

------------------------------------------------------------------------------
                         ORCA GEOMETRY RELAXATION STEP
------------------------------------------------------------------------------

Reading the OPT-File                    .... done
Getting information on internals        .... done
Copying old internal coords+grads       .... done
Making the new internal coordinates     .... (2022 redundants) done
Validating the new internal coordinates .... (2022 redundants) done
Calculating the B-matrix                .... done
Calculating the G,G- and P matrices     .... done
Transforming gradient to internals      .... done
Projecting the internal gradient        .... done
Number of atoms                         ....  19
Number of internal coordinates          ....  92
Current Energy                          ....  -310.512336990 Eh
Current gradient norm                   ....     0.053867790 Eh/bohr
Maximum allowed component of the step   ....  0.300
Current trust radius                    ....  0.300
Evaluating the initial hessian          ....  (Almloef) done
Projecting the Hessian                  .... done
Forming the augmented Hessian           .... done
Diagonalizing the augmented Hessian     .... done
Last element of RFO vector              ....  0.958165742
Lowest eigenvalues of augmented Hessian:
 -0.008880537  0.010604587  0.011101418  0.016995177  0.019842134
Length of the computed step             ....  0.298710248
The final length of the internal step   ....  0.298710248
Converting the step to Cartesian space:
 Initial RMS(Int)=    0.0311426961
Transforming coordinates:
 Iter   0:  RMS(Cart)=    0.0774548778 RMS(Int)=    0.9229214312
 Iter   5:  RMS(Cart)=    0.0000000241 RMS(Int)=    0.0000000163
done
Storing new coordinates                 .... done

                                .--------------------.
          ----------------------|Geometry convergence|-------------------------
          Item                value                   Tolerance       Converged
          ---------------------------------------------------------------------
          RMS gradient        0.0052286182            0.0000300000      NO
          MAX gradient        0.0220402818            0.0001000000      NO
          RMS step            0.0311426961            0.0006000000      NO
          MAX step            0.0862328359            0.0010000000      NO
          ........................................................
          Max(Bonds)      0.0278      Max(Angles)    3.08
          Max(Dihed)        4.94      Max(Improp)    0.00
          ---------------------------------------------------------------------

The optimization has not yet converged - more geometry cycles are needed


    ---------------------------------------------------------------------------
                         Redundant Internal Coordinates
                            (Angstroem and degrees)

        Definition                    Value    dE/dq     Step     New-Value
    ----------------------------------------------------------------------------
     1. B(C   1,C   0)                1.5384  0.005653 -0.0081    1.5304   
     2. B(H   2,C   1)                1.1120  0.004767 -0.0074    1.1046   
     3. B(C   3,C   1)                1.5369 -0.002990  0.0031    1.5400   
     4. B(H   4,C   3)                1.1167  0.007911 -0.0125    1.1042   
     5. B(C   5,C   3)                1.5308  0.002926 -0.0041    1.5267   
     6. B(C   6,C   3)                1.4970 -0.022040  0.0278    1.5249   
     7. B(C   7,C   6)                1.5192 -0.004647  0.0046    1.5238   
     8. B(O   8,C   7)                1.4186 -0.007360  0.0083    1.4269   
     9. B(O   8,C   1)                1.4194 -0.012132  0.0135    1.4329   
    10. B(H   9,C   0)                1.1088  0.006559 -0.0101    1.0987   
    11. B(H  10,C   0)                1.1098  0.006501 -0.0100    1.0998   
    12. B(H  11,C   0)                1.1106  0.007289 -0.0113    1.0993   
    13. B(H  12,C   5)                1.1100  0.007185 -0.0111    1.0989   
    14. B(H  13,C   5)                1.1105  0.007200 -0.0111    1.0994   
    15. B(H  14,C   5)                1.1103  0.006264 -0.0097    1.1007   
    16. B(H  15,C   6)                1.1109  0.008074 -0.0125    1.0985   
    17. B(H  16,C   6)                1.1119  0.006598 -0.0102    1.1016   
    18. B(H  17,C   7)                1.1135  0.004741 -0.0074    1.1061   
    19. B(H  18,C   7)                1.1104  0.006037 -0.0093    1.1011   
    20. A(C   1,C   0,H  11)          109.24  0.000753   -0.12    109.12   
    21. A(H   9,C   0,H  10)          109.17  0.000734   -0.17    109.00   
    22. A(H  10,C   0,H  11)          107.67  0.000071    0.11    107.78   
    23. A(H   9,C   0,H  11)          107.92 -0.000573    0.02    107.94   
    24. A(C   1,C   0,H   9)          112.06  0.001428   -0.30    111.76   
    25. A(C   1,C   0,H  10)          110.64 -0.002417    0.47    111.11   
    26. A(H   2,C   1,C   3)          108.70 -0.003883    0.84    109.54   
    27. A(C   0,C   1,H   2)          107.40  0.001551   -0.08    107.32   
    28. A(C   0,C   1,O   8)          108.29 -0.005464    0.99    109.28   
    29. A(C   3,C   1,O   8)          106.35  0.006344   -0.83    105.52   
    30. A(C   0,C   1,C   3)          115.21  0.000490    0.27    115.48   
    31. A(H   2,C   1,O   8)          110.91  0.000996   -1.28    109.63   
    32. A(H   4,C   3,C   5)          108.25 -0.000313   -0.20    108.05   
    33. A(C   1,C   3,C   6)          100.13  0.001846    0.86    100.99   
    34. A(C   1,C   3,C   5)          117.20  0.003382   -0.38    116.81   
    35. A(C   1,C   3,H   4)          107.82 -0.000449   -1.07    106.75   
    36. A(H   4,C   3,C   6)          107.61  0.005356   -0.59    107.02   
    37. A(C   5,C   3,C   6)          115.19 -0.009075    1.27    116.47   
    38. A(H  13,C   5,H  14)          108.70  0.001944   -0.33    108.37   
    39. A(H  12,C   5,H  14)          109.24  0.003170   -0.57    108.67   
    40. A(C   3,C   5,H  14)          109.80 -0.004744    0.87    110.67   
    41. A(H  12,C   5,H  13)          108.14  0.000699   -0.17    107.97   
    42. A(C   3,C   5,H  13)          109.62 -0.000828    0.15    109.77   
    43. A(C   3,C   5,H  12)          111.29 -0.000082    0.02    111.31   
    44. A(C   3,C   6,H  16)          109.91  0.004646   -0.29    109.63   
    45. A(C   7,C   6,H  15)          114.33  0.005763   -0.82    113.51   
    46. A(C   3,C   6,H  15)          115.52  0.000439   -0.42    115.10   
    47. A(C   3,C   6,C   7)           98.57 -0.009418    2.26    100.83   
    48. A(H  15,C   6,H  16)          108.70  0.000739   -0.79    107.90   
    49. A(C   7,C   6,H  16)          109.41 -0.002861    0.31    109.72   
    50. A(C   6,C   7,O   8)          107.68  0.013874   -1.82    105.86   
    51. A(H  17,C   7,H  18)          109.06 -0.001057   -0.20    108.86   
    52. A(O   8,C   7,H  18)          112.08  0.006505   -1.36    110.72   
    53. A(C   6,C   7,H  18)          110.76 -0.011327    1.74    112.50   
    54. A(O   8,C   7,H  17)          107.52 -0.004771    1.28    108.80   
    55. A(C   6,C   7,H  17)          109.67 -0.003093    0.36    110.04   
    56. A(C   1,O   8,C   7)          106.82 -0.015846    3.08    109.90   
    57. D(H   2,C   1,C   0,H  10)     58.70 -0.001524   -1.04     57.66   
    58. D(H   2,C   1,C   0,H   9)   -179.20 -0.001310   -1.14   -180.34   
    59. D(C   3,C   1,C   0,H  11)    179.08  0.002890   -2.58    176.50   
    60. D(C   3,C   1,C   0,H  10)    -62.56  0.001991   -2.24    -64.80   
    61. D(C   3,C   1,C   0,H   9)     59.54  0.002205   -2.34     57.20   
    62. D(H   2,C   1,C   0,H  11)    -59.65 -0.000625   -1.38    -61.04   
    63. D(H   4,C   3,C   1,C   0)    163.96  0.003437   -4.23    159.73   
    64. D(C   5,C   3,C   1,C   0)     41.62  0.001830   -2.83     38.79   
    65. D(C   5,C   3,C   1,O   8)    161.59 -0.000248   -2.01    159.59   
    66. D(C   5,C   3,C   1,H   2)    -78.93  0.002395   -3.54    -82.47   
    67. D(H   4,C   3,C   1,H   2)     43.41  0.004001   -4.94     38.47   
    68. D(H   4,C   3,C   1,O   8)    -76.06  0.001359   -3.41    -79.47   
    69. D(H  12,C   5,C   3,H   4)    177.51  0.000101   -0.19    177.32   
    70. D(H  12,C   5,C   3,C   6)     57.03 -0.000573   -0.12     56.91   
    71. D(H  12,C   5,C   3,C   1)    -60.37  0.001657   -2.05    -62.42   
    72. D(H  13,C   5,C   3,C   6)    -62.56 -0.000853   -0.01    -62.57   
    73. D(H  13,C   5,C   3,H   4)     57.92 -0.000178   -0.08     57.84   
    74. D(H  13,C   5,C   3,C   1)   -179.96  0.001377   -1.94   -181.90   
    75. D(H  15,C   6,C   3,C   5)     68.15 -0.000476    1.63     69.79   
    76. D(H  15,C   6,C   3,H   4)    -52.68  0.001880    1.50    -51.18   
    77. D(H  15,C   6,C   3,C   1)   -165.18 -0.000137    2.50   -162.68   
    78. D(C   7,C   6,C   3,C   5)   -169.59  0.000480    1.93   -167.66   
    79. D(C   7,C   6,C   3,H   4)     69.58  0.002837    1.80     71.37   
    80. D(C   7,C   6,C   3,C   1)    -42.93  0.000819    2.80    -40.13   
    81. D(H  17,C   7,C   6,H  16)    166.98  0.003989   -4.73    162.25   
    82. D(H  17,C   7,C   6,H  15)     44.81  0.001152   -3.35     41.46   
    83. D(H  17,C   7,C   6,C   3)    -78.30  0.003900   -3.90    -82.20   
    84. D(O   8,C   7,C   6,H  16)    -76.32  0.004429   -4.03    -80.34   
    85. D(O   8,C   7,C   6,H  15)    161.52  0.001592   -2.66    158.87   
    86. D(O   8,C   7,C   6,C   3)     38.41  0.004340   -3.21     35.20   
    87. D(C   7,O   8,C   1,C   0)    111.88 -0.000833    2.06    113.94   
    88. D(C   1,O   8,C   7,H  18)   -138.33  0.000310    0.70   -137.63   
    89. D(C   1,O   8,C   7,H  17)    101.83  0.000827    0.92    102.76   
    90. D(C   1,O   8,C   7,C   6)    -16.27 -0.000337    0.78    -15.49   
    91. D(C   7,O   8,C   1,C   3)    -12.49 -0.002058    1.66    -10.83   
    92. D(C   7,O   8,C   1,H   2)   -130.51 -0.001680    1.83   -128.68   
    ----------------------------------------------------------------------------

Geometry step timings:
Preparation and reading OPT file:      0.000 s ( 8.759 %)
Internal coordinates            :      0.000 s ( 0.857 %)
B/P matrices and projection     :      0.001 s (29.292 %)
Hessian update/contruction      :      0.000 s (11.203 %)
Making the step                 :      0.001 s (24.341 %)
Converting the step to Cartesian:      0.000 s ( 3.554 %)
Storing new data                :      0.000 s ( 1.016 %)
Checking convergence            :      0.000 s ( 0.127 %)
Final printing                  :      0.001 s (20.724 %)
Total time                      :      0.003 s

Time for energy+gradient        :     20.245 s
Time for complete geometry iter :     20.481 s

         *************************************************************
         *                GEOMETRY OPTIMIZATION CYCLE   2            *
         *************************************************************
---------------------------------
CARTESIAN COORDINATES (ANGSTROEM)
---------------------------------
  C      2.927204    0.080368   -1.459547
  C      2.581327   -0.055019    0.025057
  H      1.481845   -0.128873    0.101140
  C      3.084737    1.084961    0.929420
  H      2.473349    1.055081    1.848400
  C      3.013081    2.499632    0.359792
  C      4.472154    0.570902    1.298023
  C      4.182229   -0.910611    1.504284
  O      3.181166   -1.248234    0.544778
  H      4.010909    0.165651   -1.619097
  H      2.429884    0.954878   -1.903888
  H      2.575525   -0.813466   -1.994208
  H      3.643712    2.602580   -0.534295
  H      3.367770    3.220889    1.109934
  H      1.977348    2.758720    0.092160
  H      4.931179    1.054002    2.171257
  H      5.153969    0.700373    0.442469
  H      3.775658   -1.079884    2.518906
  H      5.077314   -1.537663    1.370322

----------------------------
CARTESIAN COORDINATES (A.U.)
----------------------------
  NO LB      ZA    FRAG     MASS         X           Y           Z
   0 C     6.0000    0    12.011    5.531614    0.151874   -2.758143
   1 C     6.0000    0    12.011    4.878001   -0.103970    0.047350
   2 H     1.0000    0     1.008    2.800281   -0.243535    0.191127
   3 C     6.0000    0    12.011    5.829307    2.050278    1.756350
   4 H     1.0000    0     1.008    4.673953    1.993814    3.492969
   5 C     6.0000    0    12.011    5.693898    4.723621    0.679909
   6 C     6.0000    0    12.011    8.451146    1.078848    2.452909
   7 C     6.0000    0    12.011    7.903268   -1.720805    2.842685
   8 O     8.0000    0    15.999    6.011533   -2.358821    1.029482
   9 H     1.0000    0     1.008    7.579520    0.313036   -3.059650
  10 H     1.0000    0     1.008    4.591816    1.804459   -3.597827
  11 H     1.0000    0     1.008    4.867037   -1.537229   -3.768506
  12 H     1.0000    0     1.008    6.885618    4.918164   -1.009672
  13 H     1.0000    0     1.008    6.364162    6.086598    2.097471
  14 H     1.0000    0     1.008    3.736647    5.213225    0.174157
  15 H     1.0000    0     1.008    9.318578    1.991775    4.103080
  16 H     1.0000    0     1.008    9.739591    1.323514    0.836144
  17 H     1.0000    0     1.008    7.134960   -2.040686    4.760043
  18 H     1.0000    0     1.008    9.594733   -2.905763    2.589533

--------------------------------
INTERNAL COORDINATES (ANGSTROEM)
--------------------------------
 C      0   0   0     0.000000000000     0.00000000     0.00000000
 C      1   0   0     1.530361844207     0.00000000     0.00000000
 H      2   1   0     1.104583044997   107.31961667     0.00000000
 C      2   1   3     1.539755714211   115.49236099   237.53104870
 H      4   2   1     1.104178482488   106.72429983   159.75823412
 C      4   2   1     1.526730856517   116.84243468    38.80173410
 C      4   2   1     1.524811892221   100.94496982   271.48898494
 C      7   4   2     1.523640342365   100.80073875   319.94344346
 O      8   7   4     1.427153685044   105.81241051    35.22380657
 H      1   2   3     1.098702562485   111.75675408   179.66497872
 H      1   2   3     1.099788202518   111.10564371    57.66902270
 H      1   2   3     1.099309087560   109.12221645   298.96575960
 H      6   4   2     1.098947889847   111.31043032   297.58975566
 H      6   4   2     1.099421303119   109.76540324   178.11250832
 H      6   4   2     1.100679817611   110.67072603    58.54881586
 H      7   4   2     1.098465157371   115.09546947   197.36290352
 H      7   4   2     1.101639416306   109.62018812    75.56502368
 H      8   7   4     1.106079502008   110.05561953   277.80945947
 H      8   7   4     1.101052965878   112.49463820   156.23182111

---------------------------
INTERNAL COORDINATES (A.U.)
---------------------------
 C      0   0   0     0.000000000000     0.00000000     0.00000000
 C      1   0   0     2.891964771354     0.00000000     0.00000000
 H      2   1   0     2.087359447218   107.31961667     0.00000000
 C      2   1   3     2.909716612998   115.49236099   237.53104870
 H      4   2   1     2.086594934871   106.72429983   159.75823412
 C      4   2   1     2.885103199024   116.84243468    38.80173410
 C      4   2   1     2.881476882045   100.94496982   271.48898494
 C      7   4   2     2.879262973665   100.80073875   319.94344346
 O      8   7   4     2.696929615749   105.81241051    35.22380657
 H      1   2   3     2.076246945734   111.75675408   179.66497872
 H      1   2   3     2.078298508076   111.10564371    57.66902270
 H      1   2   3     2.077393112019   109.12221645   298.96575960
 H      6   4   2     2.076710547261   111.31043032   297.58975566
 H      6   4   2     2.077605168694   109.76540324   178.11250832
 H      6   4   2     2.079983416419   110.67072603    58.54881586
 H      7   4   2     2.075798315087   115.09546947   197.36290352
 H      7   4   2     2.081796795151   109.62018812    75.56502368
 H      8   7   4     2.090187341139   110.05561953   277.80945947
 H      8   7   4     2.080688564452   112.49463820   156.23182111


           ************************************************************
           *        Program running with 8 parallel MPI-processes     *
           *              working on a common directory               *
           ************************************************************
------------------------------------------------------------------------------
                   ___                                                        
                  /   \      - P O W E R E D   B Y -                         
                 /     \                                                     
                 |  |  |   _    _      __       _____    __    __             
                 |  |  |  | |  | |    /  \     |  _  \  |  |  /  |          
                  \  \/   | |  | |   /    \    | | | |  |  | /  /          
                 / \  \   | |__| |  /  /\  \   | |_| |  |  |/  /          
                |  |  |   |  __  | /  /__\  \  |    /   |      \           
                |  |  |   | |  | | |   __   |  |    \   |  |\   \          
                \     /   | |  | | |  |  |  |  | |\  \  |  | \   \       
                 \___/    |_|  |_| |__|  |__|  |_| \__\ |__|  \__/        
                                                                              
                      - O R C A' S   B I G   F R I E N D -                    
                                      &                                       
                       - I N T E G R A L  F E E D E R -                       
                                                                              
 v1 FN, 2020, v2 2021, v3 2022-2024                                           
------------------------------------------------------------------------------


----------------------
SHARK INTEGRAL PACKAGE
----------------------

Number of atoms                             ...     19
Number of basis functions                   ...    158
Number of shells                            ...     78
Maximum angular momentum                    ...      2
Integral batch strategy                     ... SHARK/LIBINT Hybrid
RI-J (if used) integral strategy            ... SPLIT-RIJ (Revised 2003 algorithm where possible)
Printlevel                                  ...      1
Contraction scheme used                     ... SEGMENTED contraction
Prescreening option                         ... SCHWARTZ
   Thresh                                   ... 1.000e-12
   Tcut                                     ... 1.000e-14
   Tpresel                                  ... 1.000e-14 
Coulomb Range Separation                    ... NOT USED
Exchange Range Separation                   ... NOT USED
Multipole approximations                    ... NOT USED
Finite Nucleus Model                        ... NOT USED
CABS basis                                  ... NOT available
Auxiliary Coulomb fitting basis             ... AVAILABLE
   # of basis functions in Aux-J            ...    475
   # of shells in Aux-J                     ...    165
   Maximum angular momentum in Aux-J        ...      4
Auxiliary J/K fitting basis                 ... NOT available
Auxiliary Correlation fitting basis         ... AVAILABLE
   # of basis functions in Aux-C            ...    504
   # of shells in Aux-C                     ...    184
   Maximum angular momentum in Aux-C        ...      3
Auxiliary 'external' fitting basis          ... NOT available

Checking pre-screening integrals            ... done (  0.0 sec) Dimension = 78
Check shell pair data                       ... done (  0.0 sec)
Shell pair information
Shell pair cut-off parameter TPreSel        ...   1.0e-14
Total number of shell pairs                 ...      3081
Shell pairs after pre-screening             ...      3041
Total number of primitive shell pairs       ...     10567
Primitive shell pairs kept                  ...      8291
          la=0 lb=0:   1020 shell pairs
          la=1 lb=0:   1152 shell pairs
          la=1 lb=1:    346 shell pairs
          la=2 lb=0:    313 shell pairs
          la=2 lb=1:    182 shell pairs
          la=2 lb=2:     28 shell pairs

Calculating one electron integrals          ... done (  0.0 sec)
Calculating RI/J V-Matrix + Cholesky decomp.... done (  0.0 sec)
Calculating RI/C V-Matrix + Cholesky decomp.... done (  0.0 sec)
Calculating Nuclear repulsion               ... done (  0.0 sec) ENN=    335.447252044238 Eh

Diagonalization of the overlap matrix:
Smallest eigenvalue                        ... 1.204e-03
Time for diagonalization                   ...    0.003 sec
Threshold for overlap eigenvalues          ... 1.000e-07
Number of eigenvalues below threshold      ... 0
Time for construction of square roots      ...    0.002 sec
Total time needed                          ...    0.005 sec

-------------------
DFT GRID GENERATION
-------------------

General Integration Accuracy     IntAcc      ... 4.388
Radial Grid Type                 RadialGrid  ... OptM3 with GC (2021)
Angular Grid (max. ang.)         AngularGrid ... 4 (Lebedev-302)
Angular grid pruning method      GridPruning ... 4 (adaptive)
Weight generation scheme         WeightScheme... mBecke (2022)
Basis function cutoff            BFCut       ... 1.0000e-12
Integration weight cutoff        WCut        ... 1.0000e-14
Partially contracted basis set               ... off
Rotationally invariant grid construction     ... off
Angular grids for H and He will be reduced by one unit

Total number of grid points                  ...    80311
Total number of batches                      ...     1265
Average number of points per batch           ...       63
Average number of grid points per atom       ...     4227

--------------------
COSX GRID GENERATION
--------------------

GRIDX 1
-------
General Integration Accuracy     IntAcc      ... 3.816
Radial Grid Type                 RadialGrid  ... OptM3 with GC (2021)
Angular Grid (max. ang.)         AngularGrid ... 1 (Lebedev-50)
Angular grid pruning method      GridPruning ... 4 (adaptive)
Weight generation scheme         WeightScheme... mBecke (2022)
Basis function cutoff            BFCut       ... 1.0000e-12
Integration weight cutoff        WCut        ... 1.0000e-14
Partially contracted basis set               ... on
Rotationally invariant grid construction     ... off
Angular grids for H and He will be reduced by one unit

Total number of grid points                  ...    10308
Total number of batches                      ...       94
Average number of points per batch           ...      109
Average number of grid points per atom       ...      543
UseSFitting                                  ... on

GRIDX 2
-------
General Integration Accuracy     IntAcc      ... 4.020
Radial Grid Type                 RadialGrid  ... OptM3 with GC (2021)
Angular Grid (max. ang.)         AngularGrid ... 2 (Lebedev-110)
Angular grid pruning method      GridPruning ... 4 (adaptive)
Weight generation scheme         WeightScheme... mBecke (2022)
Basis function cutoff            BFCut       ... 1.0000e-12
Integration weight cutoff        WCut        ... 1.0000e-14
Partially contracted basis set               ... on
Rotationally invariant grid construction     ... off
Angular grids for H and He will be reduced by one unit

Total number of grid points                  ...    21473
Total number of batches                      ...      178
Average number of points per batch           ...      120
Average number of grid points per atom       ...     1130
UseSFitting                                  ... on

GRIDX 3
-------
General Integration Accuracy     IntAcc      ... 4.338
Radial Grid Type                 RadialGrid  ... OptM3 with GC (2021)
Angular Grid (max. ang.)         AngularGrid ... 3 (Lebedev-194)
Angular grid pruning method      GridPruning ... 4 (adaptive)
Weight generation scheme         WeightScheme... mBecke (2022)
Basis function cutoff            BFCut       ... 1.0000e-12
Integration weight cutoff        WCut        ... 1.0000e-14
Partially contracted basis set               ... on
Rotationally invariant grid construction     ... off
Angular grids for H and He will be reduced by one unit

Total number of grid points                  ...    46816
Total number of batches                      ...      376
Average number of points per batch           ...      124
Average number of grid points per atom       ...     2464
UseSFitting                                  ... on
Initializing property integral containers    ... done (  0.0 sec)

SHARK setup successfully completed in   0.7 seconds

Maximum memory used throughout the entire STARTUP-calculation: 22.7 MB


           ************************************************************
           *        Program running with 8 parallel MPI-processes     *
           *              working on a common directory               *
           ************************************************************
Occupation numbers will be reassigned to an Aufbau configuration
             **** ENERGY FILE WAS UPDATED (calc.en.tmp) ****
Finished Guess after   0.2 sec
Maximum memory used throughout the entire GUESS-calculation: 9.6 MB


           ************************************************************
           *        Program running with 8 parallel MPI-processes     *
           *              working on a common directory               *
           ************************************************************
--------------------
CPCM SOLVATION MODEL
--------------------
CPCM parameters:
  Epsilon                                         ...      16.7000
  Refrac                                          ...       1.2750
  Rsolv                                           ...       1.3000
  Surface type                                    ... GAUSSIAN VDW
  Discretization scheme                           ... Constant charge density
    Threshold for H atoms                         ...       5.0000 (charges/Ang^2)
    Threshold for non-H atoms                     ...       5.0000 (charges/Ang^2)
  Epsilon function type                           ...         CPCM
Solvent:                                          ... CUSTOM
Radii:
  Scheme                                          ... Element-dependent radii
  Radius for C  used is    3.8550 Bohr (=   2.0400 Ang.)
  Radius for H  used is    2.4944 Bohr (=   1.3200 Ang.)
  Radius for O  used is    3.4469 Bohr (=   1.8240 Ang.)
Calculating surface                               ...        done! (  0.0s)
Cavity surface points                             ...         1562
Cavity Volume                                     ...     956.6473
Cavity Surface-area                               ...     550.3965
Calculating surface distance matrix               ...        done! (  0.0s)
Performing Cholesky decomposition & store         ...        done! (  0.1s)
Overall time for CPCM initialization              ...                 0.1s

----------------------------------------D-I-I-S--------------------------------------------
Iteration    Energy (Eh)           Delta-E    RMSDP     MaxDP     DIISErr   Damp  Time(sec)
-------------------------------------------------------------------------------------------
               ***  Starting incremental Fock matrix formation  ***
    1    -310.1620490484011725     0.00e+00  2.95e-04  4.11e-03  2.07e-02  0.700   0.7
    2    -310.1631610632593947    -1.11e-03  2.68e-04  3.62e-03  1.67e-02  0.700   0.5
                               ***Turning on AO-DIIS***
    3    -310.1640503283372254    -8.89e-04  2.33e-04  3.18e-03  1.29e-02  0.700   0.5
    4    -310.1647270597665056    -6.77e-04  6.09e-04  8.28e-03  9.51e-03  0.000   0.5
                              *** Initializing SOSCF ***
---------------------------------------S-O-S-C-F--------------------------------------
Iteration    Energy (Eh)           Delta-E    RMSDP     MaxDP     MaxGrad    Time(sec)
--------------------------------------------------------------------------------------
    5    -310.1665516988736044    -1.82e-03  5.26e-05  6.86e-04  6.59e-04     0.5
               *** Restarting incremental Fock matrix formation ***
    6    -310.1665569034455530    -5.20e-06  2.82e-05  4.06e-04  7.08e-05     0.7
    7    -310.1665577183410960    -8.15e-07  1.37e-05  1.69e-04  3.16e-05     0.6
    8    -310.1665578425445347    -1.24e-07  4.36e-06  5.68e-05  1.57e-05     0.6
    9    -310.1665578588026619    -1.63e-08  6.80e-07  1.94e-05  4.19e-06     0.6
   10    -310.1665578596397381    -8.37e-10  3.17e-07  8.59e-06  3.19e-06     0.6
                 **** Energy Check signals convergence ****

               *****************************************************
               *                     SUCCESS                       *
               *           SCF CONVERGED AFTER  10 CYCLES          *
               *****************************************************

Recomputing exchange energy using gridx3       ... done (    0.945 sec)
Old exchange energy                            :    -23.115971988 Eh
New exchange energy                            :    -23.115875423 Eh
Exchange energy change after final integration :      0.000096565 Eh
Total energy after final integration           :   -310.166461295 Eh
             **** ENERGY FILE WAS UPDATED (calc.en.tmp) ****

----------------
TOTAL SCF ENERGY
----------------

Total Energy       :       -310.16646129473747 Eh           -8440.05850 eV

Components:
Nuclear Repulsion  :        335.44725204423844 Eh            9127.98379 eV
Electronic Energy  :       -645.60804577446402 Eh          -17567.88806 eV
One Electron Energy:      -1084.48710789643565 Eh          -29510.39449 eV
Two Electron Energy:        438.87906212197169 Eh           11942.50643 eV
CPCM Dielectric    :         -0.00576412941432 Eh              -0.15685 eV

Virial components:
Potential Energy   :       -617.53002556385866 Eh          -16803.84629 eV
Kinetic Energy     :        307.36356426912118 Eh            8363.78779 eV
Virial Ratio       :          2.00911915838913

DFT components:
N(Alpha)           :       27.999972436507 electrons
N(Beta)            :       27.999972436507 electrons
N(Total)           :       55.999944873014 electrons
E(X)               :      -20.501563708627 Eh       
E(C)               :       -1.347195191709 Eh       
E(XC)              :      -21.848758900336 Eh       

CPCM Solvation Model Properties:
Surface-charge          :         -0.02280265598590
Corrected charge        :          0.00000000000000
Outlying charge corr.   :          0.00003839966264 Eh               0.00104 eV
Free-energy (cav+disp)  :  This term is not implemented in the current solvation scheme

---------------
SCF CONVERGENCE
---------------

  Last Energy change         ...    8.3708e-10  Tolerance :   1.0000e-09
  Last MAX-Density change    ...    8.5851e-06  Tolerance :   1.0000e-08
  Last RMS-Density change    ...    3.1659e-07  Tolerance :   1.0000e-09
  Last DIIS Error            ...    6.5887e-04  Tolerance :   1.0000e-08
  Last Orbital Gradient      ...    3.1907e-06  Tolerance :   2.0000e-06
  Last Orbital Rotation      ...    1.7334e-06  Tolerance :   2.0000e-06


Total SCF time: 0 days 0 hours 0 min 7 sec 
Finished LeanSCF after   7.1 sec

Maximum memory used throughout the entire LEANSCF-calculation: 18.0 MB


           ************************************************************
           *        Program running with 8 parallel MPI-processes     *
           *              working on a common directory               *
           ************************************************************

------------------------------------------------------------------------------
                                ORCA  MP2 
------------------------------------------------------------------------------

Freezing NCore=14 chemical core electrons

----------------------
RI-MP2 ENERGY+GRADIENT
----------------------
Dimension of the orbital basis            ...  158
Dimension of the AuxC basis               ...  504
Memory devoted to MP2                     ... 8000 MB   
Data format for matrix containers         ... DOUBLE
Compression type for matrix containers    ... UNCOMPRESSED
Overall scaling of the MP2 energy         ...   2.700e-01

-----------------------
SHARK RI TRANSFORMATION
-----------------------

Number of basis functions                ...    158
Number of aux functions                  ...    504
Number of operators                      ...      1
Generation of IJK                        ... YES
Generation of IAK                        ... YES
Generation of ABK                        ... NO
Orbital Range Operator  0:    0-  27 to   28- 157

Aux basis identifier                     ...   AUXC
Contraction scheme used                  ... SEGMENTED
Do orthogonalization                     ... YES
All operator combinations                ... NO
Transpose (ia|K)                         ... NO
Integral generator used                  ... LIBINT
Starting integral generation + trafo... 
Half trafo (segmented) done. Total time =  0.1 sec. integrals=  0.0 sec trafo=  0.0 sec
Integral generation and half transformation done (  0.1 sec)

Reading or making V^(-1/2)          ... done (  0.0 sec)
Sorting IJK integrals               ... done (  0.0 sec)
Sorting IAK integrals               ... done (  0.0 sec)

SHARK RI integral transformation done. Total time =  0.1 sec.

Opening buffers                              ... done
Frozen core precalculation                   ... done

Starting loop over batches of integrals:

Operator 0  - window                       ... (  7- 27)x( 28-157)
Operator 0  - Memory available             ...  8000 MB
Operator 0  - Memory needed per MO         ...   0.5 MB
Operator 0  - Number of orbitals per batch ... 3
Operator 0  - Number of batches            ... 1

OPERATOR  0   PASS   0:  MOs     7 ...    9 +   10 ...   12 +   13 ...   15 +   16 ...   18
                            +   19 ...   21 +   22 ...   24 +   25 ...   27
  Reading integrals       ... ok
  Internal MO   9
Closing buffer GIPV ( 0.01 GB; CompressionRatio= 1.00)
Time spent in pair loops =     0.229 sec
Deleting buffers (Ka|jb) ...done

-----------------------------------------------
 RI-MP2 CORRELATION ENERGY:     -0.338714667 Eh
-----------------------------------------------


---------------------
MP2 DENSITY FORMATION
---------------------

Completing the external part of the density      ... done
Storing the unrelaxed density                    ... done

Re-sorting 3-index density container for op 0    ... done
Computing external part of the Lagrangian        ... done
Calculating the xc-kernel                        ... done
Calculating G(D)                                 ... done
Completing the Lagrangian                        ... done
Solving the Z-vector equations                   ... Using XC Grid                  ... (calc.grid_cpscf.tmp) 
Recalculating density on grid  ... (calc.grho_cpscf0.tmp) done
Calculating the xc-kernel      ... (calc.fxc_cpscf0.tmp) done

-------------------
SHARK CP-SCF DRIVER
-------------------

Dimension of the orbital basis          ...    158
Dimension of the CPSCF-problem          ...   3640
Number of operators                     ...      1
Max. number of iterations               ...    128
Convergence Tolerance                   ... 3.0e-05
Number of perturbations                 ...      1
Perturbation type                       ... REAL

----------------------------
POPLE LINEAR EQUATION SOLVER
----------------------------

  ITERATION   0:   ||err||_max =   2.9057e-02 (   0.5 sec)
  ITERATION   1:   ||err||_max =   4.2876e-03 (   0.5 sec)
  ITERATION   2:   ||err||_max =   1.9492e-03 (   0.5 sec)
  ITERATION   3:   ||err||_max =   2.3261e-04 (   0.5 sec)
  ITERATION   4:   ||err||_max =   8.2082e-05 (   0.5 sec)
  ITERATION   5:   ||err||_max =   2.1259e-05 (   0.5 sec)
done
Finalizing the relaxed density                   ... done
Transforming P to the AO basis                   ... done
Storing the relaxed density                      ... done

------------------------------------
ENERGY WEIGHTED DENSITY FINALIZATION
------------------------------------

Gathering the parts of the W-matrix              ... done
Forming the Z-density                            ... done
Transforming Z to the AO basis                   ... done
Calculating G(Z)                                 ... done
Finalizing the W-matrix                          ... done
Transforming W to the AO basis and storing       ... done

----------------------------------
MP2 DERIVATIVE INTEGRAL GENERATION
----------------------------------

Input SCF Electron Density              ... calc.scfp
Input Correlated Electron Density       ... calc.pmp2re
Input Energy Weighted Density           ... calc.wmp2.tmp

Nuclear repulsion gradient              ... done (  0.0 sec)
HCore & Overlap gradient  (SHARK)       ... done (  0.0 sec)
Two-electron RIJ gradient terms         ... done (  0.2 sec)

-----------------------------------------------------------
MP2 COSX Grid Generation
-----------------------------------------------------------

General Integration Accuracy     IntAcc      ... 4.871
Radial Grid Type                 RadialGrid  ... OptM3 with GC (2021)
Angular Grid (max. ang.)         AngularGrid ... 4 (Lebedev-302)
Angular grid pruning method      GridPruning ... 4 (adaptive)
Weight generation scheme         WeightScheme... mBecke (2022)
Basis function cutoff            BFCut       ... 1.0000e-12
Integration weight cutoff        WCut        ... 1.0000e-14
Partially contracted basis set               ... on
Rotationally invariant grid construction     ... off
Angular grids for H and He will be reduced by one unit

Total number of grid points                  ...    92271
Total number of batches                      ...      730
Average number of points per batch           ...      126
Average number of grid points per atom       ...     4856
UseSFitting                                  ... on
Two-electron COSX gradient terms        ... 
Integration Timings:
Total Time                  =     3.1 sec
Basis fcn evaluation        =     0.0 sec
Density evaluation          =     0.1 sec
A evaluation                =     2.6 sec
A derivative evaluation     =     0.0 sec
S-fit derivative evaluation =     0.0 sec
anal. over. der. evaluation =     0.0 sec
num. over. der. evaluation  =     0.2 sec
K(P) evaluation             =     0.0 sec
finalize                    =     0.0 sec

done (  3.6 sec)
CPCM gradient                           ... done (  0.3 sec)
DFT XC gradient                         ... Exchange-correlation gradient    ... done
done (  0.5 sec)
Empirical dispersion gradient           ... 
-------------------
DISPERSION GRADIENT
-------------------

   1   C   :   -0.000090219   -0.000100300   -0.000317580
   2   C   :   -0.000123246   -0.000105130   -0.000066949
   3   H   :   -0.000145160   -0.000061703   -0.000024370
   4   C   :   -0.000039393    0.000091274    0.000096330
   5   H   :   -0.000069079    0.000044936    0.000099629
   6   C   :   -0.000059021    0.000325946    0.000023954
   7   C   :    0.000169466   -0.000026879    0.000169550
   8   C   :    0.000115821   -0.000177735    0.000174881
   9   O   :   -0.000023305   -0.000186909    0.000035343
  10   H   :    0.000033779   -0.000035343   -0.000180195
  11   H   :   -0.000046602   -0.000004519   -0.000151044
  12   H   :   -0.000035252   -0.000054334   -0.000124061
  13   H   :    0.000013414    0.000159342   -0.000045940
  14   H   :   -0.000013546    0.000143352    0.000023739
  15   H   :   -0.000066683    0.000145839    0.000004205
  16   H   :    0.000107955    0.000024573    0.000103550
  17   H   :    0.000154990    0.000009764    0.000024097
  18   H   :    0.000028379   -0.000087791    0.000100983
  19   H   :    0.000087703   -0.000104384    0.000053877

Difference to translation invariance:
           :   -0.0000000000   -0.0000000000    0.0000000000

Difference to rotation invariance:
           :    0.0000000000    0.0000000000    0.0000000000

Norm of the Dispersion gradient    ...    0.0008567241
RMS gradient                       ...    0.0001134759
MAX gradient                       ...    0.0003259457
done (  0.0 sec)

-------
TIMINGS
-------

Total time                :   10.013 sec
Integral trafo            :    0.102 sec (  1.0%)
FC preparation            :    0.017 sec (  0.2%)
I/O of integrals          :    0.035 sec (  0.3%)
K(i,j) operators          :    0.032 sec (  0.3%)
T(i,j) pair energies      :    0.006 sec (  0.1%)
V**(-1/2)                 :    0.061 sec (  0.6%)
Gamma(ia|P)               :    0.030 sec (  0.3%)
Gamma-Trafo               :    0.014 sec (  0.1%)
D(virtual)                :    0.002 sec (  0.0%)
D(internal)               :    0.035 sec (  0.4%)
W(virtual)                :    0.003 sec (  0.0%)
W(internal)               :    0.039 sec (  0.4%)
L(virtual)                :    0.050 sec (  0.5%)
L(internal)               :    0.005 sec (  0.1%)
XC kernel                 :    0.016 sec (  0.2%)
G(D)                      :    0.851 sec (  8.5%)
G(Z)                      :    0.846 sec (  8.5%)
Z-vector solution         :    2.834 sec ( 28.3%)
3-index derivative        :    0.114 sec (  1.1%)
2-index derivative        :    0.022 sec (  0.2%)
Fock matrix gradient      :    4.750 sec ( 47.4%)


---------------------------------------
MP2 TOTAL ENERGY:     -310.505175962 Eh
---------------------------------------

The final MP2 gradient
  0:   0.00175916   0.00080863  -0.00249850
  1:   0.00266593  -0.00468040   0.00831720
  2:  -0.00090253   0.00311335  -0.00216476
  3:   0.00065517  -0.00320669  -0.00219801
  4:   0.00039318  -0.00003399   0.00035935
  5:  -0.00081368   0.00473611  -0.00103083
  6:  -0.00232670   0.00231528   0.00337984
  7:  -0.00036720  -0.00278570  -0.00480363
  8:  -0.00058266   0.00047134   0.00100464
  9:  -0.00055254  -0.00090461  -0.00050420
 10:  -0.00026726   0.00019153  -0.00012970
 11:  -0.00047603   0.00031402  -0.00018925
 12:   0.00018574  -0.00060993   0.00045660
 13:   0.00058379  -0.00079962   0.00038080
 14:  -0.00075045  -0.00096554   0.00046025
 15:   0.00191051  -0.00020779  -0.00118214
 16:  -0.00101996  -0.00085109  -0.00033478
 17:  -0.00280740   0.00088918  -0.00048139
 18:   0.00277527   0.00222294   0.00120049

-----------------------------------
NORM OF THE MP2 GRADIENT:  0.015917
-----------------------------------

Maximum memory used throughout the entire MP2-calculation: 31.0 MB


-------------------------------------------------------------------------------
                          DFT DISPERSION CORRECTION                            
                                                                               
                              DFTD3 V3.1  Rev 1                                
                          USING Becke-Johnson damping                          
-------------------------------------------------------------------------------
-------------------------   ----------------
Dispersion correction           -0.012407929
-------------------------   ----------------


-------------------------   --------------------
FINAL SINGLE POINT ENERGY      -310.517583891359
-------------------------   --------------------

------------------------------------------------------------------------------
                         ORCA GEOMETRY RELAXATION STEP
------------------------------------------------------------------------------

Reading the OPT-File                    .... done
Getting information on internals        .... done
Copying old internal coords+grads       .... done
Making the new internal coordinates     .... (2022 redundants) done
Validating the new internal coordinates .... (2022 redundants) done
Calculating the B-matrix                .... done
Calculating the G,G- and P matrices     .... done
Transforming gradient to internals      .... done
Projecting the internal gradient        .... done
Number of atoms                         ....  19
Number of internal coordinates          ....  92
Current Energy                          ....  -310.517583891 Eh
Current gradient norm                   ....     0.015917382 Eh/bohr
Maximum allowed component of the step   ....  0.300
Current trust radius                    ....  0.300
Updating the Hessian (BFGS)             .... done
Forming the augmented Hessian           .... done
Diagonalizing the augmented Hessian     .... done
Last element of RFO vector              ....  0.983432373
Lowest eigenvalues of augmented Hessian:
 -0.001103945  0.010558564  0.011089513  0.016938022  0.018767162
Length of the computed step             ....  0.184329293
The final length of the internal step   ....  0.184329293
Converting the step to Cartesian space:
 Initial RMS(Int)=    0.0192176573
Transforming coordinates:
 Iter   0:  RMS(Cart)=    0.0403501908 RMS(Int)=    0.0192334495
 Iter   5:  RMS(Cart)=    0.0000000064 RMS(Int)=    0.0000000047
done
Storing new coordinates                 .... done
The predicted energy change is          ....    -0.000570727
Previously predicted energy change      ....    -0.004836464
Actually observed energy change         ....    -0.005246901
Ratio of predicted to observed change   ....     1.084863048
New trust radius                        ....     0.450000000

                                .--------------------.
          ----------------------|Geometry convergence|-------------------------
          Item                value                   Tolerance       Converged
          ---------------------------------------------------------------------
          Energy change      -0.0052469010            0.0000010000      NO
          RMS gradient        0.0011515467            0.0000300000      NO
          MAX gradient        0.0047471288            0.0001000000      NO
          RMS step            0.0192176573            0.0006000000      NO
          MAX step            0.0556903178            0.0010000000      NO
          ........................................................
          Max(Bonds)      0.0065      Max(Angles)    1.30
          Max(Dihed)        3.19      Max(Improp)    0.00
          ---------------------------------------------------------------------

The optimization has not yet converged - more geometry cycles are needed


    ---------------------------------------------------------------------------
                         Redundant Internal Coordinates
                            (Angstroem and degrees)

        Definition                    Value    dE/dq     Step     New-Value
    ----------------------------------------------------------------------------
     1. B(C   1,C   0)                1.5304  0.003374 -0.0065    1.5239   
     2. B(H   2,C   1)                1.1046  0.000545 -0.0015    1.1031   
     3. B(C   3,C   1)                1.5398 -0.000894  0.0021    1.5419   
     4. B(H   4,C   3)                1.1042  0.000083 -0.0008    1.1034   
     5. B(C   5,C   3)                1.5267  0.002122 -0.0039    1.5228   
     6. B(C   6,C   3)                1.5248 -0.002405  0.0061    1.5310   
     7. B(C   7,C   6)                1.5236 -0.000678  0.0002    1.5239   
     8. B(O   8,C   7)                1.4272 -0.001415  0.0019    1.4290   
     9. B(O   8,C   1)                1.4331 -0.000833  0.0021    1.4352   
    10. B(H   9,C   0)                1.0987 -0.000544  0.0005    1.0992   
    11. B(H  10,C   0)                1.0998  0.000331 -0.0012    1.0986   
    12. B(H  11,C   0)                1.0993 -0.000011 -0.0006    1.0987   
    13. B(H  12,C   5)                1.0989 -0.000323  0.0000    1.0990   
    14. B(H  13,C   5)                1.0994 -0.000076 -0.0004    1.0990   
    15. B(H  14,C   5)                1.1007  0.000367 -0.0012    1.0995   
    16. B(H  15,C   6)                1.0985 -0.000237 -0.0002    1.0983   
    17. B(H  16,C   6)                1.1016 -0.000473  0.0004    1.1020   
    18. B(H  17,C   7)                1.1061  0.000453 -0.0013    1.1048   
    19. B(H  18,C   7)                1.1011  0.000842 -0.0021    1.0989   
    20. A(C   1,C   0,H  11)          109.12 -0.000138    0.08    109.20   
    21. A(H   9,C   0,H  10)          109.00  0.000085   -0.15    108.86   
    22. A(H  10,C   0,H  11)          107.78 -0.000318    0.19    107.97   
    23. A(H   9,C   0,H  11)          107.94 -0.000422    0.12    108.06   
    24. A(C   1,C   0,H   9)          111.76  0.000927   -0.27    111.48   
    25. A(C   1,C   0,H  10)          111.11 -0.000187    0.05    111.16   
    26. A(H   2,C   1,C   3)          109.54 -0.001038    0.55    110.09   
    27. A(C   0,C   1,H   2)          107.32 -0.001002    0.60    107.92   
    28. A(C   0,C   1,O   8)          109.32 -0.000769    0.09    109.42   
    29. A(C   3,C   1,O   8)          105.46  0.000855   -0.23    105.23   
    30. A(C   0,C   1,C   3)          115.49  0.000384    0.10    115.60   
    31. A(H   2,C   1,O   8)          109.63  0.001723   -1.22    108.42   
    32. A(H   4,C   3,C   5)          108.04 -0.000500    0.25    108.29   
    33. A(C   1,C   3,C   6)          100.94  0.000318    0.34    101.29   
    34. A(C   1,C   3,C   5)          116.84  0.000715   -0.34    116.50   
    35. A(C   1,C   3,H   4)          106.72 -0.000176   -0.16    106.56   
    36. A(H   4,C   3,C   6)          107.07  0.000359    0.11    107.18   
    37. A(C   5,C   3,C   6)          116.44 -0.000658   -0.20    116.24   
    38. A(H  13,C   5,H  14)          108.36  0.000926   -0.26    108.11   
    39. A(H  12,C   5,H  14)          108.67  0.001403   -0.39    108.28   
    40. A(C   3,C   5,H  14)          110.67 -0.001356    0.33    111.00   
    41. A(H  12,C   5,H  13)          107.97  0.000624   -0.10    107.87   
    42. A(C   3,C   5,H  13)          109.77 -0.001157    0.29    110.05   
    43. A(C   3,C   5,H  12)          111.31 -0.000335    0.10    111.41   
    44. A(C   3,C   6,H  16)          109.62  0.000332    0.20    109.82   
    45. A(C   7,C   6,H  15)          113.55  0.000602   -0.31    113.24   
    46. A(C   3,C   6,H  15)          115.10  0.001134   -0.75    114.35   
    47. A(C   3,C   6,C   7)          100.80 -0.000840    0.53    101.33   
    48. A(H  15,C   6,H  16)          107.88  0.000194   -0.05    107.83   
    49. A(C   7,C   6,H  16)          109.71 -0.001593    0.47    110.17   
    50. A(C   6,C   7,O   8)          105.81  0.001812   -0.30    105.51   
    51. A(H  17,C   7,H  18)          108.86 -0.000378   -0.34    108.52   
    52. A(O   8,C   7,H  18)          110.71  0.004747   -1.30    109.42   
    53. A(C   6,C   7,H  18)          112.49 -0.003557    0.75    113.24   
    54. A(O   8,C   7,H  17)          108.83 -0.001283    0.80    109.63   
    55. A(C   6,C   7,H  17)          110.06 -0.001260    0.41    110.47   
    56. A(C   1,O   8,C   7)          109.90 -0.001875    0.77    110.67   
    57. D(H   2,C   1,C   0,H  10)     57.67 -0.000892   -1.63     56.04   
    58. D(H   2,C   1,C   0,H   9)    179.66 -0.000263   -1.97    177.69   
    59. D(C   3,C   1,C   0,H  11)    176.50  0.001552   -3.17    173.33   
    60. D(C   3,C   1,C   0,H  10)    -64.80  0.000961   -2.85    -67.65   
    61. D(C   3,C   1,C   0,H   9)     57.20  0.001590   -3.19     54.01   
    62. D(H   2,C   1,C   0,H  11)    -61.03 -0.000301   -1.95    -62.98   
    63. D(H   4,C   3,C   1,C   0)    159.76  0.000048   -1.47    158.29   
    64. D(C   5,C   3,C   1,C   0)     38.80  0.000364   -1.44     37.36   
    65. D(C   5,C   3,C   1,O   8)    159.61  0.000242   -1.42    158.19   
    66. D(C   5,C   3,C   1,H   2)    -82.48  0.002213   -2.70    -85.18   
    67. D(H   4,C   3,C   1,H   2)     38.48  0.001896   -2.73     35.75   
    68. D(H   4,C   3,C   1,O   8)    -79.43 -0.000075   -1.45    -80.88   
    69. D(H  12,C   5,C   3,H   4)    177.33 -0.000028   -0.51    176.82   
    70. D(H  12,C   5,C   3,C   6)     56.89  0.000330   -0.71     56.17   
    71. D(H  12,C   5,C   3,C   1)    -62.41 -0.000164   -0.76    -63.17   
    72. D(H  13,C   5,C   3,C   6)    -62.59  0.000518   -0.84    -63.43   
    73. D(H  13,C   5,C   3,H   4)     57.85  0.000160   -0.64     57.21   
    74. D(H  13,C   5,C   3,C   1)    178.11  0.000024   -0.89    177.22   
    75. D(H  15,C   6,C   3,C   5)     69.79 -0.000825    1.67     71.45   
    76. D(H  15,C   6,C   3,H   4)    -51.17 -0.000019    1.39    -49.78   
    77. D(H  15,C   6,C   3,C   1)   -162.64 -0.000074    1.39   -161.25   
    78. D(C   7,C   6,C   3,C   5)   -167.63 -0.000061    1.29   -166.35   
    79. D(C   7,C   6,C   3,H   4)     71.41  0.000744    1.01     72.42   
    80. D(C   7,C   6,C   3,C   1)    -40.06  0.000690    1.01    -39.05   
    81. D(H  17,C   7,C   6,H  16)    162.25  0.001576   -2.61    159.64   
    82. D(H  17,C   7,C   6,H  15)     41.46  0.002068   -2.69     38.77   
    83. D(H  17,C   7,C   6,C   3)    -82.19  0.000931   -1.99    -84.18   
    84. D(O   8,C   7,C   6,H  16)    -80.33  0.000433   -1.61    -81.94   
    85. D(O   8,C   7,C   6,H  15)    158.88  0.000925   -1.68    157.19   
    86. D(O   8,C   7,C   6,C   3)     35.22 -0.000211   -0.98     34.24   
    87. D(C   7,O   8,C   1,C   0)    113.94  0.000264    0.61    114.55   
    88. D(C   1,O   8,C   7,H  18)   -137.64  0.000859    0.28   -137.36   
    89. D(C   1,O   8,C   7,H  17)    102.75 -0.000751    0.96    103.70   
    90. D(C   1,O   8,C   7,C   6)    -15.49  0.000394    0.21    -15.28   
    91. D(C   7,O   8,C   1,C   3)    -10.82 -0.000283    0.57    -10.25   
    92. D(C   7,O   8,C   1,H   2)   -128.67 -0.000397    0.69   -127.97   
    ----------------------------------------------------------------------------

Geometry step timings:
Preparation and reading OPT file:      0.000 s (10.067 %)
Internal coordinates            :      0.000 s ( 0.783 %)
B/P matrices and projection     :      0.001 s (25.252 %)
Hessian update/contruction      :      0.001 s (16.499 %)
Making the step                 :      0.001 s (21.421 %)
Converting the step to Cartesian:      0.000 s ( 2.936 %)
Storing new data                :      0.000 s ( 0.895 %)
Checking convergence            :      0.000 s ( 0.364 %)
Final printing                  :      0.001 s (21.728 %)
Total time                      :      0.004 s

Time for energy+gradient        :     18.637 s
Time for complete geometry iter :     18.843 s

         *************************************************************
         *                GEOMETRY OPTIMIZATION CYCLE   3            *
         *************************************************************
---------------------------------
CARTESIAN COORDINATES (ANGSTROEM)
---------------------------------
  C      2.905587    0.088556   -1.457942
  C      2.575465   -0.049930    0.023297
  H      1.481063   -0.149999    0.118995
  C      3.083802    1.089976    0.928465
  H      2.461459    1.069361    1.839316
  C      3.031319    2.495963    0.345871
  C      4.470209    0.568974    1.315750
  C      4.189081   -0.916676    1.505085
  O      3.186748   -1.241508    0.539514
  H      3.983344    0.233402   -1.618367
  H      2.363207    0.931296   -1.908019
  H      2.603363   -0.828208   -1.982741
  H      3.681077    2.589478   -0.535514
  H      3.370050    3.226587    1.093669
  H      2.006614    2.761330    0.048622
  H      4.900798    1.046163    2.206292
  H      5.172354    0.719180    0.479764
  H      3.802190   -1.110429    2.521624
  H      5.072630   -1.549229    1.341228

----------------------------
CARTESIAN COORDINATES (A.U.)
----------------------------
  NO LB      ZA    FRAG     MASS         X           Y           Z
   0 C     6.0000    0    12.011    5.490763    0.167347   -2.755112
   1 C     6.0000    0    12.011    4.866924   -0.094355    0.044024
   2 H     1.0000    0     1.008    2.798804   -0.283457    0.224868
   3 C     6.0000    0    12.011    5.827541    2.059757    1.754544
   4 H     1.0000    0     1.008    4.651484    2.020799    3.475803
   5 C     6.0000    0    12.011    5.728363    4.716686    0.653601
   6 C     6.0000    0    12.011    8.447471    1.075205    2.486408
   7 C     6.0000    0    12.011    7.916216   -1.732267    2.844199
   8 O     8.0000    0    15.999    6.022082   -2.346109    1.019534
   9 H     1.0000    0     1.008    7.527430    0.441067   -3.058271
  10 H     1.0000    0     1.008    4.465814    1.759894   -3.605633
  11 H     1.0000    0     1.008    4.919642   -1.565087   -3.746838
  12 H     1.0000    0     1.008    6.956228    4.893404   -1.011974
  13 H     1.0000    0     1.008    6.368471    6.097366    2.066734
  14 H     1.0000    0     1.008    3.791952    5.218158    0.091882
  15 H     1.0000    0     1.008    9.261166    1.976962    4.169288
  16 H     1.0000    0     1.008    9.774332    1.359054    0.906622
  17 H     1.0000    0     1.008    7.185097   -2.098407    4.765180
  18 H     1.0000    0     1.008    9.585882   -2.927619    2.534553

--------------------------------
INTERNAL COORDINATES (ANGSTROEM)
--------------------------------
 C      0   0   0     0.000000000000     0.00000000     0.00000000
 C      1   0   0     1.523885726436     0.00000000     0.00000000
 H      2   1   0     1.103126213637   107.90777764     0.00000000
 C      2   1   3     1.541791764601   115.59739961   236.30504737
 H      4   2   1     1.103351776309   106.55147076   158.30316809
 C      4   2   1     1.522815809402   116.52882904    37.36825965
 C      4   2   1     1.530868505354   101.27371551   270.24741584
 C      7   4   2     1.523823381907   101.31247979   320.97199559
 O      8   7   4     1.429165358487   105.48805538    34.24874592
 H      1   2   3     1.099217188065   111.48378445   177.69695679
 H      1   2   3     1.098614936410   111.15994605    56.04417415
 H      1   2   3     1.098731303703   109.19955237   297.02124050
 H      6   4   2     1.098985415619   111.40841398   296.83551922
 H      6   4   2     1.098977818657   110.05186435   177.22931287
 H      6   4   2     1.099452849206   111.00201568    57.59323597
 H      7   4   2     1.098262939422   114.35129932   198.76918695
 H      7   4   2     1.102017648146   109.79889857    77.43490748
 H      8   7   4     1.104797473913   110.48188568   275.83113149
 H      8   7   4     1.098922742851   113.22447607   153.86275939

---------------------------
INTERNAL COORDINATES (A.U.)
---------------------------
 C      0   0   0     0.000000000000     0.00000000     0.00000000
 C      1   0   0     2.879726682355     0.00000000     0.00000000
 H      2   1   0     2.084606434924   107.90777764     0.00000000
 C      2   1   3     2.913564190631   115.59739961   236.30504737
 H      4   2   1     2.085032686600   106.55147076   158.30316809
 C      4   2   1     2.877704832175   116.52882904    37.36825965
 C      4   2   1     2.892922222165   101.27371551   270.24741584
 C      7   4   2     2.879608868269   101.31247979   320.97199559
 O      8   7   4     2.700731127628   105.48805538    34.24874592
 H      1   2   3     2.077219447142   111.48378445   177.69695679
 H      1   2   3     2.076081356450   111.15994605    56.04417415
 H      1   2   3     2.076301258765   109.19955237   297.02124050
 H      6   4   2     2.076781460693   111.40841398   296.83551922
 H      6   4   2     2.076767104516   110.05186435   177.22931287
 H      6   4   2     2.077664782160   111.00201568    57.59323597
 H      7   4   2     2.075416178543   114.35129932   198.76918695
 H      7   4   2     2.082511549743   109.79889857    77.43490748
 H      8   7   4     2.087764659144   110.48188568   275.83113149
 H      8   7   4     2.076663026327   113.22447607   153.86275939


           ************************************************************
           *        Program running with 8 parallel MPI-processes     *
           *              working on a common directory               *
           ************************************************************
------------------------------------------------------------------------------
                   ___                                                        
                  /   \      - P O W E R E D   B Y -                         
                 /     \                                                     
                 |  |  |   _    _      __       _____    __    __             
                 |  |  |  | |  | |    /  \     |  _  \  |  |  /  |          
                  \  \/   | |  | |   /    \    | | | |  |  | /  /          
                 / \  \   | |__| |  /  /\  \   | |_| |  |  |/  /          
                |  |  |   |  __  | /  /__\  \  |    /   |      \           
                |  |  |   | |  | | |   __   |  |    \   |  |\   \          
                \     /   | |  | | |  |  |  |  | |\  \  |  | \   \       
                 \___/    |_|  |_| |__|  |__|  |_| \__\ |__|  \__/        
                                                                              
                      - O R C A' S   B I G   F R I E N D -                    
                                      &                                       
                       - I N T E G R A L  F E E D E R -                       
                                                                              
 v1 FN, 2020, v2 2021, v3 2022-2024                                           
------------------------------------------------------------------------------


----------------------
SHARK INTEGRAL PACKAGE
----------------------

Number of atoms                             ...     19
Number of basis functions                   ...    158
Number of shells                            ...     78
Maximum angular momentum                    ...      2
Integral batch strategy                     ... SHARK/LIBINT Hybrid
RI-J (if used) integral strategy            ... SPLIT-RIJ (Revised 2003 algorithm where possible)
Printlevel                                  ...      1
Contraction scheme used                     ... SEGMENTED contraction
Prescreening option                         ... SCHWARTZ
   Thresh                                   ... 1.000e-12
   Tcut                                     ... 1.000e-14
   Tpresel                                  ... 1.000e-14 
Coulomb Range Separation                    ... NOT USED
Exchange Range Separation                   ... NOT USED
Multipole approximations                    ... NOT USED
Finite Nucleus Model                        ... NOT USED
CABS basis                                  ... NOT available
Auxiliary Coulomb fitting basis             ... AVAILABLE
   # of basis functions in Aux-J            ...    475
   # of shells in Aux-J                     ...    165
   Maximum angular momentum in Aux-J        ...      4
Auxiliary J/K fitting basis                 ... NOT available
Auxiliary Correlation fitting basis         ... AVAILABLE
   # of basis functions in Aux-C            ...    504
   # of shells in Aux-C                     ...    184
   Maximum angular momentum in Aux-C        ...      3
Auxiliary 'external' fitting basis          ... NOT available

Checking pre-screening integrals            ... done (  0.0 sec) Dimension = 78
Check shell pair data                       ... done (  0.0 sec)
Shell pair information
Shell pair cut-off parameter TPreSel        ...   1.0e-14
Total number of shell pairs                 ...      3081
Shell pairs after pre-screening             ...      3041
Total number of primitive shell pairs       ...     10567
Primitive shell pairs kept                  ...      8290
          la=0 lb=0:   1020 shell pairs
          la=1 lb=0:   1152 shell pairs
          la=1 lb=1:    346 shell pairs
          la=2 lb=0:    313 shell pairs
          la=2 lb=1:    182 shell pairs
          la=2 lb=2:     28 shell pairs

Calculating one electron integrals          ... done (  0.0 sec)
Calculating RI/J V-Matrix + Cholesky decomp.... done (  0.0 sec)
Calculating RI/C V-Matrix + Cholesky decomp.... done (  0.0 sec)
Calculating Nuclear repulsion               ... done (  0.0 sec) ENN=    335.273827296597 Eh

Diagonalization of the overlap matrix:
Smallest eigenvalue                        ... 1.177e-03
Time for diagonalization                   ...    0.003 sec
Threshold for overlap eigenvalues          ... 1.000e-07
Number of eigenvalues below threshold      ... 0
Time for construction of square roots      ...    0.002 sec
Total time needed                          ...    0.007 sec

-------------------
DFT GRID GENERATION
-------------------

General Integration Accuracy     IntAcc      ... 4.388
Radial Grid Type                 RadialGrid  ... OptM3 with GC (2021)
Angular Grid (max. ang.)         AngularGrid ... 4 (Lebedev-302)
Angular grid pruning method      GridPruning ... 4 (adaptive)
Weight generation scheme         WeightScheme... mBecke (2022)
Basis function cutoff            BFCut       ... 1.0000e-12
Integration weight cutoff        WCut        ... 1.0000e-14
Partially contracted basis set               ... off
Rotationally invariant grid construction     ... off
Angular grids for H and He will be reduced by one unit

Total number of grid points                  ...    80325
Total number of batches                      ...     1266
Average number of points per batch           ...       63
Average number of grid points per atom       ...     4228

--------------------
COSX GRID GENERATION
--------------------

GRIDX 1
-------
General Integration Accuracy     IntAcc      ... 3.816
Radial Grid Type                 RadialGrid  ... OptM3 with GC (2021)
Angular Grid (max. ang.)         AngularGrid ... 1 (Lebedev-50)
Angular grid pruning method      GridPruning ... 4 (adaptive)
Weight generation scheme         WeightScheme... mBecke (2022)
Basis function cutoff            BFCut       ... 1.0000e-12
Integration weight cutoff        WCut        ... 1.0000e-14
Partially contracted basis set               ... on
Rotationally invariant grid construction     ... off
Angular grids for H and He will be reduced by one unit

Total number of grid points                  ...    10315
Total number of batches                      ...       94
Average number of points per batch           ...      109
Average number of grid points per atom       ...      543
UseSFitting                                  ... on

GRIDX 2
-------
General Integration Accuracy     IntAcc      ... 4.020
Radial Grid Type                 RadialGrid  ... OptM3 with GC (2021)
Angular Grid (max. ang.)         AngularGrid ... 2 (Lebedev-110)
Angular grid pruning method      GridPruning ... 4 (adaptive)
Weight generation scheme         WeightScheme... mBecke (2022)
Basis function cutoff            BFCut       ... 1.0000e-12
Integration weight cutoff        WCut        ... 1.0000e-14
Partially contracted basis set               ... on
Rotationally invariant grid construction     ... off
Angular grids for H and He will be reduced by one unit

Total number of grid points                  ...    21494
Total number of batches                      ...      180
Average number of points per batch           ...      119
Average number of grid points per atom       ...     1131
UseSFitting                                  ... on

GRIDX 3
-------
General Integration Accuracy     IntAcc      ... 4.338
Radial Grid Type                 RadialGrid  ... OptM3 with GC (2021)
Angular Grid (max. ang.)         AngularGrid ... 3 (Lebedev-194)
Angular grid pruning method      GridPruning ... 4 (adaptive)
Weight generation scheme         WeightScheme... mBecke (2022)
Basis function cutoff            BFCut       ... 1.0000e-12
Integration weight cutoff        WCut        ... 1.0000e-14
Partially contracted basis set               ... on
Rotationally invariant grid construction     ... off
Angular grids for H and He will be reduced by one unit

Total number of grid points                  ...    46829
Total number of batches                      ...      374
Average number of points per batch           ...      125
Average number of grid points per atom       ...     2465
UseSFitting                                  ... on
Initializing property integral containers    ... done (  0.0 sec)

SHARK setup successfully completed in   0.7 seconds

Maximum memory used throughout the entire STARTUP-calculation: 22.6 MB


           ************************************************************
           *        Program running with 8 parallel MPI-processes     *
           *              working on a common directory               *
           ************************************************************
Occupation numbers will be reassigned to an Aufbau configuration
             **** ENERGY FILE WAS UPDATED (calc.en.tmp) ****
Finished Guess after   0.2 sec
Maximum memory used throughout the entire GUESS-calculation: 9.6 MB


           ************************************************************
           *        Program running with 8 parallel MPI-processes     *
           *              working on a common directory               *
           ************************************************************
--------------------
CPCM SOLVATION MODEL
--------------------
CPCM parameters:
  Epsilon                                         ...      16.7000
  Refrac                                          ...       1.2750
  Rsolv                                           ...       1.3000
  Surface type                                    ... GAUSSIAN VDW
  Discretization scheme                           ... Constant charge density
    Threshold for H atoms                         ...       5.0000 (charges/Ang^2)
    Threshold for non-H atoms                     ...       5.0000 (charges/Ang^2)
  Epsilon function type                           ...         CPCM
Solvent:                                          ... CUSTOM
Radii:
  Scheme                                          ... Element-dependent radii
  Radius for C  used is    3.8550 Bohr (=   2.0400 Ang.)
  Radius for H  used is    2.4944 Bohr (=   1.3200 Ang.)
  Radius for O  used is    3.4469 Bohr (=   1.8240 Ang.)
Calculating surface                               ...        done! (  0.0s)
Cavity surface points                             ...         1565
Cavity Volume                                     ...     957.0309
Cavity Surface-area                               ...     550.5154
Calculating surface distance matrix               ...        done! (  0.0s)
Performing Cholesky decomposition & store         ...        done! (  0.1s)
Overall time for CPCM initialization              ...                 0.1s

----------------------------------------D-I-I-S--------------------------------------------
Iteration    Energy (Eh)           Delta-E    RMSDP     MaxDP     DIISErr   Damp  Time(sec)
-------------------------------------------------------------------------------------------
               ***  Starting incremental Fock matrix formation  ***
    1    -310.1661538667659670     0.00e+00  1.29e-04  3.72e-03  1.76e-02  0.700   0.7
    2    -310.1664670589899515    -3.13e-04  1.16e-04  3.38e-03  1.42e-02  0.700   0.5
                               ***Turning on AO-DIIS***
    3    -310.1667209927236399    -2.54e-04  1.04e-04  3.05e-03  1.11e-02  0.700   0.5
    4    -310.1669161755447703    -1.95e-04  2.72e-04  7.89e-03  8.16e-03  0.000   0.5
                              *** Initializing SOSCF ***
---------------------------------------S-O-S-C-F--------------------------------------
Iteration    Energy (Eh)           Delta-E    RMSDP     MaxDP     MaxGrad    Time(sec)
--------------------------------------------------------------------------------------
    5    -310.1674492091557340    -5.33e-04  2.34e-05  5.03e-04  5.44e-04     0.5
               *** Restarting incremental Fock matrix formation ***
    6    -310.1674495689525202    -3.60e-07  1.32e-05  2.85e-04  4.87e-05     0.7
    7    -310.1674497993981277    -2.30e-07  5.56e-06  1.06e-04  1.53e-05     0.6
    8    -310.1674498223773071    -2.30e-08  1.48e-06  3.23e-05  1.18e-05     0.6
    9    -310.1674498257879122    -3.41e-09  3.52e-07  7.60e-06  2.14e-06     0.6
   10    -310.1674498260620112    -2.74e-10  1.29e-07  2.94e-06  1.20e-06     0.5
                 **** Energy Check signals convergence ****

               *****************************************************
               *                     SUCCESS                       *
               *           SCF CONVERGED AFTER  10 CYCLES          *
               *****************************************************

Recomputing exchange energy using gridx3       ... done (    0.944 sec)
Old exchange energy                            :    -23.117080494 Eh
New exchange energy                            :    -23.116958843 Eh
Exchange energy change after final integration :      0.000121651 Eh
Total energy after final integration           :   -310.167328175 Eh
             **** ENERGY FILE WAS UPDATED (calc.en.tmp) ****

----------------
TOTAL SCF ENERGY
----------------

Total Energy       :       -310.16732817545943 Eh           -8440.08209 eV

Components:
Nuclear Repulsion  :        335.27382729659666 Eh            9123.26466 eV
Electronic Energy  :       -645.43550565456894 Eh          -17563.19300 eV
One Electron Energy:      -1084.15957851251051 Eh          -29501.48196 eV
Two Electron Energy:        438.72407285794156 Eh           11938.28895 eV
CPCM Dielectric    :         -0.00577146808970 Eh              -0.15705 eV

Virial components:
Potential Energy   :       -617.53680355247707 Eh          -16804.03073 eV
Kinetic Energy     :        307.36947537701758 Eh            8363.94864 eV
Virial Ratio       :          2.00910257205928

DFT components:
N(Alpha)           :       27.999995525482 electrons
N(Beta)            :       27.999995525482 electrons
N(Total)           :       55.999991050965 electrons
E(X)               :      -20.502450259899 Eh       
E(C)               :       -1.347157800355 Eh       
E(XC)              :      -21.849608060254 Eh       

CPCM Solvation Model Properties:
Surface-charge          :         -0.02279248029249
Corrected charge        :         -0.00000000000000
Outlying charge corr.   :          0.00003836377329 Eh               0.00104 eV
Free-energy (cav+disp)  :  This term is not implemented in the current solvation scheme

---------------
SCF CONVERGENCE
---------------

  Last Energy change         ...    2.7410e-10  Tolerance :   1.0000e-09
  Last MAX-Density change    ...    2.9376e-06  Tolerance :   1.0000e-08
  Last RMS-Density change    ...    1.2933e-07  Tolerance :   1.0000e-09
  Last DIIS Error            ...    5.4390e-04  Tolerance :   1.0000e-08
  Last Orbital Gradient      ...    1.2045e-06  Tolerance :   2.0000e-06
  Last Orbital Rotation      ...    8.9309e-07  Tolerance :   2.0000e-06


Total SCF time: 0 days 0 hours 0 min 6 sec 
Finished LeanSCF after   7.0 sec

Maximum memory used throughout the entire LEANSCF-calculation: 18.2 MB


           ************************************************************
           *        Program running with 8 parallel MPI-processes     *
           *              working on a common directory               *
           ************************************************************

------------------------------------------------------------------------------
                                ORCA  MP2 
------------------------------------------------------------------------------

Freezing NCore=14 chemical core electrons

----------------------
RI-MP2 ENERGY+GRADIENT
----------------------
Dimension of the orbital basis            ...  158
Dimension of the AuxC basis               ...  504
Memory devoted to MP2                     ... 8000 MB   
Data format for matrix containers         ... DOUBLE
Compression type for matrix containers    ... UNCOMPRESSED
Overall scaling of the MP2 energy         ...   2.700e-01

-----------------------
SHARK RI TRANSFORMATION
-----------------------

Number of basis functions                ...    158
Number of aux functions                  ...    504
Number of operators                      ...      1
Generation of IJK                        ... YES
Generation of IAK                        ... YES
Generation of ABK                        ... NO
Orbital Range Operator  0:    0-  27 to   28- 157

Aux basis identifier                     ...   AUXC
Contraction scheme used                  ... SEGMENTED
Do orthogonalization                     ... YES
All operator combinations                ... NO
Transpose (ia|K)                         ... NO
Integral generator used                  ... LIBINT
Starting integral generation + trafo... 
Half trafo (segmented) done. Total time =  0.1 sec. integrals=  0.0 sec trafo=  0.0 sec
Integral generation and half transformation done (  0.1 sec)

Reading or making V^(-1/2)          ... done (  0.0 sec)
Sorting IJK integrals               ... done (  0.0 sec)
Sorting IAK integrals               ... done (  0.0 sec)

SHARK RI integral transformation done. Total time =  0.1 sec.

Opening buffers                              ... done
Frozen core precalculation                   ... done

Starting loop over batches of integrals:

Operator 0  - window                       ... (  7- 27)x( 28-157)
Operator 0  - Memory available             ...  8000 MB
Operator 0  - Memory needed per MO         ...   0.5 MB
Operator 0  - Number of orbitals per batch ... 3
Operator 0  - Number of batches            ... 1

OPERATOR  0   PASS   0:  MOs     7 ...    9 +   10 ...   12 +   13 ...   15 +   16 ...   18
                            +   19 ...   21 +   22 ...   24 +   25 ...   27
  Reading integrals       ... ok
  Internal MO   9
Closing buffer GIPV ( 0.01 GB; CompressionRatio= 1.00)
Time spent in pair loops =     0.231 sec
Deleting buffers (Ka|jb) ...done

-----------------------------------------------
 RI-MP2 CORRELATION ENERGY:     -0.338596372 Eh
-----------------------------------------------


---------------------
MP2 DENSITY FORMATION
---------------------

Completing the external part of the density      ... done
Storing the unrelaxed density                    ... done

Re-sorting 3-index density container for op 0    ... done
Computing external part of the Lagrangian        ... done
Calculating the xc-kernel                        ... done
Calculating G(D)                                 ... done
Completing the Lagrangian                        ... done
Solving the Z-vector equations                   ... Using XC Grid                  ... (calc.grid_cpscf.tmp) 
Recalculating density on grid  ... (calc.grho_cpscf0.tmp) done
Calculating the xc-kernel      ... (calc.fxc_cpscf0.tmp) done

-------------------
SHARK CP-SCF DRIVER
-------------------

Dimension of the orbital basis          ...    158
Dimension of the CPSCF-problem          ...   3640
Number of operators                     ...      1
Max. number of iterations               ...    128
Convergence Tolerance                   ... 3.0e-05
Number of perturbations                 ...      1
Perturbation type                       ... REAL

----------------------------
POPLE LINEAR EQUATION SOLVER
----------------------------

  ITERATION   0:   ||err||_max =   2.9093e-02 (   0.5 sec)
  ITERATION   1:   ||err||_max =   4.3144e-03 (   0.5 sec)
  ITERATION   2:   ||err||_max =   1.9607e-03 (   0.5 sec)
  ITERATION   3:   ||err||_max =   2.3238e-04 (   0.5 sec)
  ITERATION   4:   ||err||_max =   8.2659e-05 (   0.5 sec)
  ITERATION   5:   ||err||_max =   2.1216e-05 (   0.5 sec)
done
Finalizing the relaxed density                   ... done
Transforming P to the AO basis                   ... done
Storing the relaxed density                      ... done

------------------------------------
ENERGY WEIGHTED DENSITY FINALIZATION
------------------------------------

Gathering the parts of the W-matrix              ... done
Forming the Z-density                            ... done
Transforming Z to the AO basis                   ... done
Calculating G(Z)                                 ... done
Finalizing the W-matrix                          ... done
Transforming W to the AO basis and storing       ... done

----------------------------------
MP2 DERIVATIVE INTEGRAL GENERATION
----------------------------------

Input SCF Electron Density              ... calc.scfp
Input Correlated Electron Density       ... calc.pmp2re
Input Energy Weighted Density           ... calc.wmp2.tmp

Nuclear repulsion gradient              ... done (  0.0 sec)
HCore & Overlap gradient  (SHARK)       ... done (  0.0 sec)
Two-electron RIJ gradient terms         ... done (  0.3 sec)

-----------------------------------------------------------
MP2 COSX Grid Generation
-----------------------------------------------------------

General Integration Accuracy     IntAcc      ... 4.871
Radial Grid Type                 RadialGrid  ... OptM3 with GC (2021)
Angular Grid (max. ang.)         AngularGrid ... 4 (Lebedev-302)
Angular grid pruning method      GridPruning ... 4 (adaptive)
Weight generation scheme         WeightScheme... mBecke (2022)
Basis function cutoff            BFCut       ... 1.0000e-12
Integration weight cutoff        WCut        ... 1.0000e-14
Partially contracted basis set               ... on
Rotationally invariant grid construction     ... off
Angular grids for H and He will be reduced by one unit

Total number of grid points                  ...    92276
Total number of batches                      ...      732
Average number of points per batch           ...      126
Average number of grid points per atom       ...     4857
UseSFitting                                  ... on
Two-electron COSX gradient terms        ... 
Integration Timings:
Total Time                  =     3.1 sec
Basis fcn evaluation        =     0.0 sec
Density evaluation          =     0.1 sec
A evaluation                =     2.6 sec
A derivative evaluation     =     0.0 sec
S-fit derivative evaluation =     0.0 sec
anal. over. der. evaluation =     0.0 sec
num. over. der. evaluation  =     0.2 sec
K(P) evaluation             =     0.0 sec
finalize                    =     0.0 sec

done (  3.5 sec)
CPCM gradient                           ... done (  0.3 sec)
DFT XC gradient                         ... Exchange-correlation gradient    ... done
done (  0.5 sec)
Empirical dispersion gradient           ... 
-------------------
DISPERSION GRADIENT
-------------------

   1   C   :   -0.000093839   -0.000099207   -0.000316682
   2   C   :   -0.000125645   -0.000103956   -0.000067699
   3   H   :   -0.000145021   -0.000062713   -0.000022923
   4   C   :   -0.000039077    0.000092399    0.000095529
   5   H   :   -0.000070541    0.000046732    0.000099543
   6   C   :   -0.000055070    0.000324564    0.000021734
   7   C   :    0.000168881   -0.000026826    0.000171402
   8   C   :    0.000117538   -0.000179244    0.000174545
   9   O   :   -0.000022625   -0.000187309    0.000034431
  10   H   :    0.000031897   -0.000031680   -0.000180567
  11   H   :   -0.000049325   -0.000006538   -0.000148850
  12   H   :   -0.000034627   -0.000055219   -0.000124362
  13   H   :    0.000016662    0.000157821   -0.000046414
  14   H   :   -0.000013207    0.000143535    0.000022906
  15   H   :   -0.000065219    0.000146823    0.000002183
  16   H   :    0.000105280    0.000023984    0.000105521
  17   H   :    0.000156008    0.000011614    0.000026852
  18   H   :    0.000030066   -0.000089269    0.000100453
  19   H   :    0.000087864   -0.000105511    0.000052399

Difference to translation invariance:
           :    0.0000000000   -0.0000000000   -0.0000000000

Difference to rotation invariance:
           :   -0.0000000000   -0.0000000000   -0.0000000000

Norm of the Dispersion gradient    ...    0.0008570270
RMS gradient                       ...    0.0001135160
MAX gradient                       ...    0.0003245641
done (  0.0 sec)

-------
TIMINGS
-------

Total time                :    9.960 sec
Integral trafo            :    0.106 sec (  1.1%)
FC preparation            :    0.016 sec (  0.2%)
I/O of integrals          :    0.036 sec (  0.4%)
K(i,j) operators          :    0.032 sec (  0.3%)
T(i,j) pair energies      :    0.006 sec (  0.1%)
V**(-1/2)                 :    0.061 sec (  0.6%)
Gamma(ia|P)               :    0.030 sec (  0.3%)
Gamma-Trafo               :    0.014 sec (  0.1%)
D(virtual)                :    0.002 sec (  0.0%)
D(internal)               :    0.036 sec (  0.4%)
W(virtual)                :    0.003 sec (  0.0%)
W(internal)               :    0.039 sec (  0.4%)
L(virtual)                :    0.050 sec (  0.5%)
L(internal)               :    0.005 sec (  0.1%)
XC kernel                 :    0.016 sec (  0.2%)
G(D)                      :    0.853 sec (  8.6%)
G(Z)                      :    0.850 sec (  8.5%)
Z-vector solution         :    2.856 sec ( 28.7%)
3-index derivative        :    0.116 sec (  1.2%)
2-index derivative        :    0.022 sec (  0.2%)
Fock matrix gradient      :    4.661 sec ( 46.8%)


---------------------------------------
MP2 TOTAL ENERGY:     -310.505924548 Eh
---------------------------------------

The final MP2 gradient
  0:  -0.00024324   0.00077984  -0.00093532
  1:   0.00084285  -0.00175542   0.00246291
  2:   0.00010311   0.00093673  -0.00137229
  3:   0.00016648   0.00027130  -0.00211165
  4:   0.00018177  -0.00021451  -0.00020936
  5:  -0.00131581   0.00217356  -0.00031577
  6:  -0.00121639   0.00079109   0.00279855
  7:   0.00164946  -0.00309293   0.00006157
  8:  -0.00044089   0.00143825   0.00027339
  9:  -0.00030792  -0.00046448  -0.00007463
 10:   0.00009830  -0.00047482   0.00014048
 11:  -0.00018255   0.00037114   0.00008662
 12:  -0.00009879  -0.00033519   0.00038425
 13:   0.00017910  -0.00082481   0.00002803
 14:   0.00031716  -0.00064737   0.00027098
 15:   0.00133743  -0.00044653  -0.00099721
 16:  -0.00036298  -0.00034449  -0.00021948
 17:  -0.00086563   0.00055662  -0.00050964
 18:   0.00022419   0.00127585   0.00026912

-----------------------------------
NORM OF THE MP2 GRADIENT:  0.007658
-----------------------------------

Maximum memory used throughout the entire MP2-calculation: 31.1 MB


-------------------------------------------------------------------------------
                          DFT DISPERSION CORRECTION                            
                                                                               
                              DFTD3 V3.1  Rev 1                                
                          USING Becke-Johnson damping                          
-------------------------------------------------------------------------------
-------------------------   ----------------
Dispersion correction           -0.012394364
-------------------------   ----------------


-------------------------   --------------------
FINAL SINGLE POINT ENERGY      -310.518318911632
-------------------------   --------------------

------------------------------------------------------------------------------
                         ORCA GEOMETRY RELAXATION STEP
------------------------------------------------------------------------------

Reading the OPT-File                    .... done
Getting information on internals        .... done
Copying old internal coords+grads       .... done
Making the new internal coordinates     .... (2022 redundants) done
Validating the new internal coordinates .... (2022 redundants) done
Calculating the B-matrix                .... done
Calculating the G,G- and P matrices     .... done
Transforming gradient to internals      .... done
Projecting the internal gradient        .... done
Number of atoms                         ....  19
Number of internal coordinates          ....  92
Current Energy                          ....  -310.518318912 Eh
Current gradient norm                   ....     0.007658441 Eh/bohr
Maximum allowed component of the step   ....  0.300
Current trust radius                    ....  0.450
Updating the Hessian (BFGS)             .... done
Forming the augmented Hessian           .... done
Diagonalizing the augmented Hessian     .... done
Last element of RFO vector              ....  0.992634072
Lowest eigenvalues of augmented Hessian:
 -0.000285645  0.009629745  0.011062940  0.015612701  0.017235579
Length of the computed step             ....  0.122050154
The final length of the internal step   ....  0.122050154
Converting the step to Cartesian space:
 Initial RMS(Int)=    0.0127246082
Transforming coordinates:
 Iter   0:  RMS(Cart)=    0.0250438206 RMS(Int)=    0.0127265682
done
Storing new coordinates                 .... done
The predicted energy change is          ....    -0.000144950
Previously predicted energy change      ....    -0.000570727
Actually observed energy change         ....    -0.000735020
Ratio of predicted to observed change   ....     1.287866878
New trust radius                        ....     0.450000000

                                .--------------------.
          ----------------------|Geometry convergence|-------------------------
          Item                value                   Tolerance       Converged
          ---------------------------------------------------------------------
          Energy change      -0.0007350203            0.0000010000      NO
          RMS gradient        0.0004716496            0.0000300000      NO
          MAX gradient        0.0015209205            0.0001000000      NO
          RMS step            0.0127246082            0.0006000000      NO
          MAX step            0.0355770695            0.0010000000      NO
          ........................................................
          Max(Bonds)      0.0025      Max(Angles)    0.75
          Max(Dihed)        2.04      Max(Improp)    0.00
          ---------------------------------------------------------------------

The optimization has not yet converged - more geometry cycles are needed


    ---------------------------------------------------------------------------
                         Redundant Internal Coordinates
                            (Angstroem and degrees)

        Definition                    Value    dE/dq     Step     New-Value
    ----------------------------------------------------------------------------
     1. B(C   1,C   0)                1.5239  0.000652 -0.0025    1.5214   
     2. B(H   2,C   1)                1.1031 -0.000303  0.0003    1.1034   
     3. B(C   3,C   1)                1.5418 -0.000333  0.0015    1.5433   
     4. B(H   4,C   3)                1.1034 -0.000270  0.0001    1.1035   
     5. B(C   5,C   3)                1.5228  0.000229 -0.0011    1.5217   
     6. B(C   6,C   3)                1.5309  0.000802  0.0009    1.5318   
     7. B(C   7,C   6)                1.5238  0.000164 -0.0007    1.5231   
     8. B(O   8,C   7)                1.4292  0.000048  0.0000    1.4292   
     9. B(O   8,C   1)                1.4353 -0.000335  0.0012    1.4365   
    10. B(H   9,C   0)                1.0992 -0.000354  0.0005    1.0998   
    11. B(H  10,C   0)                1.0986 -0.000464  0.0006    1.0992   
    12. B(H  11,C   0)                1.0987 -0.000302  0.0002    1.0990   
    13. B(H  12,C   5)                1.0990 -0.000398  0.0006    1.0995   
    14. B(H  13,C   5)                1.0990 -0.000473  0.0007    1.0996   
    15. B(H  14,C   5)                1.0995 -0.000524  0.0007    1.1002   
    16. B(H  15,C   6)                1.0983 -0.000482  0.0007    1.0989   
    17. B(H  16,C   6)                1.1020 -0.000114 -0.0000    1.1020   
    18. B(H  17,C   7)                1.1048 -0.000265  0.0002    1.1050   
    19. B(H  18,C   7)                1.0989 -0.000596  0.0008    1.0997   
    20. A(C   1,C   0,H  11)          109.20 -0.000119    0.07    109.27   
    21. A(H   9,C   0,H  10)          108.86  0.000143   -0.15    108.71   
    22. A(H  10,C   0,H  11)          107.97 -0.000189    0.15    108.13   
    23. A(H   9,C   0,H  11)          108.06 -0.000100    0.06    108.11   
    24. A(C   1,C   0,H   9)          111.48  0.000240   -0.14    111.34   
    25. A(C   1,C   0,H  10)          111.16  0.000008    0.01    111.17   
    26. A(H   2,C   1,C   3)          110.07  0.000025    0.20    110.28   
    27. A(C   0,C   1,H   2)          107.91 -0.001018    0.60    108.50   
    28. A(C   0,C   1,O   8)          109.44  0.000250   -0.12    109.31   
    29. A(C   3,C   1,O   8)          105.20 -0.000126   -0.03    105.17   
    30. A(C   0,C   1,C   3)          115.60  0.000367   -0.08    115.52   
    31. A(H   2,C   1,O   8)          108.42  0.000579   -0.64    107.78   
    32. A(H   4,C   3,C   5)          108.28 -0.000260    0.24    108.52   
    33. A(C   1,C   3,C   6)          101.27  0.000013    0.20    101.48   
    34. A(C   1,C   3,C   5)          116.53  0.000046   -0.23    116.29   
    35. A(C   1,C   3,H   4)          106.55 -0.000140    0.10    106.65   
    36. A(H   4,C   3,C   6)          107.19 -0.000329    0.17    107.36   
    37. A(C   5,C   3,C   6)          116.25  0.000605   -0.43    115.81   
    38. A(H  13,C   5,H  14)          108.11  0.000636   -0.24    107.87   
    39. A(H  12,C   5,H  14)          108.28  0.000541   -0.24    108.04   
    40. A(C   3,C   5,H  14)          111.00 -0.000547    0.21    111.21   
    41. A(H  12,C   5,H  13)          107.87  0.000428   -0.10    107.78   
    42. A(C   3,C   5,H  13)          110.05 -0.000811    0.27    110.32   
    43. A(C   3,C   5,H  12)          111.41 -0.000176    0.08    111.48   
    44. A(C   3,C   6,H  16)          109.80 -0.000285    0.25    110.05   
    45. A(C   7,C   6,H  15)          113.28 -0.000234   -0.16    113.12   
    46. A(C   3,C   6,H  15)          114.35  0.001003   -0.75    113.61   
    47. A(C   3,C   6,C   7)          101.31  0.000248    0.17    101.48   
    48. A(H  15,C   6,H  16)          107.82  0.000036    0.11    107.94   
    49. A(C   7,C   6,H  16)          110.16 -0.000831    0.42    110.58   
    50. A(C   6,C   7,O   8)          105.49 -0.000552    0.11    105.60   
    51. A(H  17,C   7,H  18)          108.53  0.000197   -0.34    108.19   
    52. A(O   8,C   7,H  18)          109.41  0.001521   -0.69    108.72   
    53. A(C   6,C   7,H  18)          113.22 -0.000825    0.37    113.59   
    54. A(O   8,C   7,H  17)          109.64 -0.000043    0.36    110.00   
    55. A(C   6,C   7,H  17)          110.48 -0.000273    0.20    110.68   
    56. A(C   1,O   8,C   7)          110.67  0.000774    0.12    110.80   
    57. D(H   2,C   1,C   0,H  10)     56.04 -0.000300   -1.09     54.95   
    58. D(H   2,C   1,C   0,H   9)    177.70  0.000056   -1.37    176.33   
    59. D(C   3,C   1,C   0,H  11)    173.33  0.000518   -2.00    171.32   
    60. D(C   3,C   1,C   0,H  10)    -67.65  0.000213   -1.76    -69.41   
    61. D(C   3,C   1,C   0,H   9)     54.00  0.000569   -2.04     51.96   
    62. D(H   2,C   1,C   0,H  11)    -62.98  0.000004   -1.33    -64.31   
    63. D(H   4,C   3,C   1,C   0)    158.30 -0.000424   -0.70    157.60   
    64. D(C   5,C   3,C   1,C   0)     37.37 -0.000011   -0.94     36.43   
    65. D(C   5,C   3,C   1,O   8)    158.20  0.000434   -1.17    157.04   
    66. D(C   5,C   3,C   1,H   2)    -85.18  0.001055   -1.83    -87.02   
    67. D(H   4,C   3,C   1,H   2)     35.75  0.000642   -1.59     34.16   
    68. D(H   4,C   3,C   1,O   8)    -80.86  0.000022   -0.93    -81.79   
    69. D(H  12,C   5,C   3,H   4)    176.82  0.000032   -0.36    176.46   
    70. D(H  12,C   5,C   3,C   6)     56.16  0.000252   -0.48     55.68   
    71. D(H  12,C   5,C   3,C   1)    -63.16 -0.000319   -0.20    -63.37   
    72. D(H  13,C   5,C   3,C   6)    -63.45  0.000364   -0.58    -64.03   
    73. D(H  13,C   5,C   3,H   4)     57.22  0.000143   -0.47     56.75   
    74. D(H  13,C   5,C   3,C   1)    177.23 -0.000208   -0.31    176.92   
    75. D(H  15,C   6,C   3,C   5)     71.46 -0.000534    1.50     72.96   
    76. D(H  15,C   6,C   3,H   4)    -49.78 -0.000345    1.34    -48.43   
    77. D(H  15,C   6,C   3,C   1)   -161.23 -0.000086    1.10   -160.13   
    78. D(C   7,C   6,C   3,C   5)   -166.33 -0.000131    1.04   -165.29   
    79. D(C   7,C   6,C   3,H   4)     72.43  0.000058    0.88     73.31   
    80. D(C   7,C   6,C   3,C   1)    -39.03  0.000317    0.64    -38.39   
    81. D(H  17,C   7,C   6,H  16)    159.64  0.000506   -1.60    158.03   
    82. D(H  17,C   7,C   6,H  15)     38.78  0.001218   -1.94     36.83   
    83. D(H  17,C   7,C   6,C   3)    -84.17 -0.000029   -1.08    -85.25   
    84. D(O   8,C   7,C   6,H  16)    -81.95 -0.000004   -1.01    -82.96   
    85. D(O   8,C   7,C   6,H  15)    157.19  0.000709   -1.36    155.84   
    86. D(O   8,C   7,C   6,C   3)     34.25 -0.000538   -0.49     33.76   
    87. D(C   7,O   8,C   1,C   0)    114.55  0.000526    0.13    114.69   
    88. D(C   1,O   8,C   7,H  18)   -137.38  0.000699   -0.04   -137.42   
    89. D(C   1,O   8,C   7,H  17)    103.70 -0.000431    0.58    104.28   
    90. D(C   1,O   8,C   7,C   6)    -15.28  0.000223    0.11    -15.17   
    91. D(C   7,O   8,C   1,C   3)    -10.24  0.000017    0.32     -9.92   
    92. D(C   7,O   8,C   1,H   2)   -127.98 -0.000225    0.41   -127.57   
    ----------------------------------------------------------------------------

Geometry step timings:
Preparation and reading OPT file:      0.001 s (14.492 %)
Internal coordinates            :      0.000 s ( 0.793 %)
B/P matrices and projection     :      0.001 s (25.417 %)
Hessian update/contruction      :      0.000 s ( 9.850 %)
Making the step                 :      0.001 s (20.804 %)
Converting the step to Cartesian:      0.000 s ( 2.576 %)
Storing new data                :      0.000 s ( 0.849 %)
Checking convergence            :      0.000 s ( 0.340 %)
Final printing                  :      0.001 s (24.823 %)
Total time                      :      0.004 s

Time for energy+gradient        :     18.565 s
Time for complete geometry iter :     18.989 s

         *************************************************************
         *                GEOMETRY OPTIMIZATION CYCLE   4            *
         *************************************************************
---------------------------------
CARTESIAN COORDINATES (ANGSTROEM)
---------------------------------
  C      2.894532    0.093091   -1.454564
  C      2.569583   -0.049252    0.024887
  H      1.477553   -0.163387    0.134089
  C      3.081325    1.090758    0.930569
  H      2.455001    1.078243    1.838976
  C      3.044357    2.491541    0.337262
  C      4.466951    0.569054    1.323369
  C      4.191662   -0.918492    1.500285
  O      3.188511   -1.241103    0.534795
  H      3.967499    0.275069   -1.613001
  H      2.326329    0.917425   -1.908280
  H      2.624826   -0.835829   -1.976220
  H      3.704368    2.575630   -0.538123
  H      3.377221    3.230136    1.080830
  H      2.025714    2.764075    0.023430
  H      4.875756    1.042760    2.226774
  H      5.180514    0.735633    0.500289
  H      3.817189   -1.127649    2.518646
  H      5.071468   -1.553418    1.320894

----------------------------
CARTESIAN COORDINATES (A.U.)
----------------------------
  NO LB      ZA    FRAG     MASS         X           Y           Z
   0 C     6.0000    0    12.011    5.469872    0.175917   -2.748728
   1 C     6.0000    0    12.011    4.855808   -0.093073    0.047029
   2 H     1.0000    0     1.008    2.792171   -0.308756    0.253392
   3 C     6.0000    0    12.011    5.822860    2.061235    1.758521
   4 H     1.0000    0     1.008    4.639280    2.037583    3.475161
   5 C     6.0000    0    12.011    5.753002    4.708331    0.637334
   6 C     6.0000    0    12.011    8.441314    1.075356    2.500804
   7 C     6.0000    0    12.011    7.921093   -1.735697    2.835128
   8 O     8.0000    0    15.999    6.025412   -2.345345    1.010616
   9 H     1.0000    0     1.008    7.497486    0.519804   -3.048129
  10 H     1.0000    0     1.008    4.396125    1.733683   -3.606127
  11 H     1.0000    0     1.008    4.960203   -1.579487   -3.734515
  12 H     1.0000    0     1.008    7.000241    4.867236   -1.016906
  13 H     1.0000    0     1.008    6.382023    6.104073    2.042472
  14 H     1.0000    0     1.008    3.828044    5.223345    0.044276
  15 H     1.0000    0     1.008    9.213844    1.970531    4.207993
  16 H     1.0000    0     1.008    9.789753    1.390145    0.945410
  17 H     1.0000    0     1.008    7.213442   -2.130947    4.759551
  18 H     1.0000    0     1.008    9.583686   -2.935534    2.496128

--------------------------------
INTERNAL COORDINATES (ANGSTROEM)
--------------------------------
 C      0   0   0     0.000000000000     0.00000000     0.00000000
 C      1   0   0     1.521389990639     0.00000000     0.00000000
 H      2   1   0     1.103395177598   108.50007925     0.00000000
 C      2   1   3     1.543296919080   115.51429480   235.62782160
 H      4   2   1     1.103467604272   106.64996066   157.60212913
 C      4   2   1     1.521700603018   116.30319516    36.42781196
 C      4   2   1     1.531804728750   101.46968698   269.84650756
 C      7   4   2     1.523113652456   101.47385002   321.60604947
 O      8   7   4     1.429182126452   105.59612775    33.76036733
 H      1   2   3     1.099762025857   111.34344371   176.33298068
 H      1   2   3     1.099199419848   111.17075546    54.95694725
 H      1   2   3     1.098980426979   109.27408061   295.69154240
 H      6   4   2     1.099538767152   111.48327352   296.63483743
 H      6   4   2     1.099642373267   110.32212010   176.92530555
 H      6   4   2     1.100182256274   111.20747644    57.28181876
 H      7   4   2     1.098936088541   113.60906935   199.86552526
 H      7   4   2     1.101989287120   110.04265223    78.71951370
 H      8   7   4     1.105004705381   110.68067658   274.75543489
 H      8   7   4     1.099714136296   113.59863982   152.81537559

---------------------------
INTERNAL COORDINATES (A.U.)
---------------------------
 C      0   0   0     0.000000000000     0.00000000     0.00000000
 C      1   0   0     2.875010425198     0.00000000     0.00000000
 H      2   1   0     2.085114703150   108.50007925     0.00000000
 C      2   1   3     2.916408520385   115.51429480   235.62782160
 H      4   2   1     2.085251569728   106.64996066   157.60212913
 C      4   2   1     2.875597397527   116.30319516    36.42781196
 C      4   2   1     2.894691427982   101.46968698   269.84650756
 C      7   4   2     2.878267673978   101.47385002   321.60604947
 O      8   7   4     2.700762814490   105.59612775    33.76036733
 H      1   2   3     2.078249041357   111.34344371   176.33298068
 H      1   2   3     2.077185870077   111.17075546    54.95694725
 H      1   2   3     2.076772033530   109.27408061   295.69154240
 H      6   4   2     2.077827143546   111.48327352   296.63483743
 H      6   4   2     2.078022930730   110.32212010   176.92530555
 H      6   4   2     2.079043161758   111.20747644    57.28181876
 H      7   4   2     2.076688246025   113.60906935   199.86552526
 H      7   4   2     2.082457955171   110.04265223    78.71951370
 H      8   7   4     2.088156269865   110.68067658   274.75543489
 H      8   7   4     2.078158543202   113.59863982   152.81537559


           ************************************************************
           *        Program running with 8 parallel MPI-processes     *
           *              working on a common directory               *
           ************************************************************
------------------------------------------------------------------------------
                   ___                                                        
                  /   \      - P O W E R E D   B Y -                         
                 /     \                                                     
                 |  |  |   _    _      __       _____    __    __             
                 |  |  |  | |  | |    /  \     |  _  \  |  |  /  |          
                  \  \/   | |  | |   /    \    | | | |  |  | /  /          
                 / \  \   | |__| |  /  /\  \   | |_| |  |  |/  /          
                |  |  |   |  __  | /  /__\  \  |    /   |      \           
                |  |  |   | |  | | |   __   |  |    \   |  |\   \          
                \     /   | |  | | |  |  |  |  | |\  \  |  | \   \       
                 \___/    |_|  |_| |__|  |__|  |_| \__\ |__|  \__/        
                                                                              
                      - O R C A' S   B I G   F R I E N D -                    
                                      &                                       
                       - I N T E G R A L  F E E D E R -                       
                                                                              
 v1 FN, 2020, v2 2021, v3 2022-2024                                           
------------------------------------------------------------------------------


----------------------
SHARK INTEGRAL PACKAGE
----------------------

Number of atoms                             ...     19
Number of basis functions                   ...    158
Number of shells                            ...     78
Maximum angular momentum                    ...      2
Integral batch strategy                     ... SHARK/LIBINT Hybrid
RI-J (if used) integral strategy            ... SPLIT-RIJ (Revised 2003 algorithm where possible)
Printlevel                                  ...      1
Contraction scheme used                     ... SEGMENTED contraction
Prescreening option                         ... SCHWARTZ
   Thresh                                   ... 1.000e-12
   Tcut                                     ... 1.000e-14
   Tpresel                                  ... 1.000e-14 
Coulomb Range Separation                    ... NOT USED
Exchange Range Separation                   ... NOT USED
Multipole approximations                    ... NOT USED
Finite Nucleus Model                        ... NOT USED
CABS basis                                  ... NOT available
Auxiliary Coulomb fitting basis             ... AVAILABLE
   # of basis functions in Aux-J            ...    475
   # of shells in Aux-J                     ...    165
   Maximum angular momentum in Aux-J        ...      4
Auxiliary J/K fitting basis                 ... NOT available
Auxiliary Correlation fitting basis         ... AVAILABLE
   # of basis functions in Aux-C            ...    504
   # of shells in Aux-C                     ...    184
   Maximum angular momentum in Aux-C        ...      3
Auxiliary 'external' fitting basis          ... NOT available

Checking pre-screening integrals            ... done (  0.0 sec) Dimension = 78
Check shell pair data                       ... done (  0.0 sec)
Shell pair information
Shell pair cut-off parameter TPreSel        ...   1.0e-14
Total number of shell pairs                 ...      3081
Shell pairs after pre-screening             ...      3041
Total number of primitive shell pairs       ...     10567
Primitive shell pairs kept                  ...      8290
          la=0 lb=0:   1020 shell pairs
          la=1 lb=0:   1152 shell pairs
          la=1 lb=1:    346 shell pairs
          la=2 lb=0:    313 shell pairs
          la=2 lb=1:    182 shell pairs
          la=2 lb=2:     28 shell pairs

Calculating one electron integrals          ... done (  0.0 sec)
Calculating RI/J V-Matrix + Cholesky decomp.... done (  0.0 sec)
Calculating RI/C V-Matrix + Cholesky decomp.... done (  0.0 sec)
Calculating Nuclear repulsion               ... done (  0.0 sec) ENN=    335.277472775672 Eh

Diagonalization of the overlap matrix:
Smallest eigenvalue                        ... 1.149e-03
Time for diagonalization                   ...    0.003 sec
Threshold for overlap eigenvalues          ... 1.000e-07
Number of eigenvalues below threshold      ... 0
Time for construction of square roots      ...    0.002 sec
Total time needed                          ...    0.005 sec

-------------------
DFT GRID GENERATION
-------------------

General Integration Accuracy     IntAcc      ... 4.388
Radial Grid Type                 RadialGrid  ... OptM3 with GC (2021)
Angular Grid (max. ang.)         AngularGrid ... 4 (Lebedev-302)
Angular grid pruning method      GridPruning ... 4 (adaptive)
Weight generation scheme         WeightScheme... mBecke (2022)
Basis function cutoff            BFCut       ... 1.0000e-12
Integration weight cutoff        WCut        ... 1.0000e-14
Partially contracted basis set               ... off
Rotationally invariant grid construction     ... off
Angular grids for H and He will be reduced by one unit

Total number of grid points                  ...    80315
Total number of batches                      ...     1264
Average number of points per batch           ...       63
Average number of grid points per atom       ...     4227

--------------------
COSX GRID GENERATION
--------------------

GRIDX 1
-------
General Integration Accuracy     IntAcc      ... 3.816
Radial Grid Type                 RadialGrid  ... OptM3 with GC (2021)
Angular Grid (max. ang.)         AngularGrid ... 1 (Lebedev-50)
Angular grid pruning method      GridPruning ... 4 (adaptive)
Weight generation scheme         WeightScheme... mBecke (2022)
Basis function cutoff            BFCut       ... 1.0000e-12
Integration weight cutoff        WCut        ... 1.0000e-14
Partially contracted basis set               ... on
Rotationally invariant grid construction     ... off
Angular grids for H and He will be reduced by one unit

Total number of grid points                  ...    10315
Total number of batches                      ...       93
Average number of points per batch           ...      110
Average number of grid points per atom       ...      543
UseSFitting                                  ... on

GRIDX 2
-------
General Integration Accuracy     IntAcc      ... 4.020
Radial Grid Type                 RadialGrid  ... OptM3 with GC (2021)
Angular Grid (max. ang.)         AngularGrid ... 2 (Lebedev-110)
Angular grid pruning method      GridPruning ... 4 (adaptive)
Weight generation scheme         WeightScheme... mBecke (2022)
Basis function cutoff            BFCut       ... 1.0000e-12
Integration weight cutoff        WCut        ... 1.0000e-14
Partially contracted basis set               ... on
Rotationally invariant grid construction     ... off
Angular grids for H and He will be reduced by one unit

Total number of grid points                  ...    21485
Total number of batches                      ...      180
Average number of points per batch           ...      119
Average number of grid points per atom       ...     1131
UseSFitting                                  ... on

GRIDX 3
-------
General Integration Accuracy     IntAcc      ... 4.338
Radial Grid Type                 RadialGrid  ... OptM3 with GC (2021)
Angular Grid (max. ang.)         AngularGrid ... 3 (Lebedev-194)
Angular grid pruning method      GridPruning ... 4 (adaptive)
Weight generation scheme         WeightScheme... mBecke (2022)
Basis function cutoff            BFCut       ... 1.0000e-12
Integration weight cutoff        WCut        ... 1.0000e-14
Partially contracted basis set               ... on
Rotationally invariant grid construction     ... off
Angular grids for H and He will be reduced by one unit

Total number of grid points                  ...    46835
Total number of batches                      ...      375
Average number of points per batch           ...      124
Average number of grid points per atom       ...     2465
UseSFitting                                  ... on
Initializing property integral containers    ... done (  0.0 sec)

SHARK setup successfully completed in   0.7 seconds

Maximum memory used throughout the entire STARTUP-calculation: 22.6 MB


           ************************************************************
           *        Program running with 8 parallel MPI-processes     *
           *              working on a common directory               *
           ************************************************************
Occupation numbers will be reassigned to an Aufbau configuration
             **** ENERGY FILE WAS UPDATED (calc.en.tmp) ****
Finished Guess after   0.2 sec
Maximum memory used throughout the entire GUESS-calculation: 9.6 MB


           ************************************************************
           *        Program running with 8 parallel MPI-processes     *
           *              working on a common directory               *
           ************************************************************
--------------------
CPCM SOLVATION MODEL
--------------------
CPCM parameters:
  Epsilon                                         ...      16.7000
  Refrac                                          ...       1.2750
  Rsolv                                           ...       1.3000
  Surface type                                    ... GAUSSIAN VDW
  Discretization scheme                           ... Constant charge density
    Threshold for H atoms                         ...       5.0000 (charges/Ang^2)
    Threshold for non-H atoms                     ...       5.0000 (charges/Ang^2)
  Epsilon function type                           ...         CPCM
Solvent:                                          ... CUSTOM
Radii:
  Scheme                                          ... Element-dependent radii
  Radius for C  used is    3.8550 Bohr (=   2.0400 Ang.)
  Radius for H  used is    2.4944 Bohr (=   1.3200 Ang.)
  Radius for O  used is    3.4469 Bohr (=   1.8240 Ang.)
Calculating surface                               ...        done! (  0.0s)
Cavity surface points                             ...         1567
Cavity Volume                                     ...     956.9678
Cavity Surface-area                               ...     550.3658
Calculating surface distance matrix               ...        done! (  0.0s)
Performing Cholesky decomposition & store         ...        done! (  0.1s)
Overall time for CPCM initialization              ...                 0.1s

----------------------------------------D-I-I-S--------------------------------------------
Iteration    Energy (Eh)           Delta-E    RMSDP     MaxDP     DIISErr   Damp  Time(sec)
-------------------------------------------------------------------------------------------
               ***  Starting incremental Fock matrix formation  ***
    1    -310.1671152792722523     0.00e+00  7.78e-05  2.30e-03  1.08e-02  0.700   0.8
    2    -310.1672334287103467    -1.18e-04  6.99e-05  2.09e-03  8.73e-03  0.700   0.5
                               ***Turning on AO-DIIS***
    3    -310.1673293675194145    -9.59e-05  6.20e-05  1.89e-03  6.80e-03  0.700   0.5
    4    -310.1674031827790259    -7.38e-05  1.62e-04  4.89e-03  5.01e-03  0.000   0.5
                              *** Initializing SOSCF ***
---------------------------------------S-O-S-C-F--------------------------------------
Iteration    Energy (Eh)           Delta-E    RMSDP     MaxDP     MaxGrad    Time(sec)
--------------------------------------------------------------------------------------
    5    -310.1676049199312502    -2.02e-04  1.40e-05  3.04e-04  3.28e-04     0.5
               *** Restarting incremental Fock matrix formation ***
    6    -310.1676047785789478     1.41e-07  8.10e-06  1.72e-04  2.81e-05     0.8
    7    -310.1676048671314447    -8.86e-08  2.77e-06  5.42e-05  6.57e-06     0.7
    8    -310.1676048780617521    -1.09e-08  5.85e-07  1.74e-05  4.74e-06     0.6
    9    -310.1676048768415512     1.22e-09  3.21e-07  5.87e-06  2.17e-06     0.6
   10    -310.1676048771400929    -2.99e-10  5.76e-08  1.89e-06  2.44e-07     0.6
                 **** Energy Check signals convergence ****

               *****************************************************
               *                     SUCCESS                       *
               *           SCF CONVERGED AFTER  10 CYCLES          *
               *****************************************************

Recomputing exchange energy using gridx3       ... done (    0.953 sec)
Old exchange energy                            :    -23.116328377 Eh
New exchange energy                            :    -23.116201699 Eh
Exchange energy change after final integration :      0.000126678 Eh
Total energy after final integration           :   -310.167478199 Eh
             **** ENERGY FILE WAS UPDATED (calc.en.tmp) ****

----------------
TOTAL SCF ENERGY
----------------

Total Energy       :       -310.16747819926007 Eh           -8440.08617 eV

Components:
Nuclear Repulsion  :        335.27747277567232 Eh            9123.36386 eV
Electronic Energy  :       -645.43930870667896 Eh          -17563.29649 eV
One Electron Energy:      -1084.17350004505170 Eh          -29501.86078 eV
Two Electron Energy:        438.73419133837268 Eh           11938.56429 eV
CPCM Dielectric    :         -0.00576894613342 Eh              -0.15698 eV

Virial components:
Potential Energy   :       -617.53364811351946 Eh          -16803.94486 eV
Kinetic Energy     :        307.36616991425939 Eh            8363.85869 eV
Virial Ratio       :          2.00911391219724

DFT components:
N(Alpha)           :       28.000006274180 electrons
N(Beta)            :       28.000006274180 electrons
N(Total)           :       56.000012548361 electrons
E(X)               :      -20.501860547936 Eh       
E(C)               :       -1.347124988736 Eh       
E(XC)              :      -21.848985536671 Eh       

CPCM Solvation Model Properties:
Surface-charge          :         -0.02281302349894
Corrected charge        :         -0.00000000000000
Outlying charge corr.   :          0.00003843845128 Eh               0.00105 eV
Free-energy (cav+disp)  :  This term is not implemented in the current solvation scheme

---------------
SCF CONVERGENCE
---------------

  Last Energy change         ...    2.9854e-10  Tolerance :   1.0000e-09
  Last MAX-Density change    ...    1.8879e-06  Tolerance :   1.0000e-08
  Last RMS-Density change    ...    5.7562e-08  Tolerance :   1.0000e-09
  Last DIIS Error            ...    3.2773e-04  Tolerance :   1.0000e-08
  Last Orbital Gradient      ...    2.4373e-07  Tolerance :   2.0000e-06
  Last Orbital Rotation      ...    3.2350e-07  Tolerance :   2.0000e-06


Total SCF time: 0 days 0 hours 0 min 7 sec 
Finished LeanSCF after   7.5 sec

Maximum memory used throughout the entire LEANSCF-calculation: 18.3 MB


           ************************************************************
           *        Program running with 8 parallel MPI-processes     *
           *              working on a common directory               *
           ************************************************************

------------------------------------------------------------------------------
                                ORCA  MP2 
------------------------------------------------------------------------------

Freezing NCore=14 chemical core electrons

----------------------
RI-MP2 ENERGY+GRADIENT
----------------------
Dimension of the orbital basis            ...  158
Dimension of the AuxC basis               ...  504
Memory devoted to MP2                     ... 8000 MB   
Data format for matrix containers         ... DOUBLE
Compression type for matrix containers    ... UNCOMPRESSED
Overall scaling of the MP2 energy         ...   2.700e-01

-----------------------
SHARK RI TRANSFORMATION
-----------------------

Number of basis functions                ...    158
Number of aux functions                  ...    504
Number of operators                      ...      1
Generation of IJK                        ... YES
Generation of IAK                        ... YES
Generation of ABK                        ... NO
Orbital Range Operator  0:    0-  27 to   28- 157

Aux basis identifier                     ...   AUXC
Contraction scheme used                  ... SEGMENTED
Do orthogonalization                     ... YES
All operator combinations                ... NO
Transpose (ia|K)                         ... NO
Integral generator used                  ... LIBINT
Starting integral generation + trafo... 
Half trafo (segmented) done. Total time =  0.1 sec. integrals=  0.0 sec trafo=  0.0 sec
Integral generation and half transformation done (  0.1 sec)

Reading or making V^(-1/2)          ... done (  0.0 sec)
Sorting IJK integrals               ... done (  0.0 sec)
Sorting IAK integrals               ... done (  0.0 sec)

SHARK RI integral transformation done. Total time =  0.1 sec.

Opening buffers                              ... done
Frozen core precalculation                   ... done

Starting loop over batches of integrals:

Operator 0  - window                       ... (  7- 27)x( 28-157)
Operator 0  - Memory available             ...  8000 MB
Operator 0  - Memory needed per MO         ...   0.5 MB
Operator 0  - Number of orbitals per batch ... 3
Operator 0  - Number of batches            ... 1

OPERATOR  0   PASS   0:  MOs     7 ...    9 +   10 ...   12 +   13 ...   15 +   16 ...   18
                            +   19 ...   21 +   22 ...   24 +   25 ...   27
  Reading integrals       ... ok
  Internal MO   9
Closing buffer GIPV ( 0.01 GB; CompressionRatio= 1.00)
Time spent in pair loops =     0.239 sec
Deleting buffers (Ka|jb) ...done

-----------------------------------------------
 RI-MP2 CORRELATION ENERGY:     -0.338617621 Eh
-----------------------------------------------


---------------------
MP2 DENSITY FORMATION
---------------------

Completing the external part of the density      ... done
Storing the unrelaxed density                    ... done

Re-sorting 3-index density container for op 0    ... done
Computing external part of the Lagrangian        ... done
Calculating the xc-kernel                        ... done
Calculating G(D)                                 ... done
Completing the Lagrangian                        ... done
Solving the Z-vector equations                   ... Using XC Grid                  ... (calc.grid_cpscf.tmp) 
Recalculating density on grid  ... (calc.grho_cpscf0.tmp) done
Calculating the xc-kernel      ... (calc.fxc_cpscf0.tmp) done

-------------------
SHARK CP-SCF DRIVER
-------------------

Dimension of the orbital basis          ...    158
Dimension of the CPSCF-problem          ...   3640
Number of operators                     ...      1
Max. number of iterations               ...    128
Convergence Tolerance                   ... 3.0e-05
Number of perturbations                 ...      1
Perturbation type                       ... REAL

----------------------------
POPLE LINEAR EQUATION SOLVER
----------------------------

  ITERATION   0:   ||err||_max =   2.9176e-02 (   0.5 sec)
  ITERATION   1:   ||err||_max =   4.3301e-03 (   0.5 sec)
  ITERATION   2:   ||err||_max =   1.9694e-03 (   0.5 sec)
  ITERATION   3:   ||err||_max =   2.3277e-04 (   0.5 sec)
  ITERATION   4:   ||err||_max =   8.2854e-05 (   0.5 sec)
  ITERATION   5:   ||err||_max =   2.1350e-05 (   0.5 sec)
done
Finalizing the relaxed density                   ... done
Transforming P to the AO basis                   ... done
Storing the relaxed density                      ... done

------------------------------------
ENERGY WEIGHTED DENSITY FINALIZATION
------------------------------------

Gathering the parts of the W-matrix              ... done
Forming the Z-density                            ... done
Transforming Z to the AO basis                   ... done
Calculating G(Z)                                 ... done
Finalizing the W-matrix                          ... done
Transforming W to the AO basis and storing       ... done

----------------------------------
MP2 DERIVATIVE INTEGRAL GENERATION
----------------------------------

Input SCF Electron Density              ... calc.scfp
Input Correlated Electron Density       ... calc.pmp2re
Input Energy Weighted Density           ... calc.wmp2.tmp

Nuclear repulsion gradient              ... done (  0.0 sec)
HCore & Overlap gradient  (SHARK)       ... done (  0.0 sec)
Two-electron RIJ gradient terms         ... done (  0.3 sec)

-----------------------------------------------------------
MP2 COSX Grid Generation
-----------------------------------------------------------

General Integration Accuracy     IntAcc      ... 4.871
Radial Grid Type                 RadialGrid  ... OptM3 with GC (2021)
Angular Grid (max. ang.)         AngularGrid ... 4 (Lebedev-302)
Angular grid pruning method      GridPruning ... 4 (adaptive)
Weight generation scheme         WeightScheme... mBecke (2022)
Basis function cutoff            BFCut       ... 1.0000e-12
Integration weight cutoff        WCut        ... 1.0000e-14
Partially contracted basis set               ... on
Rotationally invariant grid construction     ... off
Angular grids for H and He will be reduced by one unit

Total number of grid points                  ...    92298
Total number of batches                      ...      732
Average number of points per batch           ...      126
Average number of grid points per atom       ...     4858
UseSFitting                                  ... on
Two-electron COSX gradient terms        ... 
Integration Timings:
Total Time                  =     3.1 sec
Basis fcn evaluation        =     0.0 sec
Density evaluation          =     0.1 sec
A evaluation                =     2.5 sec
A derivative evaluation     =     0.0 sec
S-fit derivative evaluation =     0.0 sec
anal. over. der. evaluation =     0.0 sec
num. over. der. evaluation  =     0.2 sec
K(P) evaluation             =     0.0 sec
finalize                    =     0.0 sec

done (  3.6 sec)
CPCM gradient                           ... done (  0.3 sec)
DFT XC gradient                         ... Exchange-correlation gradient    ... done
done (  0.5 sec)
Empirical dispersion gradient           ... 
-------------------
DISPERSION GRADIENT
-------------------

   1   C   :   -0.000095747   -0.000098170   -0.000315912
   2   C   :   -0.000127304   -0.000103753   -0.000067568
   3   H   :   -0.000145275   -0.000063338   -0.000021600
   4   C   :   -0.000038979    0.000092628    0.000095530
   5   H   :   -0.000071236    0.000047723    0.000099932
   6   C   :   -0.000052136    0.000323460    0.000020065
   7   C   :    0.000168221   -0.000026046    0.000172279
   8   C   :    0.000118569   -0.000180515    0.000174328
   9   O   :   -0.000022532   -0.000188109    0.000033454
  10   H   :    0.000030779   -0.000029114   -0.000180421
  11   H   :   -0.000050886   -0.000007572   -0.000147744
  12   H   :   -0.000034182   -0.000055823   -0.000125011
  13   H   :    0.000018699    0.000156515   -0.000046998
  14   H   :   -0.000012692    0.000143722    0.000022265
  15   H   :   -0.000064249    0.000147602    0.000000829
  16   H   :    0.000103228    0.000023791    0.000106839
  17   H   :    0.000156348    0.000013309    0.000028202
  18   H   :    0.000031154   -0.000090103    0.000099962
  19   H   :    0.000088219   -0.000106208    0.000051569

Difference to translation invariance:
           :    0.0000000000   -0.0000000000   -0.0000000000

Difference to rotation invariance:
           :   -0.0000000000   -0.0000000000    0.0000000000

Norm of the Dispersion gradient    ...    0.0008570961
RMS gradient                       ...    0.0001135251
MAX gradient                       ...    0.0003234602
done (  0.0 sec)

-------
TIMINGS
-------

Total time                :    9.955 sec
Integral trafo            :    0.103 sec (  1.0%)
FC preparation            :    0.017 sec (  0.2%)
I/O of integrals          :    0.035 sec (  0.4%)
K(i,j) operators          :    0.032 sec (  0.3%)
T(i,j) pair energies      :    0.006 sec (  0.1%)
V**(-1/2)                 :    0.060 sec (  0.6%)
Gamma(ia|P)               :    0.030 sec (  0.3%)
Gamma-Trafo               :    0.014 sec (  0.1%)
D(virtual)                :    0.002 sec (  0.0%)
D(internal)               :    0.035 sec (  0.4%)
W(virtual)                :    0.003 sec (  0.0%)
W(internal)               :    0.038 sec (  0.4%)
L(virtual)                :    0.048 sec (  0.5%)
L(internal)               :    0.005 sec (  0.1%)
XC kernel                 :    0.015 sec (  0.2%)
G(D)                      :    0.848 sec (  8.5%)
G(Z)                      :    0.843 sec (  8.5%)
Z-vector solution         :    2.862 sec ( 28.7%)
3-index derivative        :    0.114 sec (  1.1%)
2-index derivative        :    0.022 sec (  0.2%)
Fock matrix gradient      :    4.663 sec ( 46.8%)


---------------------------------------
MP2 TOTAL ENERGY:     -310.506095820 Eh
---------------------------------------

The final MP2 gradient
  0:  -0.00034549   0.00019469   0.00016932
  1:   0.00051849  -0.00024077   0.00001467
  2:   0.00001747  -0.00020606  -0.00042135
  3:   0.00032632   0.00098061  -0.00109134
  4:  -0.00007496  -0.00027080  -0.00004467
  5:  -0.00047940   0.00023647   0.00011648
  6:  -0.00075586   0.00006639   0.00124107
  7:   0.00082024  -0.00093770   0.00110431
  8:  -0.00039439   0.00076803  -0.00024949
  9:   0.00000794  -0.00007445   0.00002181
 10:  -0.00006316  -0.00015558   0.00007614
 11:  -0.00004499   0.00005811   0.00002611
 12:  -0.00001669  -0.00005576  -0.00001777
 13:   0.00007215  -0.00025383   0.00006218
 14:   0.00010380  -0.00025889  -0.00000985
 15:   0.00072113  -0.00008809  -0.00037250
 16:  -0.00002250  -0.00004897  -0.00010737
 17:  -0.00006774   0.00015675  -0.00017574
 18:  -0.00025266   0.00012854  -0.00031551

-----------------------------------
NORM OF THE MP2 GRADIENT:  0.003192
-----------------------------------

Maximum memory used throughout the entire MP2-calculation: 31.2 MB


-------------------------------------------------------------------------------
                          DFT DISPERSION CORRECTION                            
                                                                               
                              DFTD3 V3.1  Rev 1                                
                          USING Becke-Johnson damping                          
-------------------------------------------------------------------------------
-------------------------   ----------------
Dispersion correction           -0.012397110
-------------------------   ----------------


-------------------------   --------------------
FINAL SINGLE POINT ENERGY      -310.518492929406
-------------------------   --------------------

------------------------------------------------------------------------------
                         ORCA GEOMETRY RELAXATION STEP
------------------------------------------------------------------------------

Reading the OPT-File                    .... done
Getting information on internals        .... done
Copying old internal coords+grads       .... done
Making the new internal coordinates     .... (2022 redundants) done
Validating the new internal coordinates .... (2022 redundants) done
Calculating the B-matrix                .... done
Calculating the G,G- and P matrices     .... done
Transforming gradient to internals      .... done
Projecting the internal gradient        .... done
Number of atoms                         ....  19
Number of internal coordinates          ....  92
Current Energy                          ....  -310.518492929 Eh
Current gradient norm                   ....     0.003192186 Eh/bohr
Maximum allowed component of the step   ....  0.300
Current trust radius                    ....  0.450
Updating the Hessian (BFGS)             .... done
Forming the augmented Hessian           .... done
Diagonalizing the augmented Hessian     .... done
Last element of RFO vector              ....  0.999448752
Lowest eigenvalues of augmented Hessian:
 -0.000034444  0.009384476  0.011064723  0.014370800  0.017136556
Length of the computed step             ....  0.033217577
The final length of the internal step   ....  0.033217577
Converting the step to Cartesian space:
 Initial RMS(Int)=    0.0034631718
Transforming coordinates:
 Iter   0:  RMS(Cart)=    0.0057891447 RMS(Int)=    0.0034610812
done
Storing new coordinates                 .... done
The predicted energy change is          ....    -0.000017241
Previously predicted energy change      ....    -0.000144950
Actually observed energy change         ....    -0.000174018
Ratio of predicted to observed change   ....     1.200535315
New trust radius                        ....     0.675000000

                                .--------------------.
          ----------------------|Geometry convergence|-------------------------
          Item                value                   Tolerance       Converged
          ---------------------------------------------------------------------
          Energy change      -0.0001740178            0.0000010000      NO
          RMS gradient        0.0002347679            0.0000300000      NO
          MAX gradient        0.0006922283            0.0001000000      NO
          RMS step            0.0034631718            0.0006000000      NO
          MAX step            0.0110051929            0.0010000000      NO
          ........................................................
          Max(Bonds)      0.0007      Max(Angles)    0.33
          Max(Dihed)        0.63      Max(Improp)    0.00
          ---------------------------------------------------------------------

The optimization has not yet converged - more geometry cycles are needed


    ---------------------------------------------------------------------------
                         Redundant Internal Coordinates
                            (Angstroem and degrees)

        Definition                    Value    dE/dq     Step     New-Value
    ----------------------------------------------------------------------------
     1. B(C   1,C   0)                1.5214 -0.000370  0.0002    1.5216   
     2. B(H   2,C   1)                1.1034 -0.000034  0.0000    1.1034   
     3. B(C   3,C   1)                1.5433 -0.000023  0.0004    1.5437   
     4. B(H   4,C   3)                1.1035  0.000010 -0.0001    1.1034   
     5. B(C   5,C   3)                1.5217 -0.000359  0.0004    1.5221   
     6. B(C   6,C   3)                1.5318  0.000692 -0.0005    1.5313   
     7. B(C   7,C   6)                1.5231  0.000280 -0.0005    1.5226   
     8. B(O   8,C   7)                1.4292  0.000312 -0.0005    1.4287   
     9. B(O   8,C   1)                1.4365 -0.000440  0.0007    1.4372   
    10. B(H   9,C   0)                1.0998 -0.000010  0.0000    1.0998   
    11. B(H  10,C   0)                1.0992 -0.000110  0.0002    1.0994   
    12. B(H  11,C   0)                1.0990 -0.000052  0.0001    1.0990   
    13. B(H  12,C   5)                1.0995 -0.000003  0.0000    1.0995   
    14. B(H  13,C   5)                1.0996 -0.000106  0.0002    1.0998   
    15. B(H  14,C   5)                1.1002 -0.000156  0.0003    1.1005   
    16. B(H  15,C   6)                1.0989 -0.000079  0.0002    1.0991   
    17. B(H  16,C   6)                1.1020  0.000056 -0.0001    1.1018   
    18. B(H  17,C   7)                1.1050 -0.000170  0.0003    1.1053   
    19. B(H  18,C   7)                1.0997 -0.000227  0.0004    1.1001   
    20. A(C   1,C   0,H  11)          109.27 -0.000027    0.02    109.30   
    21. A(H   9,C   0,H  10)          108.71  0.000113   -0.06    108.65   
    22. A(H  10,C   0,H  11)          108.13 -0.000030    0.05    108.17   
    23. A(H   9,C   0,H  11)          108.11  0.000015    0.00    108.12   
    24. A(C   1,C   0,H   9)          111.34  0.000021   -0.04    111.31   
    25. A(C   1,C   0,H  10)          111.17 -0.000091    0.03    111.20   
    26. A(H   2,C   1,C   3)          110.27  0.000310   -0.04    110.24   
    27. A(C   0,C   1,H   2)          108.50 -0.000444    0.23    108.73   
    28. A(C   0,C   1,O   8)          109.32  0.000344   -0.12    109.20   
    29. A(C   3,C   1,O   8)          105.17 -0.000066    0.01    105.18   
    30. A(C   0,C   1,C   3)          115.51  0.000043   -0.06    115.45   
    31. A(H   2,C   1,O   8)          107.79 -0.000183   -0.04    107.75   
    32. A(H   4,C   3,C   5)          108.52  0.000013    0.05    108.57   
    33. A(C   1,C   3,C   6)          101.47 -0.000053    0.06    101.53   
    34. A(C   1,C   3,C   5)          116.30 -0.000123   -0.06    116.25   
    35. A(C   1,C   3,H   4)          106.65 -0.000117    0.12    106.77   
    36. A(H   4,C   3,C   6)          107.37 -0.000302    0.07    107.44   
    37. A(C   5,C   3,C   6)          115.82  0.000518   -0.22    115.59   
    38. A(H  13,C   5,H  14)          107.86  0.000330   -0.11    107.76   
    39. A(H  12,C   5,H  14)          108.04  0.000033   -0.04    108.00   
    40. A(C   3,C   5,H  14)          111.21 -0.000213    0.08    111.29   
    41. A(H  12,C   5,H  13)          107.77  0.000138   -0.04    107.73   
    42. A(C   3,C   5,H  13)          110.32 -0.000254    0.09    110.41   
    43. A(C   3,C   5,H  12)          111.48 -0.000006    0.01    111.50   
    44. A(C   3,C   6,H  16)          110.04 -0.000233    0.14    110.18   
    45. A(C   7,C   6,H  15)          113.13 -0.000141   -0.08    113.04   
    46. A(C   3,C   6,H  15)          113.61  0.000508   -0.33    113.28   
    47. A(C   3,C   6,C   7)          101.47  0.000196   -0.00    101.47   
    48. A(H  15,C   6,H  16)          107.94 -0.000076    0.12    108.05   
    49. A(C   7,C   6,H  16)          110.57 -0.000263    0.17    110.75   
    50. A(C   6,C   7,O   8)          105.60 -0.000550    0.12    105.72   
    51. A(H  17,C   7,H  18)          108.19  0.000347   -0.16    108.03   
    52. A(O   8,C   7,H  18)          108.72 -0.000373   -0.02    108.70   
    53. A(C   6,C   7,H  18)          113.60  0.000235    0.05    113.65   
    54. A(O   8,C   7,H  17)          110.00  0.000207    0.02    110.02   
    55. A(C   6,C   7,H  17)          110.68  0.000110   -0.00    110.68   
    56. A(C   1,O   8,C   7)          110.79  0.000652   -0.07    110.72   
    57. D(H   2,C   1,C   0,H  10)     54.96 -0.000025   -0.14     54.81   
    58. D(H   2,C   1,C   0,H   9)    176.33  0.000071   -0.23    176.10   
    59. D(C   3,C   1,C   0,H  11)    171.32  0.000002   -0.33    170.99   
    60. D(C   3,C   1,C   0,H  10)    -69.42 -0.000109   -0.24    -69.66   
    61. D(C   3,C   1,C   0,H   9)     51.96 -0.000013   -0.33     51.63   
    62. D(H   2,C   1,C   0,H  11)    -64.31  0.000086   -0.23    -64.54   
    63. D(H   4,C   3,C   1,C   0)    157.60 -0.000288   -0.08    157.52   
    64. D(C   5,C   3,C   1,C   0)     36.43 -0.000136   -0.21     36.22   
    65. D(C   5,C   3,C   1,O   8)    157.04  0.000276   -0.39    156.65   
    66. D(C   5,C   3,C   1,H   2)    -87.02  0.000175   -0.45    -87.46   
    67. D(H   4,C   3,C   1,H   2)     34.16  0.000023   -0.32     33.84   
    68. D(H   4,C   3,C   1,O   8)    -81.79  0.000124   -0.26    -82.05   
    69. D(H  12,C   5,C   3,H   4)    176.46  0.000061   -0.10    176.36   
    70. D(H  12,C   5,C   3,C   6)     55.68  0.000093   -0.08     55.60   
    71. D(H  12,C   5,C   3,C   1)    -63.37 -0.000164    0.06    -63.30   
    72. D(H  13,C   5,C   3,C   6)    -64.03  0.000092   -0.10    -64.12   
    73. D(H  13,C   5,C   3,H   4)     56.75  0.000061   -0.11     56.64   
    74. D(H  13,C   5,C   3,C   1)    176.93 -0.000165    0.05    176.98   
    75. D(H  15,C   6,C   3,C   5)     72.96 -0.000190    0.58     73.54   
    76. D(H  15,C   6,C   3,H   4)    -48.43 -0.000321    0.61    -47.83   
    77. D(H  15,C   6,C   3,C   1)   -160.13 -0.000066    0.42   -159.71   
    78. D(C   7,C   6,C   3,C   5)   -165.29  0.000024    0.31   -164.99   
    79. D(C   7,C   6,C   3,H   4)     73.31 -0.000106    0.34     73.64   
    80. D(C   7,C   6,C   3,C   1)    -38.39  0.000148    0.15    -38.24   
    81. D(H  17,C   7,C   6,H  16)    158.03  0.000021   -0.41    157.62   
    82. D(H  17,C   7,C   6,H  15)     36.83  0.000410   -0.63     36.20   
    83. D(H  17,C   7,C   6,C   3)    -85.24 -0.000252   -0.19    -85.43   
    84. D(O   8,C   7,C   6,H  16)    -82.97  0.000003   -0.32    -83.28   
    85. D(O   8,C   7,C   6,H  15)    155.84  0.000392   -0.54    155.30   
    86. D(O   8,C   7,C   6,C   3)     33.76 -0.000270   -0.10     33.66   
    87. D(C   7,O   8,C   1,C   0)    114.69  0.000300   -0.08    114.61   
    88. D(C   1,O   8,C   7,H  18)   -137.41  0.000283   -0.10   -137.51   
    89. D(C   1,O   8,C   7,H  17)    104.29 -0.000036    0.10    104.39   
    90. D(C   1,O   8,C   7,C   6)    -15.17  0.000042    0.03    -15.14   
    91. D(C   7,O   8,C   1,C   3)     -9.92  0.000092    0.06     -9.86   
    92. D(C   7,O   8,C   1,H   2)   -127.57 -0.000145    0.11   -127.46   
    ----------------------------------------------------------------------------

Geometry step timings:
Preparation and reading OPT file:      0.001 s (18.124 %)
Internal coordinates            :      0.000 s ( 0.708 %)
B/P matrices and projection     :      0.001 s (23.913 %)
Hessian update/contruction      :      0.000 s ( 8.818 %)
Making the step                 :      0.001 s (19.541 %)
Converting the step to Cartesian:      0.000 s ( 2.198 %)
Storing new data                :      0.000 s ( 0.806 %)
Checking convergence            :      0.000 s ( 0.293 %)
Final printing                  :      0.001 s (25.550 %)
Total time                      :      0.004 s

Time for energy+gradient        :     19.173 s
Time for complete geometry iter :     19.359 s

         *************************************************************
         *                GEOMETRY OPTIMIZATION CYCLE   5            *
         *************************************************************
---------------------------------
CARTESIAN COORDINATES (ANGSTROEM)
---------------------------------
  C      2.892569    0.093538   -1.453447
  C      2.566992   -0.050086    0.025961
  H      1.475515   -0.165874    0.139002
  C      3.079715    1.089840    0.931817
  H      2.453840    1.080482    1.840463
  C      3.047511    2.489857    0.335435
  C      4.465598    0.569520    1.323741
  C      4.192476   -0.918298    1.496962
  O      3.188858   -1.242422    0.533150
  H      3.964878    0.280919   -1.610316
  H      2.321842    0.915882   -1.908045
  H      2.628240   -0.836777   -1.975487
  H      3.708866    2.570505   -0.539270
  H      3.381086    3.230453    1.076987
  H      2.030281    2.766156    0.019323
  H      4.866108    1.041963    2.231697
  H      5.182005    0.742086    0.504565
  H      3.821003   -1.130849    2.516021
  H      5.072977   -1.552606    1.316350

----------------------------
CARTESIAN COORDINATES (A.U.)
----------------------------
  NO LB      ZA    FRAG     MASS         X           Y           Z
   0 C     6.0000    0    12.011    5.466164    0.176760   -2.746617
   1 C     6.0000    0    12.011    4.850912   -0.094649    0.049060
   2 H     1.0000    0     1.008    2.788319   -0.313457    0.262676
   3 C     6.0000    0    12.011    5.819817    2.059499    1.760878
   4 H     1.0000    0     1.008    4.637085    2.041814    3.477970
   5 C     6.0000    0    12.011    5.758962    4.705147    0.633881
   6 C     6.0000    0    12.011    8.438758    1.076237    2.501508
   7 C     6.0000    0    12.011    7.922632   -1.735332    2.828848
   8 O     8.0000    0    15.999    6.026068   -2.347837    1.007507
   9 H     1.0000    0     1.008    7.492533    0.530859   -3.043056
  10 H     1.0000    0     1.008    4.387645    1.730766   -3.605683
  11 H     1.0000    0     1.008    4.966655   -1.581280   -3.733130
  12 H     1.0000    0     1.008    7.008741    4.857551   -1.019072
  13 H     1.0000    0     1.008    6.389327    6.104671    2.035210
  14 H     1.0000    0     1.008    3.836676    5.227277    0.036515
  15 H     1.0000    0     1.008    9.195612    1.969024    4.217297
  16 H     1.0000    0     1.008    9.792570    1.402340    0.953489
  17 H     1.0000    0     1.008    7.220648   -2.136996    4.754590
  18 H     1.0000    0     1.008    9.586537   -2.933999    2.487540

--------------------------------
INTERNAL COORDINATES (ANGSTROEM)
--------------------------------
 C      0   0   0     0.000000000000     0.00000000     0.00000000
 C      1   0   0     1.521603597271     0.00000000     0.00000000
 H      2   1   0     1.103407397679   108.73354335     0.00000000
 C      2   1   3     1.543660832295   115.45345757   235.53039936
 H      4   2   1     1.103378655076   106.77339640   157.51880731
 C      4   2   1     1.522088904720   116.24923526    36.22030914
 C      4   2   1     1.531342835488   101.52954524   269.91172472
 C      7   4   2     1.522564994012   101.46675578   321.75436808
 O      8   7   4     1.428719306491   105.72061357    33.66507653
 H      1   2   3     1.099801864912   111.30798856   176.10295925
 H      1   2   3     1.099381540010   111.19612664    54.81390158
 H      1   2   3     1.099036493801   109.29700180   295.45817718
 H      6   4   2     1.099546714984   111.49596505   296.69954545
 H      6   4   2     1.099842281905   110.41197122   176.97686651
 H      6   4   2     1.100465972762   111.28741595    57.35868634
 H      7   4   2     1.099088277478   113.27605712   200.28514285
 H      7   4   2     1.101847127057   110.17784479    79.11894937
 H      8   7   4     1.105283792781   110.67696022   274.56955426
 H      8   7   4     1.100112974925   113.65160054   152.80584350

---------------------------
INTERNAL COORDINATES (A.U.)
---------------------------
 C      0   0   0     0.000000000000     0.00000000     0.00000000
 C      1   0   0     2.875414083231     0.00000000     0.00000000
 H      2   1   0     2.085137795756   108.73354335     0.00000000
 C      2   1   3     2.917096216699   115.45345757   235.53039936
 H      4   2   1     2.085083480107   106.77339640   157.51880731
 C      4   2   1     2.876331181401   116.24923526    36.22030914
 C      4   2   1     2.893818576214   101.52954524   269.91172472
 C      7   4   2     2.877230859779   101.46675578   321.75436808
 O      8   7   4     2.699888211514   105.72061357    33.66507653
 H      1   2   3     2.078324326260   111.30798856   176.10295925
 H      1   2   3     2.077530027308   111.19612664    54.81390158
 H      1   2   3     2.076877984469   109.29700180   295.45817718
 H      6   4   2     2.077842162773   111.49596505   296.69954545
 H      6   4   2     2.078400703307   110.41197122   176.97686651
 H      6   4   2     2.079579308219   111.28741595    57.35868634
 H      7   4   2     2.076975841437   113.27605712   200.28514285
 H      7   4   2     2.082189311586   110.17784479    79.11894937
 H      8   7   4     2.088683668617   110.67696022   274.56955426
 H      8   7   4     2.078912238982   113.65160054   152.80584350


           ************************************************************
           *        Program running with 8 parallel MPI-processes     *
           *              working on a common directory               *
           ************************************************************
------------------------------------------------------------------------------
                   ___                                                        
                  /   \      - P O W E R E D   B Y -                         
                 /     \                                                     
                 |  |  |   _    _      __       _____    __    __             
                 |  |  |  | |  | |    /  \     |  _  \  |  |  /  |          
                  \  \/   | |  | |   /    \    | | | |  |  | /  /          
                 / \  \   | |__| |  /  /\  \   | |_| |  |  |/  /          
                |  |  |   |  __  | /  /__\  \  |    /   |      \           
                |  |  |   | |  | | |   __   |  |    \   |  |\   \          
                \     /   | |  | | |  |  |  |  | |\  \  |  | \   \       
                 \___/    |_|  |_| |__|  |__|  |_| \__\ |__|  \__/        
                                                                              
                      - O R C A' S   B I G   F R I E N D -                    
                                      &                                       
                       - I N T E G R A L  F E E D E R -                       
                                                                              
 v1 FN, 2020, v2 2021, v3 2022-2024                                           
------------------------------------------------------------------------------


----------------------
SHARK INTEGRAL PACKAGE
----------------------

Number of atoms                             ...     19
Number of basis functions                   ...    158
Number of shells                            ...     78
Maximum angular momentum                    ...      2
Integral batch strategy                     ... SHARK/LIBINT Hybrid
RI-J (if used) integral strategy            ... SPLIT-RIJ (Revised 2003 algorithm where possible)
Printlevel                                  ...      1
Contraction scheme used                     ... SEGMENTED contraction
Prescreening option                         ... SCHWARTZ
   Thresh                                   ... 1.000e-12
   Tcut                                     ... 1.000e-14
   Tpresel                                  ... 1.000e-14 
Coulomb Range Separation                    ... NOT USED
Exchange Range Separation                   ... NOT USED
Multipole approximations                    ... NOT USED
Finite Nucleus Model                        ... NOT USED
CABS basis                                  ... NOT available
Auxiliary Coulomb fitting basis             ... AVAILABLE
   # of basis functions in Aux-J            ...    475
   # of shells in Aux-J                     ...    165
   Maximum angular momentum in Aux-J        ...      4
Auxiliary J/K fitting basis                 ... NOT available
Auxiliary Correlation fitting basis         ... AVAILABLE
   # of basis functions in Aux-C            ...    504
   # of shells in Aux-C                     ...    184
   Maximum angular momentum in Aux-C        ...      3
Auxiliary 'external' fitting basis          ... NOT available

Checking pre-screening integrals            ... done (  0.0 sec) Dimension = 78
Check shell pair data                       ... done (  0.0 sec)
Shell pair information
Shell pair cut-off parameter TPreSel        ...   1.0e-14
Total number of shell pairs                 ...      3081
Shell pairs after pre-screening             ...      3041
Total number of primitive shell pairs       ...     10567
Primitive shell pairs kept                  ...      8293
          la=0 lb=0:   1020 shell pairs
          la=1 lb=0:   1152 shell pairs
          la=1 lb=1:    346 shell pairs
          la=2 lb=0:    313 shell pairs
          la=2 lb=1:    182 shell pairs
          la=2 lb=2:     28 shell pairs

Calculating one electron integrals          ... done (  0.0 sec)
Calculating RI/J V-Matrix + Cholesky decomp.... done (  0.0 sec)
Calculating RI/C V-Matrix + Cholesky decomp.... done (  0.0 sec)
Calculating Nuclear repulsion               ... done (  0.0 sec) ENN=    335.300983560683 Eh

Diagonalization of the overlap matrix:
Smallest eigenvalue                        ... 1.140e-03
Time for diagonalization                   ...    0.003 sec
Threshold for overlap eigenvalues          ... 1.000e-07
Number of eigenvalues below threshold      ... 0
Time for construction of square roots      ...    0.002 sec
Total time needed                          ...    0.005 sec

-------------------
DFT GRID GENERATION
-------------------

General Integration Accuracy     IntAcc      ... 4.388
Radial Grid Type                 RadialGrid  ... OptM3 with GC (2021)
Angular Grid (max. ang.)         AngularGrid ... 4 (Lebedev-302)
Angular grid pruning method      GridPruning ... 4 (adaptive)
Weight generation scheme         WeightScheme... mBecke (2022)
Basis function cutoff            BFCut       ... 1.0000e-12
Integration weight cutoff        WCut        ... 1.0000e-14
Partially contracted basis set               ... off
Rotationally invariant grid construction     ... off
Angular grids for H and He will be reduced by one unit

Total number of grid points                  ...    80303
Total number of batches                      ...     1266
Average number of points per batch           ...       63
Average number of grid points per atom       ...     4226

--------------------
COSX GRID GENERATION
--------------------

GRIDX 1
-------
General Integration Accuracy     IntAcc      ... 3.816
Radial Grid Type                 RadialGrid  ... OptM3 with GC (2021)
Angular Grid (max. ang.)         AngularGrid ... 1 (Lebedev-50)
Angular grid pruning method      GridPruning ... 4 (adaptive)
Weight generation scheme         WeightScheme... mBecke (2022)
Basis function cutoff            BFCut       ... 1.0000e-12
Integration weight cutoff        WCut        ... 1.0000e-14
Partially contracted basis set               ... on
Rotationally invariant grid construction     ... off
Angular grids for H and He will be reduced by one unit

Total number of grid points                  ...    10315
Total number of batches                      ...       94
Average number of points per batch           ...      109
Average number of grid points per atom       ...      543
UseSFitting                                  ... on

GRIDX 2
-------
General Integration Accuracy     IntAcc      ... 4.020
Radial Grid Type                 RadialGrid  ... OptM3 with GC (2021)
Angular Grid (max. ang.)         AngularGrid ... 2 (Lebedev-110)
Angular grid pruning method      GridPruning ... 4 (adaptive)
Weight generation scheme         WeightScheme... mBecke (2022)
Basis function cutoff            BFCut       ... 1.0000e-12
Integration weight cutoff        WCut        ... 1.0000e-14
Partially contracted basis set               ... on
Rotationally invariant grid construction     ... off
Angular grids for H and He will be reduced by one unit

Total number of grid points                  ...    21479
Total number of batches                      ...      180
Average number of points per batch           ...      119
Average number of grid points per atom       ...     1130
UseSFitting                                  ... on

GRIDX 3
-------
General Integration Accuracy     IntAcc      ... 4.338
Radial Grid Type                 RadialGrid  ... OptM3 with GC (2021)
Angular Grid (max. ang.)         AngularGrid ... 3 (Lebedev-194)
Angular grid pruning method      GridPruning ... 4 (adaptive)
Weight generation scheme         WeightScheme... mBecke (2022)
Basis function cutoff            BFCut       ... 1.0000e-12
Integration weight cutoff        WCut        ... 1.0000e-14
Partially contracted basis set               ... on
Rotationally invariant grid construction     ... off
Angular grids for H and He will be reduced by one unit

Total number of grid points                  ...    46833
Total number of batches                      ...      377
Average number of points per batch           ...      124
Average number of grid points per atom       ...     2465
UseSFitting                                  ... on
Initializing property integral containers    ... done (  0.0 sec)

SHARK setup successfully completed in   0.7 seconds

Maximum memory used throughout the entire STARTUP-calculation: 22.6 MB


           ************************************************************
           *        Program running with 8 parallel MPI-processes     *
           *              working on a common directory               *
           ************************************************************
Occupation numbers will be reassigned to an Aufbau configuration
             **** ENERGY FILE WAS UPDATED (calc.en.tmp) ****
Finished Guess after   0.1 sec
Maximum memory used throughout the entire GUESS-calculation: 9.6 MB


           ************************************************************
           *        Program running with 8 parallel MPI-processes     *
           *              working on a common directory               *
           ************************************************************
--------------------
CPCM SOLVATION MODEL
--------------------
CPCM parameters:
  Epsilon                                         ...      16.7000
  Refrac                                          ...       1.2750
  Rsolv                                           ...       1.3000
  Surface type                                    ... GAUSSIAN VDW
  Discretization scheme                           ... Constant charge density
    Threshold for H atoms                         ...       5.0000 (charges/Ang^2)
    Threshold for non-H atoms                     ...       5.0000 (charges/Ang^2)
  Epsilon function type                           ...         CPCM
Solvent:                                          ... CUSTOM
Radii:
  Scheme                                          ... Element-dependent radii
  Radius for C  used is    3.8550 Bohr (=   2.0400 Ang.)
  Radius for H  used is    2.4944 Bohr (=   1.3200 Ang.)
  Radius for O  used is    3.4469 Bohr (=   1.8240 Ang.)
Calculating surface                               ...        done! (  0.0s)
Cavity surface points                             ...         1569
Cavity Volume                                     ...     956.8401
Cavity Surface-area                               ...     550.2384
Calculating surface distance matrix               ...        done! (  0.0s)
Performing Cholesky decomposition & store         ...        done! (  0.1s)
Overall time for CPCM initialization              ...                 0.1s

----------------------------------------D-I-I-S--------------------------------------------
Iteration    Energy (Eh)           Delta-E    RMSDP     MaxDP     DIISErr   Damp  Time(sec)
-------------------------------------------------------------------------------------------
               ***  Starting incremental Fock matrix formation  ***
                              *** Initializing SOSCF ***
---------------------------------------S-O-S-C-F--------------------------------------
Iteration    Energy (Eh)           Delta-E    RMSDP     MaxDP     MaxGrad    Time(sec)
--------------------------------------------------------------------------------------
    1    -310.1675794101943779     0.00e+00  7.04e-05  1.50e-03  6.92e-05     0.7
               *** Restarting incremental Fock matrix formation ***
    2    -310.1676041426008510    -2.47e-05  3.00e-05  5.64e-04  1.31e-04     0.7
    3    -310.1676074340390983    -3.29e-06  1.04e-05  1.49e-04  3.04e-05     0.6
    4    -310.1676076229227306    -1.89e-07  2.70e-06  7.90e-05  1.67e-05     0.6
    5    -310.1676076252480811    -2.33e-09  1.04e-06  2.62e-05  8.29e-06     0.6
    6    -310.1676076324895917    -7.24e-09  2.08e-07  6.22e-06  1.22e-06     0.6
    7    -310.1676076323696520     1.20e-10  9.52e-08  2.94e-06  1.13e-06     0.5
                 **** Energy Check signals convergence ****

               *****************************************************
               *                     SUCCESS                       *
               *           SCF CONVERGED AFTER   7 CYCLES          *
               *****************************************************

Recomputing exchange energy using gridx3       ... done (    0.982 sec)
Old exchange energy                            :    -23.116080964 Eh
New exchange energy                            :    -23.115955159 Eh
Exchange energy change after final integration :      0.000125805 Eh
Total energy after final integration           :   -310.167481827 Eh
             **** ENERGY FILE WAS UPDATED (calc.en.tmp) ****

----------------
TOTAL SCF ENERGY
----------------

Total Energy       :       -310.16748182749484 Eh           -8440.08627 eV

Components:
Nuclear Repulsion  :        335.30098356068282 Eh            9124.00362 eV
Electronic Energy  :       -645.46281959987914 Eh          -17563.93625 eV
One Electron Energy:      -1084.22070717821225 Eh          -29503.14535 eV
Two Electron Energy:        438.75788757833317 Eh           11939.20910 eV
CPCM Dielectric    :         -0.00577159317346 Eh              -0.15705 eV

Virial components:
Potential Energy   :       -617.53250726143176 Eh          -16803.91382 eV
Kinetic Energy     :        307.36502543393692 Eh            8363.82755 eV
Virial Ratio       :          2.00911768145905

DFT components:
N(Alpha)           :       28.000006178299 electrons
N(Beta)            :       28.000006178299 electrons
N(Total)           :       56.000012356598 electrons
E(X)               :      -20.501667348377 Eh       
E(C)               :       -1.347121569832 Eh       
E(XC)              :      -21.848788918210 Eh       

CPCM Solvation Model Properties:
Surface-charge          :         -0.02281574983834
Corrected charge        :         -0.00000000000000
Outlying charge corr.   :          0.00003845123510 Eh               0.00105 eV
Free-energy (cav+disp)  :  This term is not implemented in the current solvation scheme

---------------
SCF CONVERGENCE
---------------

  Last Energy change         ...   -1.1994e-10  Tolerance :   1.0000e-09
  Last MAX-Density change    ...    2.9351e-06  Tolerance :   1.0000e-08
  Last RMS-Density change    ...    9.5189e-08  Tolerance :   1.0000e-09
  Last DIIS Error            ...    1.4830e-03  Tolerance :   1.0000e-08
  Last Orbital Gradient      ...    1.1325e-06  Tolerance :   2.0000e-06
  Last Orbital Rotation      ...    5.2688e-07  Tolerance :   2.0000e-06


Total SCF time: 0 days 0 hours 0 min 5 sec 
Finished LeanSCF after   5.7 sec

Maximum memory used throughout the entire LEANSCF-calculation: 18.4 MB


           ************************************************************
           *        Program running with 8 parallel MPI-processes     *
           *              working on a common directory               *
           ************************************************************

------------------------------------------------------------------------------
                                ORCA  MP2 
------------------------------------------------------------------------------

Freezing NCore=14 chemical core electrons

----------------------
RI-MP2 ENERGY+GRADIENT
----------------------
Dimension of the orbital basis            ...  158
Dimension of the AuxC basis               ...  504
Memory devoted to MP2                     ... 8000 MB   
Data format for matrix containers         ... DOUBLE
Compression type for matrix containers    ... UNCOMPRESSED
Overall scaling of the MP2 energy         ...   2.700e-01

-----------------------
SHARK RI TRANSFORMATION
-----------------------

Number of basis functions                ...    158
Number of aux functions                  ...    504
Number of operators                      ...      1
Generation of IJK                        ... YES
Generation of IAK                        ... YES
Generation of ABK                        ... NO
Orbital Range Operator  0:    0-  27 to   28- 157

Aux basis identifier                     ...   AUXC
Contraction scheme used                  ... SEGMENTED
Do orthogonalization                     ... YES
All operator combinations                ... NO
Transpose (ia|K)                         ... NO
Integral generator used                  ... LIBINT
Starting integral generation + trafo... 
Half trafo (segmented) done. Total time =  0.1 sec. integrals=  0.0 sec trafo=  0.0 sec
Integral generation and half transformation done (  0.1 sec)

Reading or making V^(-1/2)          ... done (  0.0 sec)
Sorting IJK integrals               ... done (  0.0 sec)
Sorting IAK integrals               ... done (  0.0 sec)

SHARK RI integral transformation done. Total time =  0.1 sec.

Opening buffers                              ... done
Frozen core precalculation                   ... done

Starting loop over batches of integrals:

Operator 0  - window                       ... (  7- 27)x( 28-157)
Operator 0  - Memory available             ...  8000 MB
Operator 0  - Memory needed per MO         ...   0.5 MB
Operator 0  - Number of orbitals per batch ... 3
Operator 0  - Number of batches            ... 1

OPERATOR  0   PASS   0:  MOs     7 ...    9 +   10 ...   12 +   13 ...   15 +   16 ...   18
                            +   19 ...   21 +   22 ...   24 +   25 ...   27
  Reading integrals       ... ok
  Internal MO   9
Closing buffer GIPV ( 0.01 GB; CompressionRatio= 1.00)
Time spent in pair loops =     0.231 sec
Deleting buffers (Ka|jb) ...done

-----------------------------------------------
 RI-MP2 CORRELATION ENERGY:     -0.338634277 Eh
-----------------------------------------------


---------------------
MP2 DENSITY FORMATION
---------------------

Completing the external part of the density      ... done
Storing the unrelaxed density                    ... done

Re-sorting 3-index density container for op 0    ... done
Computing external part of the Lagrangian        ... done
Calculating the xc-kernel                        ... done
Calculating G(D)                                 ... done
Completing the Lagrangian                        ... done
Solving the Z-vector equations                   ... Using XC Grid                  ... (calc.grid_cpscf.tmp) 
Recalculating density on grid  ... (calc.grho_cpscf0.tmp) done
Calculating the xc-kernel      ... (calc.fxc_cpscf0.tmp) done

-------------------
SHARK CP-SCF DRIVER
-------------------

Dimension of the orbital basis          ...    158
Dimension of the CPSCF-problem          ...   3640
Number of operators                     ...      1
Max. number of iterations               ...    128
Convergence Tolerance                   ... 3.0e-05
Number of perturbations                 ...      1
Perturbation type                       ... REAL

----------------------------
POPLE LINEAR EQUATION SOLVER
----------------------------

  ITERATION   0:   ||err||_max =   2.9202e-02 (   0.5 sec)
  ITERATION   1:   ||err||_max =   4.3341e-03 (   0.5 sec)
  ITERATION   2:   ||err||_max =   1.9721e-03 (   0.5 sec)
  ITERATION   3:   ||err||_max =   2.3294e-04 (   0.5 sec)
  ITERATION   4:   ||err||_max =   8.2847e-05 (   0.5 sec)
  ITERATION   5:   ||err||_max =   2.1421e-05 (   0.5 sec)
done
Finalizing the relaxed density                   ... done
Transforming P to the AO basis                   ... done
Storing the relaxed density                      ... done

------------------------------------
ENERGY WEIGHTED DENSITY FINALIZATION
------------------------------------

Gathering the parts of the W-matrix              ... done
Forming the Z-density                            ... done
Transforming Z to the AO basis                   ... done
Calculating G(Z)                                 ... done
Finalizing the W-matrix                          ... done
Transforming W to the AO basis and storing       ... done

----------------------------------
MP2 DERIVATIVE INTEGRAL GENERATION
----------------------------------

Input SCF Electron Density              ... calc.scfp
Input Correlated Electron Density       ... calc.pmp2re
Input Energy Weighted Density           ... calc.wmp2.tmp

Nuclear repulsion gradient              ... done (  0.0 sec)
HCore & Overlap gradient  (SHARK)       ... done (  0.0 sec)
Two-electron RIJ gradient terms         ... done (  0.3 sec)

-----------------------------------------------------------
MP2 COSX Grid Generation
-----------------------------------------------------------

General Integration Accuracy     IntAcc      ... 4.871
Radial Grid Type                 RadialGrid  ... OptM3 with GC (2021)
Angular Grid (max. ang.)         AngularGrid ... 4 (Lebedev-302)
Angular grid pruning method      GridPruning ... 4 (adaptive)
Weight generation scheme         WeightScheme... mBecke (2022)
Basis function cutoff            BFCut       ... 1.0000e-12
Integration weight cutoff        WCut        ... 1.0000e-14
Partially contracted basis set               ... on
Rotationally invariant grid construction     ... off
Angular grids for H and He will be reduced by one unit

Total number of grid points                  ...    92290
Total number of batches                      ...      732
Average number of points per batch           ...      126
Average number of grid points per atom       ...     4857
UseSFitting                                  ... on
Two-electron COSX gradient terms        ... 
Integration Timings:
Total Time                  =     3.1 sec
Basis fcn evaluation        =     0.0 sec
Density evaluation          =     0.1 sec
A evaluation                =     2.7 sec
A derivative evaluation     =     0.0 sec
S-fit derivative evaluation =     0.0 sec
anal. over. der. evaluation =     0.0 sec
num. over. der. evaluation  =     0.2 sec
K(P) evaluation             =     0.0 sec
finalize                    =     0.0 sec

done (  3.6 sec)
CPCM gradient                           ... done (  0.3 sec)
DFT XC gradient                         ... Exchange-correlation gradient    ... done
done (  0.5 sec)
Empirical dispersion gradient           ... 
-------------------
DISPERSION GRADIENT
-------------------

   1   C   :   -0.000096104   -0.000097962   -0.000315716
   2   C   :   -0.000127792   -0.000103959   -0.000067412
   3   H   :   -0.000145513   -0.000063455   -0.000021113
   4   C   :   -0.000039031    0.000092500    0.000095681
   5   H   :   -0.000071348    0.000047946    0.000100166
   6   C   :   -0.000051367    0.000323127    0.000019693
   7   C   :    0.000167965   -0.000025629    0.000172366
   8   C   :    0.000118879   -0.000180877    0.000174251
   9   O   :   -0.000022572   -0.000188444    0.000033078
  10   H   :    0.000030563   -0.000028684   -0.000180335
  11   H   :   -0.000051090   -0.000007616   -0.000147659
  12   H   :   -0.000034115   -0.000055936   -0.000125211
  13   H   :    0.000019130    0.000156135   -0.000047245
  14   H   :   -0.000012440    0.000143786    0.000022093
  15   H   :   -0.000064027    0.000147867    0.000000523
  16   H   :    0.000102503    0.000023763    0.000107229
  17   H   :    0.000156432    0.000013983    0.000028425
  18   H   :    0.000031488   -0.000090247    0.000099778
  19   H   :    0.000088440   -0.000106300    0.000051409

Difference to translation invariance:
           :   -0.0000000000   -0.0000000000   -0.0000000000

Difference to rotation invariance:
           :   -0.0000000000    0.0000000000   -0.0000000000

Norm of the Dispersion gradient    ...    0.0008571556
RMS gradient                       ...    0.0001135330
MAX gradient                       ...    0.0003231270
done (  0.0 sec)

-------
TIMINGS
-------

Total time                :   10.031 sec
Integral trafo            :    0.105 sec (  1.1%)
FC preparation            :    0.017 sec (  0.2%)
I/O of integrals          :    0.037 sec (  0.4%)
K(i,j) operators          :    0.032 sec (  0.3%)
T(i,j) pair energies      :    0.006 sec (  0.1%)
V**(-1/2)                 :    0.061 sec (  0.6%)
Gamma(ia|P)               :    0.031 sec (  0.3%)
Gamma-Trafo               :    0.014 sec (  0.1%)
D(virtual)                :    0.002 sec (  0.0%)
D(internal)               :    0.036 sec (  0.4%)
W(virtual)                :    0.003 sec (  0.0%)
W(internal)               :    0.039 sec (  0.4%)
L(virtual)                :    0.048 sec (  0.5%)
L(internal)               :    0.006 sec (  0.1%)
XC kernel                 :    0.016 sec (  0.2%)
G(D)                      :    0.865 sec (  8.6%)
G(Z)                      :    0.844 sec (  8.4%)
Z-vector solution         :    2.861 sec ( 28.5%)
3-index derivative        :    0.117 sec (  1.2%)
2-index derivative        :    0.022 sec (  0.2%)
Fock matrix gradient      :    4.717 sec ( 47.0%)


---------------------------------------
MP2 TOTAL ENERGY:     -310.506116105 Eh
---------------------------------------

The final MP2 gradient
  0:  -0.00003013   0.00001177   0.00014304
  1:   0.00014135  -0.00002126  -0.00013701
  2:  -0.00001921  -0.00022103  -0.00006969
  3:   0.00024958   0.00050940  -0.00029911
  4:  -0.00006288  -0.00017363   0.00000807
  5:  -0.00001355  -0.00010426   0.00010015
  6:  -0.00047530  -0.00007292   0.00046438
  7:   0.00029350   0.00002467   0.00058017
  8:  -0.00021790   0.00020302  -0.00022847
  9:   0.00003346   0.00001800  -0.00002436
 10:  -0.00006468  -0.00002763   0.00005126
 11:   0.00000199  -0.00001407  -0.00000378
 12:  -0.00001440   0.00002532  -0.00005378
 13:   0.00002190  -0.00002746   0.00001471
 14:   0.00000561  -0.00009774  -0.00004773
 15:   0.00031833   0.00004926  -0.00014242
 16:   0.00004141   0.00000891  -0.00005588
 17:   0.00002473   0.00001064  -0.00004076
 18:  -0.00016314  -0.00009765  -0.00023245

-----------------------------------
NORM OF THE MP2 GRADIENT:  0.001357
-----------------------------------

Maximum memory used throughout the entire MP2-calculation: 31.4 MB


-------------------------------------------------------------------------------
                          DFT DISPERSION CORRECTION                            
                                                                               
                              DFTD3 V3.1  Rev 1                                
                          USING Becke-Johnson damping                          
-------------------------------------------------------------------------------
-------------------------   ----------------
Dispersion correction           -0.012400578
-------------------------   ----------------


-------------------------   --------------------
FINAL SINGLE POINT ENERGY      -310.518516683266
-------------------------   --------------------

------------------------------------------------------------------------------
                         ORCA GEOMETRY RELAXATION STEP
------------------------------------------------------------------------------

Reading the OPT-File                    .... done
Getting information on internals        .... done
Copying old internal coords+grads       .... done
Making the new internal coordinates     .... (2022 redundants) done
Validating the new internal coordinates .... (2022 redundants) done
Calculating the B-matrix                .... done
Calculating the G,G- and P matrices     .... done
Transforming gradient to internals      .... done
Projecting the internal gradient        .... done
Number of atoms                         ....  19
Number of internal coordinates          ....  92
Current Energy                          ....  -310.518516683 Eh
Current gradient norm                   ....     0.001356770 Eh/bohr
Maximum allowed component of the step   ....  0.300
Current trust radius                    ....  0.675
Updating the Hessian (BFGS)             .... done
Forming the augmented Hessian           .... done
Diagonalizing the augmented Hessian     .... done
Last element of RFO vector              ....  0.999903725
Lowest eigenvalues of augmented Hessian:
 -0.000008134  0.009930323  0.011078756  0.013200513  0.017074196
Length of the computed step             ....  0.013877261
The final length of the internal step   ....  0.013877261
Converting the step to Cartesian space:
 Initial RMS(Int)=    0.0014468045
Transforming coordinates:
 Iter   0:  RMS(Cart)=    0.0022252265 RMS(Int)=    0.0014461686
done
Storing new coordinates                 .... done
The predicted energy change is          ....    -0.000004068
Previously predicted energy change      ....    -0.000017241
Actually observed energy change         ....    -0.000023754
Ratio of predicted to observed change   ....     1.377747909
New trust radius                        ....     0.675000000

                                .--------------------.
          ----------------------|Geometry convergence|-------------------------
          Item                value                   Tolerance       Converged
          ---------------------------------------------------------------------
          Energy change      -0.0000237539            0.0000010000      NO
          RMS gradient        0.0001067616            0.0000300000      NO
          MAX gradient        0.0004426683            0.0001000000      NO
          RMS step            0.0014468045            0.0006000000      NO
          MAX step            0.0056058714            0.0010000000      NO
          ........................................................
          Max(Bonds)      0.0005      Max(Angles)    0.16
          Max(Dihed)        0.32      Max(Improp)    0.00
          ---------------------------------------------------------------------

The optimization has not yet converged - more geometry cycles are needed


    ---------------------------------------------------------------------------
                         Redundant Internal Coordinates
                            (Angstroem and degrees)

        Definition                    Value    dE/dq     Step     New-Value
    ----------------------------------------------------------------------------
     1. B(C   1,C   0)                1.5216 -0.000168  0.0003    1.5219   
     2. B(H   2,C   1)                1.1034  0.000039 -0.0001    1.1033   
     3. B(C   3,C   1)                1.5437  0.000064 -0.0001    1.5436   
     4. B(H   4,C   3)                1.1034  0.000045 -0.0001    1.1033   
     5. B(C   5,C   3)                1.5221 -0.000196  0.0004    1.5225   
     6. B(C   6,C   3)                1.5313  0.000140 -0.0002    1.5311   
     7. B(C   7,C   6)                1.5226  0.000080 -0.0002    1.5224   
     8. B(O   8,C   7)                1.4287  0.000191 -0.0004    1.4283   
     9. B(O   8,C   1)                1.4372 -0.000283  0.0005    1.4377   
    10. B(H   9,C   0)                1.0998  0.000037 -0.0000    1.0998   
    11. B(H  10,C   0)                1.0994 -0.000003  0.0000    1.0994   
    12. B(H  11,C   0)                1.0990  0.000012 -0.0000    1.0990   
    13. B(H  12,C   5)                1.0995  0.000033 -0.0000    1.0995   
    14. B(H  13,C   5)                1.0998 -0.000001  0.0000    1.0999   
    15. B(H  14,C   5)                1.1005 -0.000014  0.0001    1.1005   
    16. B(H  15,C   6)                1.0991  0.000016  0.0000    1.0991   
    17. B(H  16,C   6)                1.1018  0.000068 -0.0002    1.1017   
    18. B(H  17,C   7)                1.1053 -0.000049  0.0001    1.1054   
    19. B(H  18,C   7)                1.1001 -0.000038  0.0001    1.1002   
    20. A(C   1,C   0,H  11)          109.30  0.000009    0.00    109.30   
    21. A(H   9,C   0,H  10)          108.65  0.000038   -0.02    108.62   
    22. A(H  10,C   0,H  11)          108.17  0.000013    0.02    108.19   
    23. A(H   9,C   0,H  11)          108.12 -0.000006   -0.00    108.11   
    24. A(C   1,C   0,H   9)          111.31  0.000064   -0.03    111.28   
    25. A(C   1,C   0,H  10)          111.20 -0.000117    0.04    111.23   
    26. A(H   2,C   1,C   3)          110.24  0.000174   -0.06    110.18   
    27. A(C   0,C   1,H   2)          108.73 -0.000103    0.08    108.81   
    28. A(C   0,C   1,O   8)          109.20  0.000152   -0.07    109.13   
    29. A(C   3,C   1,O   8)          105.18  0.000007    0.00    105.18   
    30. A(C   0,C   1,C   3)          115.45 -0.000065   -0.02    115.44   
    31. A(H   2,C   1,O   8)          107.75 -0.000171    0.06    107.81   
    32. A(H   4,C   3,C   5)          108.57  0.000071   -0.02    108.55   
    33. A(C   1,C   3,C   6)          101.53 -0.000009    0.03    101.56   
    34. A(C   1,C   3,C   5)          116.25 -0.000080   -0.00    116.25   
    35. A(C   1,C   3,H   4)          106.77 -0.000067    0.08    106.85   
    36. A(H   4,C   3,C   6)          107.44 -0.000120    0.02    107.46   
    37. A(C   5,C   3,C   6)          115.59  0.000179   -0.09    115.50   
    38. A(H  13,C   5,H  14)          107.76  0.000132   -0.05    107.71   
    39. A(H  12,C   5,H  14)          108.00 -0.000060    0.01    108.01   
    40. A(C   3,C   5,H  14)          111.29 -0.000110    0.05    111.33   
    41. A(H  12,C   5,H  13)          107.73  0.000004   -0.02    107.71   
    42. A(C   3,C   5,H  13)          110.41 -0.000004    0.02    110.43   
    43. A(C   3,C   5,H  12)          111.50  0.000043   -0.01    111.49   
    44. A(C   3,C   6,H  16)          110.18 -0.000083    0.08    110.25   
    45. A(C   7,C   6,H  15)          113.04 -0.000003   -0.07    112.98   
    46. A(C   3,C   6,H  15)          113.28  0.000185   -0.16    113.12   
    47. A(C   3,C   6,C   7)          101.47  0.000048   -0.02    101.45   
    48. A(H  15,C   6,H  16)          108.05 -0.000069    0.09    108.14   
    49. A(C   7,C   6,H  16)          110.75 -0.000077    0.09    110.83   
    50. A(C   6,C   7,O   8)          105.72 -0.000163    0.07    105.79   
    51. A(H  17,C   7,H  18)          108.03  0.000182   -0.08    107.95   
    52. A(O   8,C   7,H  18)          108.70 -0.000443    0.10    108.80   
    53. A(C   6,C   7,H  18)          113.65  0.000224   -0.02    113.63   
    54. A(O   8,C   7,H  17)          110.01  0.000088   -0.03    109.99   
    55. A(C   6,C   7,H  17)          110.68  0.000093   -0.04    110.64   
    56. A(C   1,O   8,C   7)          110.72  0.000178   -0.04    110.67   
    57. D(H   2,C   1,C   0,H  10)     54.81  0.000008    0.09     54.90   
    58. D(H   2,C   1,C   0,H   9)    176.10  0.000019    0.06    176.16   
    59. D(C   3,C   1,C   0,H  11)    170.99 -0.000042    0.07    171.06   
    60. D(C   3,C   1,C   0,H  10)    -69.66 -0.000092    0.11    -69.54   
    61. D(C   3,C   1,C   0,H   9)     51.63 -0.000081    0.09     51.72   
    62. D(H   2,C   1,C   0,H  11)    -64.54  0.000058    0.04    -64.50   
    63. D(H   4,C   3,C   1,C   0)    157.52 -0.000089    0.00    157.52   
    64. D(C   5,C   3,C   1,C   0)     36.22 -0.000077   -0.03     36.19   
    65. D(C   5,C   3,C   1,O   8)    156.65  0.000081   -0.12    156.53   
    66. D(C   5,C   3,C   1,H   2)    -87.46 -0.000032   -0.08    -87.54   
    67. D(H   4,C   3,C   1,H   2)     33.84 -0.000043   -0.04     33.79   
    68. D(H   4,C   3,C   1,O   8)    -82.05  0.000069   -0.09    -82.14   
    69. D(H  12,C   5,C   3,H   4)    176.36  0.000042   -0.01    176.35   
    70. D(H  12,C   5,C   3,C   6)     55.60  0.000024    0.03     55.63   
    71. D(H  12,C   5,C   3,C   1)    -63.30 -0.000045    0.07    -63.23   
    72. D(H  13,C   5,C   3,C   6)    -64.12 -0.000007    0.05    -64.08   
    73. D(H  13,C   5,C   3,H   4)     56.64  0.000011    0.00     56.64   
    74. D(H  13,C   5,C   3,C   1)    176.98 -0.000076    0.09    177.07   
    75. D(H  15,C   6,C   3,C   5)     73.55 -0.000059    0.25     73.80   
    76. D(H  15,C   6,C   3,H   4)    -47.83 -0.000177    0.32    -47.50   
    77. D(H  15,C   6,C   3,C   1)   -159.71 -0.000058    0.21   -159.50   
    78. D(C   7,C   6,C   3,C   5)   -164.99  0.000061    0.08   -164.90   
    79. D(C   7,C   6,C   3,H   4)     73.64 -0.000058    0.15     73.79   
    80. D(C   7,C   6,C   3,C   1)    -38.25  0.000062    0.04    -38.20   
    81. D(H  17,C   7,C   6,H  16)    157.62 -0.000030   -0.12    157.50   
    82. D(H  17,C   7,C   6,H  15)     36.20  0.000117   -0.25     35.95   
    83. D(H  17,C   7,C   6,C   3)    -85.43 -0.000133   -0.01    -85.44   
    84. D(O   8,C   7,C   6,H  16)    -83.28  0.000028   -0.14    -83.42   
    85. D(O   8,C   7,C   6,H  15)    155.30  0.000176   -0.27    155.03   
    86. D(O   8,C   7,C   6,C   3)     33.67 -0.000075   -0.03     33.64   
    87. D(C   7,O   8,C   1,C   0)    114.61  0.000067   -0.05    114.56   
    88. D(C   1,O   8,C   7,H  18)   -137.51  0.000068   -0.06   -137.57   
    89. D(C   1,O   8,C   7,H  17)    104.39  0.000060   -0.01    104.38   
    90. D(C   1,O   8,C   7,C   6)    -15.14 -0.000003    0.01    -15.13   
    91. D(C   7,O   8,C   1,C   3)     -9.86  0.000055    0.01     -9.86   
    92. D(C   7,O   8,C   1,H   2)   -127.45 -0.000068    0.04   -127.41   
    ----------------------------------------------------------------------------

Geometry step timings:
Preparation and reading OPT file:      0.001 s (20.888 %)
Internal coordinates            :      0.000 s ( 0.728 %)
B/P matrices and projection     :      0.001 s (23.193 %)
Hessian update/contruction      :      0.000 s ( 8.758 %)
Making the step                 :      0.001 s (17.661 %)
Converting the step to Cartesian:      0.000 s ( 1.917 %)
Storing new data                :      0.000 s ( 0.728 %)
Checking convergence            :      0.000 s ( 0.315 %)
Final printing                  :      0.001 s (25.764 %)
Total time                      :      0.004 s

Time for energy+gradient        :     17.598 s
Time for complete geometry iter :     17.787 s

         *************************************************************
         *                GEOMETRY OPTIMIZATION CYCLE   6            *
         *************************************************************
---------------------------------
CARTESIAN COORDINATES (ANGSTROEM)
---------------------------------
  C      2.892203    0.093119   -1.453280
  C      2.566048   -0.050675    0.026282
  H      1.474707   -0.165787    0.140501
  C      3.078939    1.089125    0.932107
  H      2.453775    1.081174    1.841132
  C      3.047946    2.489345    0.335137
  C      4.465220    0.569858    1.323225
  C      4.193038   -0.918093    1.495161
  O      3.189251   -1.243296    0.532440
  H      3.964904    0.278648   -1.609317
  H      2.323612    0.916865   -1.908113
  H      2.626690   -0.836578   -1.975808
  H      3.708898    2.568797   -0.539922
  H      3.383048    3.230021    1.075989
  H      2.030944    2.767766    0.019880
  H      4.861661    1.041481    2.233400
  H      5.182688    0.745028    0.505734
  H      3.822079   -1.131122    2.514466
  H      5.074711   -1.551388    1.315892

----------------------------
CARTESIAN COORDINATES (A.U.)
----------------------------
  NO LB      ZA    FRAG     MASS         X           Y           Z
   0 C     6.0000    0    12.011    5.465471    0.175969   -2.746301
   1 C     6.0000    0    12.011    4.849128   -0.095763    0.049665
   2 H     1.0000    0     1.008    2.786792   -0.313292    0.265509
   3 C     6.0000    0    12.011    5.818352    2.058148    1.761427
   4 H     1.0000    0     1.008    4.636962    2.043122    3.479236
   5 C     6.0000    0    12.011    5.759782    4.704180    0.633317
   6 C     6.0000    0    12.011    8.438044    1.076876    2.500532
   7 C     6.0000    0    12.011    7.923693   -1.734945    2.825444
   8 O     8.0000    0    15.999    6.026812   -2.349489    1.006166
   9 H     1.0000    0     1.008    7.492582    0.526568   -3.041168
  10 H     1.0000    0     1.008    4.390990    1.732625   -3.605810
  11 H     1.0000    0     1.008    4.963725   -1.580903   -3.733736
  12 H     1.0000    0     1.008    7.008801    4.854323   -1.020304
  13 H     1.0000    0     1.008    6.393035    6.103856    2.033325
  14 H     1.0000    0     1.008    3.837927    5.230320    0.037568
  15 H     1.0000    0     1.008    9.187208    1.968114    4.220514
  16 H     1.0000    0     1.008    9.793860    1.407899    0.955699
  17 H     1.0000    0     1.008    7.222683   -2.137510    4.751653
  18 H     1.0000    0     1.008    9.589815   -2.931699    2.486675

--------------------------------
INTERNAL COORDINATES (ANGSTROEM)
--------------------------------
 C      0   0   0     0.000000000000     0.00000000     0.00000000
 C      1   0   0     1.521892423206     0.00000000     0.00000000
 H      2   1   0     1.103323653809   108.81314229     0.00000000
 C      2   1   3     1.543606982765   115.43754039   235.55739490
 H      4   2   1     1.103277154768   106.85219382   157.52189615
 C      4   2   1     1.522481061641   116.24717649    36.18874813
 C      4   2   1     1.531139262638   101.55524456   269.98009888
 C      7   4   2     1.522381342130   101.44600615   321.79667522
 O      8   7   4     1.428346749969   105.78639307    33.63813598
 H      1   2   3     1.099752474523   111.27922395   176.16441873
 H      1   2   3     1.099421297646   111.23245691    54.89947544
 H      1   2   3     1.099030384469   109.30033246   295.49855648
 H      6   4   2     1.099498902071   111.48671573   296.77229590
 H      6   4   2     1.099889800553   110.42745248   177.06697939
 H      6   4   2     1.100544383084   111.33383555    57.47160513
 H      7   4   2     1.099096175307   113.11532043   200.49990403
 H      7   4   2     1.101696271178   110.25248175    79.27900434
 H      8   7   4     1.105429994918   110.63965191   274.55766473
 H      8   7   4     1.100249390621   113.63467291   152.93248904

---------------------------
INTERNAL COORDINATES (A.U.)
---------------------------
 C      0   0   0     0.000000000000     0.00000000     0.00000000
 C      1   0   0     2.875959885148     0.00000000     0.00000000
 H      2   1   0     2.084979542776   108.81314229     0.00000000
 C      2   1   3     2.916994455835   115.43754039   235.55739490
 H      4   2   1     2.084891672322   106.85219382   157.52189615
 C      4   2   1     2.877072250583   116.24717649    36.18874813
 C      4   2   1     2.893433879281   101.55524456   269.98009888
 C      7   4   2     2.876883808017   101.44600615   321.79667522
 O      8   7   4     2.699184181718   105.78639307    33.63813598
 H      1   2   3     2.078230991950   111.27922395   176.16441873
 H      1   2   3     2.077605158352   111.23245691    54.89947544
 H      1   2   3     2.076866439505   109.30033246   295.49855648
 H      6   4   2     2.077751809461   111.48671573   296.77229590
 H      6   4   2     2.078490500538   110.42745248   177.06697939
 H      6   4   2     2.079727482254   111.33383555    57.47160513
 H      7   4   2     2.076990766171   113.11532043   200.49990403
 H      7   4   2     2.081904235289   110.25248175    79.27900434
 H      8   7   4     2.088959950616   110.63965191   274.55766473
 H      8   7   4     2.079170027287   113.63467291   152.93248904


           ************************************************************
           *        Program running with 8 parallel MPI-processes     *
           *              working on a common directory               *
           ************************************************************
------------------------------------------------------------------------------
                   ___                                                        
                  /   \      - P O W E R E D   B Y -                         
                 /     \                                                     
                 |  |  |   _    _      __       _____    __    __             
                 |  |  |  | |  | |    /  \     |  _  \  |  |  /  |          
                  \  \/   | |  | |   /    \    | | | |  |  | /  /          
                 / \  \   | |__| |  /  /\  \   | |_| |  |  |/  /          
                |  |  |   |  __  | /  /__\  \  |    /   |      \           
                |  |  |   | |  | | |   __   |  |    \   |  |\   \          
                \     /   | |  | | |  |  |  |  | |\  \  |  | \   \       
                 \___/    |_|  |_| |__|  |__|  |_| \__\ |__|  \__/        
                                                                              
                      - O R C A' S   B I G   F R I E N D -                    
                                      &                                       
                       - I N T E G R A L  F E E D E R -                       
                                                                              
 v1 FN, 2020, v2 2021, v3 2022-2024                                           
------------------------------------------------------------------------------


----------------------
SHARK INTEGRAL PACKAGE
----------------------

Number of atoms                             ...     19
Number of basis functions                   ...    158
Number of shells                            ...     78
Maximum angular momentum                    ...      2
Integral batch strategy                     ... SHARK/LIBINT Hybrid
RI-J (if used) integral strategy            ... SPLIT-RIJ (Revised 2003 algorithm where possible)
Printlevel                                  ...      1
Contraction scheme used                     ... SEGMENTED contraction
Prescreening option                         ... SCHWARTZ
   Thresh                                   ... 1.000e-12
   Tcut                                     ... 1.000e-14
   Tpresel                                  ... 1.000e-14 
Coulomb Range Separation                    ... NOT USED
Exchange Range Separation                   ... NOT USED
Multipole approximations                    ... NOT USED
Finite Nucleus Model                        ... NOT USED
CABS basis                                  ... NOT available
Auxiliary Coulomb fitting basis             ... AVAILABLE
   # of basis functions in Aux-J            ...    475
   # of shells in Aux-J                     ...    165
   Maximum angular momentum in Aux-J        ...      4
Auxiliary J/K fitting basis                 ... NOT available
Auxiliary Correlation fitting basis         ... AVAILABLE
   # of basis functions in Aux-C            ...    504
   # of shells in Aux-C                     ...    184
   Maximum angular momentum in Aux-C        ...      3
Auxiliary 'external' fitting basis          ... NOT available

Checking pre-screening integrals            ... done (  0.0 sec) Dimension = 78
Check shell pair data                       ... done (  0.0 sec)
Shell pair information
Shell pair cut-off parameter TPreSel        ...   1.0e-14
Total number of shell pairs                 ...      3081
Shell pairs after pre-screening             ...      3041
Total number of primitive shell pairs       ...     10567
Primitive shell pairs kept                  ...      8294
          la=0 lb=0:   1020 shell pairs
          la=1 lb=0:   1152 shell pairs
          la=1 lb=1:    346 shell pairs
          la=2 lb=0:    313 shell pairs
          la=2 lb=1:    182 shell pairs
          la=2 lb=2:     28 shell pairs

Calculating one electron integrals          ... done (  0.0 sec)
Calculating RI/J V-Matrix + Cholesky decomp.... done (  0.0 sec)
Calculating RI/C V-Matrix + Cholesky decomp.... done (  0.0 sec)
Calculating Nuclear repulsion               ... done (  0.0 sec) ENN=    335.306973112383 Eh

Diagonalization of the overlap matrix:
Smallest eigenvalue                        ... 1.138e-03
Time for diagonalization                   ...    0.003 sec
Threshold for overlap eigenvalues          ... 1.000e-07
Number of eigenvalues below threshold      ... 0
Time for construction of square roots      ...    0.002 sec
Total time needed                          ...    0.005 sec

-------------------
DFT GRID GENERATION
-------------------

General Integration Accuracy     IntAcc      ... 4.388
Radial Grid Type                 RadialGrid  ... OptM3 with GC (2021)
Angular Grid (max. ang.)         AngularGrid ... 4 (Lebedev-302)
Angular grid pruning method      GridPruning ... 4 (adaptive)
Weight generation scheme         WeightScheme... mBecke (2022)
Basis function cutoff            BFCut       ... 1.0000e-12
Integration weight cutoff        WCut        ... 1.0000e-14
Partially contracted basis set               ... off
Rotationally invariant grid construction     ... off
Angular grids for H and He will be reduced by one unit

Total number of grid points                  ...    80303
Total number of batches                      ...     1265
Average number of points per batch           ...       63
Average number of grid points per atom       ...     4226

--------------------
COSX GRID GENERATION
--------------------

GRIDX 1
-------
General Integration Accuracy     IntAcc      ... 3.816
Radial Grid Type                 RadialGrid  ... OptM3 with GC (2021)
Angular Grid (max. ang.)         AngularGrid ... 1 (Lebedev-50)
Angular grid pruning method      GridPruning ... 4 (adaptive)
Weight generation scheme         WeightScheme... mBecke (2022)
Basis function cutoff            BFCut       ... 1.0000e-12
Integration weight cutoff        WCut        ... 1.0000e-14
Partially contracted basis set               ... on
Rotationally invariant grid construction     ... off
Angular grids for H and He will be reduced by one unit

Total number of grid points                  ...    10315
Total number of batches                      ...       94
Average number of points per batch           ...      109
Average number of grid points per atom       ...      543
UseSFitting                                  ... on

GRIDX 2
-------
General Integration Accuracy     IntAcc      ... 4.020
Radial Grid Type                 RadialGrid  ... OptM3 with GC (2021)
Angular Grid (max. ang.)         AngularGrid ... 2 (Lebedev-110)
Angular grid pruning method      GridPruning ... 4 (adaptive)
Weight generation scheme         WeightScheme... mBecke (2022)
Basis function cutoff            BFCut       ... 1.0000e-12
Integration weight cutoff        WCut        ... 1.0000e-14
Partially contracted basis set               ... on
Rotationally invariant grid construction     ... off
Angular grids for H and He will be reduced by one unit

Total number of grid points                  ...    21480
Total number of batches                      ...      180
Average number of points per batch           ...      119
Average number of grid points per atom       ...     1131
UseSFitting                                  ... on

GRIDX 3
-------
General Integration Accuracy     IntAcc      ... 4.338
Radial Grid Type                 RadialGrid  ... OptM3 with GC (2021)
Angular Grid (max. ang.)         AngularGrid ... 3 (Lebedev-194)
Angular grid pruning method      GridPruning ... 4 (adaptive)
Weight generation scheme         WeightScheme... mBecke (2022)
Basis function cutoff            BFCut       ... 1.0000e-12
Integration weight cutoff        WCut        ... 1.0000e-14
Partially contracted basis set               ... on
Rotationally invariant grid construction     ... off
Angular grids for H and He will be reduced by one unit

Total number of grid points                  ...    46831
Total number of batches                      ...      375
Average number of points per batch           ...      124
Average number of grid points per atom       ...     2465
UseSFitting                                  ... on
Initializing property integral containers    ... done (  0.0 sec)

SHARK setup successfully completed in   0.7 seconds

Maximum memory used throughout the entire STARTUP-calculation: 22.6 MB


           ************************************************************
           *        Program running with 8 parallel MPI-processes     *
           *              working on a common directory               *
           ************************************************************
Occupation numbers will be reassigned to an Aufbau configuration
             **** ENERGY FILE WAS UPDATED (calc.en.tmp) ****
Finished Guess after   0.1 sec
Maximum memory used throughout the entire GUESS-calculation: 9.6 MB


           ************************************************************
           *        Program running with 8 parallel MPI-processes     *
           *              working on a common directory               *
           ************************************************************
--------------------
CPCM SOLVATION MODEL
--------------------
CPCM parameters:
  Epsilon                                         ...      16.7000
  Refrac                                          ...       1.2750
  Rsolv                                           ...       1.3000
  Surface type                                    ... GAUSSIAN VDW
  Discretization scheme                           ... Constant charge density
    Threshold for H atoms                         ...       5.0000 (charges/Ang^2)
    Threshold for non-H atoms                     ...       5.0000 (charges/Ang^2)
  Epsilon function type                           ...         CPCM
Solvent:                                          ... CUSTOM
Radii:
  Scheme                                          ... Element-dependent radii
  Radius for C  used is    3.8550 Bohr (=   2.0400 Ang.)
  Radius for H  used is    2.4944 Bohr (=   1.3200 Ang.)
  Radius for O  used is    3.4469 Bohr (=   1.8240 Ang.)
Calculating surface                               ...        done! (  0.0s)
Cavity surface points                             ...         1572
Cavity Volume                                     ...     956.7585
Cavity Surface-area                               ...     550.1888
Calculating surface distance matrix               ...        done! (  0.0s)
Performing Cholesky decomposition & store         ...        done! (  0.1s)
Overall time for CPCM initialization              ...                 0.1s

----------------------------------------D-I-I-S--------------------------------------------
Iteration    Energy (Eh)           Delta-E    RMSDP     MaxDP     DIISErr   Damp  Time(sec)
-------------------------------------------------------------------------------------------
               ***  Starting incremental Fock matrix formation  ***
                              *** Initializing SOSCF ***
---------------------------------------S-O-S-C-F--------------------------------------
Iteration    Energy (Eh)           Delta-E    RMSDP     MaxDP     MaxGrad    Time(sec)
--------------------------------------------------------------------------------------
    1    -310.1676009922637718     0.00e+00  3.31e-05  7.06e-04  3.21e-05     0.7
               *** Restarting incremental Fock matrix formation ***
    2    -310.1676056101809422    -4.62e-06  1.37e-05  2.64e-04  5.89e-05     0.7
    3    -310.1676062153459839    -6.05e-07  4.82e-06  6.93e-05  1.61e-05     0.6
    4    -310.1676062475016238    -3.22e-08  1.21e-06  2.72e-05  5.89e-06     0.6
    5    -310.1676062492813912    -1.78e-09  4.56e-07  9.86e-06  3.45e-06     0.6
    6    -310.1676062501460933    -8.65e-10  1.04e-07  3.74e-06  6.60e-07     0.5
                 **** Energy Check signals convergence ****

               *****************************************************
               *                     SUCCESS                       *
               *           SCF CONVERGED AFTER   6 CYCLES          *
               *****************************************************

Recomputing exchange energy using gridx3       ... done (    1.169 sec)
Old exchange energy                            :    -23.116016647 Eh
New exchange energy                            :    -23.115891465 Eh
Exchange energy change after final integration :      0.000125182 Eh
Total energy after final integration           :   -310.167481068 Eh
             **** ENERGY FILE WAS UPDATED (calc.en.tmp) ****

----------------
TOTAL SCF ENERGY
----------------

Total Energy       :       -310.16748106776816 Eh           -8440.08625 eV

Components:
Nuclear Repulsion  :        335.30697311238276 Eh            9124.16660 eV
Electronic Energy  :       -645.46880484664075 Eh          -17564.09912 eV
One Electron Energy:      -1084.23217492514414 Eh          -29503.45741 eV
Two Electron Energy:        438.76337007850333 Eh           11939.35829 eV
CPCM Dielectric    :         -0.00577451588815 Eh              -0.15713 eV

Virial components:
Potential Energy   :       -617.53208502635493 Eh          -16803.90233 eV
Kinetic Energy     :        307.36460395858671 Eh            8363.81608 eV
Virial Ratio       :          2.00911906274530

DFT components:
N(Alpha)           :       28.000005172769 electrons
N(Beta)            :       28.000005172769 electrons
N(Total)           :       56.000010345537 electrons
E(X)               :      -20.501617607807 Eh       
E(C)               :       -1.347119264649 Eh       
E(XC)              :      -21.848736872456 Eh       

CPCM Solvation Model Properties:
Surface-charge          :         -0.02281474305400
Corrected charge        :         -0.00000000000000
Outlying charge corr.   :          0.00003844899064 Eh               0.00105 eV
Free-energy (cav+disp)  :  This term is not implemented in the current solvation scheme

---------------
SCF CONVERGENCE
---------------

  Last Energy change         ...    8.6470e-10  Tolerance :   1.0000e-09
  Last MAX-Density change    ...    3.7372e-06  Tolerance :   1.0000e-08
  Last RMS-Density change    ...    1.0380e-07  Tolerance :   1.0000e-09
  Last DIIS Error            ...    6.6353e-04  Tolerance :   1.0000e-08
  Last Orbital Gradient      ...    6.6048e-07  Tolerance :   2.0000e-06
  Last Orbital Rotation      ...    7.3231e-07  Tolerance :   2.0000e-06


Total SCF time: 0 days 0 hours 0 min 5 sec 
Finished LeanSCF after   5.3 sec

Maximum memory used throughout the entire LEANSCF-calculation: 18.5 MB


           ************************************************************
           *        Program running with 8 parallel MPI-processes     *
           *              working on a common directory               *
           ************************************************************

------------------------------------------------------------------------------
                                ORCA  MP2 
------------------------------------------------------------------------------

Freezing NCore=14 chemical core electrons

----------------------
RI-MP2 ENERGY+GRADIENT
----------------------
Dimension of the orbital basis            ...  158
Dimension of the AuxC basis               ...  504
Memory devoted to MP2                     ... 8000 MB   
Data format for matrix containers         ... DOUBLE
Compression type for matrix containers    ... UNCOMPRESSED
Overall scaling of the MP2 energy         ...   2.700e-01

-----------------------
SHARK RI TRANSFORMATION
-----------------------

Number of basis functions                ...    158
Number of aux functions                  ...    504
Number of operators                      ...      1
Generation of IJK                        ... YES
Generation of IAK                        ... YES
Generation of ABK                        ... NO
Orbital Range Operator  0:    0-  27 to   28- 157

Aux basis identifier                     ...   AUXC
Contraction scheme used                  ... SEGMENTED
Do orthogonalization                     ... YES
All operator combinations                ... NO
Transpose (ia|K)                         ... NO
Integral generator used                  ... LIBINT
Starting integral generation + trafo... 
Half trafo (segmented) done. Total time =  0.1 sec. integrals=  0.0 sec trafo=  0.0 sec
Integral generation and half transformation done (  0.1 sec)

Reading or making V^(-1/2)          ... done (  0.0 sec)
Sorting IJK integrals               ... done (  0.0 sec)
Sorting IAK integrals               ... done (  0.0 sec)

SHARK RI integral transformation done. Total time =  0.1 sec.

Opening buffers                              ... done
Frozen core precalculation                   ... done

Starting loop over batches of integrals:

Operator 0  - window                       ... (  7- 27)x( 28-157)
Operator 0  - Memory available             ...  8000 MB
Operator 0  - Memory needed per MO         ...   0.5 MB
Operator 0  - Number of orbitals per batch ... 3
Operator 0  - Number of batches            ... 1

OPERATOR  0   PASS   0:  MOs     7 ...    9 +   10 ...   12 +   13 ...   15 +   16 ...   18
                            +   19 ...   21 +   22 ...   24 +   25 ...   27
  Reading integrals       ... ok
  Internal MO   9
Closing buffer GIPV ( 0.01 GB; CompressionRatio= 1.00)
Time spent in pair loops =     0.238 sec
Deleting buffers (Ka|jb) ...done

-----------------------------------------------
 RI-MP2 CORRELATION ENERGY:     -0.338639259 Eh
-----------------------------------------------


---------------------
MP2 DENSITY FORMATION
---------------------

Completing the external part of the density      ... done
Storing the unrelaxed density                    ... done

Re-sorting 3-index density container for op 0    ... done
Computing external part of the Lagrangian        ... done
Calculating the xc-kernel                        ... done
Calculating G(D)                                 ... done
Completing the Lagrangian                        ... done
Solving the Z-vector equations                   ... Using XC Grid                  ... (calc.grid_cpscf.tmp) 
Recalculating density on grid  ... (calc.grho_cpscf0.tmp) done
Calculating the xc-kernel      ... (calc.fxc_cpscf0.tmp) done

-------------------
SHARK CP-SCF DRIVER
-------------------

Dimension of the orbital basis          ...    158
Dimension of the CPSCF-problem          ...   3640
Number of operators                     ...      1
Max. number of iterations               ...    128
Convergence Tolerance                   ... 3.0e-05
Number of perturbations                 ...      1
Perturbation type                       ... REAL

----------------------------
POPLE LINEAR EQUATION SOLVER
----------------------------

  ITERATION   0:   ||err||_max =   2.9206e-02 (   0.5 sec)
  ITERATION   1:   ||err||_max =   4.3353e-03 (   0.5 sec)
  ITERATION   2:   ||err||_max =   1.9731e-03 (   0.5 sec)
  ITERATION   3:   ||err||_max =   2.3293e-04 (   0.5 sec)
  ITERATION   4:   ||err||_max =   8.2830e-05 (   0.5 sec)
  ITERATION   5:   ||err||_max =   2.1441e-05 (   0.5 sec)
done
Finalizing the relaxed density                   ... done
Transforming P to the AO basis                   ... done
Storing the relaxed density                      ... done

------------------------------------
ENERGY WEIGHTED DENSITY FINALIZATION
------------------------------------

Gathering the parts of the W-matrix              ... done
Forming the Z-density                            ... done
Transforming Z to the AO basis                   ... done
Calculating G(Z)                                 ... done
Finalizing the W-matrix                          ... done
Transforming W to the AO basis and storing       ... done

----------------------------------
MP2 DERIVATIVE INTEGRAL GENERATION
----------------------------------

Input SCF Electron Density              ... calc.scfp
Input Correlated Electron Density       ... calc.pmp2re
Input Energy Weighted Density           ... calc.wmp2.tmp

Nuclear repulsion gradient              ... done (  0.0 sec)
HCore & Overlap gradient  (SHARK)       ... done (  0.0 sec)
Two-electron RIJ gradient terms         ... done (  0.3 sec)

-----------------------------------------------------------
MP2 COSX Grid Generation
-----------------------------------------------------------

General Integration Accuracy     IntAcc      ... 4.871
Radial Grid Type                 RadialGrid  ... OptM3 with GC (2021)
Angular Grid (max. ang.)         AngularGrid ... 4 (Lebedev-302)
Angular grid pruning method      GridPruning ... 4 (adaptive)
Weight generation scheme         WeightScheme... mBecke (2022)
Basis function cutoff            BFCut       ... 1.0000e-12
Integration weight cutoff        WCut        ... 1.0000e-14
Partially contracted basis set               ... on
Rotationally invariant grid construction     ... off
Angular grids for H and He will be reduced by one unit

Total number of grid points                  ...    92288
Total number of batches                      ...      732
Average number of points per batch           ...      126
Average number of grid points per atom       ...     4857
UseSFitting                                  ... on
Two-electron COSX gradient terms        ... 
Integration Timings:
Total Time                  =     3.1 sec
Basis fcn evaluation        =     0.0 sec
Density evaluation          =     0.1 sec
A evaluation                =     2.6 sec
A derivative evaluation     =     0.0 sec
S-fit derivative evaluation =     0.0 sec
anal. over. der. evaluation =     0.0 sec
num. over. der. evaluation  =     0.2 sec
K(P) evaluation             =     0.0 sec
finalize                    =     0.0 sec

done (  3.6 sec)
CPCM gradient                           ... done (  0.3 sec)
DFT XC gradient                         ... Exchange-correlation gradient    ... done
done (  0.5 sec)
Empirical dispersion gradient           ... 
-------------------
DISPERSION GRADIENT
-------------------

   1   C   :   -0.000096172   -0.000098003   -0.000315681
   2   C   :   -0.000127929   -0.000104137   -0.000067376
   3   H   :   -0.000145625   -0.000063451   -0.000020943
   4   C   :   -0.000039082    0.000092404    0.000095751
   5   H   :   -0.000071348    0.000048014    0.000100246
   6   C   :   -0.000051226    0.000323051    0.000019648
   7   C   :    0.000167877   -0.000025447    0.000172351
   8   C   :    0.000119013   -0.000180963    0.000174203
   9   O   :   -0.000022575   -0.000188549    0.000032910
  10   H   :    0.000030515   -0.000028799   -0.000180309
  11   H   :   -0.000051006   -0.000007512   -0.000147730
  12   H   :   -0.000034149   -0.000055917   -0.000125197
  13   H   :    0.000019160    0.000156048   -0.000047342
  14   H   :   -0.000012323    0.000143789    0.000022049
  15   H   :   -0.000063975    0.000147950    0.000000501
  16   H   :    0.000102181    0.000023738    0.000107368
  17   H   :    0.000156509    0.000014280    0.000028463
  18   H   :    0.000031604   -0.000090250    0.000099701
  19   H   :    0.000088552   -0.000106246    0.000051388

Difference to translation invariance:
           :    0.0000000000    0.0000000000   -0.0000000000

Difference to rotation invariance:
           :    0.0000000000   -0.0000000000    0.0000000000

Norm of the Dispersion gradient    ...    0.0008571987
RMS gradient                       ...    0.0001135387
MAX gradient                       ...    0.0003230508
done (  0.0 sec)

-------
TIMINGS
-------

Total time                :   10.050 sec
Integral trafo            :    0.106 sec (  1.1%)
FC preparation            :    0.017 sec (  0.2%)
I/O of integrals          :    0.034 sec (  0.3%)
K(i,j) operators          :    0.032 sec (  0.3%)
T(i,j) pair energies      :    0.006 sec (  0.1%)
V**(-1/2)                 :    0.062 sec (  0.6%)
Gamma(ia|P)               :    0.030 sec (  0.3%)
Gamma-Trafo               :    0.014 sec (  0.1%)
D(virtual)                :    0.002 sec (  0.0%)
D(internal)               :    0.036 sec (  0.4%)
W(virtual)                :    0.003 sec (  0.0%)
W(internal)               :    0.039 sec (  0.4%)
L(virtual)                :    0.060 sec (  0.6%)
L(internal)               :    0.006 sec (  0.1%)
XC kernel                 :    0.016 sec (  0.2%)
G(D)                      :    0.858 sec (  8.5%)
G(Z)                      :    0.855 sec (  8.5%)
Z-vector solution         :    2.887 sec ( 28.7%)
3-index derivative        :    0.115 sec (  1.1%)
2-index derivative        :    0.022 sec (  0.2%)
Fock matrix gradient      :    4.691 sec ( 46.7%)


---------------------------------------
MP2 TOTAL ENERGY:     -310.506120327 Eh
---------------------------------------

The final MP2 gradient
  0:   0.00011151  -0.00002867   0.00002506
  1:  -0.00007973  -0.00001582  -0.00003672
  2:  -0.00000182  -0.00005597   0.00003273
  3:   0.00010909   0.00009683   0.00006405
  4:  -0.00001825  -0.00006108   0.00000642
  5:   0.00011459  -0.00009234   0.00003768
  6:  -0.00021215  -0.00009144   0.00006488
  7:   0.00008376   0.00025685   0.00010006
  8:  -0.00005807  -0.00005443  -0.00008072
  9:   0.00000391   0.00002090  -0.00003753
 10:  -0.00002832   0.00001831   0.00002385
 11:   0.00001248  -0.00002034  -0.00000423
 12:  -0.00000858   0.00002862  -0.00002511
 13:  -0.00000428   0.00004373  -0.00001618
 14:  -0.00002160  -0.00000993  -0.00002658
 15:   0.00007824   0.00006814  -0.00003954
 16:   0.00002631   0.00001148  -0.00001113
 17:   0.00000375  -0.00003049   0.00000487
 18:  -0.00003963  -0.00007938  -0.00005506

-----------------------------------
NORM OF THE MP2 GRADIENT:  0.000516
-----------------------------------

Maximum memory used throughout the entire MP2-calculation: 31.5 MB


-------------------------------------------------------------------------------
                          DFT DISPERSION CORRECTION                            
                                                                               
                              DFTD3 V3.1  Rev 1                                
                          USING Becke-Johnson damping                          
-------------------------------------------------------------------------------
-------------------------   ----------------
Dispersion correction           -0.012401731
-------------------------   ----------------


-------------------------   --------------------
FINAL SINGLE POINT ENERGY      -310.518522058425
-------------------------   --------------------

------------------------------------------------------------------------------
                         ORCA GEOMETRY RELAXATION STEP
------------------------------------------------------------------------------

Reading the OPT-File                    .... done
Getting information on internals        .... done
Copying old internal coords+grads       .... done
Making the new internal coordinates     .... (2022 redundants) done
Validating the new internal coordinates .... (2022 redundants) done
Calculating the B-matrix                .... done
Calculating the G,G- and P matrices     .... done
Transforming gradient to internals      .... done
Projecting the internal gradient        .... done
Number of atoms                         ....  19
Number of internal coordinates          ....  92
Current Energy                          ....  -310.518522058 Eh
Current gradient norm                   ....     0.000516072 Eh/bohr
Maximum allowed component of the step   ....  0.300
Current trust radius                    ....  0.675
Updating the Hessian (BFGS)             .... done
Forming the augmented Hessian           .... done
Diagonalizing the augmented Hessian     .... done
Last element of RFO vector              ....  0.999986992
Lowest eigenvalues of augmented Hessian:
 -0.000000874  0.009918732  0.011038144  0.012556951  0.017037464
Length of the computed step             ....  0.005100540
The final length of the internal step   ....  0.005100540
Converting the step to Cartesian space:
 Initial RMS(Int)=    0.0005317681
Transforming coordinates:
 Iter   0:  RMS(Cart)=    0.0009428085 RMS(Int)=    0.0005317378
done
Storing new coordinates                 .... done
The predicted energy change is          ....    -0.000000437
Previously predicted energy change      ....    -0.000004068
Actually observed energy change         ....    -0.000005375
Ratio of predicted to observed change   ....     1.321349203
New trust radius                        ....     0.675000000

                                .--------------------.
          ----------------------|Geometry convergence|-------------------------
          Item                value                   Tolerance       Converged
          ---------------------------------------------------------------------
          Energy change      -0.0000053752            0.0000010000      NO
          RMS gradient        0.0000364980            0.0000300000      NO
          MAX gradient        0.0001649035            0.0001000000      NO
          RMS step            0.0005317681            0.0006000000      YES
          MAX step            0.0017200395            0.0010000000      NO
          ........................................................
          Max(Bonds)      0.0001      Max(Angles)    0.05
          Max(Dihed)        0.10      Max(Improp)    0.00
          ---------------------------------------------------------------------

The optimization has not yet converged - more geometry cycles are needed


    ---------------------------------------------------------------------------
                         Redundant Internal Coordinates
                            (Angstroem and degrees)

        Definition                    Value    dE/dq     Step     New-Value
    ----------------------------------------------------------------------------
     1. B(C   1,C   0)                1.5219  0.000021  0.0000    1.5219   
     2. B(H   2,C   1)                1.1033  0.000015 -0.0000    1.1033   
     3. B(C   3,C   1)                1.5436  0.000054 -0.0001    1.5435   
     4. B(H   4,C   3)                1.1033  0.000018 -0.0000    1.1032   
     5. B(C   5,C   3)                1.5225 -0.000021  0.0001    1.5226   
     6. B(C   6,C   3)                1.5311 -0.000096  0.0001    1.5312   
     7. B(C   7,C   6)                1.5224 -0.000046  0.0001    1.5225   
     8. B(O   8,C   7)                1.4283  0.000072 -0.0001    1.4282   
     9. B(O   8,C   1)                1.4377 -0.000066  0.0001    1.4378   
    10. B(H   9,C   0)                1.0998  0.000010 -0.0000    1.0997   
    11. B(H  10,C   0)                1.0994  0.000024 -0.0000    1.0994   
    12. B(H  11,C   0)                1.0990  0.000015 -0.0000    1.0990   
    13. B(H  12,C   5)                1.0995  0.000014 -0.0000    1.0995   
    14. B(H  13,C   5)                1.0999  0.000018 -0.0000    1.0999   
    15. B(H  14,C   5)                1.1005  0.000027 -0.0000    1.1005   
    16. B(H  15,C   6)                1.0991  0.000021 -0.0000    1.0991   
    17. B(H  16,C   6)                1.1017  0.000025 -0.0000    1.1016   
    18. B(H  17,C   7)                1.1054  0.000008  0.0000    1.1054   
    19. B(H  18,C   7)                1.1002  0.000021 -0.0000    1.1002   
    20. A(C   1,C   0,H  11)          109.30  0.000008   -0.00    109.30   
    21. A(H   9,C   0,H  10)          108.62 -0.000007    0.00    108.63   
    22. A(H  10,C   0,H  11)          108.19  0.000019    0.00    108.19   
    23. A(H   9,C   0,H  11)          108.11 -0.000017   -0.00    108.11   
    24. A(C   1,C   0,H   9)          111.28  0.000070   -0.02    111.26   
    25. A(C   1,C   0,H  10)          111.23 -0.000074    0.02    111.25   
    26. A(H   2,C   1,C   3)          110.18  0.000033   -0.02    110.16   
    27. A(C   0,C   1,H   2)          108.81  0.000032   -0.00    108.81   
    28. A(C   0,C   1,O   8)          109.13  0.000021   -0.01    109.12   
    29. A(C   3,C   1,O   8)          105.18  0.000010    0.00    105.19   
    30. A(C   0,C   1,C   3)          115.44 -0.000060    0.01    115.45   
    31. A(H   2,C   1,O   8)          107.80 -0.000038    0.02    107.83   
    32. A(H   4,C   3,C   5)          108.55  0.000045   -0.02    108.53   
    33. A(C   1,C   3,C   6)          101.56  0.000014    0.01    101.56   
    34. A(C   1,C   3,C   5)          116.25 -0.000027    0.01    116.26   
    35. A(C   1,C   3,H   4)          106.85 -0.000020    0.02    106.87   
    36. A(H   4,C   3,C   6)          107.46 -0.000007   -0.00    107.46   
    37. A(C   5,C   3,C   6)          115.50 -0.000008   -0.00    115.50   
    38. A(H  13,C   5,H  14)          107.71  0.000009   -0.00    107.70   
    39. A(H  12,C   5,H  14)          108.01 -0.000042    0.01    108.03   
    40. A(C   3,C   5,H  14)          111.33 -0.000035    0.01    111.35   
    41. A(H  12,C   5,H  13)          107.71 -0.000034   -0.00    107.71   
    42. A(C   3,C   5,H  13)          110.43  0.000070   -0.01    110.41   
    43. A(C   3,C   5,H  12)          111.49  0.000030   -0.01    111.48   
    44. A(C   3,C   6,H  16)          110.25 -0.000003    0.02    110.27   
    45. A(C   7,C   6,H  15)          112.98  0.000037   -0.03    112.95   
    46. A(C   3,C   6,H  15)          113.12  0.000010   -0.03    113.09   
    47. A(C   3,C   6,C   7)          101.45 -0.000001   -0.01    101.44   
    48. A(H  15,C   6,H  16)          108.14 -0.000033    0.03    108.17   
    49. A(C   7,C   6,H  16)          110.83 -0.000007    0.02    110.85   
    50. A(C   6,C   7,O   8)          105.79  0.000025    0.01    105.80   
    51. A(H  17,C   7,H  18)          107.95  0.000025   -0.01    107.94   
    52. A(O   8,C   7,H  18)          108.80 -0.000165    0.05    108.85   
    53. A(C   6,C   7,H  18)          113.63  0.000082   -0.02    113.61   
    54. A(O   8,C   7,H  17)          109.99 -0.000008   -0.01    109.98   
    55. A(C   6,C   7,H  17)          110.64  0.000035   -0.02    110.62   
    56. A(C   1,O   8,C   7)          110.67 -0.000043   -0.00    110.67   
    57. D(H   2,C   1,C   0,H  10)     54.90 -0.000001    0.07     54.97   
    58. D(H   2,C   1,C   0,H   9)    176.16 -0.000012    0.08    176.24   
    59. D(C   3,C   1,C   0,H  11)    171.06 -0.000010    0.08    171.14   
    60. D(C   3,C   1,C   0,H  10)    -69.54 -0.000027    0.10    -69.45   
    61. D(C   3,C   1,C   0,H   9)     51.72 -0.000038    0.10     51.82   
    62. D(H   2,C   1,C   0,H  11)    -64.50  0.000016    0.06    -64.44   
    63. D(H   4,C   3,C   1,C   0)    157.52  0.000009   -0.00    157.52   
    64. D(C   5,C   3,C   1,C   0)     36.19 -0.000017    0.01     36.20   
    65. D(C   5,C   3,C   1,O   8)    156.53 -0.000019    0.00    156.53   
    66. D(C   5,C   3,C   1,H   2)    -87.54 -0.000041    0.02    -87.52   
    67. D(H   4,C   3,C   1,H   2)     33.79 -0.000016    0.01     33.80   
    68. D(H   4,C   3,C   1,O   8)    -82.14  0.000007   -0.01    -82.15   
    69. D(H  12,C   5,C   3,H   4)    176.35  0.000016    0.01    176.36   
    70. D(H  12,C   5,C   3,C   6)     55.63 -0.000003    0.04     55.67   
    71. D(H  12,C   5,C   3,C   1)    -63.23  0.000007    0.02    -63.21   
    72. D(H  13,C   5,C   3,C   6)    -64.08 -0.000026    0.05    -64.02   
    73. D(H  13,C   5,C   3,H   4)     56.64 -0.000007    0.03     56.67   
    74. D(H  13,C   5,C   3,C   1)    177.07 -0.000016    0.04    177.10   
    75. D(H  15,C   6,C   3,C   5)     73.80 -0.000012    0.05     73.85   
    76. D(H  15,C   6,C   3,H   4)    -47.50 -0.000059    0.09    -47.42   
    77. D(H  15,C   6,C   3,C   1)   -159.50 -0.000041    0.07   -159.43   
    78. D(C   7,C   6,C   3,C   5)   -164.90  0.000037   -0.00   -164.91   
    79. D(C   7,C   6,C   3,H   4)     73.79 -0.000011    0.03     73.83   
    80. D(C   7,C   6,C   3,C   1)    -38.20  0.000008    0.01    -38.19   
    81. D(H  17,C   7,C   6,H  16)    157.50 -0.000009   -0.02    157.48   
    82. D(H  17,C   7,C   6,H  15)     35.95  0.000013   -0.05     35.90   
    83. D(H  17,C   7,C   6,C   3)    -85.44 -0.000016    0.00    -85.44   
    84. D(O   8,C   7,C   6,H  16)    -83.42  0.000015   -0.03    -83.46   
    85. D(O   8,C   7,C   6,H  15)    155.03  0.000037   -0.07    154.97   
    86. D(O   8,C   7,C   6,C   3)     33.64  0.000007   -0.01     33.63   
    87. D(C   7,O   8,C   1,C   0)    114.56 -0.000040    0.01    114.57   
    88. D(C   1,O   8,C   7,H  18)   -137.57 -0.000024   -0.00   -137.57   
    89. D(C   1,O   8,C   7,H  17)    104.38  0.000049   -0.02    104.36   
    90. D(C   1,O   8,C   7,C   6)    -15.13 -0.000003    0.00    -15.13   
    91. D(C   7,O   8,C   1,C   3)     -9.86  0.000014    0.00     -9.85   
    92. D(C   7,O   8,C   1,H   2)   -127.41 -0.000012    0.01   -127.40   
    ----------------------------------------------------------------------------

Geometry step timings:
Preparation and reading OPT file:      0.001 s (20.294 %)
Internal coordinates            :      0.000 s ( 0.767 %)
B/P matrices and projection     :      0.001 s (20.579 %)
Hessian update/contruction      :      0.001 s (13.829 %)
Making the step                 :      0.001 s (17.226 %)
Converting the step to Cartesian:      0.000 s ( 1.797 %)
Storing new data                :      0.000 s ( 0.657 %)
Checking convergence            :      0.000 s ( 0.285 %)
Final printing                  :      0.001 s (24.501 %)
Total time                      :      0.005 s

Time for energy+gradient        :     17.126 s
Time for complete geometry iter :     17.402 s

         *************************************************************
         *                GEOMETRY OPTIMIZATION CYCLE   7            *
         *************************************************************
---------------------------------
CARTESIAN COORDINATES (ANGSTROEM)
---------------------------------
  C      2.892083    0.092815   -1.453443
  C      2.566094   -0.050746    0.026184
  H      1.474747   -0.165472    0.140503
  C      3.078879    1.089011    0.931917
  H      2.453872    1.081338    1.841018
  C      3.047710    2.489407    0.335164
  C      4.465314    0.569991    1.323145
  C      4.193246   -0.918099    1.494805
  O      3.189527   -1.243396    0.532244
  H      3.965086    0.276618   -1.609375
  H      2.324854    0.917444   -1.908312
  H      2.625159   -0.836446   -1.975996
  H      3.708307    2.568802   -0.540148
  H      3.383489    3.229694    1.076080
  H      2.030632    2.768329    0.020691
  H      4.860663    1.041178    2.233994
  H      5.183140    0.745690    0.506150
  H      3.822168   -1.130971    2.514113
  H      5.075391   -1.550899    1.316174

----------------------------
CARTESIAN COORDINATES (A.U.)
----------------------------
  NO LB      ZA    FRAG     MASS         X           Y           Z
   0 C     6.0000    0    12.011    5.465245    0.175395   -2.746609
   1 C     6.0000    0    12.011    4.849214   -0.095896    0.049481
   2 H     1.0000    0     1.008    2.786868   -0.312697    0.265513
   3 C     6.0000    0    12.011    5.818237    2.057933    1.761067
   4 H     1.0000    0     1.008    4.637145    2.043433    3.479021
   5 C     6.0000    0    12.011    5.759338    4.704298    0.633367
   6 C     6.0000    0    12.011    8.438220    1.077127    2.500381
   7 C     6.0000    0    12.011    7.924086   -1.734956    2.824772
   8 O     8.0000    0    15.999    6.027333   -2.349679    1.005795
   9 H     1.0000    0     1.008    7.492927    0.522732   -3.041278
  10 H     1.0000    0     1.008    4.393337    1.733718   -3.606188
  11 H     1.0000    0     1.008    4.960831   -1.580653   -3.734091
  12 H     1.0000    0     1.008    7.007684    4.854331   -1.020732
  13 H     1.0000    0     1.008    6.393867    6.103237    2.033496
  14 H     1.0000    0     1.008    3.837339    5.231383    0.039101
  15 H     1.0000    0     1.008    9.185322    1.967541    4.221638
  16 H     1.0000    0     1.008    9.794715    1.409149    0.956484
  17 H     1.0000    0     1.008    7.222850   -2.137225    4.750985
  18 H     1.0000    0     1.008    9.591100   -2.930774    2.487208

--------------------------------
INTERNAL COORDINATES (ANGSTROEM)
--------------------------------
 C      0   0   0     0.000000000000     0.00000000     0.00000000
 C      1   0   0     1.521898459845     0.00000000     0.00000000
 H      2   1   0     1.103299066926   108.80968113     0.00000000
 C      2   1   3     1.543485219507   115.44801178   235.58000931
 H      4   2   1     1.103249170354   106.86980579   157.51759693
 C      4   2   1     1.522562068895   116.25623195    36.19578786
 C      4   2   1     1.531223106664   101.56294180   269.98035871
 C      7   4   2     1.522465541366   101.43803900   321.80930872
 O      8   7   4     1.428213449609   105.79644340    33.62673490
 H      1   2   3     1.099742712243   111.26048810   176.24024312
 H      1   2   3     1.099394445095   111.25337956    54.97216195
 H      1   2   3     1.099015995527   109.29809660   295.55939388
 H      6   4   2     1.099482552572   111.47808600   296.79494068
 H      6   4   2     1.099876611632   110.41297003   177.10484447
 H      6   4   2     1.100516697113   111.34763668    57.51602079
 H      7   4   2     1.099074608315   113.08687255   200.56776037
 H      7   4   2     1.101646776673   110.26967172    79.31604621
 H      8   7   4     1.105441959932   110.62021777   274.55900995
 H      8   7   4     1.100238688797   113.61421238   152.97348333

---------------------------
INTERNAL COORDINATES (A.U.)
---------------------------
 C      0   0   0     0.000000000000     0.00000000     0.00000000
 C      1   0   0     2.875971292743     0.00000000     0.00000000
 H      2   1   0     2.084933080302   108.80968113     0.00000000
 C      2   1   3     2.916764356623   115.44801178   235.58000931
 H      4   2   1     2.084838789446   106.86980579   157.51759693
 C      4   2   1     2.877225332107   116.25623195    36.19578786
 C      4   2   1     2.893592321527   101.56294180   269.98035871
 C      7   4   2     2.877042921513   101.43803900   321.80930872
 O      8   7   4     2.698932280545   105.79644340    33.62673490
 H      1   2   3     2.078212543915   111.26048810   176.24024312
 H      1   2   3     2.077554414383   111.25337956    54.97216195
 H      1   2   3     2.076839248345   109.29809660   295.55939388
 H      6   4   2     2.077720913386   111.47808600   296.79494068
 H      6   4   2     2.078465577089   110.41297003   177.10484447
 H      6   4   2     2.079675163352   111.34763668    57.51602079
 H      7   4   2     2.076950010461   113.08687255   200.56776037
 H      7   4   2     2.081810704229   110.26967172    79.31604621
 H      8   7   4     2.088982561216   110.62021777   274.55900995
 H      8   7   4     2.079149803771   113.61421238   152.97348333


           ************************************************************
           *        Program running with 8 parallel MPI-processes     *
           *              working on a common directory               *
           ************************************************************
------------------------------------------------------------------------------
                   ___                                                        
                  /   \      - P O W E R E D   B Y -                         
                 /     \                                                     
                 |  |  |   _    _      __       _____    __    __             
                 |  |  |  | |  | |    /  \     |  _  \  |  |  /  |          
                  \  \/   | |  | |   /    \    | | | |  |  | /  /          
                 / \  \   | |__| |  /  /\  \   | |_| |  |  |/  /          
                |  |  |   |  __  | /  /__\  \  |    /   |      \           
                |  |  |   | |  | | |   __   |  |    \   |  |\   \          
                \     /   | |  | | |  |  |  |  | |\  \  |  | \   \       
                 \___/    |_|  |_| |__|  |__|  |_| \__\ |__|  \__/        
                                                                              
                      - O R C A' S   B I G   F R I E N D -                    
                                      &                                       
                       - I N T E G R A L  F E E D E R -                       
                                                                              
 v1 FN, 2020, v2 2021, v3 2022-2024                                           
------------------------------------------------------------------------------


----------------------
SHARK INTEGRAL PACKAGE
----------------------

Number of atoms                             ...     19
Number of basis functions                   ...    158
Number of shells                            ...     78
Maximum angular momentum                    ...      2
Integral batch strategy                     ... SHARK/LIBINT Hybrid
RI-J (if used) integral strategy            ... SPLIT-RIJ (Revised 2003 algorithm where possible)
Printlevel                                  ...      1
Contraction scheme used                     ... SEGMENTED contraction
Prescreening option                         ... SCHWARTZ
   Thresh                                   ... 1.000e-12
   Tcut                                     ... 1.000e-14
   Tpresel                                  ... 1.000e-14 
Coulomb Range Separation                    ... NOT USED
Exchange Range Separation                   ... NOT USED
Multipole approximations                    ... NOT USED
Finite Nucleus Model                        ... NOT USED
CABS basis                                  ... NOT available
Auxiliary Coulomb fitting basis             ... AVAILABLE
   # of basis functions in Aux-J            ...    475
   # of shells in Aux-J                     ...    165
   Maximum angular momentum in Aux-J        ...      4
Auxiliary J/K fitting basis                 ... NOT available
Auxiliary Correlation fitting basis         ... AVAILABLE
   # of basis functions in Aux-C            ...    504
   # of shells in Aux-C                     ...    184
   Maximum angular momentum in Aux-C        ...      3
Auxiliary 'external' fitting basis          ... NOT available

Checking pre-screening integrals            ... done (  0.0 sec) Dimension = 78
Check shell pair data                       ... done (  0.0 sec)
Shell pair information
Shell pair cut-off parameter TPreSel        ...   1.0e-14
Total number of shell pairs                 ...      3081
Shell pairs after pre-screening             ...      3041
Total number of primitive shell pairs       ...     10567
Primitive shell pairs kept                  ...      8293
          la=0 lb=0:   1020 shell pairs
          la=1 lb=0:   1152 shell pairs
          la=1 lb=1:    346 shell pairs
          la=2 lb=0:    313 shell pairs
          la=2 lb=1:    182 shell pairs
          la=2 lb=2:     28 shell pairs

Calculating one electron integrals          ... done (  0.0 sec)
Calculating RI/J V-Matrix + Cholesky decomp.... done (  0.0 sec)
Calculating RI/C V-Matrix + Cholesky decomp.... done (  0.0 sec)
Calculating Nuclear repulsion               ... done (  0.0 sec) ENN=    335.302772322901 Eh

Diagonalization of the overlap matrix:
Smallest eigenvalue                        ... 1.138e-03
Time for diagonalization                   ...    0.003 sec
Threshold for overlap eigenvalues          ... 1.000e-07
Number of eigenvalues below threshold      ... 0
Time for construction of square roots      ...    0.001 sec
Total time needed                          ...    0.005 sec

-------------------
DFT GRID GENERATION
-------------------

General Integration Accuracy     IntAcc      ... 4.388
Radial Grid Type                 RadialGrid  ... OptM3 with GC (2021)
Angular Grid (max. ang.)         AngularGrid ... 4 (Lebedev-302)
Angular grid pruning method      GridPruning ... 4 (adaptive)
Weight generation scheme         WeightScheme... mBecke (2022)
Basis function cutoff            BFCut       ... 1.0000e-12
Integration weight cutoff        WCut        ... 1.0000e-14
Partially contracted basis set               ... off
Rotationally invariant grid construction     ... off
Angular grids for H and He will be reduced by one unit

Total number of grid points                  ...    80302
Total number of batches                      ...     1265
Average number of points per batch           ...       63
Average number of grid points per atom       ...     4226

--------------------
COSX GRID GENERATION
--------------------

GRIDX 1
-------
General Integration Accuracy     IntAcc      ... 3.816
Radial Grid Type                 RadialGrid  ... OptM3 with GC (2021)
Angular Grid (max. ang.)         AngularGrid ... 1 (Lebedev-50)
Angular grid pruning method      GridPruning ... 4 (adaptive)
Weight generation scheme         WeightScheme... mBecke (2022)
Basis function cutoff            BFCut       ... 1.0000e-12
Integration weight cutoff        WCut        ... 1.0000e-14
Partially contracted basis set               ... on
Rotationally invariant grid construction     ... off
Angular grids for H and He will be reduced by one unit

Total number of grid points                  ...    10315
Total number of batches                      ...       93
Average number of points per batch           ...      110
Average number of grid points per atom       ...      543
UseSFitting                                  ... on

GRIDX 2
-------
General Integration Accuracy     IntAcc      ... 4.020
Radial Grid Type                 RadialGrid  ... OptM3 with GC (2021)
Angular Grid (max. ang.)         AngularGrid ... 2 (Lebedev-110)
Angular grid pruning method      GridPruning ... 4 (adaptive)
Weight generation scheme         WeightScheme... mBecke (2022)
Basis function cutoff            BFCut       ... 1.0000e-12
Integration weight cutoff        WCut        ... 1.0000e-14
Partially contracted basis set               ... on
Rotationally invariant grid construction     ... off
Angular grids for H and He will be reduced by one unit

Total number of grid points                  ...    21480
Total number of batches                      ...      180
Average number of points per batch           ...      119
Average number of grid points per atom       ...     1131
UseSFitting                                  ... on

GRIDX 3
-------
General Integration Accuracy     IntAcc      ... 4.338
Radial Grid Type                 RadialGrid  ... OptM3 with GC (2021)
Angular Grid (max. ang.)         AngularGrid ... 3 (Lebedev-194)
Angular grid pruning method      GridPruning ... 4 (adaptive)
Weight generation scheme         WeightScheme... mBecke (2022)
Basis function cutoff            BFCut       ... 1.0000e-12
Integration weight cutoff        WCut        ... 1.0000e-14
Partially contracted basis set               ... on
Rotationally invariant grid construction     ... off
Angular grids for H and He will be reduced by one unit

Total number of grid points                  ...    46832
Total number of batches                      ...      375
Average number of points per batch           ...      124
Average number of grid points per atom       ...     2465
UseSFitting                                  ... on
Initializing property integral containers    ... done (  0.0 sec)

SHARK setup successfully completed in   0.7 seconds

Maximum memory used throughout the entire STARTUP-calculation: 22.6 MB


           ************************************************************
           *        Program running with 8 parallel MPI-processes     *
           *              working on a common directory               *
           ************************************************************
Occupation numbers will be reassigned to an Aufbau configuration
             **** ENERGY FILE WAS UPDATED (calc.en.tmp) ****
Finished Guess after   0.1 sec
Maximum memory used throughout the entire GUESS-calculation: 9.6 MB


           ************************************************************
           *        Program running with 8 parallel MPI-processes     *
           *              working on a common directory               *
           ************************************************************
--------------------
CPCM SOLVATION MODEL
--------------------
CPCM parameters:
  Epsilon                                         ...      16.7000
  Refrac                                          ...       1.2750
  Rsolv                                           ...       1.3000
  Surface type                                    ... GAUSSIAN VDW
  Discretization scheme                           ... Constant charge density
    Threshold for H atoms                         ...       5.0000 (charges/Ang^2)
    Threshold for non-H atoms                     ...       5.0000 (charges/Ang^2)
  Epsilon function type                           ...         CPCM
Solvent:                                          ... CUSTOM
Radii:
  Scheme                                          ... Element-dependent radii
  Radius for C  used is    3.8550 Bohr (=   2.0400 Ang.)
  Radius for H  used is    2.4944 Bohr (=   1.3200 Ang.)
  Radius for O  used is    3.4469 Bohr (=   1.8240 Ang.)
Calculating surface                               ...        done! (  0.0s)
Cavity surface points                             ...         1572
Cavity Volume                                     ...     956.7468
Cavity Surface-area                               ...     550.1992
Calculating surface distance matrix               ...        done! (  0.0s)
Performing Cholesky decomposition & store         ...        done! (  0.1s)
Overall time for CPCM initialization              ...                 0.1s

----------------------------------------D-I-I-S--------------------------------------------
Iteration    Energy (Eh)           Delta-E    RMSDP     MaxDP     DIISErr   Damp  Time(sec)
-------------------------------------------------------------------------------------------
               ***  Starting incremental Fock matrix formation  ***
                              *** Initializing SOSCF ***
---------------------------------------S-O-S-C-F--------------------------------------
Iteration    Energy (Eh)           Delta-E    RMSDP     MaxDP     MaxGrad    Time(sec)
--------------------------------------------------------------------------------------
    1    -310.1676086764729803     0.00e+00  1.15e-05  3.59e-04  1.41e-05     0.8
               *** Restarting incremental Fock matrix formation ***
    2    -310.1676094109781729    -7.35e-07  4.76e-06  1.39e-04  2.70e-05     0.7
    3    -310.1676095121165986    -1.01e-07  1.85e-06  4.10e-05  6.00e-06     0.6
    4    -310.1676095147016099    -2.59e-09  6.35e-07  1.98e-05  5.23e-06     0.6
    5    -310.1676095170083158    -2.31e-09  2.60e-07  6.94e-06  2.66e-06     0.5
    6    -310.1676095167209155     2.87e-10  3.56e-08  1.26e-06  1.50e-07     0.5
                 **** Energy Check signals convergence ****

               *****************************************************
               *                     SUCCESS                       *
               *           SCF CONVERGED AFTER   6 CYCLES          *
               *****************************************************

Recomputing exchange energy using gridx3       ... done (    0.951 sec)
Old exchange energy                            :    -23.116035719 Eh
New exchange energy                            :    -23.115910612 Eh
Exchange energy change after final integration :      0.000125106 Eh
Total energy after final integration           :   -310.167484411 Eh
             **** ENERGY FILE WAS UPDATED (calc.en.tmp) ****

----------------
TOTAL SCF ENERGY
----------------

Total Energy       :       -310.16748441051931 Eh           -8440.08634 eV

Components:
Nuclear Repulsion  :        335.30277232290115 Eh            9124.05229 eV
Electronic Energy  :       -645.46460696938993 Eh          -17563.98489 eV
One Electron Energy:      -1084.22357030681133 Eh          -29503.22326 eV
Two Electron Energy:        438.75896333742145 Eh           11939.23837 eV
CPCM Dielectric    :         -0.00577487023226 Eh              -0.15714 eV

Virial components:
Potential Energy   :       -617.53214746112189 Eh          -16803.90403 eV
Kinetic Energy     :        307.36466305060259 Eh            8363.81769 eV
Virial Ratio       :          2.00911887961387

DFT components:
N(Alpha)           :       28.000004620747 electrons
N(Beta)            :       28.000004620747 electrons
N(Total)           :       56.000009241493 electrons
E(X)               :      -20.501632957934 Eh       
E(C)               :       -1.347117782145 Eh       
E(XC)              :      -21.848750740078 Eh       

CPCM Solvation Model Properties:
Surface-charge          :         -0.02281428813033
Corrected charge        :         -0.00000000000000
Outlying charge corr.   :          0.00003844716625 Eh               0.00105 eV
Free-energy (cav+disp)  :  This term is not implemented in the current solvation scheme

---------------
SCF CONVERGENCE
---------------

  Last Energy change         ...   -2.8740e-10  Tolerance :   1.0000e-09
  Last MAX-Density change    ...    1.2587e-06  Tolerance :   1.0000e-08
  Last RMS-Density change    ...    3.5596e-08  Tolerance :   1.0000e-09
  Last DIIS Error            ...    5.0248e-04  Tolerance :   1.0000e-08
  Last Orbital Gradient      ...    1.5036e-07  Tolerance :   2.0000e-06
  Last Orbital Rotation      ...    1.8856e-07  Tolerance :   2.0000e-06


Total SCF time: 0 days 0 hours 0 min 4 sec 
Finished LeanSCF after   5.1 sec

Maximum memory used throughout the entire LEANSCF-calculation: 18.7 MB


           ************************************************************
           *        Program running with 8 parallel MPI-processes     *
           *              working on a common directory               *
           ************************************************************

------------------------------------------------------------------------------
                                ORCA  MP2 
------------------------------------------------------------------------------

Freezing NCore=14 chemical core electrons

----------------------
RI-MP2 ENERGY+GRADIENT
----------------------
Dimension of the orbital basis            ...  158
Dimension of the AuxC basis               ...  504
Memory devoted to MP2                     ... 8000 MB   
Data format for matrix containers         ... DOUBLE
Compression type for matrix containers    ... UNCOMPRESSED
Overall scaling of the MP2 energy         ...   2.700e-01

-----------------------
SHARK RI TRANSFORMATION
-----------------------

Number of basis functions                ...    158
Number of aux functions                  ...    504
Number of operators                      ...      1
Generation of IJK                        ... YES
Generation of IAK                        ... YES
Generation of ABK                        ... NO
Orbital Range Operator  0:    0-  27 to   28- 157

Aux basis identifier                     ...   AUXC
Contraction scheme used                  ... SEGMENTED
Do orthogonalization                     ... YES
All operator combinations                ... NO
Transpose (ia|K)                         ... NO
Integral generator used                  ... LIBINT
Starting integral generation + trafo... 
Half trafo (segmented) done. Total time =  0.1 sec. integrals=  0.0 sec trafo=  0.0 sec
Integral generation and half transformation done (  0.1 sec)

Reading or making V^(-1/2)          ... done (  0.0 sec)
Sorting IJK integrals               ... done (  0.0 sec)
Sorting IAK integrals               ... done (  0.0 sec)

SHARK RI integral transformation done. Total time =  0.1 sec.

Opening buffers                              ... done
Frozen core precalculation                   ... done

Starting loop over batches of integrals:

Operator 0  - window                       ... (  7- 27)x( 28-157)
Operator 0  - Memory available             ...  8000 MB
Operator 0  - Memory needed per MO         ...   0.5 MB
Operator 0  - Number of orbitals per batch ... 3
Operator 0  - Number of batches            ... 1

OPERATOR  0   PASS   0:  MOs     7 ...    9 +   10 ...   12 +   13 ...   15 +   16 ...   18
                            +   19 ...   21 +   22 ...   24 +   25 ...   27
  Reading integrals       ... ok
  Internal MO   9
Closing buffer GIPV ( 0.01 GB; CompressionRatio= 1.00)
Time spent in pair loops =     0.235 sec
Deleting buffers (Ka|jb) ...done

-----------------------------------------------
 RI-MP2 CORRELATION ENERGY:     -0.338636920 Eh
-----------------------------------------------


---------------------
MP2 DENSITY FORMATION
---------------------

Completing the external part of the density      ... done
Storing the unrelaxed density                    ... done

Re-sorting 3-index density container for op 0    ... done
Computing external part of the Lagrangian        ... done
Calculating the xc-kernel                        ... done
Calculating G(D)                                 ... done
Completing the Lagrangian                        ... done
Solving the Z-vector equations                   ... Using XC Grid                  ... (calc.grid_cpscf.tmp) 
Recalculating density on grid  ... (calc.grho_cpscf0.tmp) done
Calculating the xc-kernel      ... (calc.fxc_cpscf0.tmp) done

-------------------
SHARK CP-SCF DRIVER
-------------------

Dimension of the orbital basis          ...    158
Dimension of the CPSCF-problem          ...   3640
Number of operators                     ...      1
Max. number of iterations               ...    128
Convergence Tolerance                   ... 3.0e-05
Number of perturbations                 ...      1
Perturbation type                       ... REAL

----------------------------
POPLE LINEAR EQUATION SOLVER
----------------------------

  ITERATION   0:   ||err||_max =   2.9203e-02 (   0.5 sec)
  ITERATION   1:   ||err||_max =   4.3353e-03 (   0.5 sec)
  ITERATION   2:   ||err||_max =   1.9730e-03 (   0.5 sec)
  ITERATION   3:   ||err||_max =   2.3286e-04 (   0.5 sec)
  ITERATION   4:   ||err||_max =   8.2821e-05 (   0.5 sec)
  ITERATION   5:   ||err||_max =   2.1432e-05 (   0.5 sec)
done
Finalizing the relaxed density                   ... done
Transforming P to the AO basis                   ... done
Storing the relaxed density                      ... done

------------------------------------
ENERGY WEIGHTED DENSITY FINALIZATION
------------------------------------

Gathering the parts of the W-matrix              ... done
Forming the Z-density                            ... done
Transforming Z to the AO basis                   ... done
Calculating G(Z)                                 ... done
Finalizing the W-matrix                          ... done
Transforming W to the AO basis and storing       ... done

----------------------------------
MP2 DERIVATIVE INTEGRAL GENERATION
----------------------------------

Input SCF Electron Density              ... calc.scfp
Input Correlated Electron Density       ... calc.pmp2re
Input Energy Weighted Density           ... calc.wmp2.tmp

Nuclear repulsion gradient              ... done (  0.0 sec)
HCore & Overlap gradient  (SHARK)       ... done (  0.0 sec)
Two-electron RIJ gradient terms         ... done (  0.2 sec)

-----------------------------------------------------------
MP2 COSX Grid Generation
-----------------------------------------------------------

General Integration Accuracy     IntAcc      ... 4.871
Radial Grid Type                 RadialGrid  ... OptM3 with GC (2021)
Angular Grid (max. ang.)         AngularGrid ... 4 (Lebedev-302)
Angular grid pruning method      GridPruning ... 4 (adaptive)
Weight generation scheme         WeightScheme... mBecke (2022)
Basis function cutoff            BFCut       ... 1.0000e-12
Integration weight cutoff        WCut        ... 1.0000e-14
Partially contracted basis set               ... on
Rotationally invariant grid construction     ... off
Angular grids for H and He will be reduced by one unit

Total number of grid points                  ...    92286
Total number of batches                      ...      732
Average number of points per batch           ...      126
Average number of grid points per atom       ...     4857
UseSFitting                                  ... on
Two-electron COSX gradient terms        ... 
Integration Timings:
Total Time                  =     3.0 sec
Basis fcn evaluation        =     0.0 sec
Density evaluation          =     0.1 sec
A evaluation                =     2.6 sec
A derivative evaluation     =     0.0 sec
S-fit derivative evaluation =     0.0 sec
anal. over. der. evaluation =     0.0 sec
num. over. der. evaluation  =     0.2 sec
K(P) evaluation             =     0.0 sec
finalize                    =     0.0 sec

done (  3.6 sec)
CPCM gradient                           ... done (  0.3 sec)
DFT XC gradient                         ... Exchange-correlation gradient    ... done
done (  0.5 sec)
Empirical dispersion gradient           ... 
-------------------
DISPERSION GRADIENT
-------------------

   1   C   :   -0.000096186   -0.000098075   -0.000315694
   2   C   :   -0.000127927   -0.000104184   -0.000067403
   3   H   :   -0.000145623   -0.000063436   -0.000020938
   4   C   :   -0.000039093    0.000092402    0.000095747
   5   H   :   -0.000071336    0.000048036    0.000100231
   6   C   :   -0.000051268    0.000323070    0.000019669
   7   C   :    0.000167880   -0.000025424    0.000172360
   8   C   :    0.000119043   -0.000180950    0.000174183
   9   O   :   -0.000022557   -0.000188543    0.000032867
  10   H   :    0.000030494   -0.000028931   -0.000180317
  11   H   :   -0.000050940   -0.000007470   -0.000147764
  12   H   :   -0.000034181   -0.000055888   -0.000125135
  13   H   :    0.000019117    0.000156066   -0.000047352
  14   H   :   -0.000012303    0.000143774    0.000022049
  15   H   :   -0.000063972    0.000147946    0.000000538
  16   H   :    0.000102104    0.000023713    0.000107395
  17   H   :    0.000156558    0.000014336    0.000028486
  18   H   :    0.000031616   -0.000090239    0.000099687
  19   H   :    0.000088573   -0.000106204    0.000051391

Difference to translation invariance:
           :    0.0000000000    0.0000000000    0.0000000000

Difference to rotation invariance:
           :    0.0000000000   -0.0000000000   -0.0000000000

Norm of the Dispersion gradient    ...    0.0008572188
RMS gradient                       ...    0.0001135414
MAX gradient                       ...    0.0003230700
done (  0.0 sec)

-------
TIMINGS
-------

Total time                :    9.919 sec
Integral trafo            :    0.104 sec (  1.1%)
FC preparation            :    0.016 sec (  0.2%)
I/O of integrals          :    0.035 sec (  0.4%)
K(i,j) operators          :    0.032 sec (  0.3%)
T(i,j) pair energies      :    0.006 sec (  0.1%)
V**(-1/2)                 :    0.062 sec (  0.6%)
Gamma(ia|P)               :    0.030 sec (  0.3%)
Gamma-Trafo               :    0.014 sec (  0.1%)
D(virtual)                :    0.002 sec (  0.0%)
D(internal)               :    0.035 sec (  0.4%)
W(virtual)                :    0.003 sec (  0.0%)
W(internal)               :    0.038 sec (  0.4%)
L(virtual)                :    0.049 sec (  0.5%)
L(internal)               :    0.005 sec (  0.1%)
XC kernel                 :    0.016 sec (  0.2%)
G(D)                      :    0.845 sec (  8.5%)
G(Z)                      :    0.841 sec (  8.5%)
Z-vector solution         :    2.827 sec ( 28.5%)
3-index derivative        :    0.115 sec (  1.2%)
2-index derivative        :    0.022 sec (  0.2%)
Fock matrix gradient      :    4.659 sec ( 47.0%)


---------------------------------------
MP2 TOTAL ENERGY:     -310.506121331 Eh
---------------------------------------

The final MP2 gradient
  0:   0.00006871  -0.00001700   0.00000163
  1:  -0.00006812  -0.00001532  -0.00001033
  2:   0.00000837   0.00000643   0.00002132
  3:   0.00003708   0.00000348   0.00006412
  4:  -0.00000194  -0.00001377  -0.00000045
  5:   0.00006083  -0.00004063   0.00001395
  6:  -0.00008065  -0.00006298  -0.00000303
  7:   0.00005497   0.00014789  -0.00000848
  8:  -0.00001256  -0.00005746  -0.00001294
  9:  -0.00000291   0.00000777  -0.00002043
 10:  -0.00000532   0.00000931   0.00001100
 11:   0.00000888  -0.00001149   0.00000210
 12:  -0.00000193   0.00001093  -0.00000629
 13:  -0.00000796   0.00002989  -0.00001719
 14:  -0.00000772   0.00000790  -0.00000749
 15:   0.00002016   0.00004190  -0.00001460
 16:   0.00001103   0.00000722   0.00000031
 17:  -0.00000666  -0.00001993   0.00000528
 18:  -0.00000312  -0.00002949   0.00000886

-----------------------------------
NORM OF THE MP2 GRADIENT:  0.000260
-----------------------------------

Maximum memory used throughout the entire MP2-calculation: 31.6 MB


-------------------------------------------------------------------------------
                          DFT DISPERSION CORRECTION                            
                                                                               
                              DFTD3 V3.1  Rev 1                                
                          USING Becke-Johnson damping                          
-------------------------------------------------------------------------------
-------------------------   ----------------
Dispersion correction           -0.012401313
-------------------------   ----------------


-------------------------   --------------------
FINAL SINGLE POINT ENERGY      -310.518522644254
-------------------------   --------------------

------------------------------------------------------------------------------
                         ORCA GEOMETRY RELAXATION STEP
------------------------------------------------------------------------------

Reading the OPT-File                    .... done
Getting information on internals        .... done
Copying old internal coords+grads       .... done
Making the new internal coordinates     .... (2022 redundants) done
Validating the new internal coordinates .... (2022 redundants) done
Calculating the B-matrix                .... done
Calculating the G,G- and P matrices     .... done
Transforming gradient to internals      .... done
Projecting the internal gradient        .... done
Number of atoms                         ....  19
Number of internal coordinates          ....  92
Current Energy                          ....  -310.518522644 Eh
Current gradient norm                   ....     0.000259567 Eh/bohr
Maximum allowed component of the step   ....  0.300
Current trust radius                    ....  0.675
Updating the Hessian (BFGS)             .... done
Forming the augmented Hessian           .... done
Diagonalizing the augmented Hessian     .... done
Last element of RFO vector              ....  0.999996380
Lowest eigenvalues of augmented Hessian:
 -0.000000196  0.009126614  0.010933198  0.012029332  0.017019514
Length of the computed step             ....  0.002690785
The final length of the internal step   ....  0.002690785
Converting the step to Cartesian space:
 Initial RMS(Int)=    0.0002805338
Transforming coordinates:
 Iter   0:  RMS(Cart)=    0.0004724188 RMS(Int)=    0.0002805284
done
Storing new coordinates                 .... done
The predicted energy change is          ....    -0.000000098
Previously predicted energy change      ....    -0.000000437
Actually observed energy change         ....    -0.000000586
Ratio of predicted to observed change   ....     1.340168212
New trust radius                        ....     0.675000000

                                .--------------------.
          ----------------------|Geometry convergence|-------------------------
          Item                value                   Tolerance       Converged
          ---------------------------------------------------------------------
          Energy change      -0.0000005858            0.0000010000      YES
          RMS gradient        0.0000171687            0.0000300000      YES
          MAX gradient        0.0000633101            0.0001000000      YES
          RMS step            0.0002805338            0.0006000000      YES
          MAX step            0.0008830442            0.0010000000      YES
          ........................................................
          Max(Bonds)      0.0001      Max(Angles)    0.02
          Max(Dihed)        0.05      Max(Improp)    0.00
          ---------------------------------------------------------------------

                    ***********************HURRAY********************
                    ***        THE OPTIMIZATION HAS CONVERGED     ***
                    *************************************************


    ---------------------------------------------------------------------------
                         Redundant Internal Coordinates

                          --- Optimized Parameters ---  
                            (Angstroem and degrees)

        Definition                    OldVal   dE/dq     Step     FinalVal
    ----------------------------------------------------------------------------
     1. B(C   1,C   0)                1.5219  0.000027 -0.0000    1.5219   
     2. B(H   2,C   1)                1.1033 -0.000003  0.0000    1.1033   
     3. B(C   3,C   1)                1.5435  0.000024 -0.0001    1.5434   
     4. B(H   4,C   3)                1.1032  0.000002 -0.0000    1.1032   
     5. B(C   5,C   3)                1.5226  0.000010  0.0000    1.5226   
     6. B(C   6,C   3)                1.5312 -0.000063  0.0001    1.5313   
     7. B(C   7,C   6)                1.5225 -0.000043  0.0001    1.5226   
     8. B(O   8,C   7)                1.4282  0.000032 -0.0001    1.4281   
     9. B(O   8,C   1)                1.4378  0.000007 -0.0000    1.4378   
    10. B(H   9,C   0)                1.0997 -0.000001  0.0000    1.0997   
    11. B(H  10,C   0)                1.0994  0.000011 -0.0000    1.0994   
    12. B(H  11,C   0)                1.0990  0.000006 -0.0000    1.0990   
    13. B(H  12,C   5)                1.0995  0.000001 -0.0000    1.0995   
    14. B(H  13,C   5)                1.0999  0.000007 -0.0000    1.0999   
    15. B(H  14,C   5)                1.1005  0.000013 -0.0000    1.1005   
    16. B(H  15,C   6)                1.0991  0.000009 -0.0000    1.0991   
    17. B(H  16,C   6)                1.1016  0.000006 -0.0000    1.1016   
    18. B(H  17,C   7)                1.1054  0.000009 -0.0000    1.1054   
    19. B(H  18,C   7)                1.1002  0.000011 -0.0000    1.1002   
    20. A(C   1,C   0,H  11)          109.30  0.000002   -0.00    109.30   
    21. A(H   9,C   0,H  10)          108.63 -0.000009    0.00    108.63   
    22. A(H  10,C   0,H  11)          108.19  0.000011   -0.00    108.19   
    23. A(H   9,C   0,H  11)          108.11 -0.000010   -0.00    108.11   
    24. A(C   1,C   0,H   9)          111.26  0.000039   -0.01    111.25   
    25. A(C   1,C   0,H  10)          111.25 -0.000031    0.01    111.27   
    26. A(H   2,C   1,C   3)          110.16 -0.000004   -0.00    110.15   
    27. A(C   0,C   1,H   2)          108.81  0.000025   -0.01    108.80   
    28. A(C   0,C   1,O   8)          109.12 -0.000004   -0.00    109.12   
    29. A(C   3,C   1,O   8)          105.19  0.000000    0.00    105.19   
    30. A(C   0,C   1,C   3)          115.45 -0.000024    0.01    115.46   
    31. A(H   2,C   1,O   8)          107.83  0.000007    0.00    107.83   
    32. A(H   4,C   3,C   5)          108.53  0.000015   -0.01    108.51   
    33. A(C   1,C   3,C   6)          101.56  0.000009    0.01    101.57   
    34. A(C   1,C   3,C   5)          116.26 -0.000007    0.00    116.26   
    35. A(C   1,C   3,H   4)          106.87 -0.000003    0.00    106.87   
    36. A(H   4,C   3,C   6)          107.46  0.000009   -0.01    107.45   
    37. A(C   5,C   3,C   6)          115.50 -0.000022    0.01    115.50   
    38. A(H  13,C   5,H  14)          107.70 -0.000017    0.00    107.71   
    39. A(H  12,C   5,H  14)          108.03 -0.000015    0.01    108.04   
    40. A(C   3,C   5,H  14)          111.35 -0.000004    0.00    111.35   
    41. A(H  12,C   5,H  13)          107.71 -0.000021    0.00    107.72   
    42. A(C   3,C   5,H  13)          110.41  0.000045   -0.01    110.40   
    43. A(C   3,C   5,H  12)          111.48  0.000009   -0.00    111.47   
    44. A(C   3,C   6,H  16)          110.27  0.000004    0.01    110.27   
    45. A(C   7,C   6,H  15)          112.95  0.000021   -0.02    112.93   
    46. A(C   3,C   6,H  15)          113.09 -0.000016   -0.00    113.08   
    47. A(C   3,C   6,C   7)          101.44  0.000002   -0.00    101.44   
    48. A(H  15,C   6,H  16)          108.17 -0.000014    0.01    108.18   
    49. A(C   7,C   6,H  16)          110.85  0.000004    0.01    110.86   
    50. A(C   6,C   7,O   8)          105.80  0.000027    0.00    105.80   
    51. A(H  17,C   7,H  18)          107.94 -0.000014    0.00    107.95   
    52. A(O   8,C   7,H  18)          108.85 -0.000029    0.01    108.86   
    53. A(C   6,C   7,H  18)          113.61  0.000022   -0.01    113.60   
    54. A(O   8,C   7,H  17)          109.98 -0.000021    0.00    109.98   
    55. A(C   6,C   7,H  17)          110.62  0.000013   -0.01    110.61   
    56. A(C   1,O   8,C   7)          110.67 -0.000041    0.01    110.68   
    57. D(H   2,C   1,C   0,H  10)     54.97 -0.000005    0.04     55.01   
    58. D(H   2,C   1,C   0,H   9)    176.24 -0.000012    0.04    176.28   
    59. D(C   3,C   1,C   0,H  11)    171.14  0.000004    0.04    171.18   
    60. D(C   3,C   1,C   0,H  10)    -69.45 -0.000002    0.05    -69.40   
    61. D(C   3,C   1,C   0,H   9)     51.82 -0.000009    0.05     51.87   
    62. D(H   2,C   1,C   0,H  11)    -64.44  0.000001    0.04    -64.41   
    63. D(H   4,C   3,C   1,C   0)    157.52  0.000012   -0.01    157.51   
    64. D(C   5,C   3,C   1,C   0)     36.20 -0.000000   -0.00     36.20   
    65. D(C   5,C   3,C   1,O   8)    156.53 -0.000019    0.00    156.53   
    66. D(C   5,C   3,C   1,H   2)    -87.52 -0.000013    0.01    -87.51   
    67. D(H   4,C   3,C   1,H   2)     33.80 -0.000001   -0.00     33.80   
    68. D(H   4,C   3,C   1,O   8)    -82.15 -0.000007   -0.01    -82.15   
    69. D(H  12,C   5,C   3,H   4)    176.36  0.000005    0.01    176.37   
    70. D(H  12,C   5,C   3,C   6)     55.67 -0.000004    0.02     55.69   
    71. D(H  12,C   5,C   3,C   1)    -63.21  0.000008    0.01    -63.20   
    72. D(H  13,C   5,C   3,C   6)    -64.02 -0.000013    0.03    -63.99   
    73. D(H  13,C   5,C   3,H   4)     56.67 -0.000005    0.02     56.69   
    74. D(H  13,C   5,C   3,C   1)    177.10 -0.000002    0.02    177.12   
    75. D(H  15,C   6,C   3,C   5)     73.85 -0.000007    0.02     73.88   
    76. D(H  15,C   6,C   3,H   4)    -47.42 -0.000019    0.04    -47.37   
    77. D(H  15,C   6,C   3,C   1)   -159.43 -0.000023    0.04   -159.39   
    78. D(C   7,C   6,C   3,C   5)   -164.91  0.000012   -0.00   -164.91   
    79. D(C   7,C   6,C   3,H   4)     73.83  0.000000    0.02     73.84   
    80. D(C   7,C   6,C   3,C   1)    -38.19 -0.000004    0.01    -38.18   
    81. D(H  17,C   7,C   6,H  16)    157.48  0.000004   -0.02    157.46   
    82. D(H  17,C   7,C   6,H  15)     35.90  0.000004   -0.03     35.87   
    83. D(H  17,C   7,C   6,C   3)    -85.44  0.000011   -0.01    -85.45   
    84. D(O   8,C   7,C   6,H  16)    -83.46  0.000002   -0.02    -83.48   
    85. D(O   8,C   7,C   6,H  15)    154.97  0.000002   -0.03    154.94   
    86. D(O   8,C   7,C   6,C   3)     33.63  0.000009   -0.01     33.62   
    87. D(C   7,O   8,C   1,C   0)    114.57 -0.000031    0.02    114.59   
    88. D(C   1,O   8,C   7,H  18)   -137.57 -0.000024    0.01   -137.56   
    89. D(C   1,O   8,C   7,H  17)    104.36  0.000022   -0.01    104.36   
    90. D(C   1,O   8,C   7,C   6)    -15.13  0.000002    0.00    -15.13   
    91. D(C   7,O   8,C   1,C   3)     -9.85 -0.000000    0.01     -9.85   
    92. D(C   7,O   8,C   1,H   2)   -127.40  0.000001    0.01   -127.39   
    ----------------------------------------------------------------------------

Geometry step timings:
Preparation and reading OPT file:      0.001 s (21.573 %)
Internal coordinates            :      0.000 s ( 0.660 %)
B/P matrices and projection     :      0.001 s (21.867 %)
Hessian update/contruction      :      0.000 s ( 8.649 %)
Making the step                 :      0.001 s (18.129 %)
Converting the step to Cartesian:      0.000 s ( 1.955 %)
Storing new data                :      0.000 s ( 0.757 %)
Checking convergence            :      0.000 s ( 0.318 %)
Final printing                  :      0.001 s (26.069 %)
Total time                      :      0.004 s
                 *******************************************************
                 *** FINAL ENERGY EVALUATION AT THE STATIONARY POINT ***
                 ***               (AFTER    7 CYCLES)               ***
                 *******************************************************
---------------------------------
CARTESIAN COORDINATES (ANGSTROEM)
---------------------------------
  C      2.891930    0.092680   -1.453568
  C      2.566222   -0.050713    0.026097
  H      1.474868   -0.165413    0.140450
  C      3.078925    1.089043    0.931748
  H      2.453899    1.081471    1.840833
  C      3.047595    2.489490    0.335117
  C      4.465401    0.570077    1.323279
  C      4.193334   -0.918143    1.494729
  O      3.189718   -1.243330    0.532129
  H      3.965074    0.275670   -1.609530
  H      2.325257    0.917655   -1.908457
  H      2.624311   -0.836411   -1.976050
  H      3.708040    2.568902   -0.540307
  H      3.383676    3.229513    1.076147
  H      2.030465    2.768534    0.021004
  H      4.860242    1.040936    2.234498
  H      5.183491    0.745980    0.506582
  H      3.822240   -1.130988    2.514025
  H      5.075674   -1.550666    1.316182

----------------------------
CARTESIAN COORDINATES (A.U.)
----------------------------
  NO LB      ZA    FRAG     MASS         X           Y           Z
   0 C     6.0000    0    12.011    5.464956    0.175140   -2.746846
   1 C     6.0000    0    12.011    4.849456   -0.095833    0.049316
   2 H     1.0000    0     1.008    2.787097   -0.312585    0.265412
   3 C     6.0000    0    12.011    5.818324    2.057993    1.760748
   4 H     1.0000    0     1.008    4.637196    2.043684    3.478670
   5 C     6.0000    0    12.011    5.759120    4.704455    0.633280
   6 C     6.0000    0    12.011    8.438385    1.077289    2.500634
   7 C     6.0000    0    12.011    7.924253   -1.735039    2.824629
   8 O     8.0000    0    15.999    6.027693   -2.349553    1.005578
   9 H     1.0000    0     1.008    7.492904    0.520942   -3.041572
  10 H     1.0000    0     1.008    4.394098    1.734116   -3.606461
  11 H     1.0000    0     1.008    4.959229   -1.580588   -3.734194
  12 H     1.0000    0     1.008    7.007180    4.854521   -1.021032
  13 H     1.0000    0     1.008    6.394221    6.102895    2.033623
  14 H     1.0000    0     1.008    3.837023    5.231770    0.039693
  15 H     1.0000    0     1.008    9.184527    1.967085    4.222590
  16 H     1.0000    0     1.008    9.795378    1.409697    0.957301
  17 H     1.0000    0     1.008    7.222987   -2.137259    4.750818
  18 H     1.0000    0     1.008    9.591635   -2.930333    2.487223

--------------------------------
INTERNAL COORDINATES (ANGSTROEM)
--------------------------------
 C      0   0   0     0.000000000000     0.00000000     0.00000000
 C      1   0   0     1.521859396228     0.00000000     0.00000000
 H      2   1   0     1.103306366330   108.80018868     0.00000000
 C      2   1   3     1.543408836771   115.45754589   235.58599129
 H      4   2   1     1.103245366430   106.87309809   157.50585361
 C      4   2   1     1.522564461915   116.26127146    36.19509823
 C      4   2   1     1.531319321426   101.56802999   269.96426310
 C      7   4   2     1.522568212605   101.43520143   321.82275930
 O      8   7   4     1.428142686303   105.79736226    33.61532323
 H      1   2   3     1.099748788562   111.24795874   176.28480188
 H      1   2   3     1.099374784222   111.26526123    55.01219128
 H      1   2   3     1.099008065715   109.29676322   295.59489474
 H      6   4   2     1.099482260818   111.47388986   296.80254478
 H      6   4   2     1.099867579771   110.39953154   177.12132292
 H      6   4   2     1.100492962549   111.35165532    57.53325247
 H      7   4   2     1.099058439600   113.08302935   200.60584422
 H      7   4   2     1.101629652694   110.27476693    79.33618697
 H      8   7   4     1.105430883331   110.61090459   274.54679246
 H      8   7   4     1.100222052264   113.60057440   152.97248861

---------------------------
INTERNAL COORDINATES (A.U.)
---------------------------
 C      0   0   0     0.000000000000     0.00000000     0.00000000
 C      1   0   0     2.875897473206     0.00000000     0.00000000
 H      2   1   0     2.084946874175   108.80018868     0.00000000
 C      2   1   3     2.916620014170   115.45754589   235.58599129
 H      4   2   1     2.084831601070   106.87309809   157.50585361
 C      4   2   1     2.877229854261   116.26127146    36.19509823
 C      4   2   1     2.893774141077   101.56802999   269.96426310
 C      7   4   2     2.877236942038   101.43520143   321.82275930
 O      8   7   4     2.698798557274   105.79736226    33.61532323
 H      1   2   3     2.078224026494   111.24795874   176.28480188
 H      1   2   3     2.077517260718   111.26526123    55.01219128
 H      1   2   3     2.076824263171   109.29676322   295.59489474
 H      6   4   2     2.077720362050   111.47388986   296.80254478
 H      6   4   2     2.078448509345   110.39953154   177.12132292
 H      6   4   2     2.079630311525   111.35165532    57.53325247
 H      7   4   2     2.076919456018   113.08302935   200.60584422
 H      7   4   2     2.081778344599   110.27476693    79.33618697
 H      8   7   4     2.088961629475   110.61090459   274.54679246
 H      8   7   4     2.079118365279   113.60057440   152.97248861

---------------------
BASIS SET INFORMATION
---------------------
There are 3 groups of distinct atoms

 Group   1 Type C   : 7s4p1d contracted to 3s2p1d pattern {511/31/1}
 Group   2 Type H   : 4s1p contracted to 2s1p pattern {31/1}
 Group   3 Type O   : 7s4p1d contracted to 3s2p1d pattern {511/31/1}

Atom   0C    basis set group =>   1
Atom   1C    basis set group =>   1
Atom   2H    basis set group =>   2
Atom   3C    basis set group =>   1
Atom   4H    basis set group =>   2
Atom   5C    basis set group =>   1
Atom   6C    basis set group =>   1
Atom   7C    basis set group =>   1
Atom   8O    basis set group =>   3
Atom   9H    basis set group =>   2
Atom  10H    basis set group =>   2
Atom  11H    basis set group =>   2
Atom  12H    basis set group =>   2
Atom  13H    basis set group =>   2
Atom  14H    basis set group =>   2
Atom  15H    basis set group =>   2
Atom  16H    basis set group =>   2
Atom  17H    basis set group =>   2
Atom  18H    basis set group =>   2
---------------------------------
AUXILIARY/J BASIS SET INFORMATION
---------------------------------
There are 3 groups of distinct atoms

 Group   1 Type C   : 12s5p4d2f1g contracted to 6s4p3d1f1g pattern {711111/2111/211/2/1}
 Group   2 Type H   : 5s2p1d contracted to 3s1p1d pattern {311/2/1}
 Group   3 Type O   : 12s5p4d2f1g contracted to 6s4p3d1f1g pattern {711111/2111/211/2/1}

Atom   0C    basis set group =>   1
Atom   1C    basis set group =>   1
Atom   2H    basis set group =>   2
Atom   3C    basis set group =>   1
Atom   4H    basis set group =>   2
Atom   5C    basis set group =>   1
Atom   6C    basis set group =>   1
Atom   7C    basis set group =>   1
Atom   8O    basis set group =>   3
Atom   9H    basis set group =>   2
Atom  10H    basis set group =>   2
Atom  11H    basis set group =>   2
Atom  12H    basis set group =>   2
Atom  13H    basis set group =>   2
Atom  14H    basis set group =>   2
Atom  15H    basis set group =>   2
Atom  16H    basis set group =>   2
Atom  17H    basis set group =>   2
Atom  18H    basis set group =>   2
---------------------------------
AUXILIARY/C BASIS SET INFORMATION
---------------------------------
There are 3 groups of distinct atoms

 Group   1 Type C   : 8s6p5d3f contracted to 6s5p4d1f pattern {311111/21111/2111/3}
 Group   2 Type H   : 4s3p2d contracted to 3s2p1d pattern {211/21/2}
 Group   3 Type O   : 8s6p5d3f contracted to 6s5p4d1f pattern {311111/21111/2111/3}

Atom   0C    basis set group =>   1
Atom   1C    basis set group =>   1
Atom   2H    basis set group =>   2
Atom   3C    basis set group =>   1
Atom   4H    basis set group =>   2
Atom   5C    basis set group =>   1
Atom   6C    basis set group =>   1
Atom   7C    basis set group =>   1
Atom   8O    basis set group =>   3
Atom   9H    basis set group =>   2
Atom  10H    basis set group =>   2
Atom  11H    basis set group =>   2
Atom  12H    basis set group =>   2
Atom  13H    basis set group =>   2
Atom  14H    basis set group =>   2
Atom  15H    basis set group =>   2
Atom  16H    basis set group =>   2
Atom  17H    basis set group =>   2
Atom  18H    basis set group =>   2


           ************************************************************
           *        Program running with 8 parallel MPI-processes     *
           *              working on a common directory               *
           ************************************************************
------------------------------------------------------------------------------
                             ORCA STARTUP CALCULATIONS
                           -- RI-GTO INTEGRALS CHOSEN --
------------------------------------------------------------------------------
------------------------------------------------------------------------------
                   ___                                                        
                  /   \      - P O W E R E D   B Y -                         
                 /     \                                                     
                 |  |  |   _    _      __       _____    __    __             
                 |  |  |  | |  | |    /  \     |  _  \  |  |  /  |          
                  \  \/   | |  | |   /    \    | | | |  |  | /  /          
                 / \  \   | |__| |  /  /\  \   | |_| |  |  |/  /          
                |  |  |   |  __  | /  /__\  \  |    /   |      \           
                |  |  |   | |  | | |   __   |  |    \   |  |\   \          
                \     /   | |  | | |  |  |  |  | |\  \  |  | \   \       
                 \___/    |_|  |_| |__|  |__|  |_| \__\ |__|  \__/        
                                                                              
                      - O R C A' S   B I G   F R I E N D -                    
                                      &                                       
                       - I N T E G R A L  F E E D E R -                       
                                                                              
 v1 FN, 2020, v2 2021, v3 2022-2024                                           
------------------------------------------------------------------------------


----------------------
SHARK INTEGRAL PACKAGE
----------------------

Number of atoms                             ...     19
Number of basis functions                   ...    158
Number of shells                            ...     78
Maximum angular momentum                    ...      2
Integral batch strategy                     ... SHARK/LIBINT Hybrid
RI-J (if used) integral strategy            ... SPLIT-RIJ (Revised 2003 algorithm where possible)
Printlevel                                  ...      1
Contraction scheme used                     ... SEGMENTED contraction
Prescreening option                         ... SCHWARTZ
   Thresh                                   ... 1.000e-12
   Tcut                                     ... 1.000e-14
   Tpresel                                  ... 1.000e-14 
Coulomb Range Separation                    ... NOT USED
Exchange Range Separation                   ... NOT USED
Multipole approximations                    ... NOT USED
Finite Nucleus Model                        ... NOT USED
CABS basis                                  ... NOT available
Auxiliary Coulomb fitting basis             ... AVAILABLE
   # of basis functions in Aux-J            ...    475
   # of shells in Aux-J                     ...    165
   Maximum angular momentum in Aux-J        ...      4
Auxiliary J/K fitting basis                 ... NOT available
Auxiliary Correlation fitting basis         ... AVAILABLE
   # of basis functions in Aux-C            ...    504
   # of shells in Aux-C                     ...    184
   Maximum angular momentum in Aux-C        ...      3
Auxiliary 'external' fitting basis          ... NOT available

Checking pre-screening integrals            ... done (  0.0 sec) Dimension = 78
Check shell pair data                       ... done (  0.0 sec)
Shell pair information
Shell pair cut-off parameter TPreSel        ...   1.0e-14
Total number of shell pairs                 ...      3081
Shell pairs after pre-screening             ...      3041
Total number of primitive shell pairs       ...     10567
Primitive shell pairs kept                  ...      8293
          la=0 lb=0:   1020 shell pairs
          la=1 lb=0:   1152 shell pairs
          la=1 lb=1:    346 shell pairs
          la=2 lb=0:    313 shell pairs
          la=2 lb=1:    182 shell pairs
          la=2 lb=2:     28 shell pairs

Calculating one electron integrals          ... done (  0.0 sec)
Calculating RI/J V-Matrix + Cholesky decomp.... done (  0.0 sec)
Calculating RI/C V-Matrix + Cholesky decomp.... done (  0.0 sec)
Calculating Nuclear repulsion               ... done (  0.0 sec) ENN=    335.299028149814 Eh

Diagonalization of the overlap matrix:
Smallest eigenvalue                        ... 1.138e-03
Time for diagonalization                   ...    0.003 sec
Threshold for overlap eigenvalues          ... 1.000e-07
Number of eigenvalues below threshold      ... 0
Time for construction of square roots      ...    0.002 sec
Total time needed                          ...    0.005 sec

-------------------
DFT GRID GENERATION
-------------------

General Integration Accuracy     IntAcc      ... 4.388
Radial Grid Type                 RadialGrid  ... OptM3 with GC (2021)
Angular Grid (max. ang.)         AngularGrid ... 4 (Lebedev-302)
Angular grid pruning method      GridPruning ... 4 (adaptive)
Weight generation scheme         WeightScheme... mBecke (2022)
Basis function cutoff            BFCut       ... 1.0000e-12
Integration weight cutoff        WCut        ... 1.0000e-14
Partially contracted basis set               ... off
Rotationally invariant grid construction     ... off
Angular grids for H and He will be reduced by one unit

Total number of grid points                  ...    80302
Total number of batches                      ...     1265
Average number of points per batch           ...       63
Average number of grid points per atom       ...     4226

--------------------
COSX GRID GENERATION
--------------------

GRIDX 1
-------
General Integration Accuracy     IntAcc      ... 3.816
Radial Grid Type                 RadialGrid  ... OptM3 with GC (2021)
Angular Grid (max. ang.)         AngularGrid ... 1 (Lebedev-50)
Angular grid pruning method      GridPruning ... 4 (adaptive)
Weight generation scheme         WeightScheme... mBecke (2022)
Basis function cutoff            BFCut       ... 1.0000e-12
Integration weight cutoff        WCut        ... 1.0000e-14
Partially contracted basis set               ... on
Rotationally invariant grid construction     ... off
Angular grids for H and He will be reduced by one unit

Total number of grid points                  ...    10315
Total number of batches                      ...       93
Average number of points per batch           ...      110
Average number of grid points per atom       ...      543
UseSFitting                                  ... on

GRIDX 2
-------
General Integration Accuracy     IntAcc      ... 4.020
Radial Grid Type                 RadialGrid  ... OptM3 with GC (2021)
Angular Grid (max. ang.)         AngularGrid ... 2 (Lebedev-110)
Angular grid pruning method      GridPruning ... 4 (adaptive)
Weight generation scheme         WeightScheme... mBecke (2022)
Basis function cutoff            BFCut       ... 1.0000e-12
Integration weight cutoff        WCut        ... 1.0000e-14
Partially contracted basis set               ... on
Rotationally invariant grid construction     ... off
Angular grids for H and He will be reduced by one unit

Total number of grid points                  ...    21481
Total number of batches                      ...      180
Average number of points per batch           ...      119
Average number of grid points per atom       ...     1131
UseSFitting                                  ... on

GRIDX 3
-------
General Integration Accuracy     IntAcc      ... 4.338
Radial Grid Type                 RadialGrid  ... OptM3 with GC (2021)
Angular Grid (max. ang.)         AngularGrid ... 3 (Lebedev-194)
Angular grid pruning method      GridPruning ... 4 (adaptive)
Weight generation scheme         WeightScheme... mBecke (2022)
Basis function cutoff            BFCut       ... 1.0000e-12
Integration weight cutoff        WCut        ... 1.0000e-14
Partially contracted basis set               ... on
Rotationally invariant grid construction     ... off
Angular grids for H and He will be reduced by one unit

Total number of grid points                  ...    46834
Total number of batches                      ...      375
Average number of points per batch           ...      124
Average number of grid points per atom       ...     2465
UseSFitting                                  ... on
Initializing property integral containers    ... done (  0.0 sec)

SHARK setup successfully completed in   0.7 seconds

Maximum memory used throughout the entire STARTUP-calculation: 22.6 MB


           ************************************************************
           *        Program running with 8 parallel MPI-processes     *
           *              working on a common directory               *
           ************************************************************
-------------------------------------------------------------------------------
                                 ORCA GUESS
                   Start orbitals & Density for SCF / CASSCF
-------------------------------------------------------------------------------

------------
SCF SETTINGS
------------
Hamiltonian:
 Density Functional     Method          .... DFT(GTOs)
 Exchange Functional    Exchange        .... B88
   X-Alpha parameter    XAlpha          ....  0.666667
   Becke's b parameter  XBeta           ....  0.004200
 Correlation Functional Correlation     .... LYP
 LDA part of GGA corr.  LDAOpt          .... VWN-3
 Gradients option       PostSCFGGA      .... off
 Hybrid DFT is turned on
   Fraction HF Exchange ScalHFX         ....  0.530000
   Scaling of DF-GGA-X  ScalDFX         ....  0.470000
   Scaling of DF-GGA-C  ScalDFC         ....  0.730000
   Scaling of DF-LDA-C  ScalLDAC        ....  0.730000
   Perturbative correction              ....  0.270000
   NL short-range parameter             ....  7.800000
 RI-approximation to the Coulomb term is turned on
   Number of AuxJ basis functions       .... 475
   RIJ-COSX (HFX calculated with COS-X)).... on


General Settings:
 Integral files         IntName         .... calc
 Hartree-Fock type      HFTyp           .... RHF
 Total Charge           Charge          ....    0
 Multiplicity           Mult            ....    1
 Number of Electrons    NEL             ....   56
 Basis Dimension        Dim             ....  158
 Nuclear Repulsion      ENuc            ....    335.2990281498 Eh

Convergence Acceleration:
 AO-DIIS                CNVDIIS         .... on
   Start iteration      DIISMaxIt       ....    12
   Startup error        DIISStart       ....  0.200000
   # of expansion vecs  DIISMaxEq       ....     5
   Bias factor          DIISBfac        ....   1.050
   Max. coefficient     DIISMaxC        ....  10.000
 MO-DIIS                CNVKDIIS        .... off
 Trust-Rad. Augm. Hess. CNVTRAH         .... auto
   Auto Start mean grad. ratio tolernc. ....  1.125000
   Auto Start start iteration           ....     1
   Auto Start num. interpolation iter.  ....    10
   Max. Number of Micro iterations      ....    24
   Max. Number of Macro iterations      .... Maxiter - #DIIS iter
   Number of Davidson start vectors     ....     2
   Converg. threshold    (grad. norm)   ....   2.000e-06
   Grad. Scal. Fac. for Micro threshold ....   0.100
   Minimum threshold for Micro iter.    ....   1.000e-02
   NR start threshold (gradient norm)   ....   1.000e-04
   Initial trust radius                 ....   0.400
   Minimum AH scaling param. (alpha)    ....   1.000
   Maximum AH scaling param. (alpha)    .... 1000.000
   Quad. conv. algorithm                .... NR
   White noise on init. David. guess    .... on
   Maximum white noise                  ....   0.010
   Pseudo random numbers                .... off
   Inactive MOs                         .... canonical
   Orbital update algorithm             .... Taylor
   Preconditioner                       .... Diag
   Full preconditioner red. dimension   ....   250
 SOSCF                  CNVSOSCF        .... on
   Start iteration      SOSCFMaxIt      ....   150
   Startup grad/error   SOSCFStart      ....  0.003300
   Hessian update       SOSCFHessUp     .... L-BFGS
 Level Shifting         CNVShift        .... on
   Level shift para.    LevelShift      ....    0.2500
   Turn off err/grad.   ShiftErr        ....    0.0010
 Zerner damping         CNVZerner       .... off
 Static damping         CNVDamp         .... on
   Fraction old density DampFac         ....    0.7000
   Max. Damping (<1)    DampMax         ....    0.9800
   Min. Damping (>=0)   DampMin         ....    0.0000
   Turn off err/grad.   DampErr         ....    0.1000

SCF Procedure:
 Maximum # iterations   MaxIter         ....   125
 SCF integral mode      SCFMode         .... Direct
   Integral package                     .... SHARK and LIBINT hybrid scheme
 Reset frequency        DirectResetFreq ....    20
 Integral Threshold     Thresh          ....  1.000e-12 Eh
 Primitive CutOff       TCut            ....  1.000e-14 Eh

Convergence Tolerance:
 Convergence Check Mode ConvCheckMode   .... Total+1el-Energy
 Convergence forced     ConvForced      .... 0
 Energy Change          TolE            ....  1.000e-09 Eh
 1-El. energy change                    ....  1.000e-06 Eh
 Orbital Gradient       TolG            ....  2.000e-06
[truncated: 138,904 more chars]
