# Supplementary material for: Bro̷nsted Acid-Catalyzed Reduction of Furans
Source: J Am Chem Soc. 2025 Feb 19;147(9):7932–8. doi: 10.1021/jacs.4c18485 (PMC11887439; doi:10.1021/jacs.4c18485)
Supplement: Supplementary file 2 — ja4c18485_si_002.zip [file ja4c18485_si_002.zip › AllCoordinates/23-Dimethyl-Furan/Product_Dia/calc.xyz]

19
Coordinates from ORCA-job calc E -310.518522934555
  C           2.89193001295962      0.09268026475621     -1.45356803924037
  C           2.56622161443873     -0.05071265265753      0.02609696752861
  H           1.47486824335323     -0.16541297820389      0.14044989807087
  C           3.07892452781450      1.08904304329955      0.93174784594208
  H           2.45389865979228      1.08147084750327      1.84083291605533
  C           3.04759502456633      2.48949047247644      0.33511730613958
  C           4.46540090783553      0.57007695301060      1.32327857135974
  C           4.19333415665898     -0.91814288945264      1.49472927984207
  O           3.18971774049061     -1.24332993960917      0.53212915307749
  H           3.96507386905493      0.27567040088951     -1.60953044543866
  H           2.32525674119965      0.91765454008022     -1.90845677762546
  H           2.62431081003956     -0.83641114176124     -1.97605043039764
  H           3.70803988071177      2.56890203298685     -0.54030695551924
  H           3.38367594044255      3.22951308725062      1.07614688762548
  H           2.03046530291393      2.76853351072297      0.02100447170449
  H           4.86024221566080      1.04093643887711      2.23449816062450
  H           5.18349061287716      0.74597951391430      0.50658195922305
  H           3.82223992695868     -1.13098848828219      2.51402475298269
  H           5.07567437273111     -1.55066563080099      1.31618155774540
