# Supplementary material for: Bro̷nsted Acid-Catalyzed Reduction of Furans
Source: J Am Chem Soc. 2025 Feb 19;147(9):7932–8. doi: 10.1021/jacs.4c18485 (PMC11887439; doi:10.1021/jacs.4c18485)
Supplement: Supplementary file 2 — ja4c18485_si_002.zip [file ja4c18485_si_002.zip › AllCoordinates/23-Dimethyl-Furan/Product_Dia/SP/calc.mpi8.out]

! Job execution by suborca V 10.00 !
Job started from head1.mpi-muelheim.mpg.de, running /hsnfs/software/orca/orca_stable_directory/orca_stable_20240817/orca on xe30th87.mpi-muelheim.mpg.de in /usr/scratch/frank/calc__9282469 (/bin/ksh)
Job execution start: Sat Aug 17 15:57:19 CEST 2024
Shared library path: /hsnfs/software/openmpi-4.1.0/lib:/hsnfs/software/orca/orca_stable_directory/orca_stable_20240817:/hsnfs/software/themis/llvm-14.0.1/lib::/hsnfs/software/cfour-2.1/lib:/hsnfs/software/orca/orca_stable:/usr/users/openmpi-2.0.4/lib:/opt/intel/lib/intel64:/opt/intel/mkl/lib/intel64
SLURM Job ID is: 9282469
SLURM_JOB_NODELIST: xe30th87
Maxcore enforced by SLURM: 9600 MB per core
Expanded nodelist (1 nodes):
xe30th87

                                 *****************
                                 * O   R   C   A *
                                 *****************

                                            #,                                       
                                            ###                                      
                                            ####                                     
                                            #####                                    
                                            ######                                   
                                           ########,                                 
                                     ,,################,,,,,                         
                               ,,#################################,,                 
                          ,,##########################################,,             
                       ,#########################################, ''#####,          
                    ,#############################################,,   '####,        
                  ,##################################################,,,,####,       
                ,###########''''           ''''###############################       
              ,#####''   ,,,,##########,,,,          '''####'''          '####       
            ,##' ,,,,###########################,,,                        '##       
           ' ,,###''''                  '''############,,,                           
         ,,##''                                '''############,,,,        ,,,,,,###''
      ,#''                                            '''#######################'''  
     '                                                          ''''####''''         
             ,#######,   #######,   ,#######,      ##                                
            ,#'     '#,  ##    ##  ,#'     '#,    #''#        ,####,   ,####,        
            ##       ##  ##   ,#'  ##            #'  '#       #'       #'  '#        
            ##       ##  #######   ##           ,######,      #####,   #    #        
            '#,     ,#'  ##    ##  '#,     ,#' ,#      #,     #,   #   #,  ,#        
             '#######'   ##     ##  '#######'  #'      '#     '####' # '####'        


                #########################################################
                #                        -***-                          #
                #          Department of theory and spectroscopy        #
                #                                                       #
                #                      Frank Neese                      #
                #                                                       #
                #     Directorship, Architecture, Infrastructure        #
                #                    SHARK, DRIVERS                     #
                #        Core code/Algorithms in most modules           #
                #                                                       #
                #        Max Planck Institute fuer Kohlenforschung      #
                #                Kaiser Wilhelm Platz 1                 #
                #                 D-45470 Muelheim/Ruhr                 #
                #                      Germany                          #
                #                                                       #
                #                  All rights reserved                  #
                #                        -***-                          #
                #########################################################


                         Program Version 6.0.x  -   STABLE   -
                                (GIT: $c601ac21$)
                ($2024-08-14 11:52:48 +0200 $)

                         (BUILD: $Sat 17 Aug 2024 01:11:30 AM CEST$)


 With contributions from (in alphabetic order):
   Daniel Aravena         : Magnetic Suceptibility
   Michael Atanasov       : Ab Initio Ligand Field Theory (pilot matlab implementation)
   Alexander A. Auer      : GIAO ZORA, VPT2 properties, NMR spectrum
   Ute Becker             : All parallelization in ORCA, NUMFREQ, NUMCALC
   Giovanni Bistoni       : ED, misc. LED, open-shell LED, HFLD
   Martin Brehm           : Molecular dynamics
   Dmytro Bykov           : pre 5.0 version of the SCF Hessian
   Marcos Casanova-Páez   : Triplet and SCS-CIS(D). UHF-(DLPNO)-IP/EA/STEOM-CCSD. UHF-CVS-IP/STEOM-CCSD
   Vijay G. Chilkuri      : MRCI spin determinant printing, contributions to CSF-ICE
   Pauline Colinet        : FMM embedding
   Dipayan Datta          : RHF DLPNO-CCSD density
   Achintya Kumar Dutta   : EOM-CC, STEOM-CC
   Nicolas Foglia         : Exact transition moments, OPA infrastructure, MCD improvements
   Dmitry Ganyushin       : Spin-Orbit,Spin-Spin,Magnetic field MRCI
   Miquel Garcia          : C-PCM and meta-GGA Hessian, CCSD/C-PCM, Gaussian charge scheme
   Tiago L. C. Gouveia    : GS-ROHF, GS-ROCIS
   Yang Guo               : DLPNO-NEVPT2, F12-NEVPT2, CIM, IAO-localization
   Andreas Hansen         : Spin unrestricted coupled pair/coupled cluster methods
   Ingolf Harden          : AUTO-CI MPn and infrastructure 
   Benjamin Helmich-Paris : MC-RPA, TRAH-(SCF,CASSCF), AVAS, COSX integrals, SCF dyn. polar.
   Lee Huntington         : MR-EOM, pCC
   Robert Izsak           : Overlap fitted RIJCOSX, COSX-SCS-MP3, EOM
   Riya Kayal             : Wick's Theorem for AUTO-CI, AUTO-CI UHF-CCSDT
   Emily Kempfer          : AUTO-CI, RHF CISDT and CCSDT
   Christian Kollmar      : KDIIS, OOCD, Brueckner-CCSD(T), CCSD density, CASPT2, CASPT2-K, improved NEVPT2
   Axel Koslowski         : Symmetry handling
   Simone Kossmann        : Meta GGA functionals, TD-DFT gradient, OOMP2, (MP2 Hessian; deprecated post 5.0)
   Lucas Lang             : DCDCAS
   Marvin Lechner         : AUTO-CI (C++ implementation), FIC-MRCC
   Spencer Leger          : CASSCF response
   Dagmar Lenk            : GEPOL surface, SMD, ORCA-2-JSON
   Dimitrios Liakos       : Extrapolation schemes; Compound Job, initial MDCI parallelization
   Dimitrios Manganas     : Further ROCIS development; embedding schemes. LFT, Crystal Embedding
   Dimitrios Pantazis     : SARC Basis sets
   Anastasios Papadopoulos: AUTO-CI, single reference methods and gradients
   Taras Petrenko         : pre 6.0 DFT Hessian and TD-DFT gradient, (ASA, deprecated), ECA, 1-Electron XAS/XES, NRVS
   Peter Pinski           : DLPNO-MP2, DLPNO-MP2 Gradient
   Christoph Reimann      : Effective Core Potentials
   Marius Retegan         : Local ZFS, SOC
   Christoph Riplinger    : Optimizer, TS searches, QM/MM, DLPNO-CCSD(T), (RO)-DLPNO pert. Triples
   Michael Roemelt        : Original ROCIS implementation
   Masaaki Saitow         : Open-shell DLPNO-CCSD energy and density
   Barbara Sandhoefer     : DKH picture change effects
   Kantharuban Sivalingam : CASSCF convergence/infrastructure, NEVPT2 and variants, FIC-MRCI
   Bernardo de Souza      : ESD, SOC TD-DFT
   Georgi Stoychev        : AutoAux, RI-MP2 NMR, DLPNO-MP2 response, X2C
   Van Anh Tran           : RI-MP2 g-tensors
   Willem Van den Heuvel  : Paramagnetic NMR
   Zikuan Wang            : NOTCH, Electric field optimization 
   Frank Wennmohs         : Technical directorship and infrastructure
   Hang Xu                : AUTO-CI-Response properties 


 We gratefully acknowledge several colleagues who have allowed us to
 interface, adapt or use parts of their codes:
   Stefan Grimme, W. Hujo, H. Kruse, P. Pracht,  : VdW corrections, initial TS optimization,
                  C. Bannwarth, S. Ehlert,         DFT functionals, gCP, sTDA/sTD-DF
                  L. Wittmann, M. Mueller
   Ed Valeev, F. Pavosevic, A. Kumar             : LibInt (2-el integral package), F12 methods
   Garnet Chan, S. Sharma, J. Yang, R. Olivares  : DMRG
   Ulf Ekstrom                                   : XCFun DFT Library
   Mihaly Kallay                                 : mrcc  (arbitrary order and MRCC methods)
   Frank Weinhold                                : gennbo (NPA and NBO analysis)
   Simon Mueller                                 : openCOSMO-RS
   Christopher J. Cramer and Donald G. Truhlar   : smd solvation model
   Lars Goerigk                                  : TD-DFT with DH, B97 family of functionals
   V. Asgeirsson, H. Jonsson                     : NEB implementation
   FAccTs GmbH                                   : IRC, NEB, NEB-TS, DLPNO-Multilevel, CI-OPT
                                                   MM, QMMM, 2- and 3-layer-ONIOM, Crystal-QMMM,
                                                   LR-CPCM, SF, NACMEs, symmetry and pop. for TD-DFT,
                                                   nearIR, NL-DFT gradient (VV10), updates on ESD,
                                                   ML-optimized integration grids, MBIS, APM,
                                                   GOAT, DOCKER, SOLVATOR, interface openCOSMO-RS
   S Lehtola, MJT Oliveira, MAL Marques          : LibXC Library
   Liviu Ungur et al                             : ANISO software


 Your calculation uses the libint2 library for the computation of 2-el integrals
 For citations please refer to: http://libint.valeyev.net

 Your ORCA version has been built with support for libXC version: 6.2.2
 For citations please refer to: https://libxc.gitlab.io

 This ORCA versions uses:
   CBLAS   interface :  Fast vector & matrix operations
   LAPACKE interface :  Fast linear algebra routines
   SCALAPACK package :  Parallel linear algebra routines
   Shared memory     :  Shared parallel matrices
   BLAS/LAPACK       :  OpenBLAS 0.3.26  USE64BITINT DYNAMIC_ARCH NO_AFFINITY Haswell SINGLE_THREADED
        Core in use  :  Haswell
   Copyright (c) 2011-2014, The OpenBLAS Project


NOTE: MaxCore=8000 MB was set to SCF,MP2,MDCI,CIPSI,MRCI and CIS
      => If you want to overwrite this, your respective input block should be placed after the MaxCore statement


***************************************
The coordinates will be read from file: calc.xyz
***************************************


================================================================================

----- Orbital basis set information -----
Your calculation utilizes the basis: def2-TZVPP
   F. Weigend and R. Ahlrichs, Phys. Chem. Chem. Phys. 7, 3297 (2005).

----- AuxC basis set information -----
Your calculation utilizes the auxiliary basis: def2-TZVPP/C
  H-La, Hf-Rn : A. Hellweg, C. Hattig, S. Hofener and W. Klopper, Theor. Chem. Acc. 117, 587 (2007).
        Ce-Lu : J. Chmela and M. E. Harding, Mol. Phys. (2018).

================================================================================
                                        WARNINGS
                       Please study these warnings very carefully!
================================================================================

WARNING: Old DensityContainer found on disk!
         Will remove this file - 
         If you want to keep old densities, please start your calculation with a different basename. 


WARNING: Post HF methods need fully converged wavefunctions
  ===> : Setting SCFConvForced true
         You can overwrite this default with %scf ConvForced false 


WARNING: MDCI localization with Augmented Hessian Foster-Boys
  ===> : Switching off randomization!

================================================================================
                                       INPUT FILE
================================================================================
NAME = calc.inp
|  1> ! DLPNO-CCSD(T) def2-TZVPP def2-TZVPP/C
|  2> 
|  3> %cpcm
|  4> epsilon 16.7                    # Dielectric constant
|  5> refrac 1.275
|  6> SURFACETYPE VDW_GAUSSIAN
|  7> end
|  8> 
|  9> 
| 10> 
| 11> %PAL NPROCS 8 END
| 12> 
| 13> %maxcore 8000
| 14> 
| 15> * xyzfile 0 1 calc.xyz 
| 16> 
| 17>                          ****END OF INPUT****
================================================================================

                       ****************************
                       * Single Point Calculation *
                       ****************************

---------------------------------
CARTESIAN COORDINATES (ANGSTROEM)
---------------------------------
  C      2.891930    0.092680   -1.453568
  C      2.566222   -0.050713    0.026097
  H      1.474868   -0.165413    0.140450
  C      3.078925    1.089043    0.931748
  H      2.453899    1.081471    1.840833
  C      3.047595    2.489490    0.335117
  C      4.465401    0.570077    1.323279
  C      4.193334   -0.918143    1.494729
  O      3.189718   -1.243330    0.532129
  H      3.965074    0.275670   -1.609530
  H      2.325257    0.917655   -1.908457
  H      2.624311   -0.836411   -1.976050
  H      3.708040    2.568902   -0.540307
  H      3.383676    3.229513    1.076147
  H      2.030465    2.768534    0.021004
  H      4.860242    1.040936    2.234498
  H      5.183491    0.745980    0.506582
  H      3.822240   -1.130988    2.514025
  H      5.075674   -1.550666    1.316182

----------------------------
CARTESIAN COORDINATES (A.U.)
----------------------------
  NO LB      ZA    FRAG     MASS         X           Y           Z
   0 C     6.0000    0    12.011    5.464956    0.175140   -2.746846
   1 C     6.0000    0    12.011    4.849456   -0.095833    0.049316
   2 H     1.0000    0     1.008    2.787097   -0.312585    0.265412
   3 C     6.0000    0    12.011    5.818324    2.057993    1.760748
   4 H     1.0000    0     1.008    4.637196    2.043684    3.478670
   5 C     6.0000    0    12.011    5.759120    4.704455    0.633280
   6 C     6.0000    0    12.011    8.438385    1.077289    2.500634
   7 C     6.0000    0    12.011    7.924253   -1.735039    2.824629
   8 O     8.0000    0    15.999    6.027693   -2.349553    1.005578
   9 H     1.0000    0     1.008    7.492904    0.520942   -3.041572
  10 H     1.0000    0     1.008    4.394098    1.734116   -3.606461
  11 H     1.0000    0     1.008    4.959229   -1.580588   -3.734194
  12 H     1.0000    0     1.008    7.007180    4.854521   -1.021032
  13 H     1.0000    0     1.008    6.394221    6.102895    2.033623
  14 H     1.0000    0     1.008    3.837023    5.231770    0.039693
  15 H     1.0000    0     1.008    9.184527    1.967085    4.222590
  16 H     1.0000    0     1.008    9.795378    1.409697    0.957301
  17 H     1.0000    0     1.008    7.222987   -2.137259    4.750818
  18 H     1.0000    0     1.008    9.591635   -2.930333    2.487223

--------------------------------
INTERNAL COORDINATES (ANGSTROEM)
--------------------------------
 C      0   0   0     0.000000000000     0.00000000     0.00000000
 C      1   0   0     1.521859396228     0.00000000     0.00000000
 H      2   1   0     1.103306366330   108.80018868     0.00000000
 C      2   1   3     1.543408836771   115.45754589   235.58599129
 H      4   2   1     1.103245366430   106.87309809   157.50585361
 C      4   2   1     1.522564461915   116.26127146    36.19509823
 C      4   2   1     1.531319321426   101.56802999   269.96426310
 C      7   4   2     1.522568212605   101.43520143   321.82275930
 O      8   7   4     1.428142686303   105.79736226    33.61532323
 H      1   2   3     1.099748788562   111.24795874   176.28480188
 H      1   2   3     1.099374784222   111.26526123    55.01219128
 H      1   2   3     1.099008065715   109.29676322   295.59489474
 H      6   4   2     1.099482260818   111.47388986   296.80254478
 H      6   4   2     1.099867579771   110.39953154   177.12132292
 H      6   4   2     1.100492962549   111.35165532    57.53325247
 H      7   4   2     1.099058439600   113.08302935   200.60584422
 H      7   4   2     1.101629652694   110.27476693    79.33618697
 H      8   7   4     1.105430883331   110.61090459   274.54679246
 H      8   7   4     1.100222052264   113.60057440   152.97248861

---------------------------
INTERNAL COORDINATES (A.U.)
---------------------------
 C      0   0   0     0.000000000000     0.00000000     0.00000000
 C      1   0   0     2.875897473206     0.00000000     0.00000000
 H      2   1   0     2.084946874175   108.80018868     0.00000000
 C      2   1   3     2.916620014170   115.45754589   235.58599129
 H      4   2   1     2.084831601070   106.87309809   157.50585361
 C      4   2   1     2.877229854261   116.26127146    36.19509823
 C      4   2   1     2.893774141077   101.56802999   269.96426310
 C      7   4   2     2.877236942038   101.43520143   321.82275930
 O      8   7   4     2.698798557274   105.79736226    33.61532323
 H      1   2   3     2.078224026495   111.24795874   176.28480188
 H      1   2   3     2.077517260718   111.26526123    55.01219128
 H      1   2   3     2.076824263171   109.29676322   295.59489474
 H      6   4   2     2.077720362050   111.47388986   296.80254478
 H      6   4   2     2.078448509345   110.39953154   177.12132292
 H      6   4   2     2.079630311525   111.35165532    57.53325247
 H      7   4   2     2.076919456018   113.08302935   200.60584422
 H      7   4   2     2.081778344599   110.27476693    79.33618697
 H      8   7   4     2.088961629475   110.61090459   274.54679246
 H      8   7   4     2.079118365279   113.60057440   152.97248861

---------------------
BASIS SET INFORMATION
---------------------
There are 3 groups of distinct atoms

 Group   1 Type C   : 11s6p2d1f contracted to 5s3p2d1f pattern {62111/411/11/1}
 Group   2 Type H   : 5s2p1d contracted to 3s2p1d pattern {311/11/1}
 Group   3 Type O   : 11s6p2d1f contracted to 5s3p2d1f pattern {62111/411/11/1}

Atom   0C    basis set group =>   1
Atom   1C    basis set group =>   1
Atom   2H    basis set group =>   2
Atom   3C    basis set group =>   1
Atom   4H    basis set group =>   2
Atom   5C    basis set group =>   1
Atom   6C    basis set group =>   1
Atom   7C    basis set group =>   1
Atom   8O    basis set group =>   3
Atom   9H    basis set group =>   2
Atom  10H    basis set group =>   2
Atom  11H    basis set group =>   2
Atom  12H    basis set group =>   2
Atom  13H    basis set group =>   2
Atom  14H    basis set group =>   2
Atom  15H    basis set group =>   2
Atom  16H    basis set group =>   2
Atom  17H    basis set group =>   2
Atom  18H    basis set group =>   2
---------------------------------
AUXILIARY/C BASIS SET INFORMATION
---------------------------------
There are 3 groups of distinct atoms

 Group   1 Type C   : 8s6p5d3f1g contracted to 8s6p4d3f1g pattern {11111111/111111/2111/111/1}
 Group   2 Type H   : 4s3p2d1f contracted to 4s3p2d1f pattern {1111/111/11/1}
 Group   3 Type O   : 8s6p5d3f1g contracted to 8s6p4d3f1g pattern {11111111/111111/2111/111/1}

Atom   0C    basis set group =>   1
Atom   1C    basis set group =>   1
Atom   2H    basis set group =>   2
Atom   3C    basis set group =>   1
Atom   4H    basis set group =>   2
Atom   5C    basis set group =>   1
Atom   6C    basis set group =>   1
Atom   7C    basis set group =>   1
Atom   8O    basis set group =>   3
Atom   9H    basis set group =>   2
Atom  10H    basis set group =>   2
Atom  11H    basis set group =>   2
Atom  12H    basis set group =>   2
Atom  13H    basis set group =>   2
Atom  14H    basis set group =>   2
Atom  15H    basis set group =>   2
Atom  16H    basis set group =>   2
Atom  17H    basis set group =>   2
Atom  18H    basis set group =>   2

Checking for AutoStart:
The File: calc.gbw exists
Trying to determine its content:
     ... Fine, the file contains calculation information
     ... Fine, the calculation information was read
     ... Fine, the file contains a basis set
     ... Fine, the basis set was read
     ... Fine, the file contains a geometry
     ... Fine, the geometry was read
     ... Fine, the file contains a set of orbitals
     ... Fine, the orbitals can be read
     => possible old guess file was deleted
     => GBW file was renamed to GES file
     => GES file is set as startup file
     => Guess is set to MORead
     ... now leaving AutoStart


           ************************************************************
           *        Program running with 8 parallel MPI-processes     *
           *              working on a common directory               *
           ************************************************************
------------------------------------------------------------------------------
                             ORCA STARTUP CALCULATIONS
------------------------------------------------------------------------------
------------------------------------------------------------------------------
                   ___                                                        
                  /   \      - P O W E R E D   B Y -                         
                 /     \                                                     
                 |  |  |   _    _      __       _____    __    __             
                 |  |  |  | |  | |    /  \     |  _  \  |  |  /  |          
                  \  \/   | |  | |   /    \    | | | |  |  | /  /          
                 / \  \   | |__| |  /  /\  \   | |_| |  |  |/  /          
                |  |  |   |  __  | /  /__\  \  |    /   |      \           
                |  |  |   | |  | | |   __   |  |    \   |  |\   \          
                \     /   | |  | | |  |  |  |  | |\  \  |  | \   \       
                 \___/    |_|  |_| |__|  |__|  |_| \__\ |__|  \__/        
                                                                              
                      - O R C A' S   B I G   F R I E N D -                    
                                      &                                       
                       - I N T E G R A L  F E E D E R -                       
                                                                              
 v1 FN, 2020, v2 2021, v3 2022-2024                                           
------------------------------------------------------------------------------


----------------------
SHARK INTEGRAL PACKAGE
----------------------

Number of atoms                             ...     19
Number of basis functions                   ...    385
Number of shells                            ...    149
Maximum angular momentum                    ...      3
Integral batch strategy                     ... SHARK/LIBINT Hybrid
RI-J (if used) integral strategy            ... SPLIT-RIJ (Revised 2003 algorithm where possible)
Printlevel                                  ...      1
Contraction scheme used                     ... SEGMENTED contraction
Prescreening option                         ... SCHWARTZ
   Thresh                                   ... 1.000e-10
   Tcut                                     ... 1.000e-11
   Tpresel                                  ... 1.000e-11 
Coulomb Range Separation                    ... NOT USED
Exchange Range Separation                   ... NOT USED
Multipole approximations                    ... NOT USED
Finite Nucleus Model                        ... NOT USED
CABS basis                                  ... NOT available
Auxiliary Coulomb fitting basis             ... NOT available
Auxiliary J/K fitting basis                 ... NOT available
Auxiliary Correlation fitting basis         ... AVAILABLE
   # of basis functions in Aux-C            ...    892
   # of shells in Aux-C                     ...    274
   Maximum angular momentum in Aux-C        ...      4
Auxiliary 'external' fitting basis          ... NOT available

Checking pre-screening integrals            ... done (  0.0 sec) Dimension = 149
Check shell pair data                       ... done (  0.0 sec)
Shell pair information
Shell pair cut-off parameter TPreSel        ...   1.0e-11
Total number of shell pairs                 ...     11175
Shell pairs after pre-screening             ...     10376
Total number of primitive shell pairs       ...     28156
Primitive shell pairs kept                  ...     20717
          la=0 lb=0:   2345 shell pairs
          la=1 lb=0:   2979 shell pairs
          la=1 lb=1:    978 shell pairs
          la=2 lb=0:   1676 shell pairs
          la=2 lb=1:   1082 shell pairs
          la=2 lb=2:    323 shell pairs
          la=3 lb=0:    481 shell pairs
          la=3 lb=1:    306 shell pairs
          la=3 lb=2:    178 shell pairs
          la=3 lb=3:     28 shell pairs

Calculating one electron integrals          ... done (  0.0 sec)
Calculating RI/C V-Matrix + Cholesky decomp.... done (  0.0 sec)
Calculating Nuclear repulsion               ... done (  0.0 sec) ENN=    335.299028149815 Eh

Diagonalization of the overlap matrix:
Smallest eigenvalue                        ... 7.167e-05
Time for diagonalization                   ...    0.020 sec
Threshold for overlap eigenvalues          ... 1.000e-07
Number of eigenvalues below threshold      ... 0
Time for construction of square roots      ...    0.010 sec
Total time needed                          ...    0.031 sec

-------------------
DFT GRID GENERATION
-------------------

General Integration Accuracy     IntAcc      ... 4.388
Radial Grid Type                 RadialGrid  ... OptM3 with GC (2021)
Angular Grid (max. ang.)         AngularGrid ... 4 (Lebedev-302)
Angular grid pruning method      GridPruning ... 4 (adaptive)
Weight generation scheme         WeightScheme... mBecke (2022)
Basis function cutoff            BFCut       ... 1.0000e-10
Integration weight cutoff        WCut        ... 1.0000e-14
Partially contracted basis set               ... off
Rotationally invariant grid construction     ... off
Angular grids for H and He will be reduced by one unit

Total number of grid points                  ...    80302
Total number of batches                      ...     1265
Average number of points per batch           ...       63
Average number of grid points per atom       ...     4226
Initializing property integral containers    ... done (  0.0 sec)

SHARK setup successfully completed in   0.7 seconds

Maximum memory used throughout the entire STARTUP-calculation: 31.6 MB


           ************************************************************
           *        Program running with 8 parallel MPI-processes     *
           *              working on a common directory               *
           ************************************************************
-------------------------------------------------------------------------------
                                 ORCA GUESS
                   Start orbitals & Density for SCF / CASSCF
-------------------------------------------------------------------------------

------------
SCF SETTINGS
------------
Hamiltonian:
 Ab initio Hamiltonian  Method          .... Hartree-Fock(GTOs)


General Settings:
 Integral files         IntName         .... calc
 Hartree-Fock type      HFTyp           .... RHF
 Total Charge           Charge          ....    0
 Multiplicity           Mult            ....    1
 Number of Electrons    NEL             ....   56
 Basis Dimension        Dim             ....  385
 Nuclear Repulsion      ENuc            ....    335.2990281498 Eh

Convergence Acceleration:
 AO-DIIS                CNVDIIS         .... on
   Start iteration      DIISMaxIt       ....    12
   Startup error        DIISStart       ....  0.200000
   # of expansion vecs  DIISMaxEq       ....     5
   Bias factor          DIISBfac        ....   1.050
   Max. coefficient     DIISMaxC        ....  10.000
 MO-DIIS                CNVKDIIS        .... off
 Trust-Rad. Augm. Hess. CNVTRAH         .... auto
   Auto Start mean grad. ratio tolernc. ....  1.125000
   Auto Start start iteration           ....     1
   Auto Start num. interpolation iter.  ....    10
   Max. Number of Micro iterations      ....    24
   Max. Number of Macro iterations      .... Maxiter - #DIIS iter
   Number of Davidson start vectors     ....     2
   Converg. threshold    (grad. norm)   ....   5.000e-05
   Grad. Scal. Fac. for Micro threshold ....   0.100
   Minimum threshold for Micro iter.    ....   1.000e-02
   NR start threshold (gradient norm)   ....   1.000e-04
   Initial trust radius                 ....   0.400
   Minimum AH scaling param. (alpha)    ....   1.000
   Maximum AH scaling param. (alpha)    .... 1000.000
   Quad. conv. algorithm                .... NR
   White noise on init. David. guess    .... on
   Maximum white noise                  ....   0.010
   Pseudo random numbers                .... off
   Inactive MOs                         .... canonical
   Orbital update algorithm             .... Taylor
   Preconditioner                       .... Diag
   Full preconditioner red. dimension   ....   250
 SOSCF                  CNVSOSCF        .... on
   Start iteration      SOSCFMaxIt      ....   150
   Startup grad/error   SOSCFStart      ....  0.003300
   Hessian update       SOSCFHessUp     .... L-BFGS
 Level Shifting         CNVShift        .... on
   Level shift para.    LevelShift      ....    0.2500
   Turn off err/grad.   ShiftErr        ....    0.0010
 Zerner damping         CNVZerner       .... off
 Static damping         CNVDamp         .... on
   Fraction old density DampFac         ....    0.7000
   Max. Damping (<1)    DampMax         ....    0.9800
   Min. Damping (>=0)   DampMin         ....    0.0000
   Turn off err/grad.   DampErr         ....    0.1000

SCF Procedure:
 Maximum # iterations   MaxIter         ....   125
 SCF integral mode      SCFMode         .... Direct
   Integral package                     .... SHARK and LIBINT hybrid scheme
 Reset frequency        DirectResetFreq ....    20
 Integral Threshold     Thresh          ....  1.000e-10 Eh
 Primitive CutOff       TCut            ....  1.000e-11 Eh

Convergence Tolerance:
 Convergence Check Mode ConvCheckMode   .... Total+1el-Energy
 Convergence forced     ConvForced      .... 1
 Energy Change          TolE            ....  1.000e-06 Eh
 1-El. energy change                    ....  1.000e-03 Eh
 Orbital Gradient       TolG            ....  5.000e-05
 Orbital Rotation angle TolX            ....  5.000e-05
 DIIS Error             TolErr          ....  1.000e-06

---------------------
INITIAL GUESS: MOREAD
---------------------
Guess MOs are being read from file: calc.ges
Input Geometry matches current geometry (good)
Input basis set matches current basis set (good)
Occupation numbers will be reassigned to an Aufbau configuration
MOs were renormalized
MOs were reorthogonalized (Cholesky)
                      ------------------
                      INITIAL GUESS DONE (   0.1 sec)
                      ------------------
             **** ENERGY FILE WAS UPDATED (calc.en.tmp) ****
Finished Guess after   0.2 sec
Maximum memory used throughout the entire GUESS-calculation: 22.6 MB


           ************************************************************
           *        Program running with 8 parallel MPI-processes     *
           *              working on a common directory               *
           ************************************************************

-------------------------------------------------------------------------------------------
                                      ORCA LEAN-SCF
                              memory conserving SCF solver
-------------------------------------------------------------------------------------------

--------------------
CPCM SOLVATION MODEL
--------------------
CPCM parameters:
  Epsilon                                         ...      16.7000
  Refrac                                          ...       1.2750
  Rsolv                                           ...       1.3000
  Surface type                                    ... GAUSSIAN VDW
  Discretization scheme                           ... Constant charge density
    Threshold for H atoms                         ...       5.0000 (charges/Ang^2)
    Threshold for non-H atoms                     ...       5.0000 (charges/Ang^2)
  Epsilon function type                           ...         CPCM
Solvent:                                          ... CUSTOM
Radii:
  Scheme                                          ... Element-dependent radii
  Radius for C  used is    3.8550 Bohr (=   2.0400 Ang.)
  Radius for H  used is    2.4944 Bohr (=   1.3200 Ang.)
  Radius for O  used is    3.4469 Bohr (=   1.8240 Ang.)
Calculating surface                               ...        done! (  0.0s)
Cavity surface points                             ...         1572
Cavity Volume                                     ...     956.7498
Cavity Surface-area                               ...     550.2143
Calculating surface distance matrix               ...        done! (  0.0s)
Performing Cholesky decomposition & store         ...        done! (  0.1s)
Overall time for CPCM initialization              ...                 0.1s

----------------------------------------D-I-I-S--------------------------------------------
Iteration    Energy (Eh)           Delta-E    RMSDP     MaxDP     DIISErr   Damp  Time(sec)
-------------------------------------------------------------------------------------------
               ***  Starting incremental Fock matrix formation  ***
                              *** Initializing SOSCF ***
---------------------------------------S-O-S-C-F--------------------------------------
Iteration    Energy (Eh)           Delta-E    RMSDP     MaxDP     MaxGrad    Time(sec)
--------------------------------------------------------------------------------------
    1    -309.1718191880316340     0.00e+00  2.59e-05  1.06e-03  3.97e-05     7.9
               *** Restarting incremental Fock matrix formation ***
    2    -309.1718230723287775    -3.88e-06  1.69e-05  7.89e-04  7.78e-05     7.7
    3    -309.1718238962457121    -8.24e-07  1.04e-05  5.15e-04  3.84e-05     5.5
                 **** Energy Check signals convergence ****

               *****************************************************
               *                     SUCCESS                       *
               *           SCF CONVERGED AFTER   3 CYCLES          *
               *****************************************************

             **** ENERGY FILE WAS UPDATED (calc.en.tmp) ****

----------------
TOTAL SCF ENERGY
----------------

Total Energy       :       -309.17182389624571 Eh           -8412.99304 eV

Components:
Nuclear Repulsion  :        335.29902814981455 Eh            9123.95041 eV
Electronic Energy  :       -644.46418197735557 Eh          -17536.76194 eV
One Electron Energy:      -1084.34622940968120 Eh          -29506.56099 eV
Two Electron Energy:        439.88204743232563 Eh           11969.79904 eV
CPCM Dielectric    :         -0.00667006870465 Eh              -0.18150 eV

Virial components:
Potential Energy   :       -617.88520908721523 Eh          -16813.51132 eV
Kinetic Energy     :        308.71338519096952 Eh            8400.51829 eV
Virial Ratio       :          2.00148499782409

CPCM Solvation Model Properties:
Surface-charge          :         -0.02608663485009
Corrected charge        :         -0.00000000000000
Outlying charge corr.   :          0.00005026697612 Eh               0.00137 eV
Free-energy (cav+disp)  :  This term is not implemented in the current solvation scheme

---------------
SCF CONVERGENCE
---------------

  Last Energy change         ...    8.2392e-07  Tolerance :   1.0000e-06
  Last MAX-Density change    ...    5.1520e-04  Tolerance :   1.0000e-05
  Last RMS-Density change    ...    1.0353e-05  Tolerance :   1.0000e-06
  Last DIIS Error            ...    6.8718e-04  Tolerance :   1.0000e-06
  Last Orbital Gradient      ...    3.8375e-05  Tolerance :   5.0000e-05
  Last Orbital Rotation      ...    9.2048e-05  Tolerance :   5.0000e-05


----------------
ORBITAL ENERGIES
----------------

  NO   OCC          E(Eh)            E(eV) 
   0   2.0000     -20.544785      -559.0520 
   1   2.0000     -11.269884      -306.6691 
   2   2.0000     -11.265344      -306.5456 
   3   2.0000     -11.222153      -305.3703 
   4   2.0000     -11.214235      -305.1548 
   5   2.0000     -11.211165      -305.0713 
   6   2.0000     -11.207184      -304.9630 
   7   2.0000      -1.367228       -37.2042 
   8   2.0000      -1.078115       -29.3370 
   9   2.0000      -1.020998       -27.7828 
  10   2.0000      -0.949167       -25.8282 
  11   2.0000      -0.886356       -24.1190 
  12   2.0000      -0.800165       -21.7736 
  13   2.0000      -0.747046       -20.3282 
  14   2.0000      -0.681755       -18.5515 
  15   2.0000      -0.644497       -17.5377 
  16   2.0000      -0.616779       -16.7834 
  17   2.0000      -0.589042       -16.0286 
  18   2.0000      -0.564256       -15.3542 
  19   2.0000      -0.549671       -14.9573 
  20   2.0000      -0.532455       -14.4888 
  21   2.0000      -0.527194       -14.3457 
  22   2.0000      -0.511738       -13.9251 
  23   2.0000      -0.486766       -13.2456 
  24   2.0000      -0.468153       -12.7391 
  25   2.0000      -0.450230       -12.2514 
  26   2.0000      -0.434156       -11.8140 
  27   2.0000      -0.405986       -11.0474 
  28   0.0000       0.140530         3.8240 
  29   0.0000       0.161824         4.4035 
  30   0.0000       0.170205         4.6315 
  31   0.0000       0.184809         5.0289 
  32   0.0000       0.205916         5.6033 
  33   0.0000       0.212078         5.7709 
  34   0.0000       0.219093         5.9618 
  35   0.0000       0.228646         6.2218 
  36   0.0000       0.238602         6.4927 
  37   0.0000       0.242860         6.6086 
  38   0.0000       0.256240         6.9727 
*Only the first 10 virtual orbitals were printed.

                    ********************************
                    * MULLIKEN POPULATION ANALYSIS *
                    ********************************

-----------------------
MULLIKEN ATOMIC CHARGES
-----------------------
   0 C :   -0.254499
   1 C :    0.253520
   2 H :    0.046269
   3 C :    0.069015
   4 H :    0.047098
   5 C :   -0.258679
   6 C :   -0.154711
   7 C :    0.133828
   8 O :   -0.489282
   9 H :    0.058703
  10 H :    0.060961
  11 H :    0.071322
  12 H :    0.059189
  13 H :    0.074982
  14 H :    0.073579
  15 H :    0.065305
  16 H :    0.050559
  17 H :    0.041029
  18 H :    0.051810
Sum of atomic charges:   -0.0000000

--------------------------------
MULLIKEN REDUCED ORBITAL CHARGES
--------------------------------
  0 C s       :     3.154715  s :     3.154715
      pz      :     0.933812  p :     3.010243
      px      :     1.026258
      py      :     1.050173
      dz2     :     0.019740  d :     0.085338
      dxz     :     0.012944
      dyz     :     0.020741
      dx2y2   :     0.019349
      dxy     :     0.012564
      f0      :     0.001383  f :     0.004202
      f+1     :     0.000822
      f-1     :     0.000731
      f+2     :     0.000361
      f-2     :     0.000249
      f+3     :     0.000503
      f-3     :     0.000152

  1 C s       :     3.042209  s :     3.042209
      pz      :     0.868053  p :     2.512146
      px      :     0.933263
      py      :     0.710830
      dz2     :     0.044186  d :     0.178686
      dxz     :     0.019953
      dyz     :     0.043290
      dx2y2   :     0.043106
      dxy     :     0.028150
      f0      :     0.001857  f :     0.013439
      f+1     :     0.001516
      f-1     :     0.002632
      f+2     :     0.001626
      f-2     :     0.001821
      f+3     :     0.001989
      f-3     :     0.001998

  2 H s       :     0.915603  s :     0.915603
      pz      :     0.007559  p :     0.035681
      px      :     0.022156
      py      :     0.005967
      dz2     :     0.000277  d :     0.002447
      dxz     :     0.000789
      dyz     :     0.000012
      dx2y2   :     0.000592
      dxy     :     0.000778

  3 C s       :     2.993890  s :     2.993890
      pz      :     0.969388  p :     2.785515
      px      :     0.930140
      py      :     0.885987
      dz2     :     0.021642  d :     0.143007
      dxz     :     0.034653
      dyz     :     0.029306
      dx2y2   :     0.032184
      dxy     :     0.025222
      f0      :     0.000849  f :     0.008573
      f+1     :     0.000849
      f-1     :     0.001188
      f+2     :     0.001680
      f-2     :     0.001038
      f+3     :     0.001401
      f-3     :     0.001568

  4 H s       :     0.907016  s :     0.907016
      pz      :     0.019829  p :     0.043436
      px      :     0.014682
      py      :     0.008925
      dz2     :     0.000697  d :     0.002450
      dxz     :     0.000624
      dyz     :     0.000599
      dx2y2   :     0.000257
      dxy     :     0.000273

  5 C s       :     3.168702  s :     3.168702
      pz      :     1.017626  p :     2.998051
      px      :     1.047046
      py      :     0.933379
      dz2     :     0.012378  d :     0.087767
      dxz     :     0.019643
      dyz     :     0.021405
      dx2y2   :     0.020575
      dxy     :     0.013767
      f0      :     0.000317  f :     0.004159
      f+1     :     0.000413
      f-1     :     0.000655
      f+2     :     0.001000
      f-2     :     0.000451
      f+3     :     0.000653
      f-3     :     0.000669

  6 C s       :     3.110892  s :     3.110892
      pz      :     1.050484  p :     2.928232
      px      :     0.954141
      py      :     0.923607
      dz2     :     0.017309  d :     0.109087
      dxz     :     0.030089
      dyz     :     0.016520
      dx2y2   :     0.025666
      dxy     :     0.019503
      f0      :     0.000584  f :     0.006499
      f+1     :     0.000857
      f-1     :     0.000778
      f+2     :     0.000951
      f-2     :     0.000652
      f+3     :     0.001369
      f-3     :     0.001309

  7 C s       :     3.102513  s :     3.102513
      pz      :     0.841887  p :     2.610001
      px      :     0.834817
      py      :     0.933296
      dz2     :     0.045722  d :     0.142185
      dxz     :     0.021696
      dyz     :     0.019077
      dx2y2   :     0.024685
      dxy     :     0.031005
      f0      :     0.001582  f :     0.011473
      f+1     :     0.002585
      f-1     :     0.000893
      f+2     :     0.001894
      f-2     :     0.001507
      f+3     :     0.001487
      f-3     :     0.001524

  8 O s       :     3.776193  s :     3.776193
      pz      :     1.596170  p :     4.674007
      px      :     1.535868
      py      :     1.541970
      dz2     :     0.005923  d :     0.037157
      dxz     :     0.006845
      dyz     :     0.007214
      dx2y2   :     0.008393
      dxy     :     0.008781
      f0      :     0.000262  f :     0.001925
      f+1     :     0.000357
      f-1     :     0.000143
      f+2     :     0.000336
      f-2     :     0.000379
      f+3     :     0.000266
      f-3     :     0.000181

  9 H s       :     0.900084  s :     0.900084
      pz      :     0.008843  p :     0.039151
      px      :     0.022620
      py      :     0.007688
      dz2     :     0.000243  d :     0.002061
      dxz     :     0.000654
      dyz     :     0.000030
      dx2y2   :     0.000568
      dxy     :     0.000566

 10 H s       :     0.897624  s :     0.897624
      pz      :     0.010997  p :     0.039364
      px      :     0.011980
      py      :     0.016386
      dz2     :     0.000376  d :     0.002051
      dxz     :     0.000245
      dyz     :     0.000466
      dx2y2   :     0.000491
      dxy     :     0.000473

 11 H s       :     0.889473  s :     0.889473
      pz      :     0.010550  p :     0.037152
      px      :     0.008337
      py      :     0.018265
      dz2     :     0.000420  d :     0.002053
      dxz     :     0.000142
      dyz     :     0.000592
      dx2y2   :     0.000453
      dxy     :     0.000446

 12 H s       :     0.899897  s :     0.899897
      pz      :     0.017237  p :     0.038840
      px      :     0.013116
      py      :     0.008487
      dz2     :     0.000543  d :     0.002074
      dxz     :     0.000581
      dyz     :     0.000474
      dx2y2   :     0.000253
      dxy     :     0.000222

 13 H s       :     0.886453  s :     0.886453
      pz      :     0.014380  p :     0.036541
      px      :     0.008678
      py      :     0.013484
      dz2     :     0.000497  d :     0.002023
      dxz     :     0.000328
      dyz     :     0.000534
      dx2y2   :     0.000381
      dxy     :     0.000284

 14 H s       :     0.887294  s :     0.887294
      pz      :     0.008345  p :     0.037117
      px      :     0.020156
      py      :     0.008616
      dz2     :     0.000211  d :     0.002010
      dxz     :     0.000549
      dyz     :     0.000115
      dx2y2   :     0.000582
      dxy     :     0.000553

 15 H s       :     0.891227  s :     0.891227
      pz      :     0.018055  p :     0.041245
      px      :     0.011211
      py      :     0.011978
      dz2     :     0.000626  d :     0.002222
      dxz     :     0.000572
      dyz     :     0.000554
      dx2y2   :     0.000270
      dxy     :     0.000201

 16 H s       :     0.905664  s :     0.905664
      pz      :     0.015946  p :     0.041544
      px      :     0.017499
      py      :     0.008098
      dz2     :     0.000582  d :     0.002234
      dxz     :     0.000583
      dyz     :     0.000392
      dx2y2   :     0.000366
      dxy     :     0.000310

 17 H s       :     0.922871  s :     0.922871
      pz      :     0.018725  p :     0.033841
      px      :     0.006731
      py      :     0.008384
      dz2     :     0.000832  d :     0.002259
      dxz     :     0.000640
      dyz     :     0.000597
      dx2y2   :     0.000088
      dxy     :     0.000103

 18 H s       :     0.911373  s :     0.911373
      pz      :     0.006132  p :     0.034556
      px      :     0.014355
      py      :     0.014069
      dz2     :     0.000246  d :     0.002260
      dxz     :     0.000486
      dyz     :     0.000169
      dx2y2   :     0.000740
      dxy     :     0.000619


                     *******************************
                     * LOEWDIN POPULATION ANALYSIS *
                     *******************************

----------------------
LOEWDIN ATOMIC CHARGES
----------------------
   0 C :    0.007576
   1 C :   -0.140287
   2 H :    0.016283
   3 C :   -0.080678
   4 H :    0.027309
   5 C :    0.013972
   6 C :   -0.011726
   7 C :   -0.084059
   8 O :    0.126711
   9 H :    0.011054
  10 H :    0.013584
  11 H :    0.010493
  12 H :    0.012521
  13 H :    0.012887
  14 H :    0.012957
  15 H :    0.018192
  16 H :    0.018257
  17 H :    0.007192
  18 H :    0.007760

-------------------------------
LOEWDIN REDUCED ORBITAL CHARGES
-------------------------------
  0 C s       :     2.707126  s :     2.707126
      pz      :     0.947735  p :     2.950396
      px      :     0.998854
      py      :     1.003807
      dz2     :     0.077569  d :     0.305677
      dxz     :     0.052511
      dyz     :     0.077133
      dx2y2   :     0.060742
      dxy     :     0.037720
      f0      :     0.007062  f :     0.029225
      f+1     :     0.005877
      f-1     :     0.003905
      f+2     :     0.003561
      f-2     :     0.003874
      f+3     :     0.003709
      f-3     :     0.001238

  1 C s       :     2.701413  s :     2.701413
      pz      :     0.943702  p :     2.713198
      px      :     0.953198
      py      :     0.816298
      dz2     :     0.155342  d :     0.638531
      dxz     :     0.076990
      dyz     :     0.150363
      dx2y2   :     0.154270
      dxy     :     0.101566
      f0      :     0.009320  f :     0.087145
      f+1     :     0.009869
      f-1     :     0.017030
      f+2     :     0.011167
      f-2     :     0.013912
      f+3     :     0.013140
      f-3     :     0.012708

  2 H s       :     0.819782  s :     0.819782
      pz      :     0.035390  p :     0.136738
      px      :     0.072990
      py      :     0.028358
      dz2     :     0.003071  d :     0.027196
      dxz     :     0.008835
      dyz     :     0.000176
      dx2y2   :     0.007689
      dxy     :     0.007426

  3 C s       :     2.681423  s :     2.681423
      pz      :     0.957231  p :     2.838163
      px      :     0.944927
      py      :     0.936005
      dz2     :     0.078707  d :     0.508023
      dxz     :     0.109501
      dyz     :     0.104826
      dx2y2   :     0.114963
      dxy     :     0.100025
      f0      :     0.005358  f :     0.053068
      f+1     :     0.006204
      f-1     :     0.007903
      f+2     :     0.007563
      f-2     :     0.006918
      f+3     :     0.010031
      f-3     :     0.009091

  4 H s       :     0.800120  s :     0.800120
      pz      :     0.060689  p :     0.144139
      px      :     0.047740
      py      :     0.035710
      dz2     :     0.008433  d :     0.028431
      dxz     :     0.007407
      dyz     :     0.006755
      dx2y2   :     0.003289
      dxy     :     0.002548

  5 C s       :     2.700835  s :     2.700835
      pz      :     0.993712  p :     2.942553
      px      :     1.000863
      py      :     0.947978
      dz2     :     0.040469  d :     0.313057
      dxz     :     0.065577
      dyz     :     0.080511
      dx2y2   :     0.075458
      dxy     :     0.051042
      f0      :     0.003020  f :     0.029582
      f+1     :     0.003632
      f-1     :     0.005304
      f+2     :     0.004225
      f-2     :     0.003773
      f+3     :     0.005248
      f-3     :     0.004380

  6 C s       :     2.691264  s :     2.691264
      pz      :     0.988168  p :     2.870832
      px      :     0.946808
      py      :     0.935855
      dz2     :     0.053641  d :     0.407000
      dxz     :     0.110349
      dyz     :     0.066594
      dx2y2   :     0.099918
      dxy     :     0.076498
      f0      :     0.003785  f :     0.042629
      f+1     :     0.005224
      f-1     :     0.005266
      f+2     :     0.006186
      f-2     :     0.004556
      f+3     :     0.010174
      f-3     :     0.007437

  7 C s       :     2.711380  s :     2.711380
      pz      :     0.896103  p :     2.741961
      px      :     0.882371
      py      :     0.963487
      dz2     :     0.154890  d :     0.553406
      dxz     :     0.101587
      dyz     :     0.077425
      dx2y2   :     0.093134
      dxy     :     0.126371
      f0      :     0.009242  f :     0.077312
      f+1     :     0.015333
      f-1     :     0.007181
      f+2     :     0.014414
      f-2     :     0.012317
      f+3     :     0.009020
      f-3     :     0.009806

  8 O s       :     3.281899  s :     3.281899
      pz      :     1.512581  p :     4.494061
      px      :     1.477090
      py      :     1.504390
      dz2     :     0.015446  d :     0.091522
      dxz     :     0.017418
      dyz     :     0.017863
      dx2y2   :     0.019585
      dxy     :     0.021210
      f0      :     0.000694  f :     0.005806
      f+1     :     0.000796
      f-1     :     0.000723
      f+2     :     0.000834
      f-2     :     0.000894
      f+3     :     0.000829
      f-3     :     0.001035

  9 H s       :     0.819114  s :     0.819114
      pz      :     0.036709  p :     0.142424
      px      :     0.068146
      py      :     0.037569
      dz2     :     0.002717  d :     0.027408
      dxz     :     0.008676
      dyz     :     0.000322
      dx2y2   :     0.006778
      dxy     :     0.008916

 10 H s       :     0.817037  s :     0.817037
      pz      :     0.041685  p :     0.142088
      px      :     0.045124
      py      :     0.055278
      dz2     :     0.004658  d :     0.027292
      dxz     :     0.003166
      dyz     :     0.005848
      dx2y2   :     0.007956
      dxy     :     0.005664

 11 H s       :     0.819836  s :     0.819836
      pz      :     0.043649  p :     0.142138
      px      :     0.039035
      py      :     0.059454
      dz2     :     0.005441  d :     0.027533
      dxz     :     0.002005
      dyz     :     0.007316
      dx2y2   :     0.006153
      dxy     :     0.006618

 12 H s       :     0.817614  s :     0.817614
      pz      :     0.057733  p :     0.142398
      px      :     0.048811
      py      :     0.035853
      dz2     :     0.008138  d :     0.027468
      dxz     :     0.006733
      dyz     :     0.006157
      dx2y2   :     0.003522
      dxy     :     0.002918

 13 H s       :     0.817977  s :     0.817977
      pz      :     0.051222  p :     0.141875
      px      :     0.040338
      py      :     0.050315
      dz2     :     0.006809  d :     0.027261
      dxz     :     0.004883
      dyz     :     0.006312
      dx2y2   :     0.005203
      dxy     :     0.004055

 14 H s       :     0.818020  s :     0.818020
      pz      :     0.039854  p :     0.141879
      px      :     0.063808
      py      :     0.038217
      dz2     :     0.002931  d :     0.027144
      dxz     :     0.008364
      dyz     :     0.001430
      dx2y2   :     0.006850
      dxy     :     0.007569

 15 H s       :     0.811773  s :     0.811773
      pz      :     0.059143  p :     0.142662
      px      :     0.040793
      py      :     0.042726
      dz2     :     0.008354  d :     0.027373
      dxz     :     0.007077
      dyz     :     0.006383
      dx2y2   :     0.003173
      dxy     :     0.002386

 16 H s       :     0.811407  s :     0.811407
      pz      :     0.056281  p :     0.142728
      px      :     0.050055
      py      :     0.036392
      dz2     :     0.007730  d :     0.027607
      dxz     :     0.006876
      dyz     :     0.004941
      dx2y2   :     0.004240
      dxy     :     0.003822

 17 H s       :     0.831799  s :     0.831799
      pz      :     0.064932  p :     0.134692
      px      :     0.033269
      py      :     0.036491
      dz2     :     0.008826  d :     0.026318
      dxz     :     0.007249
      dyz     :     0.007635
      dx2y2   :     0.001315
      dxy     :     0.001292

 18 H s       :     0.830515  s :     0.830515
      pz      :     0.030804  p :     0.135145
      px      :     0.056481
      py      :     0.047860
      dz2     :     0.003040  d :     0.026581
      dxz     :     0.005844
      dyz     :     0.002092
      dx2y2   :     0.008161
      dxy     :     0.007445


                      *****************************
                      * MAYER POPULATION ANALYSIS *
                      *****************************

  NA   - Mulliken gross atomic population
  ZA   - Total nuclear charge
  QA   - Mulliken gross atomic charge
  VA   - Mayer's total valence
  BVA  - Mayer's bonded valence
  FA   - Mayer's free valence

  ATOM       NA         ZA         QA         VA         BVA        FA
  0 C      6.2545     6.0000    -0.2545     3.9795     3.9795     0.0000
  1 C      5.7465     6.0000     0.2535     3.8798     3.8798    -0.0000
  2 H      0.9537     1.0000     0.0463     0.9995     0.9995     0.0000
  3 C      5.9310     6.0000     0.0690     3.8099     3.8099    -0.0000
  4 H      0.9529     1.0000     0.0471     1.0170     1.0170    -0.0000
  5 C      6.2587     6.0000    -0.2587     3.9796     3.9796     0.0000
  6 C      6.1547     6.0000    -0.1547     3.9804     3.9804    -0.0000
  7 C      5.8662     6.0000     0.1338     3.9390     3.9390    -0.0000
  8 O      8.4893     8.0000    -0.4893     1.8232     1.8232     0.0000
  9 H      0.9413     1.0000     0.0587     1.0033     1.0033     0.0000
 10 H      0.9390     1.0000     0.0610     1.0086     1.0086     0.0000
 11 H      0.9287     1.0000     0.0713     1.0102     1.0102     0.0000
 12 H      0.9408     1.0000     0.0592     1.0005     1.0005     0.0000
 13 H      0.9250     1.0000     0.0750     1.0009     1.0009    -0.0000
 14 H      0.9264     1.0000     0.0736     1.0029     1.0029     0.0000
 15 H      0.9347     1.0000     0.0653     1.0180     1.0180    -0.0000
 16 H      0.9494     1.0000     0.0506     1.0118     1.0118     0.0000
 17 H      0.9590     1.0000     0.0410     0.9940     0.9940    -0.0000
 18 H      0.9482     1.0000     0.0518     0.9958     0.9958    -0.0000

  Mayer bond orders larger than 0.100000
B(  0-C ,  1-C ) :   0.9503 B(  0-C ,  9-H ) :   1.0071 B(  0-C , 10-H ) :   1.0045 
B(  0-C , 11-H ) :   1.0085 B(  1-C ,  2-H ) :   0.9967 B(  1-C ,  3-C ) :   0.9797 
B(  1-C ,  8-O ) :   0.9162 B(  3-C ,  4-H ) :   1.0187 B(  3-C ,  5-C ) :   0.9214 
B(  3-C ,  6-C ) :   0.9390 B(  5-C , 12-H ) :   1.0093 B(  5-C , 13-H ) :   1.0066 
B(  5-C , 14-H ) :   1.0125 B(  6-C ,  7-C ) :   0.9698 B(  6-C , 15-H ) :   1.0094 
B(  6-C , 16-H ) :   1.0190 B(  7-C ,  8-O ) :   0.9332 B(  7-C , 17-H ) :   1.0137 
B(  7-C , 18-H ) :   0.9994 

-------
TIMINGS
-------

Total SCF time: 0 days 0 hours 0 min 21 sec 

Total time                  ....      21.531 sec
Sum of individual times     ....      21.515 sec  ( 99.9%)

SCF preparation             ....       0.274 sec  (  1.3%)
Fock matrix formation       ....      20.950 sec  ( 97.3%)
  Startup                   ....       0.009 sec  (  0.0% of F)
  Coulomb+Exchange Fock     ....      20.358 sec  ( 97.2% of F)
  CPCM terms                ....       0.562 sec  (  2.7% of F)
Diagonalization             ....       0.000 sec  (  0.0%)
Density matrix formation    ....       0.020 sec  (  0.1%)
Total Energy calculation    ....       0.012 sec  (  0.1%)
Population analysis         ....       0.039 sec  (  0.2%)
Orbital Transformation      ....       0.050 sec  (  0.2%)
Orbital Orthonormalization  ....       0.000 sec  (  0.0%)
DIIS solution               ....       0.058 sec  (  0.3%)
SOSCF solution              ....       0.108 sec  (  0.5%)
Finished LeanSCF after  21.6 sec

Maximum memory used throughout the entire LEANSCF-calculation: 29.3 MB


           ************************************************************
           *        Program running with 8 parallel MPI-processes     *
           *              working on a common directory               *
           ************************************************************

------------------------------------------------------------------------------
                         ORCA PROPERTY INTEGRAL CALCULATIONS
------------------------------------------------------------------------------

GBWName                                   ... calc.gbw
Number of atoms                           ...     19
Number of basis functions                 ...    385
Max core memory                           ...   8000 MB

Dipole integrals                          ... YES
Quadrupole integrals                      ...  NO
Linear momentum integrals                 ... YES
Angular momentum integrals                ... YES
Higher moments length integrals           ...  NO
Higher moments velocity integrals         ...  NO
Kinetic energy integrals                  ...  NO
GIAO right hand sides                     ...  NO
GIAO dipole derivative integrals          ...  NO
SOC integrals                             ...  NO
EPR diamagnetic integrals (GIAO)          ...  NO
EPR gauge integrals                       ...  NO
Field gradient integrals                  ...  NO (   0 nuclei)
Spin-dipole/Fermi contact integrals       ...  NO (   0 nuclei)
Contact density integrals                 ...  NO (   0 nuclei)
Nucleus-orbit integrals                   ...  NO (   0 nuclei)
Geometric perturbations                   ...  NO (  19 nuclei)

Choice of electric origin   ... Center of mass
Position of electric origin ... (  6.3281,  0.5364,  0.8316) 
Choice of magnetic origin   ... GIAO
Position of magnetic origin ... (  0.0000,  0.0000,  0.0000) 

Calculating integrals                     ... Electric Dipole (Length)     done (  0.0 sec)
Calculating integrals                     ... Linear Momentum              done (  0.0 sec)
Calculating integrals                     ... Angular Momentum  (ElOri)    done (  0.0 sec)

Property integrals calculated in   0.1 sec

Maximum memory used throughout the entire PROPINT-calculation: 24.2 MB


           ************************************************************
           *        Program running with 8 parallel MPI-processes     *
           *              working on a common directory               *
           ************************************************************


--------------------------------------------------------------------------------
                             ORCA-MATRIX DRIVEN CI
--------------------------------------------------------------------------------


Wavefunction type
-----------------
Correlation treatment                      ...      CCSD     
Single excitations                         ... ON
Orbital optimization                       ... OFF
Calculation of Z vector                    ... OFF
Calculation of Brueckner orbitals          ... OFF
Perturbative triple excitations            ... ON
CPCM scheme                                ... PTES
Calculation of F12 correction              ... OFF
Frozen core treatment                      ... chemical core (14 el)
Reference Wavefunction                     ... RHF
  Internal Orbitals:     7 ...   27 ( 21 MO's/ 42 electrons)
  Virtual  Orbitals:    28 ...  384 (357 MO's              )
Number of AO's                             ...    385
Number of electrons                        ...     56
Number of correlated electrons             ...     42

Algorithmic settings
--------------------
Integral transformation                    ... All integrals via the RI transformation
K(C) Formation                             ... RI-DLPNO
   PNO-Integral Storage                    ... ON DISK
   PNO occupation number cut-off           ... 3.330e-07
   Singles PNO occupation number cut-off   ... 9.990e-09
   PNO Mulliken prescreening cut-off       ... 1.000e-03
   Domain cut-off (Mulliken population)    ... 1.000e-03
   PNO Normalization                       ...    1
Maximum number of iterations               ...        50
Convergence tolerance (max. residuum)      ... 2.500e-05
Level shift for amplitude update           ... 2.000e-01
Maximum number of DIIS vectors             ...         7
DIIS turned on at iteration                ...         0
Damping before turning on DIIS             ...     0.500
Damping after turning on DIIS              ...     0.000
Pair specific amplitude update             ... OFF
Natural orbital iterations                 ... OFF
Perturbative natural orbital generation    ... OFF
Printlevel                                 ... 2

Singles Fock matrix elements calculated using PNOs.

Memory handling:
----------------
Maximum memory for working arrays          ...   8000 MB
Data storage in matrix containers          ... UNCOMPRESSED
Data type for integral storage             ... DOUBLE
In-Core Storage of quantities:
   Amplitudes+Sigma Vector      ... NO
   J+K operators                ... NO
   DIIS vectors                 ... NO
   3-external integrals         ... NO
   4-external integrals         ... NO

Localization treatment:
-----------------------
Localization option                        ...    6
Localization threshhold                    ... -1.0e+00
Using relative localization threshhold     ... 1.0e-08
Neglect threshold for strong pairs         ... 1.000e-04 Eh
Prescreening threshold for very weak pairs ... 1.000e-06 Eh

Initializing the integral package          ... done
Localizing the valence orbitals
Localizing the valence orbitals
------------------------------------------------------------------------------
                           ORCA ORBITAL LOCALIZATION
------------------------------------------------------------------------------

Input orbitals are from                  ... calc.gbw
Output orbitals are to                   ... calc.loc
Max. number of iterations                ... 128
Localizations seeded randomly            ... off
Convergence tolerance                    ... 1.000e-06
Using relative localization threshhold   ... 1.000e-08
Threshold for strong local MOs           ... 9.500e-01
Threshold for bond MOs                   ... 8.500e-01
Operator                                 ... 0
Orbital range for localization           ... 7 to 27
Localization criterion                   ... FOSTER-BOYS (AUGMENTED HESSIAN)
Doing the dipole integrals     ... o.k.
Initial value of the localization sum :   205.440685
ITERATION   0 : L=  263.0003727600 DL=  5.76e+01 (AVERGE_DL)=    0.5235396372 
ITERATION   1 : L=  270.8358940336 DL=  7.84e+00 (AVERGE_DL)=    0.1931631592 
ITERATION   2 : L=  270.9636693208 DL=  1.28e-01 (AVERGE_DL)=    0.0246668553 
ITERATION   3 : L=  270.9687840341 DL=  5.11e-03 (AVERGE_DL)=    0.0049351573 
ITERATION   4 : L=  270.9694163761 DL=  6.32e-04 (AVERGE_DL)=    0.0017352672 
ITERATION   5 : L=  270.9694998177 DL=  8.34e-05 (AVERGE_DL)=    0.0006303497 
ITERATION   6 : L=  270.9695104216 DL=  1.06e-05 (AVERGE_DL)=    0.0002247108 
ITERATION   7 : L=  270.9695117534 DL=  1.33e-06 (AVERGE_DL)=    0.0000796369 
ITERATION   8 : L=  270.9695119183 DL=  1.65e-07 (AVERGE_DL)=    0.0000280230 
LOCALIZATION SUM CONVERGED

------------------------------------------------------
AUGMENTED HESSIAN OPTIMIZATION OF FOSTER-BOYS ORBITALS
------------------------------------------------------

Spin operator:           0
Orbital window:          7 to 27
Number of iterations:    128
Gradient tolerance:      1.000e-06
Number of pairs:         210
Davidson threshold:      2000
Diagonalization method:  LAPACK
Iter:    0   L: 270.9695119183   Grad. norm: 1.152542e-03
   *** Likely close to a maximum now. ***
       Augmented Hessian eigenvalues:  5.59e-08 -1.17e+00 -3.62e+00 -5.45e+00 ... 
Iter:    1   L: 270.9695119463   Grad. norm: 3.250065e-08
LOCALIZATION HAS CONVERGED.

Eigenvalues of the Hessian:
  0 -1.170e+00
  1 -3.621e+00
  2 -5.454e+00
  3 -5.487e+00
  4 -7.650e+00
  5 -1.076e+01
  6 -1.719e+01
  7 -1.726e+01
  8 -1.774e+01
  9 -1.779e+01
    ...


--------------------------------------------------------------------------------
                    LOCALIZED MOLECULAR ORBITAL COMPOSITIONS
--------------------------------------------------------------------------------

The Mulliken populations for each LMO on each atom are computed
The LMO`s will be ordered according to atom index and type
  (A) Strongly localized MO`s have populations of >=0.950 on one atom
  (B) Two center bond orbitals have populations of >=0.850 on two atoms
  (C) Other MO`s are considered to be `delocalized`

FOUND  -   2 strongly local MO`s
       -  19 two center bond MO`s
       -   0 significantly delocalized MO`s

Rather strongly localized orbitals:
MO   8:   8O  -   0.973872
MO   7:   8O  -   0.982272
Bond-like localized orbitals:
MO  27:  18H  -   0.487493  and   7C  -   0.537935
MO  26:  17H  -   0.494388  and   7C  -   0.546977
MO  25:  16H  -   0.479652  and   6C  -   0.548350
MO  24:  15H  -   0.469873  and   6C  -   0.549452
MO  23:  14H  -   0.471509  and   5C  -   0.554533
MO  22:  13H  -   0.471949  and   5C  -   0.549689
MO  21:  12H  -   0.481434  and   5C  -   0.542835
MO  20:  11H  -   0.470679  and   0C  -   0.549884
MO  19:  10H  -   0.477249  and   0C  -   0.541285
MO  18:   9H  -   0.480136  and   0C  -   0.539263
MO  17:   8O  -   0.679945  and   7C  -   0.327714
MO  16:   8O  -   0.688386  and   1C  -   0.313865
MO  15:   7C  -   0.514508  and   6C  -   0.510345
MO  14:   6C  -   0.503383  and   3C  -   0.502271
MO  13:   5C  -   0.493953  and   3C  -   0.505968
MO  12:   4H  -   0.479620  and   3C  -   0.553555
MO  11:   3C  -   0.496795  and   1C  -   0.528182
MO  10:   2H  -   0.489170  and   1C  -   0.537787
MO   9:   1C  -   0.514470  and   0C  -   0.513078
Localized MO's were stored in: calc.loc

Localizing the core orbitals
------------------------------------------------------------------------------
                           ORCA ORBITAL LOCALIZATION
------------------------------------------------------------------------------

Input orbitals are from                  ... calc.loc
Output orbitals are to                   ... calc.loc
Max. number of iterations                ... 128
Localizations seeded randomly            ... off
Convergence tolerance                    ... 1.000e-06
Using relative localization threshhold   ... 1.000e-08
Threshold for strong local MOs           ... 9.500e-01
Threshold for bond MOs                   ... 8.500e-01
Operator                                 ... 0
Orbital range for localization           ... 0 to 6
Localization criterion                   ... FOSTER-BOYS (AUGMENTED HESSIAN)
Doing the dipole integrals     ... o.k.
Initial value of the localization sum :    65.710763
ITERATION   0 : L=   65.7107646461 DL=  1.87e-06 (AVERGE_DL)=    0.0002985323 
ITERATION   1 : L=   65.7107646461 DL=  0.00e+00 (AVERGE_DL)=    0.0000000000 
LOCALIZATION SUM CONVERGED

------------------------------------------------------
AUGMENTED HESSIAN OPTIMIZATION OF FOSTER-BOYS ORBITALS
------------------------------------------------------

Spin operator:           0
Orbital window:          0 to 6
Number of iterations:    128
Gradient tolerance:      1.000e-06
Number of pairs:         21
Davidson threshold:      2000
Diagonalization method:  LAPACK
Iter:    0   L: 65.7107646461   Grad. norm: 1.130758e-06
   *** Likely close to a maximum now. ***
       Augmented Hessian eigenvalues:  1.46e-14 -2.91e+01 -2.95e+01 -3.31e+01 ... 
Iter:    1   L: 65.7107646461   Grad. norm: 8.745168e-21
LOCALIZATION HAS CONVERGED.

Eigenvalues of the Hessian:
  0 -2.913e+01
  1 -2.952e+01
  2 -3.308e+01
  3 -3.311e+01
  4 -3.311e+01
  5 -3.350e+01
  6 -3.403e+01
  7 -7.915e+01
  8 -7.936e+01
  9 -7.981e+01
    ...


--------------------------------------------------------------------------------
                    LOCALIZED MOLECULAR ORBITAL COMPOSITIONS
--------------------------------------------------------------------------------

The Mulliken populations for each LMO on each atom are computed
The LMO`s will be ordered according to atom index and type
  (A) Strongly localized MO`s have populations of >=0.950 on one atom
  (B) Two center bond orbitals have populations of >=0.850 on two atoms
  (C) Other MO`s are considered to be `delocalized`

FOUND  -   7 strongly local MO`s
       -   0 two center bond MO`s
       -   0 significantly delocalized MO`s

Rather strongly localized orbitals:
MO   6:   8O  -   0.999387
MO   5:   7C  -   1.001044
MO   4:   6C  -   1.001768
MO   3:   5C  -   1.001510
MO   2:   3C  -   1.002071
MO   1:   1C  -   1.001264
MO   0:   0C  -   1.001503
Localized MO's were stored in: calc.loc

Warning: reference  - re-canonicalizations have been set to INT 1 VIRT 1
Warning: internal orbitals are localized - no re-canonicalization of internal orbitals
Warning: UsePNO is turned on - no re-canonicalization of internal and virtual orbitals
Fock densities were made 
Making Fock matrix and reference energy:

--------------------------
CLOSED-SHELL FOCK OPERATOR
--------------------------

MDCI_FockCPCM: ediel   =  -0.006670069000
MDCI_FockCPCM: <VCPCM> =   0.044579691203
Time needed for Fock operator              ...           10.429 sec
Reference energy                           ...   -309.171851544

--------------
DLPNO SETTINGS (2015 fully linear scaling implementation)
--------------

TCutMKN:           1.000e-03
TCutPAO:           1.000e-03
TCutPNO:           3.330e-07
TCutPNOSingles:    9.990e-09
TCutEN:            9.700e-01
TCutPAOExt:        1.000e-01
TCutPairs:         1.000e-04
TCutPre:           1.000e-06
TCutOSV:           1.000e-06
TCutDOij:          1.000e-05
TCutDO:            1.000e-02
TCutC:             1.000e-04
TCutCPAO:          1.000e-03
TCutCMO:           1.000e-03
TScaleDOMP2PreScr: 2.000e+00
TScaleMKNMP2PreScr:1.000e+01
TScalePNOMP2PreScr:1.000e+00
PAO overlap thresh 1.000e-08
Using PNOs for Singles Fock computation
Use new domains
Use fully linear algorithm
TCutTNO:           1.000e-09
TCutMP2Pairs:      1.000e-05
TCutDOStrong:      2.000e-02
TCutDOWeak:        4.000e-02
TCutMKNStrong:     1.000e-02
TCutMKNWeak:       1.000e-01
NTCutTNO:          1

--------------------------
Creating C-PCM containers                  ... ok
Mulliken population of the LMOs            ... ok
Performing proximity check                 ... No problems found
Calculating differential overlap integrals ... ok

--------------------------
ELECTRON PAIR PRESCREENING
--------------------------

Dipole-based pair screening          .... used

   TCutDOij = 1.000000e-05
   TCutPre  = 1.000000e-06
   .... Finished loop over pairs
Total time spent in the prescreening                  ...     0.000 sec
sum of pair energies estimated for screened out pairs ...       0.000000000000 Eh
Thresholds for map construction and integral transformation for crude MP2:
   TCutMKN                    ...     1.0e-02
   TCutDO                     ...     2.0e-02
   TCutPairs                  ...     1.0e-04
   TCutPNO_CrudeMP2           ...     3.3e-07
   TCutPNOSingles_CrudeMP2    ...     1.0e-08
--------------------------------
LOCAL RI TRANSFORMATION (IAVPAO)
--------------------------------

Orbital window:       7 to 27
Number of PAOs:     385
Basis functions:    385 (149 shells)
Aux. functions:     892 (274 shells)
Use SHARK:           on
Have SHARK:         yes

Processing maps (0.0 sec)
Average map sizes:
   Aux shells -> MOs              21.0
   Aux shells -> PAOs            385.0
   MOs        -> AO shells       147.9
   PAOs       -> AO shells       149.0

Calculating integrals (0.8 sec, 55.032 MB)
Sorting integrals (0.1 sec, 55.022 MB)
Total time for the integral transformation: 0.9 sec
--------------------------------
INITIAL GUESS AND PNO GENERATION
--------------------------------

PNO truncation parameters                   .... 
    PAOOverlapThresh   =        1.000e-08

    TCutPairs          =        1.000e-04
    TCutPNO            =        3.330e-07
    TCutPNOSingles     =        9.990e-09
    TCutMP2Pairs       =        1.000e-05
    TCutMKN            =        1.000e-02
    TCutDO             =        2.000e-02

Pair selection                          .... not used
Type of local MP2 treatment                 .... semi-local MP2
Strategy for PNO selection                  .... occupation number selection
Pair density normalization                  .... MP2 norm
Spin component scaling                      .... not used

   .... Finished loop over pairs
Making pair pair interaction lists          ... done

                       ===========================
                        202 OF  231 PAIRS ARE KEPT CCSD PAIRS
                         29 OF  231 PAIRS ARE KEPT MP2 PAIRS FOR (T)
                          0 OF  231 PAIRS ARE SKIPPED
                       ===========================

Total time spent in the initial guess                 ...     2.012 sec
SL-MP2 correlation energy (all non-screened pairs)    ...      -1.232829077578 Eh

Initial PNO correlation energy                        ...      -1.227985483787 Eh
sum of pair energies prescreened and skipped MP2 pairs...       0.000000000000 Eh
sum of pair energies of crude MP2 skipped pairs only  ...       0.000000000000 Eh
sum of MP2 pair energies for pairs that were not kept ...      -0.001439573526 Eh
sum of PNO error estimates for the kept pairs         ...      -0.003404020265 Eh
                                                          --------------------
sum of all corrections                                         -0.004843593791
Initial total correlation energy                               -1.232829077578
Thresholds for map construction and integral transformation for fine MP2 and CCSD(T) calculation:
   TCutMKN   ...     1.0e-03
   TCutDO    ...     1.0e-02
   TCutPairs ...     1.0e-04
   TCutCMO   ...     1.0e-03
   TCutCPAO  ...     1.0e-03

Thresholds for map construction and integral transformation for strong Triples:
   TCutMKN   ...     1.0e-02
   TCutDO    ...     2.0e-02
   TCutCMO   ...     1.0e-03
   TCutCPAO  ...     1.0e-03

Thresholds for map construction and integral transformation for weak Triples:
   TCutMKN   ...     1.0e-01
   TCutDO    ...     4.0e-02
   TCutCMO   ...     1.0e-03
   TCutCPAO  ...     1.0e-03

--------------------------------
LOCAL RI TRANSFORMATION (IAVPAO)
--------------------------------

Orbital window:       7 to 27
Number of PAOs:     385
Basis functions:    385 (149 shells)
Aux. functions:     892 (274 shells)
Use SHARK:           on
Have SHARK:         yes

Processing maps (0.0 sec)
Average map sizes:
   Aux shells -> MOs              21.0
   Aux shells -> PAOs            385.0
   MOs        -> AO shells       147.9
   PAOs       -> AO shells       149.0

Calculating integrals (0.8 sec, 55.032 MB)
Sorting integrals (0.1 sec, 55.022 MB)
Total time for the integral transformation: 0.9 sec
--------------------------------
INITIAL GUESS AND PNO GENERATION
--------------------------------

PNO truncation parameters                   .... 
    PAOOverlapThresh   =        1.000e-08

    TCutPairs          =        1.000e-04
    TCutPNO            =        3.330e-07
    TCutPNOSingles     =        9.990e-09
    TCutMP2Pairs       =        1.000e-05
    TCutMKN            =        1.000e-03
    TCutDO             =        1.000e-02

Pair selection                          .... not used
Type of local MP2 treatment                 .... semi-local MP2
Strategy for PNO selection                  .... occupation number selection
Pair density normalization                  .... MP2 norm
Spin component scaling                      .... not used

   .... Finished loop over pairs

 PNO Occupation Number Statistics: 
  | Av. % of trace(Dij) retained        ...  98.538707158685
  | sigma^2 in % of trace(Dij) retained ...   2.74e+00
  | Av. % of trace(Di) retained         ...  99.999085921591
  | sigma^2 in % of trace(Di) retained  ...   8.28e-08
 Distributions of % trace(Dij) recovered:
  |       >= 99.9  ...    60 ( 26.0 % of all pairs)
  |   [90.0, 99.0) ...   101 ( 43.7 % of all pairs)
  |   [99.0, 99.9) ...    70 ( 30.3 % of all pairs)
 Distributions of % trace(Di) recovered :
  |       >= 99.9  ...    21 (100.0 % of all I-pairs )

Making pair pair interaction lists          ... done

                       ===========================
                        202 OF  231 PAIRS ARE KEPT
                       ===========================

Total time spent in the initial guess                 ...     3.370 sec
SL-MP2 correlation energy (all non-screened pairs)    ...      -1.233585208724 Eh

Initial PNO correlation energy                        ...      -1.228749653536 Eh
sum of pair energies estimated for screened out pairs ...       0.000000000000 Eh
sum of MP2 pair energies for pairs that were not kept ...      -0.001438860077 Eh
sum of PNO error estimates for the kept pairs         ...      -0.003396695111 Eh
                                                          --------------------
sum of all corrections                                         -0.004835555188
Initial total correlation energy                               -1.233585208724
Thresholds for map construction and integral transformation for fine MP2 and CCSD(T) calculation:
   TCutMKN   ...     1.0e-03
   TCutDO    ...     1.0e-02
   TCutPairs ...     1.0e-04
   TCutCMO   ...     1.0e-03
   TCutCPAO  ...     1.0e-03

Time for aux screen maps:            0.002
Time for maps after fine MP2:            0.009
-----------------------------
LOCAL RI TRANSFORMATION (IJV)
-----------------------------

Orbital window:       7 to 27
Basis functions:    385 (149 shells)
Aux. functions:     892 (274 shells)
Use SHARK:           on

Processing maps (0.0 sec)
Average map sizes:
   Aux shells -> MOs(i)           21.0
   Aux shells -> MOs(j)           21.0
   MOs        -> AO shells       147.9

Calculating integrals (0.8 sec, 3.011 MB)
Sorting integrals (0.0 sec, 3.001 MB)
Total time for the integral transformation: 0.9 sec
--------------------------------
LOCAL RI TRANSFORMATION (VABPAO)
--------------------------------

Number of PAOs:     385
Basis functions:    385 (149 shells)
Aux. functions:     892 (274 shells)
Use SHARK:           on

Processing maps (0.0 sec)
Average map sizes:
   Aux shells -> PAOs            385.0
   PAOs       -> AO shells       149.0

Calculating integrals (1.6 sec, 1008.744 MB)
Finished


-------------------------------------
Pair Pair Term precalculation with     
RI-(ij|mn) and (im|jn) transformation  
ON THE FLY                             
-------------------------------------

   IBatch   1 (of   1)              ... done (   50.135 sec)
Total EXT                           ...          50.135 sec

IAVPA Available = YES
VABPAO Available= YES
IJV Available   = YES
IJK Available   = NO
PNO3i Available = YES
PNO3j Available = YES
PNO4 Available  = YES
---------------------
RI-PNO TRANSFORMATION
---------------------

Total Number of PNOs                   ...  6116
Average number of PNOs per pair        ...    30
Maximal number of PNOs per pair        ...    53
   #pairs with  1 -  5 PNOs   :    0
   #pairs with  6 - 10 PNOs   :    7
   #pairs with 11 - 15 PNOs   :   31
   #pairs with 16 - 20 PNOs   :   32
   #pairs with 21 - 25 PNOs   :   10
   #pairs with 26 - 30 PNOs   :   20
   #pairs with 31 - 35 PNOs   :   39
   #pairs with 36 - 40 PNOs   :    5
   #pairs with 41 - 45 PNOs   :   20
   #pairs with 46 - 50 PNOs   :   21
   #pairs with 51 - 55 PNOs   :   17

Generation of (ij|ab)[P] integrals            ... on
Generation of (ia|bc)[P],(ja|bc)[P] integrals ... on
Storage of 3 and 4 external integrals         ... on
Generation of ALL (ka|bc)[P] integrals        ... on
Keep RI integrals in memory                   ... off

Ibatch:  1 (of  1)
Starting 2-4 index PNO integral generation ... done

Timings:
Total PNO integral transformation time     ...         17.432 sec
Size of the 3-external file                ...        69 MB
Size of the 4-external file                ...       385 MB
Size of the IKJL file                      ...         0 MB
Size of the all 3-external file            ...       731 MB
Size of the 1-external file                ...         2 MB

Making pair/pair overlap matrices          ... done (    1.984 sec)
Size of the pair overlap file              ... 225 MB
Redoing the guess amplitudes               ... done (    0.002 sec)

-------------------------
FINAL STARTUP INFORMATION
-------------------------

E(0)                                       ...   -309.171851544
E(SL-MP2)                                  ...     -1.233585209
E(SL-MP2) including corrections            ...     -1.233585209
Initial E(tot)                             ...   -310.405436753
<T|T>                                      ...      0.346065496
Number of pairs included                   ... 202
Total number of pairs                      ... 231

------------------------------------------------
                  RHF COUPLED CLUSTER ITERATIONS
------------------------------------------------

Number of PNO amplitudes to be optimized   ...       220804
Number of non-PNO amplitudes               ...     25744698
Untruncated number of regular amplitudes   ...     29440719

Iter       E(tot)           E(Corr)          Delta-E          Residual     Time
  0   -310.405486099     -1.228799000      0.004786209      0.016749240    4.31
                           *** Turning on DIIS ***
  1   -310.463247417     -1.286560317     -0.057761317      0.010380759    4.49
  2   -310.496445742     -1.319758643     -0.033198326      0.002413258    4.51
  3   -310.501605646     -1.324918546     -0.005159903      0.001365145    4.52
  4   -310.502721381     -1.326034282     -0.001115735      0.000369496    4.51
  5   -310.502920336     -1.326233236     -0.000198954      0.000155840    4.50
  6   -310.502958984     -1.326271885     -0.000038649      0.000059165    4.52
  7   -310.502961674     -1.326274574     -0.000002689      0.000027833    4.51
  8   -310.502963463     -1.326276363     -0.000001789      0.000008425    4.54
               --- The Coupled-Cluster iterations have converged ---

----------------------
COUPLED CLUSTER ENERGY
----------------------

E(0)                                       ...   -309.171851544
E(CORR)(strong-pairs)                      ...     -1.326283491
E(CORR)(weak-pairs)                        ...     -0.004835555
E(CORR)(corrected)                         ...     -1.331119046
C-PCM corr. term (included in E(CORR))     ...     -0.000007127
E(TOT)                                     ...   -310.502970590
Singles Norm <S|S>**1/2                    ...      0.059079871  
T1 diagnostic                              ...      0.009116222  

------------------
LARGEST AMPLITUDES
------------------
  16-> 28  16-> 28       0.049252
  17-> 28  17-> 28       0.048294
  26-> 31  26-> 31       0.040515
   9-> 31   9-> 31       0.039982
  10-> 31  10-> 31       0.038826
  27-> 31  27-> 31       0.038178
  24-> 31  24-> 31       0.037577
  13-> 31  13-> 31       0.035286
  12-> 31  12-> 31       0.035037
  12-> 28  12-> 28       0.033839
  25-> 31  25-> 31       0.033739
  18-> 28  18-> 28       0.033238
  21-> 28  21-> 28       0.033044
  22-> 28  22-> 28       0.032332
  10-> 28  10-> 28       0.032330
  23-> 28  23-> 28       0.032313


-------------------------------------------
DLPNO BASED TRIPLES CORRECTION
-------------------------------------------

Singles multiplier          ...  1.000000
TCutTNO                     ... 1.000e-09
TCutMP2Pairs                ... 1.000e-05
TCutDOStrong                ... 2.000e-02
TCutMKNStrong               ... 1.000e-02
TCutDOWeak                  ... 4.000e-02
TCutMKNWeak                 ... 1.000e-01

Fragment selection                          .... not used
Number of Triples that are to be computed   ...      1588

 . . . . . . . . .
10% done  
20% done  
30% done  
40% done  
50% done  
60% done  
70% done  
80% done  
90% done               (    105.223 sec)
Triples timings:
Total time for T0               ...   115.810 sec
Total time for Iterative (T)    ...     0.000 sec
Total time of overall (T)       ...   119.743 sec

Triples List generation         ...     0.000 sec
TNO generation                  ...    10.581 sec
Pair density generation         ...     0.003 sec
Look up tables                  ...     0.000 sec
Generating 3-index integrals    ...    75.002 sec
  Make 4-ind.int. from 3-ind.int...     9.786 sec
  Projecting amplitudes (D + S) ...    10.504 sec
  Downprojecting integrals      ...     0.002 sec
  Energy contr. (sum over a,b,c)...     3.035 sec
Fitting ET(->0)                 ...     0.000 sec

Everything after 3-index        ...    30.221 sec

Timing details:
 TNO integrals                  ...    84.067 sec
   Reading 3-index integrals    ...     0.345 sec
   Sorting integrals            ...    11.137 sec
       Sorting integrals 1      ...     0.001 sec
       Sorting integrals 2      ...     7.307 sec
       Sorting integrals 3      ...     0.275 sec
       Sorting integrals 4      ...     0.024 sec
       Sorting integrals 5      ...     0.082 sec
       Sorting integrals 6      ...     3.448 sec
   Calculating local VM**-1/2   ...     0.546 sec
   Orthogonal. integrals        ...     0.770 sec
   Multipl. 3-index integrals   ...    71.268 sec
   All concerning IRIab (w/TNO) ...     4.610 sec

 Calculate W0/W1                ...     6.882 sec
 W 3-ext contribution           ...     3.856 sec
 W 3-int contribution           ...     1.052 sec
 Sorting W                      ...     1.703 sec

 V exchange contribution        ...     1.222 sec

 Timings for Triples without generation
     of 3-index integrals       ...    30.218 sec
       0 weak pairs             ...    27.078 sec
       1 weak pair              ...     3.141 sec
       2 weak pairs             ...     0.000 sec
       3 weak pairs             ...     0.000 sec
  Extra time for extrapolation  ...     0.000 sec

Number of Triples   (0, 1, 2, 3 weak pairs; overall):   1247     341       0       0  (  1588)
Number of Atoms     (0, 1, 2, 3 weak pairs; overall):   15.8    13.0     0.0     0.0  (    19)
Number of PAOs      (0, 1, 2, 3 weak pairs; overall):  335.0   287.3     0.0     0.0  (   385)
Number of AuxFcns   (0, 1, 2, 3 weak pairs; overall):  385.8   325.8     0.0     0.0  (   892)
Number of TNOs      (0, 1, 2, 3 weak pairs         ):   80.5    56.7     0.0     0.0
Aver. Number of NTNO, Atoms, PAOs, AuxFcns / Triples:   1588    75.4    15.2   324.7   372.9

Triples Correction (T)                     ...     -0.051398392
Final correlation energy                   ...     -1.382517438
E(CCSD)                                    ...   -310.502970590
E(CCSD(T))                                 ...   -310.554368982


--------------------------------------------------------------------------------
                                    TIMINGS
--------------------------------------------------------------------------------


Total execution time                   ...      268.300 sec

Localization of occupied MO's          ...        0.123 sec (  0.0%)
Fock Matrix Formation                  ...       10.429 sec (  3.9%)
Global overlap, Fock, MKN matrices     ...       17.000 sec (  6.3%)
Differential overlap integrals         ...        0.561 sec (  0.2%)
Organizing maps                        ...        0.031 sec (  0.0%)
RI 3-index integral generations        ...        4.368 sec (  1.6%)
RI-PNO integral transformation         ...       69.677 sec ( 26.0%)
Initial Guess                          ...        5.433 sec (  2.0%)
DIIS Solver                            ...        0.139 sec (  0.1%)
State Vector Update                    ...        0.009 sec (  0.0%)
Sigma-vector construction              ...       40.249 sec ( 15.0%)
  <D|H|D>(0-ext)                       ...        1.779 sec (  4.4% of sigma)
  <D|H|D>(2-ext Fock)                  ...        0.010 sec (  0.0% of sigma)
  <D|H|D>(2-ext)                       ...        9.531 sec ( 23.7% of sigma)
  <D|H|D>(4-ext)                       ...        3.147 sec (  7.8% of sigma)
  <D|H|D>(4-ext-corr)                  ...       15.226 sec ( 37.8% of sigma)
  CCSD doubles correction              ...        0.143 sec (  0.4% of sigma)
  <S|H|S>                              ...        0.454 sec (  1.1% of sigma)
  <S|H|D>(1-ext)                       ...        0.201 sec (  0.5% of sigma)
  <D|H|S>(1-ext)                       ...        0.006 sec (  0.0% of sigma)
  <S|H|D>(3-ext)                       ...        0.119 sec (  0.3% of sigma)
  Fock-dressing                        ...        4.837 sec ( 12.0% of sigma)
  Singles amplitudes                   ...        0.373 sec (  0.9% of sigma)
  (ik|jl)-dressing                     ...        1.298 sec (  3.2% of sigma)
  (ij|ab),(ia|jb)-dressing             ...        1.116 sec (  2.8% of sigma)
  C-PCM terms                          ...        1.553 sec (  3.9% of sigma)
  Pair energies                        ...        0.004 sec (  0.0% of sigma)
Total Time for computing (T)           ...      119.747 sec ( 44.6% of ALL)
C-PCM correction to E(CORR)            ...        0.137 sec (  0.1%)


Maximum memory used throughout the entire MDCI-calculation: 4342.7 MB

-------------------------   --------------------
FINAL SINGLE POINT ENERGY      -310.554368982478
-------------------------   --------------------


           ************************************************************
           *        Program running with 8 parallel MPI-processes     *
           *              working on a common directory               *
           ************************************************************

------------------------------------------------------------------------------
                              ORCA PROPERTY CALCULATIONS
------------------------------------------------------------------------------

GBWName                                 ... calc.gbw
Number of atoms                         ...     19
Number of basis functions               ...    385
Max core memory                         ...   8000 MB

Electric properties:
Dipole moment                           ... YES
Quadrupole moment                       ...  NO
Static polarizability (Dipole/Dipole)   ...  NO
Static polarizability (Dipole/Quad.)    ...  NO
Static polarizability (Quad./Quad.)     ...  NO
Static polarizability (Velocity)        ...  NO

Atomic electric properties:
Dipole moment                           ...  NO
Quadrupole moment                       ...  NO
Static polarizability                   ...  NO

Choice of electric origin               ... Center of mass
Position of electric origin             ...     6.328149     0.536384     0.831575

General magnetic properties:
Magnetizability                         ...  NO

EPR properties:
g-Tensor (aka g-matrix)                 ...  NO
Zero-Field splitting spin-orbit         ...  NO
Zero-field splitting spin-spin          ...  NO
Hyperfine couplings                     ...  NO (   0 nuclei)
Quadrupole couplings                    ...  NO (   0 nuclei)
Contact density                         ...  NO (   0 nuclei)

NMR properties:
Chemical shifts                         ...  NO (   0 nuclei)
Spin-rotation constants                 ...  NO (   0 nuclei)
Spin-spin couplings                     ...  NO (   0 nuclei,    0 pairs)

Choice of magnetic origin               ... GIAO
Position of magnetic origin             ...     0.000000     0.000000     0.000000

Properties with geometric perturbations:
SCF Hessian                             ...  NO
IR spectrum                             ...  NO
VCD spectrum                            ...  NO
X-ray spectroscopy properties:
SCF XES/XAS/RIXS spectra                ...  NO


-------------
DIPOLE MOMENT
-------------

Method             : SCF
Type of density    : Electron Density
Multiplicity       :   1
Irrep              :   0
Energy             :  -309.1718238962457121 Eh
Relativity type    : 
Basis              : AO
                                X                 Y                 Z
Electronic contribution:     -0.477695109      -4.263151089       1.808536954
Nuclear contribution   :      0.675661901       5.174043475      -1.560916591
                        -----------------------------------------
Total Dipole Moment    :      0.197966792       0.910892385       0.247620363
                        -----------------------------------------
Magnitude (a.u.)       :      0.964485165
Magnitude (Debye)      :      2.451526462


--------------------
Rotational spectrum 
--------------------
 
Rotational constants in cm-1:             0.116535             0.090684             0.060675 
Rotational constants in MHz :          3493.631186          2718.635998          1818.992338 

Dipole components along the rotational axes: 
x,y,z [a.u.] :     0.709663    -0.644534    -0.105760 
x,y,z [Debye]:     1.803820    -1.638276    -0.268822 

 

Dipole moment calculation done in   0.0 sec 

Maximum memory used throughout the entire PROP-calculation: 20.7 MB

--------------------------------
SUGGESTED CITATIONS FOR THIS RUN
--------------------------------

Below you find a list of papers that are relevant to this ORCA run
We neither can nor want to force you to cite these papers, but we appreciate if you do
You receive ORCA, which is the product of decades of hard work by many enthusiastic individuals, for free
The only thing we kindly ask in return is that you cite our papers,
We deeply appreciate it, if you show your appreciation for ORCA by not just citing the generic ORCA reference.

Please note that relegating all ORCA citations to the supporting information does *not* help us.
SI sections are not indexed - citations you put there will not count into any citation statistics
But we need these citations in order to attract the funding resources that allow us to do what we are doing

Therefore, if you are a happy ORCA user, please consider citing a few of the papers listed below in the main body of your paper

In addition to the list printed below, the program has created the file calc.bibtex that contains the list in bibtex format
You can import this file easily into all common literature databanks and citation aid programs


List of essential papers. We consider these as the minimum necessary citations

  1. Neese,F.
     Software update: the ORCA program system, version 5.0
     WIRES Comput. Molec. Sci., 2022 12(1)e1606
     doi.org/10.1002/wcms.1606

List of papers to cite with high priority. The work reported in these papers was absolutely
necessary for this run to complete.
Our perspective: the developers of density functionals and basis sets usually get cited in chemistry papers
Good! But without the algorithms to do something with them, the functionals or basis sets would not do anything.
Hence, in our opinion, the algorithm design and method developments papers are equally worthy of getting cited

  1. Neese,F.; Hansen,A.; Liakos,D.G.
     Efficient and accurate approximations to the local coupled cluster singles doubles method using a truncated pair natural orbital basis
     J. Chem. Phys., 2009 131 064103
     doi.org/10.1063/1.3173827
  2. Neese,F.; Wennmohs,F.; Hansen,A.
     Efficient and accurate local approximations to coupled-electron pair approaches: An attempt to revive the pair natural orbital method
     J. Chem. Phys., 2009 130 114108
     doi.org/10.1063/1.3086717
  3. Riplinger,C.; Neese,F.
     An efficient and near linear scaling pair natural orbital based local coupled cluster method
     J. Chem. Phys., 2013 138(3)Art. No. 034106
     doi.org/10.1063/1.4773581
  4. Riplinger,C.; Sandhoefer,B.; Hansen,A.; Neese,F.
     Natural triple excitations in local coupled cluster calculations with pair natural orbitals
     J. Chem. Phys., 2013 139(13)Art. No. 134101
     doi.org/10.1063/1.4821834
  5. Riplinger,C.; Pinski,P.; Becker,U.; Valeev,E.F.; Neese,F.
     Sparse maps-A systematic infrastructure for reduced-scaling electronic structure methods. II. Linear scaling domain based pair natural orbital coupled cluster theory
     J. Chem. Phys., 2016 144 
     doi.org/10.1063/1.4939030
  6. Bistoni,G.; Riplinger,C.; Minenkov,Y.; Cavallo,L.; Auer,A.A.; Neese,F.
     Treating Subvalence Correlation Effects in Domain Based Pair Natural Orbital Coupled Cluster Calculations: An Out-of-the-Box Approach
     J. Theo. Comp. Chem., 2017 13 3220-3227
     doi.org/10.1021/acs.jctc.7b00352
  7. Garcia-Rates,M.; Neese,F.
     Effect of the Solute Cavity on the Solvation Energy and its Derivatives within the Framework of the Gaussian Charge Scheme
     J. Comput. Chem., 2020 41 922-939
     doi.org/10.1002/jcc.26139
  8. Garcia-Rates,M.; Becker,U.; Neese,F.
     Implicit solvation in domain based pair natural orbital coupled cluster (DLPNO-CCSD) theory
     J. Comput. Chem., 2021 42 1959-1973
     doi.org/10.1002/jcc.26726
  9. Neese,F.
     The SHARK Integral Generation and Digestion System
     J. Comp. Chem., 2022  1-16
     doi.org/10.1002/jcc.26942

List of suggested additional citations. These are papers that are important in the 'surrounding' of 
of this run, or papers that preceded the highly important papers. If you like your results we are grateful for a citation.

  1. Neese,F.
     The ORCA program system
     WIRES Comput. Molec. Sci., 2012 2(1)73-78
     doi.org/10.1002/wcms.81
  2. Neese,F.
     Software update: the ORCA program system, version 4.0
     WIRES Comput. Molec. Sci., 2018 8(1)1-6
     doi.org/10.1002/wcms.1327
  3. Neese,F.; Wennmohs,F.; Becker,U.; Riplinger,C.
     The ORCA quantum chemistry program package
     J. Chem. Phys., 2020 152 Art. No. L224108
     doi.org/10.1063/5.0004608

List of optional additional citations

  1. Neese,F.
     Approximate second-order SCF convergence for spin unrestricted wavefunctions
     Chem. Phys. Lett., 2000 325(1-3)93-98
     doi.org/10.1016/s0009-2614(00)00662-x

Timings for individual modules:

Sum of individual times          ...      292.530 sec (=   4.875 min)
Startup calculation              ...        0.885 sec (=   0.015 min)   0.3 %
SCF iterations                   ...       22.024 sec (=   0.367 min)   7.5 %
Property integrals               ...        0.313 sec (=   0.005 min)   0.1 %
Property calculations            ...        0.556 sec (=   0.009 min)   0.2 %
MDCI module                      ...      268.752 sec (=   4.479 min)  91.9 %
                             ****ORCA TERMINATED NORMALLY****
TOTAL RUN TIME: 0 days 0 hours 4 minutes 52 seconds 758 msec
'calc.bibtex' -> '/hsnfs/users/frank/ThermodynamicMap/23Dimethyl/Product_Dia/SP/calc.bibtex'
'calc.cpcm' -> '/hsnfs/users/frank/ThermodynamicMap/23Dimethyl/Product_Dia/SP/calc.cpcm'
'calc.cpcm_corr' -> '/hsnfs/users/frank/ThermodynamicMap/23Dimethyl/Product_Dia/SP/calc.cpcm_corr'
'calc.densities' -> '/hsnfs/users/frank/ThermodynamicMap/23Dimethyl/Product_Dia/SP/calc.densities'
'calc.densitiesinfo' -> '/hsnfs/users/frank/ThermodynamicMap/23Dimethyl/Product_Dia/SP/calc.densitiesinfo'
'calc.err' -> '/hsnfs/users/frank/ThermodynamicMap/23Dimethyl/Product_Dia/SP/calc.err'
'calc.gbw' -> '/hsnfs/users/frank/ThermodynamicMap/23Dimethyl/Product_Dia/SP/calc.gbw'
'calc.ges' -> '/hsnfs/users/frank/ThermodynamicMap/23Dimethyl/Product_Dia/SP/calc.ges'
'calc.job' -> '/hsnfs/users/frank/ThermodynamicMap/23Dimethyl/Product_Dia/SP/calc.job'
'calc.loc' -> '/hsnfs/users/frank/ThermodynamicMap/23Dimethyl/Product_Dia/SP/calc.loc'
'calc.property.txt' -> '/hsnfs/users/frank/ThermodynamicMap/23Dimethyl/Product_Dia/SP/calc.property.txt'
'calc.xyz' -> '/hsnfs/users/frank/ThermodynamicMap/23Dimethyl/Product_Dia/SP/calc.xyz'
cp: cannot stat 'calc.asa.inp': No such file or directory
cp: missing destination file operand after '/hsnfs/users/frank/ThermodynamicMap/23Dimethyl/Product_Dia/SP/'
Try 'cp --help' for more information.
cp: cannot stat 'calc.pc.tmp': No such file or directory
cp: cannot stat 'calc.QM2.pc.tmp': No such file or directory
