# Supplementary material for: Bro̷nsted Acid-Catalyzed Reduction of Furans
Source: J Am Chem Soc. 2025 Feb 19;147(9):7932–8. doi: 10.1021/jacs.4c18485 (PMC11887439; doi:10.1021/jacs.4c18485)
Supplement: Supplementary file 2 — ja4c18485_si_002.zip [file ja4c18485_si_002.zip › AllCoordinates/23-Dimethyl-Furan/SM/calc.mpi8.out]

! Job execution by suborca V 10.00 !
Job started from head1.mpi-muelheim.mpg.de, running /hsnfs/software/orca/orca_stable_directory/orca_stable_20240726/orca on xe30th76.mpi-muelheim.mpg.de in /usr/scratch/frank/calc__8525811 (/bin/ksh)
Job execution start: Fri Jul 26 15:20:18 CEST 2024
Shared library path: /hsnfs/software/openmpi-4.1.0/lib:/hsnfs/software/orca/orca_stable_directory/orca_stable_20240726:/hsnfs/software/themis/llvm-14.0.1/lib::/hsnfs/software/cfour-2.1/lib:/hsnfs/software/orca/orca_stable:/usr/users/openmpi-2.0.4/lib:/opt/intel/lib/intel64:/opt/intel/mkl/lib/intel64
SLURM Job ID is: 8525811
SLURM_JOB_NODELIST: xe30th76
Maxcore enforced by SLURM: 9600 MB per core
Expanded nodelist (1 nodes):
xe30th76

                                 *****************
                                 * O   R   C   A *
                                 *****************

                                            #,                                       
                                            ###                                      
                                            ####                                     
                                            #####                                    
                                            ######                                   
                                           ########,                                 
                                     ,,################,,,,,                         
                               ,,#################################,,                 
                          ,,##########################################,,             
                       ,#########################################, ''#####,          
                    ,#############################################,,   '####,        
                  ,##################################################,,,,####,       
                ,###########''''           ''''###############################       
              ,#####''   ,,,,##########,,,,          '''####'''          '####       
            ,##' ,,,,###########################,,,                        '##       
           ' ,,###''''                  '''############,,,                           
         ,,##''                                '''############,,,,        ,,,,,,###''
      ,#''                                            '''#######################'''  
     '                                                          ''''####''''         
             ,#######,   #######,   ,#######,      ##                                
            ,#'     '#,  ##    ##  ,#'     '#,    #''#        ,####,   ,####,        
            ##       ##  ##   ,#'  ##            #'  '#       #'       #'  '#        
            ##       ##  #######   ##           ,######,      #####,   #    #        
            '#,     ,#'  ##    ##  '#,     ,#' ,#      #,     #,   #   #,  ,#        
             '#######'   ##     ##  '#######'  #'      '#     '####' # '####'        


                #########################################################
                #                        -***-                          #
                #          Department of theory and spectroscopy        #
                #                                                       #
                #                      Frank Neese                      #
                #                                                       #
                #     Directorship, Architecture, Infrastructure        #
                #                    SHARK, DRIVERS                     #
                #        Core code/Algorithms in most modules           #
                #                                                       #
                #        Max Planck Institute fuer Kohlenforschung      #
                #                Kaiser Wilhelm Platz 1                 #
                #                 D-45470 Muelheim/Ruhr                 #
                #                      Germany                          #
                #                                                       #
                #                  All rights reserved                  #
                #                        -***-                          #
                #########################################################


                         Program Version 6.0.x  -   STABLE   -
                                (GIT: $d6293895$)
                ($2024-07-24 15:24:10 +0200 $)

                         (BUILD: $Fri 26 Jul 2024 01:03:43 AM CEST$)


 With contributions from (in alphabetic order):
   Daniel Aravena         : Magnetic Suceptibility
   Michael Atanasov       : Ab Initio Ligand Field Theory (pilot matlab implementation)
   Alexander A. Auer      : GIAO ZORA, VPT2 properties, NMR spectrum
   Ute Becker             : All parallelization in ORCA, NUMFREQ, NUMCALC
   Giovanni Bistoni       : ED, misc. LED, open-shell LED, HFLD
   Martin Brehm           : Molecular dynamics
   Dmytro Bykov           : pre 5.0 version of the SCF Hessian
   Marcos Casanova-Páez   : Triplet and SCS-CIS(D). UHF-(DLPNO)-IP/EA/STEOM-CCSD. UHF-CVS-IP/STEOM-CCSD
   Vijay G. Chilkuri      : MRCI spin determinant printing, contributions to CSF-ICE
   Pauline Colinet        : FMM embedding
   Dipayan Datta          : RHF DLPNO-CCSD density
   Achintya Kumar Dutta   : EOM-CC, STEOM-CC
   Nicolas Foglia         : Exact transition moments, OPA infrastructure, MCD improvements
   Dmitry Ganyushin       : Spin-Orbit,Spin-Spin,Magnetic field MRCI
   Miquel Garcia          : C-PCM and meta-GGA Hessian, CCSD/C-PCM, Gaussian charge scheme
   Tiago L. C. Gouveia    : GS-ROHF, GS-ROCIS
   Yang Guo               : DLPNO-NEVPT2, F12-NEVPT2, CIM, IAO-localization
   Andreas Hansen         : Spin unrestricted coupled pair/coupled cluster methods
   Ingolf Harden          : AUTO-CI MPn and infrastructure 
   Benjamin Helmich-Paris : MC-RPA, TRAH-(SCF,CASSCF), AVAS, COSX integrals, SCF dyn. polar.
   Lee Huntington         : MR-EOM, pCC
   Robert Izsak           : Overlap fitted RIJCOSX, COSX-SCS-MP3, EOM
   Riya Kayal             : Wick's Theorem for AUTO-CI, AUTO-CI UHF-CCSDT
   Emily Kempfer          : AUTO-CI, RHF CISDT and CCSDT
   Christian Kollmar      : KDIIS, OOCD, Brueckner-CCSD(T), CCSD density, CASPT2, CASPT2-K, improved NEVPT2
   Axel Koslowski         : Symmetry handling
   Simone Kossmann        : Meta GGA functionals, TD-DFT gradient, OOMP2, (MP2 Hessian; deprecated post 5.0)
   Lucas Lang             : DCDCAS
   Marvin Lechner         : AUTO-CI (C++ implementation), FIC-MRCC
   Spencer Leger          : CASSCF response
   Dagmar Lenk            : GEPOL surface, SMD, ORCA-2-JSON
   Dimitrios Liakos       : Extrapolation schemes; Compound Job, initial MDCI parallelization
   Dimitrios Manganas     : Further ROCIS development; embedding schemes. LFT, Crystal Embedding
   Dimitrios Pantazis     : SARC Basis sets
   Anastasios Papadopoulos: AUTO-CI, single reference methods and gradients
   Taras Petrenko         : pre 6.0 DFT Hessian and TD-DFT gradient, (ASA, deprecated), ECA, 1-Electron XAS/XES, NRVS
   Peter Pinski           : DLPNO-MP2, DLPNO-MP2 Gradient
   Christoph Reimann      : Effective Core Potentials
   Marius Retegan         : Local ZFS, SOC
   Christoph Riplinger    : Optimizer, TS searches, QM/MM, DLPNO-CCSD(T), (RO)-DLPNO pert. Triples
   Michael Roemelt        : Original ROCIS implementation
   Masaaki Saitow         : Open-shell DLPNO-CCSD energy and density
   Barbara Sandhoefer     : DKH picture change effects
   Kantharuban Sivalingam : CASSCF convergence/infrastructure, NEVPT2 and variants, FIC-MRCI
   Bernardo de Souza      : ESD, SOC TD-DFT
   Georgi Stoychev        : AutoAux, RI-MP2 NMR, DLPNO-MP2 response, X2C
   Van Anh Tran           : RI-MP2 g-tensors
   Willem Van den Heuvel  : Paramagnetic NMR
   Zikuan Wang            : NOTCH, Electric field optimization 
   Frank Wennmohs         : Technical directorship and infrastructure
   Hang Xu                : AUTO-CI-Response properties 


 We gratefully acknowledge several colleagues who have allowed us to
 interface, adapt or use parts of their codes:
   Stefan Grimme, W. Hujo, H. Kruse, P. Pracht,  : VdW corrections, initial TS optimization,
                  C. Bannwarth, S. Ehlert,         DFT functionals, gCP, sTDA/sTD-DF
                  L. Wittmann, M. Mueller
   Ed Valeev, F. Pavosevic, A. Kumar             : LibInt (2-el integral package), F12 methods
   Garnet Chan, S. Sharma, J. Yang, R. Olivares  : DMRG
   Ulf Ekstrom                                   : XCFun DFT Library
   Mihaly Kallay                                 : mrcc  (arbitrary order and MRCC methods)
   Frank Weinhold                                : gennbo (NPA and NBO analysis)
   Simon Mueller                                 : openCOSMO-RS
   Christopher J. Cramer and Donald G. Truhlar   : smd solvation model
   Lars Goerigk                                  : TD-DFT with DH, B97 family of functionals
   V. Asgeirsson, H. Jonsson                     : NEB implementation
   FAccTs GmbH                                   : IRC, NEB, NEB-TS, DLPNO-Multilevel, CI-OPT
                                                   MM, QMMM, 2- and 3-layer-ONIOM, Crystal-QMMM,
                                                   LR-CPCM, SF, NACMEs, symmetry and pop. for TD-DFT,
                                                   nearIR, NL-DFT gradient (VV10), updates on ESD,
                                                   ML-optimized integration grids, MBIS, APM,
                                                   GOAT, DOCKER, SOLVATOR, interface openCOSMO-RS
   S Lehtola, MJT Oliveira, MAL Marques          : LibXC Library
   Liviu Ungur et al                             : ANISO software


 Your calculation uses the libint2 library for the computation of 2-el integrals
 For citations please refer to: http://libint.valeyev.net

 Your ORCA version has been built with support for libXC version: 6.2.2
 For citations please refer to: https://libxc.gitlab.io

 This ORCA versions uses:
   CBLAS   interface :  Fast vector & matrix operations
   LAPACKE interface :  Fast linear algebra routines
   SCALAPACK package :  Parallel linear algebra routines
   Shared memory     :  Shared parallel matrices
   BLAS/LAPACK       :  OpenBLAS 0.3.26  USE64BITINT DYNAMIC_ARCH NO_AFFINITY Haswell SINGLE_THREADED
        Core in use  :  Haswell
   Copyright (c) 2011-2014, The OpenBLAS Project


NOTE: MaxCore=8000 MB was set to SCF,MP2,MDCI,CIPSI,MRCI and CIS
      => If you want to overwrite this, your respective input block should be placed after the MaxCore statement
Your calculation utilizes the atom-pairwise dispersion correction
with the Becke-Johnson damping scheme (D3BJ)


================================================================================

----- Orbital basis set information -----
Your calculation utilizes the basis: def2-SVP
   F. Weigend and R. Ahlrichs, Phys. Chem. Chem. Phys. 7, 3297 (2005).

----- AuxJ basis set information -----
Your calculation utilizes the auxiliary basis: def2/J
   F. Weigend, Phys. Chem. Chem. Phys. 8, 1057 (2006).

----- AuxC basis set information -----
Your calculation utilizes the auxiliary basis: def2-SVP/C
  H-La, Hf-Rn : A. Hellweg, C. Hattig, S. Hofener and W. Klopper, Theor. Chem. Acc. 117, 587 (2007).
        Ce-Lu : J. Chmela and M. E. Harding, Mol. Phys. (2018).

================================================================================
                                        WARNINGS
                       Please study these warnings very carefully!
================================================================================


WARNING: The frozen-core approximation for MP2-gradient calculations is turned on by default.

WARNING: Geometry Optimization
  ===> : Switching off AutoStart
         For restart on a previous wavefunction, please use MOREAD

WARNING: The frozen-core approximation is turned on by default for 
         the MP2 part of double-hybrid DFT.

================================================================================
                                       INPUT FILE
================================================================================
NAME = calc.inp
|  1> ! RI-B2PLYP D3BJ  def2-SVP def2-SVP/C RIJCOSX def2/J  TightOpt NumFreq
|  2> 
|  3> %cpcm
|  4> epsilon 16.7                    # Dielectric constant
|  5> refrac 1.275   
|  6> SURFACETYPE VDW_GAUSSIAN
|  7> end
|  8> 
|  9> %geom
| 10> MaxIter 100
| 11> end
| 12> 
| 13> %PAL NPROCS 8 END
| 14> 
| 15> %maxcore 8000
| 16> 
| 17> 
| 18> * xyz 0 1
| 19> C        0.9056520926     -0.0232510600     -0.0211887859                 
| 20> C        2.4008621083      0.0565069305     -0.0252038218                 
| 21> C        3.1987281577      1.1926556406     -0.0225026847                 
| 22> C        2.7934674998      2.6345587195     -0.0149321899                 
| 23> C        4.5006645020      0.7430833763     -0.0282976744                 
| 24> C        4.4277320074     -0.6337684105     -0.0341828525                 
| 25> O        3.1683010483     -1.0116853844     -0.0321771295                 
| 26> H        0.4290211510      0.9750144221     -0.0153751659                 
| 27> H        0.5704529813     -0.5754457466      0.8809936413                 
| 28> H        0.5651731284     -0.5674416772     -0.9262529871                 
| 29> H        1.6948683520      2.7634092519     -0.0111514600                 
| 30> H        3.2006638299      3.1350590450     -0.9179447894                 
| 31> H        3.2059466908      3.1270510318      0.8900835198                 
| 32> H        5.3994456401      1.3457179602     -0.0282543917                 
| 33> H        5.2702247901     -1.3125169378     -0.0396505509                 
| 34> *
| 35> 
| 36>                          ****END OF INPUT****
================================================================================

                       *****************************
                       * Geometry Optimization Run *
                       *****************************

Geometry optimization settings:
Update method            Update   .... BFGS
Choice of coordinates    CoordSys .... (2022) Redundant Internals
Initial Hessian          InHess   .... Almloef's Model
Max. no of cycles        MaxIter  .... 100

Convergence Tolerances:
Energy Change            TolE     ....  1.0000e-06 Eh
Max. Gradient            TolMAXG  ....  1.0000e-04 Eh/bohr
RMS Gradient             TolRMSG  ....  3.0000e-05 Eh/bohr
Max. Displacement        TolMAXD  ....  1.0000e-03 bohr
RMS Displacement         TolRMSD  ....  6.0000e-04 bohr
Strict Convergence                .... False

------------------------------------------------------------------------------
                        ORCA OPTIMIZATION COORDINATE SETUP
------------------------------------------------------------------------------

The optimization will be done in redundant internal coordinates (2022)
Making redundant internal coordinates   ...  (2022 redundants) done
Evaluating the initial hessian          ...  (Almloef) done
Evaluating the coordinates              ...  done
Calculating the B-matrix                .... done
Calculating the G-matrix                .... done
Diagonalizing the G-matrix              .... done
The first mode is                       ....   27
The number of degrees of freedom        ....   39

    -----------------------------------------------------------------
                    Redundant Internal Coordinates


    -----------------------------------------------------------------
         Definition                    Initial Value    Approx d2E/dq
    -----------------------------------------------------------------
      1. B(C   1,C   0)                  1.4973         0.421194   
      2. B(C   2,C   1)                  1.3883         0.628665   
      3. B(C   3,C   2)                  1.4978         0.420499   
      4. B(C   4,C   2)                  1.3774         0.654435   
      5. B(C   5,C   4)                  1.3788         0.651052   
      6. B(O   6,C   5)                  1.3149         0.737352   
      7. B(O   6,C   1)                  1.3153         0.736267   
      8. B(H   7,C   0)                  1.1062         0.339257   
      9. B(H   8,C   0)                  1.1096         0.335084   
     10. B(H   9,C   0)                  1.1096         0.335084   
     11. B(H  10,C   3)                  1.1061         0.339374   
     12. B(H  11,C   3)                  1.1098         0.334790   
     13. B(H  12,C   3)                  1.1098         0.334790   
     14. B(H  13,C   4)                  1.0821         0.370681   
     15. B(H  14,C   5)                  1.0819         0.370966   
     16. A(C   1,C   0,H   7)          112.4696         0.327555   
     17. A(C   1,C   0,H   9)          109.2899         0.326888   
     18. A(H   7,C   0,H   8)          108.3398         0.284915   
     19. A(H   8,C   0,H   9)          109.0523         0.284367   
     20. A(C   1,C   0,H   8)          109.2899         0.326888   
     21. A(H   7,C   0,H   9)          108.3398         0.284915   
     22. A(C   2,C   1,O   6)          109.2264         0.445922   
     23. A(C   0,C   1,O   6)          122.6421         0.414990   
     24. A(C   0,C   1,C   2)          128.1314         0.406148   
     25. A(C   1,C   2,C   4)          106.0276         0.439413   
     26. A(C   3,C   2,C   4)          124.7495         0.408925   
     27. A(C   1,C   2,C   3)          129.2229         0.406030   
     28. A(H  10,C   3,H  12)          108.3395         0.284891   
     29. A(H  11,C   3,H  12)          109.0872         0.284289   
     30. A(H  10,C   3,H  11)          108.3395         0.284891   
     31. A(C   2,C   3,H  11)          109.3146         0.326752   
     32. A(C   2,C   3,H  10)          112.3886         0.327485   
     33. A(C   2,C   3,H  12)          109.3146         0.326752   
     34. A(C   5,C   4,H  13)          126.8737         0.357599   
     35. A(C   2,C   4,H  13)          127.1073         0.357914   
     36. A(C   2,C   4,C   5)          106.0190         0.442199   
     37. A(O   6,C   5,H  14)          124.4407         0.363048   
     38. A(C   4,C   5,H  14)          125.8249         0.357646   
     39. A(C   4,C   5,O   6)          109.7344         0.448879   
     40. A(C   1,O   6,C   5)          108.9925         0.455994   
     41. D(O   6,C   1,C   0,H   7)   -180.0000         0.013116   
     42. D(C   2,C   1,C   0,H   8)   -120.3653         0.013116   
     43. D(C   2,C   1,C   0,H   7)      0.0000         0.013116   
     44. D(C   2,C   1,C   0,H   9)    120.3653         0.013116   
     45. D(O   6,C   1,C   0,H   8)     59.6347         0.013116   
     46. D(C   3,C   2,C   1,C   0)      0.0000         0.027395   
     47. D(C   3,C   2,C   1,O   6)   -180.0000         0.027395   
     48. D(C   4,C   2,C   1,O   6)      0.0000         0.027395   
     49. D(C   4,C   2,C   1,C   0)   -180.0000         0.027395   
     50. D(H  12,C   3,C   2,C   1)    120.3293         0.013074   
     51. D(H  11,C   3,C   2,C   4)     59.6707         0.013074   
     52. D(H  11,C   3,C   2,C   1)   -120.3293         0.013074   
     53. D(H  10,C   3,C   2,C   1)      0.0000         0.013074   
     54. D(H  10,C   3,C   2,C   4)   -180.0000         0.013074   
     55. D(C   5,C   4,C   2,C   1)     -0.0000         0.029849   
     56. D(H  13,C   4,C   2,C   3)     -0.0000         0.029849   
     57. D(H  13,C   4,C   2,C   1)   -180.0000         0.029849   
     58. D(C   5,C   4,C   2,C   3)    180.0000         0.029849   
     59. D(H  14,C   5,C   4,H  13)     -0.0000         0.029519   
     60. D(H  14,C   5,C   4,C   2)   -180.0000         0.029519   
     61. D(O   6,C   5,C   4,H  13)    180.0000         0.029519   
     62. D(O   6,C   5,C   4,C   2)      0.0000         0.029519   
     63. D(C   1,O   6,C   5,H  14)   -180.0000         0.041143   
     64. D(C   1,O   6,C   5,C   4)      0.0000         0.041143   
     65. D(C   5,O   6,C   1,C   2)     -0.0000         0.041009   
     66. D(C   5,O   6,C   1,C   0)    180.0000         0.041009   
    -----------------------------------------------------------------

Number of atoms                         .... 15
Number of degrees of freedom            .... 66


         *************************************************************
         *                GEOMETRY OPTIMIZATION CYCLE   1            *
         *************************************************************
---------------------------------
CARTESIAN COORDINATES (ANGSTROEM)
---------------------------------
  C      0.905652   -0.023251   -0.021189
  C      2.400862    0.056507   -0.025204
  C      3.198728    1.192656   -0.022503
  C      2.793467    2.634559   -0.014932
  C      4.500665    0.743083   -0.028298
  C      4.427732   -0.633768   -0.034183
  O      3.168301   -1.011685   -0.032177
  H      0.429021    0.975014   -0.015375
  H      0.570453   -0.575446    0.880994
  H      0.565173   -0.567442   -0.926253
  H      1.694868    2.763409   -0.011151
  H      3.200664    3.135059   -0.917945
  H      3.205947    3.127051    0.890084
  H      5.399446    1.345718   -0.028254
  H      5.270225   -1.312517   -0.039651

----------------------------
CARTESIAN COORDINATES (A.U.)
----------------------------
  NO LB      ZA    FRAG     MASS         X           Y           Z
   0 C     6.0000    0    12.011    1.711434   -0.043938   -0.040041
   1 C     6.0000    0    12.011    4.536972    0.106783   -0.047628
   2 C     6.0000    0    12.011    6.044720    2.253793   -0.042524
   3 C     6.0000    0    12.011    5.278889    4.978594   -0.028218
   4 C     6.0000    0    12.011    8.505023    1.404224   -0.053475
   5 C     6.0000    0    12.011    8.367201   -1.197649   -0.064596
   6 O     8.0000    0    15.999    5.987221   -1.911808   -0.060806
   7 H     1.0000    0     1.008    0.810732    1.842510   -0.029055
   8 H     1.0000    0     1.008    1.078000   -1.087435    1.664837
   9 H     1.0000    0     1.008    1.068022   -1.072309   -1.750364
  10 H     1.0000    0     1.008    3.202837    5.222087   -0.021073
  11 H     1.0000    0     1.008    6.048378    5.924403   -1.734664
  12 H     1.0000    0     1.008    6.058361    5.909270    1.682014
  13 H     1.0000    0     1.008   10.203474    2.543038   -0.053393
  14 H     1.0000    0     1.008    9.959282   -2.480298   -0.074929

--------------------------------
INTERNAL COORDINATES (ANGSTROEM)
--------------------------------
 C      0   0   0     0.000000000000     0.00000000     0.00000000
 C      1   0   0     1.497341126334     0.00000000     0.00000000
 C      2   1   0     1.388319639128   128.13140883     0.00000000
 C      3   2   1     1.497791040891   129.22287619     0.00000000
 C      3   2   1     1.377384132093   106.02764428   180.00000639
 C      5   3   2     1.378794628255   106.01895406     0.00000000
 O      6   5   3     1.314911252833   109.73444735     0.00000000
 H      1   2   3     1.106230005659   112.46963179     0.00000000
 H      1   2   3     1.109599273645   109.28993816   239.63472806
 H      1   2   3     1.109599279562   109.28993588   120.36529784
 H      4   3   2     1.106135995782   112.38860062     0.00000000
 H      4   3   2     1.109838358469   109.31460918   239.67072350
 H      4   3   2     1.109838364577   109.31460740   120.32930427
 H      5   3   2     1.082116434488   127.10734104   180.00000000
 H      6   5   3     1.081907365692   125.82488588   180.00000121

---------------------------
INTERNAL COORDINATES (A.U.)
---------------------------
 C      0   0   0     0.000000000000     0.00000000     0.00000000
 C      1   0   0     2.829564657829     0.00000000     0.00000000
 C      2   1   0     2.623543904296   128.13140883     0.00000000
 C      3   2   1     2.830414873125   129.22287619     0.00000000
 C      3   2   1     2.602878790865   106.02764428   180.00000639
 C      5   3   2     2.605544242323   106.01895406     0.00000000
 O      6   5   3     2.484822158265   109.73444735     0.00000000
 H      1   2   3     2.090471751822   112.46963179     0.00000000
 H      1   2   3     2.096838745587   109.28993816   239.63472806
 H      1   2   3     2.096838756769   109.28993588   120.36529784
 H      4   3   2     2.090294098901   112.38860062     0.00000000
 H      4   3   2     2.097290550426   109.31460918   239.67072350
 H      4   3   2     2.097290561969   109.31460740   120.32930427
 H      5   3   2     2.044903706199   127.10734104   180.00000000
 H      6   5   3     2.044508623431   125.82488588   180.00000121

---------------------
BASIS SET INFORMATION
---------------------
There are 3 groups of distinct atoms

 Group   1 Type C   : 7s4p1d contracted to 3s2p1d pattern {511/31/1}
 Group   2 Type O   : 7s4p1d contracted to 3s2p1d pattern {511/31/1}
 Group   3 Type H   : 4s1p contracted to 2s1p pattern {31/1}

Atom   0C    basis set group =>   1
Atom   1C    basis set group =>   1
Atom   2C    basis set group =>   1
Atom   3C    basis set group =>   1
Atom   4C    basis set group =>   1
Atom   5C    basis set group =>   1
Atom   6O    basis set group =>   2
Atom   7H    basis set group =>   3
Atom   8H    basis set group =>   3
Atom   9H    basis set group =>   3
Atom  10H    basis set group =>   3
Atom  11H    basis set group =>   3
Atom  12H    basis set group =>   3
Atom  13H    basis set group =>   3
Atom  14H    basis set group =>   3
---------------------------------
AUXILIARY/J BASIS SET INFORMATION
---------------------------------
There are 3 groups of distinct atoms

 Group   1 Type C   : 12s5p4d2f1g contracted to 6s4p3d1f1g pattern {711111/2111/211/2/1}
 Group   2 Type O   : 12s5p4d2f1g contracted to 6s4p3d1f1g pattern {711111/2111/211/2/1}
 Group   3 Type H   : 5s2p1d contracted to 3s1p1d pattern {311/2/1}

Atom   0C    basis set group =>   1
Atom   1C    basis set group =>   1
Atom   2C    basis set group =>   1
Atom   3C    basis set group =>   1
Atom   4C    basis set group =>   1
Atom   5C    basis set group =>   1
Atom   6O    basis set group =>   2
Atom   7H    basis set group =>   3
Atom   8H    basis set group =>   3
Atom   9H    basis set group =>   3
Atom  10H    basis set group =>   3
Atom  11H    basis set group =>   3
Atom  12H    basis set group =>   3
Atom  13H    basis set group =>   3
Atom  14H    basis set group =>   3
---------------------------------
AUXILIARY/C BASIS SET INFORMATION
---------------------------------
There are 3 groups of distinct atoms

 Group   1 Type C   : 8s6p5d3f contracted to 6s5p4d1f pattern {311111/21111/2111/3}
 Group   2 Type O   : 8s6p5d3f contracted to 6s5p4d1f pattern {311111/21111/2111/3}
 Group   3 Type H   : 4s3p2d contracted to 3s2p1d pattern {211/21/2}

Atom   0C    basis set group =>   1
Atom   1C    basis set group =>   1
Atom   2C    basis set group =>   1
Atom   3C    basis set group =>   1
Atom   4C    basis set group =>   1
Atom   5C    basis set group =>   1
Atom   6O    basis set group =>   2
Atom   7H    basis set group =>   3
Atom   8H    basis set group =>   3
Atom   9H    basis set group =>   3
Atom  10H    basis set group =>   3
Atom  11H    basis set group =>   3
Atom  12H    basis set group =>   3
Atom  13H    basis set group =>   3
Atom  14H    basis set group =>   3


           ************************************************************
           *        Program running with 8 parallel MPI-processes     *
           *              working on a common directory               *
           ************************************************************
------------------------------------------------------------------------------
                             ORCA STARTUP CALCULATIONS
                           -- RI-GTO INTEGRALS CHOSEN --
------------------------------------------------------------------------------
------------------------------------------------------------------------------
                   ___                                                        
                  /   \      - P O W E R E D   B Y -                         
                 /     \                                                     
                 |  |  |   _    _      __       _____    __    __             
                 |  |  |  | |  | |    /  \     |  _  \  |  |  /  |          
                  \  \/   | |  | |   /    \    | | | |  |  | /  /          
                 / \  \   | |__| |  /  /\  \   | |_| |  |  |/  /          
                |  |  |   |  __  | /  /__\  \  |    /   |      \           
                |  |  |   | |  | | |   __   |  |    \   |  |\   \          
                \     /   | |  | | |  |  |  |  | |\  \  |  | \   \       
                 \___/    |_|  |_| |__|  |__|  |_| \__\ |__|  \__/        
                                                                              
                      - O R C A' S   B I G   F R I E N D -                    
                                      &                                       
                       - I N T E G R A L  F E E D E R -                       
                                                                              
 v1 FN, 2020, v2 2021, v3 2022-2024                                           
------------------------------------------------------------------------------


----------------------
SHARK INTEGRAL PACKAGE
----------------------

Number of atoms                             ...     15
Number of basis functions                   ...    138
Number of shells                            ...     66
Maximum angular momentum                    ...      2
Integral batch strategy                     ... SHARK/LIBINT Hybrid
RI-J (if used) integral strategy            ... SPLIT-RIJ (Revised 2003 algorithm where possible)
Printlevel                                  ...      1
Contraction scheme used                     ... SEGMENTED contraction
Prescreening option                         ... SCHWARTZ
   Thresh                                   ... 1.000e-12
   Tcut                                     ... 1.000e-14
   Tpresel                                  ... 1.000e-14 
Coulomb Range Separation                    ... NOT USED
Exchange Range Separation                   ... NOT USED
Multipole approximations                    ... NOT USED
Finite Nucleus Model                        ... NOT USED
CABS basis                                  ... NOT available
Auxiliary Coulomb fitting basis             ... AVAILABLE
   # of basis functions in Aux-J            ...    431
   # of shells in Aux-J                     ...    145
   Maximum angular momentum in Aux-J        ...      4
Auxiliary J/K fitting basis                 ... NOT available
Auxiliary Correlation fitting basis         ... AVAILABLE
   # of basis functions in Aux-C            ...    448
   # of shells in Aux-C                     ...    160
   Maximum angular momentum in Aux-C        ...      3
Auxiliary 'external' fitting basis          ... NOT available

Checking pre-screening integrals            ... done (  0.0 sec) Dimension = 66
Check shell pair data                       ... done (  0.0 sec)
Shell pair information
Shell pair cut-off parameter TPreSel        ...   1.0e-14
Total number of shell pairs                 ...      2211
Shell pairs after pre-screening             ...      2171
Total number of primitive shell pairs       ...      7865
Primitive shell pairs kept                  ...      6044
          la=0 lb=0:    688 shell pairs
          la=1 lb=0:    794 shell pairs
          la=1 lb=1:    249 shell pairs
          la=2 lb=0:    258 shell pairs
          la=2 lb=1:    154 shell pairs
          la=2 lb=2:     28 shell pairs

Calculating one electron integrals          ... done (  0.0 sec)
Calculating RI/J V-Matrix + Cholesky decomp.... done (  0.0 sec)
Calculating RI/C V-Matrix + Cholesky decomp.... done (  0.0 sec)
Calculating Nuclear repulsion               ... done (  0.0 sec) ENN=    294.725566090370 Eh

Diagonalization of the overlap matrix:
Smallest eigenvalue                        ... 5.639e-04
Time for diagonalization                   ...    0.008 sec
Threshold for overlap eigenvalues          ... 1.000e-07
Number of eigenvalues below threshold      ... 0
Time for construction of square roots      ...    0.001 sec
Total time needed                          ...    0.010 sec

-------------------
DFT GRID GENERATION
-------------------

General Integration Accuracy     IntAcc      ... 4.388
Radial Grid Type                 RadialGrid  ... OptM3 with GC (2021)
Angular Grid (max. ang.)         AngularGrid ... 4 (Lebedev-302)
Angular grid pruning method      GridPruning ... 4 (adaptive)
Weight generation scheme         WeightScheme... mBecke (2022)
Basis function cutoff            BFCut       ... 1.0000e-12
Integration weight cutoff        WCut        ... 1.0000e-14
Partially contracted basis set               ... off
Rotationally invariant grid construction     ... off
Angular grids for H and He will be reduced by one unit

Total number of grid points                  ...    67955
Total number of batches                      ...     1071
Average number of points per batch           ...       63
Average number of grid points per atom       ...     4530

--------------------
COSX GRID GENERATION
--------------------

GRIDX 1
-------
General Integration Accuracy     IntAcc      ... 3.816
Radial Grid Type                 RadialGrid  ... OptM3 with GC (2021)
Angular Grid (max. ang.)         AngularGrid ... 1 (Lebedev-50)
Angular grid pruning method      GridPruning ... 4 (adaptive)
Weight generation scheme         WeightScheme... mBecke (2022)
Basis function cutoff            BFCut       ... 1.0000e-12
Integration weight cutoff        WCut        ... 1.0000e-14
Partially contracted basis set               ... on
Rotationally invariant grid construction     ... off
Angular grids for H and He will be reduced by one unit

Total number of grid points                  ...     8720
Total number of batches                      ...       76
Average number of points per batch           ...      114
Average number of grid points per atom       ...      581
UseSFitting                                  ... on

GRIDX 2
-------
General Integration Accuracy     IntAcc      ... 4.020
Radial Grid Type                 RadialGrid  ... OptM3 with GC (2021)
Angular Grid (max. ang.)         AngularGrid ... 2 (Lebedev-110)
Angular grid pruning method      GridPruning ... 4 (adaptive)
Weight generation scheme         WeightScheme... mBecke (2022)
Basis function cutoff            BFCut       ... 1.0000e-12
Integration weight cutoff        WCut        ... 1.0000e-14
Partially contracted basis set               ... on
Rotationally invariant grid construction     ... off
Angular grids for H and He will be reduced by one unit

Total number of grid points                  ...    18741
Total number of batches                      ...      156
Average number of points per batch           ...      120
Average number of grid points per atom       ...     1249
UseSFitting                                  ... on

GRIDX 3
-------
General Integration Accuracy     IntAcc      ... 4.338
Radial Grid Type                 RadialGrid  ... OptM3 with GC (2021)
Angular Grid (max. ang.)         AngularGrid ... 3 (Lebedev-194)
Angular grid pruning method      GridPruning ... 4 (adaptive)
Weight generation scheme         WeightScheme... mBecke (2022)
Basis function cutoff            BFCut       ... 1.0000e-12
Integration weight cutoff        WCut        ... 1.0000e-14
Partially contracted basis set               ... on
Rotationally invariant grid construction     ... off
Angular grids for H and He will be reduced by one unit

Total number of grid points                  ...    41093
Total number of batches                      ...      329
Average number of points per batch           ...      124
Average number of grid points per atom       ...     2740
UseSFitting                                  ... on
Initializing property integral containers    ... done (  0.0 sec)

SHARK setup successfully completed in   0.7 seconds

Maximum memory used throughout the entire STARTUP-calculation: 18.7 MB


           ************************************************************
           *        Program running with 8 parallel MPI-processes     *
           *              working on a common directory               *
           ************************************************************
-------------------------------------------------------------------------------
                                 ORCA GUESS
                   Start orbitals & Density for SCF / CASSCF
-------------------------------------------------------------------------------

------------
SCF SETTINGS
------------
Hamiltonian:
 Density Functional     Method          .... DFT(GTOs)
 Exchange Functional    Exchange        .... B88
   X-Alpha parameter    XAlpha          ....  0.666667
   Becke's b parameter  XBeta           ....  0.004200
 Correlation Functional Correlation     .... LYP
 LDA part of GGA corr.  LDAOpt          .... VWN-3
 Gradients option       PostSCFGGA      .... off
 Hybrid DFT is turned on
   Fraction HF Exchange ScalHFX         ....  0.530000
   Scaling of DF-GGA-X  ScalDFX         ....  0.470000
   Scaling of DF-GGA-C  ScalDFC         ....  0.730000
   Scaling of DF-LDA-C  ScalLDAC        ....  0.730000
   Perturbative correction              ....  0.270000
   NL short-range parameter             ....  7.800000
 RI-approximation to the Coulomb term is turned on
   Number of AuxJ basis functions       .... 431
   RIJ-COSX (HFX calculated with COS-X)).... on


General Settings:
 Integral files         IntName         .... calc
 Hartree-Fock type      HFTyp           .... RHF
 Total Charge           Charge          ....    0
 Multiplicity           Mult            ....    1
 Number of Electrons    NEL             ....   52
 Basis Dimension        Dim             ....  138
 Nuclear Repulsion      ENuc            ....    294.7255660904 Eh

Convergence Acceleration:
 AO-DIIS                CNVDIIS         .... on
   Start iteration      DIISMaxIt       ....    12
   Startup error        DIISStart       ....  0.200000
   # of expansion vecs  DIISMaxEq       ....     5
   Bias factor          DIISBfac        ....   1.050
   Max. coefficient     DIISMaxC        ....  10.000
 MO-DIIS                CNVKDIIS        .... off
 Trust-Rad. Augm. Hess. CNVTRAH         .... auto
   Auto Start mean grad. ratio tolernc. ....  1.125000
   Auto Start start iteration           ....    50
   Auto Start num. interpolation iter.  ....    10
   Max. Number of Micro iterations      ....    24
   Max. Number of Macro iterations      .... Maxiter - #DIIS iter
   Number of Davidson start vectors     ....     2
   Converg. threshold    (grad. norm)   ....   2.000e-06
   Grad. Scal. Fac. for Micro threshold ....   0.100
   Minimum threshold for Micro iter.    ....   1.000e-02
   NR start threshold (gradient norm)   ....   1.000e-04
   Initial trust radius                 ....   0.400
   Minimum AH scaling param. (alpha)    ....   1.000
   Maximum AH scaling param. (alpha)    .... 1000.000
   Quad. conv. algorithm                .... NR
   White noise on init. David. guess    .... on
   Maximum white noise                  ....   0.010
   Pseudo random numbers                .... off
   Inactive MOs                         .... canonical
   Orbital update algorithm             .... Taylor
   Preconditioner                       .... Diag
   Full preconditioner red. dimension   ....   250
 SOSCF                  CNVSOSCF        .... on
   Start iteration      SOSCFMaxIt      ....   150
   Startup grad/error   SOSCFStart      ....  0.003300
   Hessian update       SOSCFHessUp     .... L-BFGS
 Level Shifting         CNVShift        .... on
   Level shift para.    LevelShift      ....    0.2500
   Turn off err/grad.   ShiftErr        ....    0.0010
 Zerner damping         CNVZerner       .... off
 Static damping         CNVDamp         .... on
   Fraction old density DampFac         ....    0.7000
   Max. Damping (<1)    DampMax         ....    0.9800
   Min. Damping (>=0)   DampMin         ....    0.0000
   Turn off err/grad.   DampErr         ....    0.1000

SCF Procedure:
 Maximum # iterations   MaxIter         ....   125
 SCF integral mode      SCFMode         .... Direct
   Integral package                     .... SHARK and LIBINT hybrid scheme
 Reset frequency        DirectResetFreq ....    20
 Integral Threshold     Thresh          ....  1.000e-12 Eh
 Primitive CutOff       TCut            ....  1.000e-14 Eh

Convergence Tolerance:
 Convergence Check Mode ConvCheckMode   .... Total+1el-Energy
 Convergence forced     ConvForced      .... 0
 Energy Change          TolE            ....  1.000e-09 Eh
 1-El. energy change                    ....  1.000e-06 Eh
 Orbital Gradient       TolG            ....  2.000e-06
 Orbital Rotation angle TolX            ....  2.000e-06
 DIIS Error             TolErr          ....  1.000e-08

------------------------------
INITIAL GUESS: MODEL POTENTIAL
------------------------------
Loading Hartree-Fock densities                     ... done
Calculating cut-offs                               ... done
Initializing the effective Hamiltonian             ... done
Setting up the integral package (SHARK)            ... done
Starting the Coulomb interaction                   ... done (   0.0 sec)
Making the grid                                    ... done (   0.1 sec)
Mapping shells                                     ... done
Starting the XC term evaluation                    ... done (   0.0 sec)
  promolecular density results
     # of electrons  =     51.994977787
     EX              =    -41.466251421
     EC              =     -0.570780692
     EX+EC           =    -42.037032113
Transforming the Hamiltonian                       ... done (   0.0 sec)
Diagonalizing the Hamiltonian                      ... done (   0.0 sec)
Back transforming the eigenvectors                 ... done (   0.0 sec)
Now organizing SCF variables                       ... done
                      ------------------
                      INITIAL GUESS DONE (   0.1 sec)
                      ------------------
             **** ENERGY FILE WAS UPDATED (calc.en.tmp) ****
Finished Guess after   0.3 sec
Maximum memory used throughout the entire GUESS-calculation: 10.5 MB


           ************************************************************
           *        Program running with 8 parallel MPI-processes     *
           *              working on a common directory               *
           ************************************************************

-------------------------------------------------------------------------------------------
                                      ORCA LEAN-SCF
                              memory conserving SCF solver
-------------------------------------------------------------------------------------------

--------------------
CPCM SOLVATION MODEL
--------------------
CPCM parameters:
  Epsilon                                         ...      16.7000
  Refrac                                          ...       1.2750
  Rsolv                                           ...       1.3000
  Surface type                                    ... GAUSSIAN VDW
  Discretization scheme                           ... Constant charge density
    Threshold for H atoms                         ...       5.0000 (charges/Ang^2)
    Threshold for non-H atoms                     ...       5.0000 (charges/Ang^2)
  Epsilon function type                           ...         CPCM
Solvent:                                          ... CUSTOM
Radii:
  Scheme                                          ... Element-dependent radii
  Radius for C  used is    3.8550 Bohr (=   2.0400 Ang.)
  Radius for O  used is    3.4469 Bohr (=   1.8240 Ang.)
  Radius for H  used is    2.4944 Bohr (=   1.3200 Ang.)
Calculating surface                               ...        done! (  0.0s)
Cavity surface points                             ...         1439
Cavity Volume                                     ...     890.3360
Cavity Surface-area                               ...     521.0951
Calculating surface distance matrix               ...        done! (  0.0s)
Performing Cholesky decomposition & store         ...        done! (  0.1s)
Overall time for CPCM initialization              ...                 0.1s

----------------------------------------D-I-I-S--------------------------------------------
Iteration    Energy (Eh)           Delta-E    RMSDP     MaxDP     DIISErr   Damp  Time(sec)
-------------------------------------------------------------------------------------------
               ***  Starting incremental Fock matrix formation  ***
    1    -307.5790029017953202     0.00e+00  3.54e-03  6.89e-02  1.67e-01  0.700   0.6
    2    -307.6550863052277691    -7.61e-02  2.61e-03  4.64e-02  9.94e-02  0.700   0.4
                               ***Turning on AO-DIIS***
    3    -307.6950050081148902    -3.99e-02  1.47e-03  2.08e-02  5.29e-02  0.700   0.3
    4    -307.7186896410396457    -2.37e-02  3.41e-03  4.63e-02  3.42e-02  0.000   0.3
    5    -307.7687791840136242    -5.01e-02  3.00e-04  5.43e-03  3.33e-03  0.000   0.3
                              *** Initializing SOSCF ***
---------------------------------------S-O-S-C-F--------------------------------------
Iteration    Energy (Eh)           Delta-E    RMSDP     MaxDP     MaxGrad    Time(sec)
--------------------------------------------------------------------------------------
    6    -307.7688940065494307    -1.15e-04  1.30e-04  2.20e-03  1.65e-03     0.3
               *** Restarting incremental Fock matrix formation ***
    7    -307.7689111432009668    -1.71e-05  8.10e-05  1.25e-03  5.14e-04     0.5
    8    -307.7689136350735453    -2.49e-06  3.90e-05  5.31e-04  2.36e-04     0.5
    9    -307.7689148627976010    -1.23e-06  1.58e-05  2.53e-04  4.92e-05     0.5
   10    -307.7689149420103831    -7.92e-08  2.99e-06  5.75e-05  1.92e-05     0.4
   11    -307.7689149473673069    -5.36e-09  1.21e-06  1.77e-05  4.22e-06     0.4
   12    -307.7689149494730145    -2.11e-09  2.07e-07  4.32e-06  1.30e-06     0.4
   13    -307.7689149491427543     3.30e-10  1.55e-07  2.08e-06  8.63e-07     0.4
                 **** Energy Check signals convergence ****

               *****************************************************
               *                     SUCCESS                       *
               *           SCF CONVERGED AFTER  13 CYCLES          *
               *****************************************************

Recomputing exchange energy using gridx3       ... done (    0.652 sec)
Old exchange energy                            :    -22.348953495 Eh
New exchange energy                            :    -22.349028479 Eh
Exchange energy change after final integration :     -0.000074984 Eh
Total energy after final integration           :   -307.768989933 Eh
             **** ENERGY FILE WAS UPDATED (calc.en.tmp) ****

----------------
TOTAL SCF ENERGY
----------------

Total Energy       :       -307.76898993348334 Eh           -8374.81998 eV

Components:
Nuclear Repulsion  :        294.72556609036997 Eh            8019.89038 eV
Electronic Energy  :       -602.49001974309454 Eh          -16394.58692 eV
One Electron Energy:      -1000.10031916236824 Eh          -27214.11322 eV
Two Electron Energy:        397.61029941927370 Eh           10819.52630 eV
CPCM Dielectric    :         -0.00446129641820 Eh              -0.12140 eV

Virial components:
Potential Energy   :       -613.07393793256210 Eh          -16682.58998 eV
Kinetic Energy     :        305.30494799907871 Eh            8307.76999 eV
Virial Ratio       :          2.00807075663383

DFT components:
N(Alpha)           :       26.000022515388 electrons
N(Beta)            :       26.000022515388 electrons
N(Total)           :       52.000045030777 electrons
E(X)               :      -19.852104612027 Eh       
E(C)               :       -1.272881125548 Eh       
E(XC)              :      -21.124985737575 Eh       

CPCM Solvation Model Properties:
Surface-charge          :         -0.01922535547586
Corrected charge        :         -0.00000000000000
Outlying charge corr.   :          0.00002767677293 Eh               0.00075 eV
Free-energy (cav+disp)  :  This term is not implemented in the current solvation scheme

---------------
SCF CONVERGENCE
---------------

  Last Energy change         ...   -3.3026e-10  Tolerance :   1.0000e-09
  Last MAX-Density change    ...    2.0802e-06  Tolerance :   1.0000e-08
  Last RMS-Density change    ...    1.5537e-07  Tolerance :   1.0000e-09
  Last DIIS Error            ...    1.6451e-03  Tolerance :   1.0000e-08
  Last Orbital Gradient      ...    8.6344e-07  Tolerance :   2.0000e-06
  Last Orbital Rotation      ...    1.1023e-06  Tolerance :   2.0000e-06


----------------
ORBITAL ENERGIES
----------------

  NO   OCC          E(Eh)            E(eV) 
   0   2.0000     -19.799334      -538.7673 
   1   2.0000     -10.668874      -290.3148 
   2   2.0000     -10.666001      -290.2366 
   3   2.0000     -10.628677      -289.2210 
   4   2.0000     -10.620940      -289.0105 
   5   2.0000     -10.609663      -288.7036 
   6   2.0000     -10.606372      -288.6140 
   7   2.0000      -1.275530       -34.7089 
   8   2.0000      -0.924462       -25.1559 
   9   2.0000      -0.881264       -23.9804 
  10   2.0000      -0.801598       -21.8126 
  11   2.0000      -0.771530       -20.9944 
  12   2.0000      -0.674080       -18.3426 
  13   2.0000      -0.622949       -16.9513 
  14   2.0000      -0.589544       -16.0423 
  15   2.0000      -0.556453       -15.1419 
  16   2.0000      -0.508808       -13.8454 
  17   2.0000      -0.479360       -13.0441 
  18   2.0000      -0.471687       -12.8352 
  19   2.0000      -0.466215       -12.6863 
  20   2.0000      -0.462025       -12.5723 
  21   2.0000      -0.447343       -12.1728 
  22   2.0000      -0.434308       -11.8181 
  23   2.0000      -0.402771       -10.9600 
  24   2.0000      -0.318638        -8.6706 
  25   2.0000      -0.245531        -6.6812 
  26   0.0000       0.079037         2.1507 
  27   0.0000       0.116195         3.1618 
  28   0.0000       0.133566         3.6345 
  29   0.0000       0.143180         3.8961 
  30   0.0000       0.158465         4.3120 
  31   0.0000       0.175075         4.7640 
  32   0.0000       0.189047         5.1442 
  33   0.0000       0.198117         5.3910 
  34   0.0000       0.223891         6.0924 
  35   0.0000       0.224060         6.0970 
  36   0.0000       0.266827         7.2607 
*Only the first 10 virtual orbitals were printed.

                    ********************************
                    * MULLIKEN POPULATION ANALYSIS *
                    ********************************

-----------------------
MULLIKEN ATOMIC CHARGES
-----------------------
   0 C :    0.082946
   1 C :   -0.046015
   2 C :   -0.182640
   3 C :    0.089011
   4 C :   -0.108405
   5 C :    0.120447
   6 O :   -0.245319
   7 H :    0.045641
   8 H :    0.043458
   9 H :    0.043466
  10 H :    0.026052
  11 H :    0.037266
  12 H :    0.037290
  13 H :    0.012084
  14 H :    0.044717
Sum of atomic charges:    0.0000000

--------------------------------
MULLIKEN REDUCED ORBITAL CHARGES
--------------------------------
  0 C s       :     2.935842  s :     2.935842
      pz      :     1.016595  p :     2.949772
      px      :     0.924838
      py      :     1.008340
      dz2     :     0.006608  d :     0.031440
      dxz     :     0.005935
      dyz     :     0.006252
      dx2y2   :     0.008477
      dxy     :     0.004168

  1 C s       :     3.113236  s :     3.113236
      pz      :     1.062736  p :     2.851831
      px      :     0.985566
      py      :     0.803529
      dz2     :     0.006248  d :     0.080948
      dxz     :     0.009634
      dyz     :     0.013679
      dx2y2   :     0.021390
      dxy     :     0.029998

  2 C s       :     3.089071  s :     3.089071
      pz      :     1.072184  p :     3.044142
      px      :     0.958099
      py      :     1.013859
      dz2     :     0.003677  d :     0.049426
      dxz     :     0.007409
      dyz     :     0.008738
      dx2y2   :     0.013317
      dxy     :     0.016285

  3 C s       :     2.940551  s :     2.940551
      pz      :     1.003285  p :     2.938379
      px      :     0.989552
      py      :     0.945542
      dz2     :     0.006529  d :     0.032059
      dxz     :     0.003656
      dyz     :     0.008168
      dx2y2   :     0.009429
      dxy     :     0.004277

  4 C s       :     3.241588  s :     3.241588
      pz      :     1.059671  p :     2.827131
      px      :     0.891118
      py      :     0.876342
      dz2     :     0.003164  d :     0.039686
      dxz     :     0.005563
      dyz     :     0.006691
      dx2y2   :     0.014225
      dxy     :     0.010043

  5 C s       :     3.114484  s :     3.114484
      pz      :     1.080273  p :     2.693212
      px      :     0.719527
      py      :     0.893413
      dz2     :     0.005702  d :     0.071856
      dxz     :     0.010841
      dyz     :     0.008350
      dx2y2   :     0.024515
      dxy     :     0.022448

  6 O s       :     3.692634  s :     3.692634
      pz      :     1.674204  p :     4.528537
      px      :     1.263720
      py      :     1.590612
      dz2     :     0.002536  d :     0.024149
      dxz     :     0.005247
      dyz     :     0.003323
      dx2y2   :     0.005689
      dxy     :     0.007354

  7 H s       :     0.929819  s :     0.929819
      pz      :     0.004473  p :     0.024540
      px      :     0.005920
      py      :     0.014147

  8 H s       :     0.932224  s :     0.932224
      pz      :     0.012112  p :     0.024317
      px      :     0.004878
      py      :     0.007328

  9 H s       :     0.932217  s :     0.932217
      pz      :     0.012159  p :     0.024317
      px      :     0.004913
      py      :     0.007246

 10 H s       :     0.949794  s :     0.949794
      pz      :     0.004477  p :     0.024154
      px      :     0.015805
      py      :     0.003872

 11 H s       :     0.938638  s :     0.938638
      pz      :     0.012020  p :     0.024096
      px      :     0.005926
      py      :     0.006150

 12 H s       :     0.938614  s :     0.938614
      pz      :     0.012056  p :     0.024096
      px      :     0.005965
      py      :     0.006075

 13 H s       :     0.962818  s :     0.962818
      pz      :     0.004721  p :     0.025098
      px      :     0.013041
      py      :     0.007336

 14 H s       :     0.929398  s :     0.929398
      pz      :     0.005688  p :     0.025884
      px      :     0.012197
      py      :     0.008000


                     *******************************
                     * LOEWDIN POPULATION ANALYSIS *
                     *******************************

----------------------
LOEWDIN ATOMIC CHARGES
----------------------
   0 C :   -0.048725
   1 C :   -0.007612
   2 C :   -0.105284
   3 C :   -0.040749
   4 C :   -0.087286
   5 C :    0.008561
   6 O :    0.009168
   7 H :    0.043452
   8 H :    0.036909
   9 H :    0.036909
  10 H :    0.028768
  11 H :    0.033394
  12 H :    0.033397
  13 H :    0.031605
  14 H :    0.027496

-------------------------------
LOEWDIN REDUCED ORBITAL CHARGES
-------------------------------
  0 C s       :     2.834840  s :     2.834840
      pz      :     1.062439  p :     3.137325
      px      :     1.010318
      py      :     1.064569
      dz2     :     0.015793  d :     0.076560
      dxz     :     0.014114
      dyz     :     0.014834
      dx2y2   :     0.020862
      dxy     :     0.010956

  1 C s       :     2.844032  s :     2.844032
      pz      :     1.052051  p :     2.986237
      px      :     1.008222
      py      :     0.925964
      dz2     :     0.012765  d :     0.177343
      dxz     :     0.016176
      dyz     :     0.028435
      dx2y2   :     0.050688
      dxy     :     0.069278

  2 C s       :     2.843935  s :     2.843935
      pz      :     1.035354  p :     3.142702
      px      :     1.064598
      py      :     1.042749
      dz2     :     0.008149  d :     0.118647
      dxz     :     0.016216
      dyz     :     0.014864
      dx2y2   :     0.035747
      dxy     :     0.043671

  3 C s       :     2.832351  s :     2.832351
      pz      :     1.058620  p :     3.131058
      px      :     1.054293
      py      :     1.018146
      dz2     :     0.015668  d :     0.077340
      dxz     :     0.008197
      dyz     :     0.019753
      dx2y2   :     0.023116
      dxy     :     0.010605

  4 C s       :     2.855126  s :     2.855126
      pz      :     1.038030  p :     3.132248
      px      :     1.042957
      py      :     1.051261
      dz2     :     0.007085  d :     0.099912
      dxz     :     0.010646
      dyz     :     0.013606
      dx2y2   :     0.039681
      dxy     :     0.028893

  5 C s       :     2.853269  s :     2.853269
      pz      :     1.068403  p :     2.979367
      px      :     0.865179
      py      :     1.045785
      dz2     :     0.011574  d :     0.158804
      dxz     :     0.021431
      dyz     :     0.015917
      dx2y2   :     0.057985
      dxy     :     0.051897

  6 O s       :     3.382672  s :     3.382672
      pz      :     1.635243  p :     4.563144
      px      :     1.316536
      py      :     1.611365
      dz2     :     0.004087  d :     0.045016
      dxz     :     0.010230
      dyz     :     0.004044
      dx2y2   :     0.011875
      dxy     :     0.014779

  7 H s       :     0.891903  s :     0.891903
      pz      :     0.011678  p :     0.064645
      px      :     0.016342
      py      :     0.036624

  8 H s       :     0.898794  s :     0.898794
      pz      :     0.031102  p :     0.064297
      px      :     0.014375
      py      :     0.018821

  9 H s       :     0.898794  s :     0.898794
      pz      :     0.031225  p :     0.064298
      px      :     0.014462
      py      :     0.018610

 10 H s       :     0.907026  s :     0.907026
      pz      :     0.011646  p :     0.064207
      px      :     0.040671
      py      :     0.011890

 11 H s       :     0.903208  s :     0.903208
      pz      :     0.030764  p :     0.063399
      px      :     0.015345
      py      :     0.017290

 12 H s       :     0.903204  s :     0.903204
      pz      :     0.030848  p :     0.063399
      px      :     0.015447
      py      :     0.017104

 13 H s       :     0.897617  s :     0.897617
      pz      :     0.015731  p :     0.070779
      px      :     0.033994
      py      :     0.021054

 14 H s       :     0.897980  s :     0.897980
      pz      :     0.018752  p :     0.074524
      px      :     0.032393
      py      :     0.023380


                      *****************************
                      * MAYER POPULATION ANALYSIS *
                      *****************************

  NA   - Mulliken gross atomic population
  ZA   - Total nuclear charge
  QA   - Mulliken gross atomic charge
  VA   - Mayer's total valence
  BVA  - Mayer's bonded valence
  FA   - Mayer's free valence

  ATOM       NA         ZA         QA         VA         BVA        FA
  0 C      5.9171     6.0000     0.0829     3.9483     3.9483    -0.0000
  1 C      6.0460     6.0000    -0.0460     3.9760     3.9760     0.0000
  2 C      6.1826     6.0000    -0.1826     3.9679     3.9679     0.0000
  3 C      5.9110     6.0000     0.0890     3.9185     3.9185    -0.0000
  4 C      6.1084     6.0000    -0.1084     3.8615     3.8615     0.0000
  5 C      5.8796     6.0000     0.1204     3.7918     3.7918     0.0000
  6 O      8.2453     8.0000    -0.2453     2.3313     2.3313    -0.0000
  7 H      0.9544     1.0000     0.0456     0.9965     0.9965    -0.0000
  8 H      0.9565     1.0000     0.0435     0.9856     0.9856     0.0000
  9 H      0.9565     1.0000     0.0435     0.9856     0.9856     0.0000
 10 H      0.9739     1.0000     0.0261     0.9942     0.9942     0.0000
 11 H      0.9627     1.0000     0.0373     0.9838     0.9838    -0.0000
 12 H      0.9627     1.0000     0.0373     0.9838     0.9838     0.0000
 13 H      0.9879     1.0000     0.0121     0.9956     0.9956    -0.0000
 14 H      0.9553     1.0000     0.0447     0.9985     0.9985    -0.0000

  Mayer bond orders larger than 0.100000
B(  0-C ,  1-C ) :   1.0775 B(  0-C ,  7-H ) :   0.9624 B(  0-C ,  8-H ) :   0.9537 
B(  0-C ,  9-H ) :   0.9537 B(  1-C ,  2-C ) :   1.5900 B(  1-C ,  5-C ) :   0.1019 
B(  1-C ,  6-O ) :   1.1353 B(  2-C ,  3-C ) :   1.0551 B(  2-C ,  4-C ) :   1.2733 
B(  3-C , 10-H ) :   0.9657 B(  3-C , 11-H ) :   0.9625 B(  3-C , 12-H ) :   0.9625 
B(  4-C ,  5-C ) :   1.5705 B(  4-C , 13-H ) :   1.0174 B(  5-C ,  6-O ) :   1.1183 
B(  5-C , 14-H ) :   1.0000 

-------
TIMINGS
-------

Total SCF time: 0 days 0 hours 0 min 6 sec 

Total time                  ....       6.432 sec
Sum of individual times     ....       6.410 sec  ( 99.7%)

SCF preparation             ....       0.229 sec  (  3.6%)
Fock matrix formation       ....       5.907 sec  ( 91.8%)
  Startup                   ....       0.010 sec  (  0.2% of F)
  Split-RI-J                ....       0.409 sec  (  6.9% of F)
  Chain of spheres X        ....       3.651 sec  ( 61.8% of F)
  XC integration            ....       0.934 sec  ( 15.8% of F)
    XC Preparation          ....       0.000 sec  (  0.0% of XC)
    Basis function eval.    ....       0.354 sec  ( 37.9% of XC)
    Density eval.           ....       0.186 sec  ( 19.9% of XC)
    XC-Functional eval.     ....       0.047 sec  (  5.0% of XC)
    XC-Potential eval.      ....       0.216 sec  ( 23.1% of XC)
  CPCM terms                ....       0.859 sec  ( 14.5% of F)
Diagonalization             ....       0.000 sec  (  0.0%)
Density matrix formation    ....       0.021 sec  (  0.3%)
Total Energy calculation    ....       0.020 sec  (  0.3%)
Population analysis         ....       0.013 sec  (  0.2%)
Orbital Transformation      ....       0.013 sec  (  0.2%)
Orbital Orthonormalization  ....       0.000 sec  (  0.0%)
DIIS solution               ....       0.080 sec  (  1.2%)
SOSCF solution              ....       0.124 sec  (  1.9%)
Finished LeanSCF after   6.5 sec

Maximum memory used throughout the entire LEANSCF-calculation: 14.7 MB


           ************************************************************
           *        Program running with 8 parallel MPI-processes     *
           *              working on a common directory               *
           ************************************************************

------------------------------------------------------------------------------
                                ORCA  MP2 
------------------------------------------------------------------------------

Freezing NCore=14 chemical core electrons

----------------------
RI-MP2 ENERGY+GRADIENT
----------------------
Dimension of the orbital basis            ...  138
Dimension of the AuxC basis               ...  448
Memory devoted to MP2                     ... 8000 MB   
Data format for matrix containers         ... DOUBLE
Compression type for matrix containers    ... UNCOMPRESSED
Overall scaling of the MP2 energy         ...   2.700e-01

-----------------------
SHARK RI TRANSFORMATION
-----------------------

Number of basis functions                ...    138
Number of aux functions                  ...    448
Number of operators                      ...      1
Generation of IJK                        ... YES
Generation of IAK                        ... YES
Generation of ABK                        ... NO
Orbital Range Operator  0:    0-  25 to   26- 137

Aux basis identifier                     ...   AUXC
Contraction scheme used                  ... SEGMENTED
Do orthogonalization                     ... YES
All operator combinations                ... NO
Transpose (ia|K)                         ... NO
Integral generator used                  ... LIBINT
Starting integral generation + trafo... 
Half trafo (segmented) done. Total time =  0.1 sec. integrals=  0.0 sec trafo=  0.0 sec
Integral generation and half transformation done (  0.1 sec)

Reading or making V^(-1/2)          ... done (  0.0 sec)
Sorting IJK integrals               ... done (  0.0 sec)
Sorting IAK integrals               ... done (  0.0 sec)

SHARK RI integral transformation done. Total time =  0.1 sec.

Opening buffers                              ... done
Frozen core precalculation                   ... done

Starting loop over batches of integrals:

Operator 0  - window                       ... (  7- 25)x( 26-137)
Operator 0  - Memory available             ...  8000 MB
Operator 0  - Memory needed per MO         ...   0.4 MB
Operator 0  - Number of orbitals per batch ... 3
Operator 0  - Number of batches            ... 1

OPERATOR  0   PASS   0:  MOs     7 ...    9 +   10 ...   12 +   13 ...   15 +   16 ...   18
                            +   19 ...   21 +   22 ...   24 +   25 ...   25
  Reading integrals       ... ok
  Internal MO   9
Closing buffer GIPV ( 0.01 GB; CompressionRatio= 1.00)
Time spent in pair loops =     0.136 sec
Deleting buffers (Ka|jb) ...done

-----------------------------------------------
 RI-MP2 CORRELATION ENERGY:     -0.327413659 Eh
-----------------------------------------------


---------------------
MP2 DENSITY FORMATION
---------------------

Completing the external part of the density      ... done
Storing the unrelaxed density                    ... done

Re-sorting 3-index density container for op 0    ... done
Computing external part of the Lagrangian        ... done
Calculating the xc-kernel                        ... done
Calculating G(D)                                 ... done
Completing the Lagrangian                        ... done
Solving the Z-vector equations                   ... Using XC Grid                  ... (calc.grid_cpscf.tmp) 
Recalculating density on grid  ... (calc.grho_cpscf0.tmp) done
Calculating the xc-kernel      ... (calc.fxc_cpscf0.tmp) done

-------------------
SHARK CP-SCF DRIVER
-------------------

Dimension of the orbital basis          ...    138
Dimension of the CPSCF-problem          ...   2912
Number of operators                     ...      1
Max. number of iterations               ...    128
Convergence Tolerance                   ... 3.0e-05
Number of perturbations                 ...      1
Perturbation type                       ... REAL

----------------------------
POPLE LINEAR EQUATION SOLVER
----------------------------

  ITERATION   0:   ||err||_max =   3.5113e-02 (   0.3 sec)
  ITERATION   1:   ||err||_max =   9.7268e-03 (   0.3 sec)
  ITERATION   2:   ||err||_max =   4.2076e-03 (   0.3 sec)
  ITERATION   3:   ||err||_max =   1.1316e-03 (   0.3 sec)
  ITERATION   4:   ||err||_max =   4.0981e-04 (   0.3 sec)
  ITERATION   5:   ||err||_max =   8.9109e-05 (   0.3 sec)
  ITERATION   6:   ||err||_max =   2.5562e-05 (   0.3 sec)
done
Finalizing the relaxed density                   ... done
Transforming P to the AO basis                   ... done
Storing the relaxed density                      ... done

------------------------------------
ENERGY WEIGHTED DENSITY FINALIZATION
------------------------------------

Gathering the parts of the W-matrix              ... done
Forming the Z-density                            ... done
Transforming Z to the AO basis                   ... done
Calculating G(Z)                                 ... done
Finalizing the W-matrix                          ... done
Transforming W to the AO basis and storing       ... done

----------------------------------
MP2 DERIVATIVE INTEGRAL GENERATION
----------------------------------

Input SCF Electron Density              ... calc.scfp
Input Correlated Electron Density       ... calc.pmp2re
Input Energy Weighted Density           ... calc.wmp2.tmp

Nuclear repulsion gradient              ... done (  0.0 sec)
HCore & Overlap gradient  (SHARK)       ... done (  0.0 sec)
Two-electron RIJ gradient terms         ... done (  0.2 sec)

-----------------------------------------------------------
MP2 COSX Grid Generation
-----------------------------------------------------------

General Integration Accuracy     IntAcc      ... 4.871
Radial Grid Type                 RadialGrid  ... OptM3 with GC (2021)
Angular Grid (max. ang.)         AngularGrid ... 4 (Lebedev-302)
Angular grid pruning method      GridPruning ... 4 (adaptive)
Weight generation scheme         WeightScheme... mBecke (2022)
Basis function cutoff            BFCut       ... 1.0000e-12
Integration weight cutoff        WCut        ... 1.0000e-14
Partially contracted basis set               ... on
Rotationally invariant grid construction     ... off
Angular grids for H and He will be reduced by one unit

Total number of grid points                  ...    79241
Total number of batches                      ...      627
Average number of points per batch           ...      126
Average number of grid points per atom       ...     5283
UseSFitting                                  ... on
Two-electron COSX gradient terms        ... 
Integration Timings:
Total Time                  =     2.0 sec
Basis fcn evaluation        =     0.0 sec
Density evaluation          =     0.0 sec
A evaluation                =     1.8 sec
A derivative evaluation     =     0.0 sec
S-fit derivative evaluation =     0.0 sec
anal. over. der. evaluation =     0.0 sec
num. over. der. evaluation  =     0.1 sec
K(P) evaluation             =     0.0 sec
finalize                    =     0.0 sec

done (  2.4 sec)
CPCM gradient                           ... done (  0.2 sec)
DFT XC gradient                         ... Exchange-correlation gradient    ... done
done (  0.3 sec)
Empirical dispersion gradient           ... 
-------------------
DISPERSION GRADIENT
-------------------

   1   C   :   -0.000224563   -0.000103468    0.000000198
   2   C   :    0.001382308   -0.000214872   -0.000004990
   3   C   :    0.000361972   -0.000459666   -0.000003093
   4   C   :    0.000014663    0.000206601    0.000000872
   5   C   :   -0.000397583   -0.000261084    0.000000005
   6   C   :   -0.001025820    0.000611542    0.000005706
   7   O   :    0.000100021    0.000014641   -0.000000227
   8   H   :   -0.000124662   -0.000019195    0.000000279
   9   H   :   -0.000101590   -0.000048914    0.000029748
  10   H   :   -0.000101763   -0.000048651   -0.000029586
  11   H   :   -0.000037187    0.000126831    0.000000670
  12   H   :   -0.000001841    0.000122901   -0.000035730
  13   H   :   -0.000001629    0.000122580    0.000036828
  14   H   :    0.000102984    0.000004533   -0.000000281
  15   H   :    0.000054691   -0.000053778   -0.000000398

Difference to translation invariance:
           :    0.0000000000   -0.0000000000    0.0000000000

Difference to rotation invariance:
           :    0.0000000000    0.0000000000   -0.0000000000

Norm of the Dispersion gradient    ...    0.0020435177
RMS gradient                       ...    0.0003046296
MAX gradient                       ...    0.0013823085
done (  0.0 sec)

                *********************************************
                * UNRELAXED MP2 DENSITY POPULATION ANALYSIS *
                *********************************************

------------------------------------------------------------------------------
                           ORCA POPULATION ANALYSIS
------------------------------------------------------------------------------
Input electron density              ... calc.pmp2ur
BaseName (.gbw .S,...)              ... calc

                    ********************************
                    * MULLIKEN POPULATION ANALYSIS *
                    ********************************

-----------------------
MULLIKEN ATOMIC CHARGES
-----------------------
   0 C :    0.080505
   1 C :   -0.050102
   2 C :   -0.182936
   3 C :    0.086637
   4 C :   -0.109868
   5 C :    0.115279
   6 O :   -0.236395
   7 H :    0.046477
   8 H :    0.044152
   9 H :    0.044159
  10 H :    0.026881
  11 H :    0.038037
  12 H :    0.038062
  13 H :    0.013286
  14 H :    0.045826
Sum of atomic charges:    0.0000000

--------------------------------
MULLIKEN REDUCED ORBITAL CHARGES
--------------------------------
  0 C s       :     2.936633  s :     2.936633
      pz      :     1.015372  p :     2.945822
      px      :     0.923509
      py      :     1.006942
      dz2     :     0.007656  d :     0.037040
      dxz     :     0.007179
      dyz     :     0.007315
      dx2y2   :     0.009495
      dxy     :     0.005395
  1 C s       :     3.113709  s :     3.113709
      pz      :     1.062589  p :     2.849800
      px      :     0.983159
      py      :     0.804053
      dz2     :     0.007303  d :     0.086593
      dxz     :     0.010896
      dyz     :     0.014871
      dx2y2   :     0.022595
      dxy     :     0.030928
  2 C s       :     3.089582  s :     3.089582
      pz      :     1.069418  p :     3.037489
      px      :     0.956390
      py      :     1.011681
      dz2     :     0.004766  d :     0.055865
      dxz     :     0.008828
      dyz     :     0.010017
      dx2y2   :     0.014698
      dxy     :     0.017555
  3 C s       :     2.941229  s :     2.941229
      pz      :     1.002161  p :     2.934505
      px      :     0.988246
      py      :     0.944098
      dz2     :     0.007578  d :     0.037629
      dxz     :     0.004764
      dyz     :     0.009356
      dx2y2   :     0.010467
      dxy     :     0.005464
  4 C s       :     3.241735  s :     3.241735
      pz      :     1.057816  p :     2.822219
      px      :     0.889548
      py      :     0.874854
      dz2     :     0.004215  d :     0.045915
      dxz     :     0.006820
      dyz     :     0.007996
      dx2y2   :     0.015382
      dxy     :     0.011503
  5 C s       :     3.114908  s :     3.114908
      pz      :     1.080040  p :     2.692549
      px      :     0.720346
      py      :     0.892164
      dz2     :     0.006718  d :     0.077264
      dxz     :     0.011959
      dyz     :     0.009564
      dx2y2   :     0.025390
      dxy     :     0.023633
  6 O s       :     3.691866  s :     3.691866
      pz      :     1.668130  p :     4.513906
      px      :     1.260059
      py      :     1.585716
      dz2     :     0.003758  d :     0.030623
      dxz     :     0.006592
      dyz     :     0.004596
      dx2y2   :     0.007029
      dxy     :     0.008649
  7 H s       :     0.927743  s :     0.927743
      pz      :     0.004978  p :     0.025780
      px      :     0.006399
      py      :     0.014402
  8 H s       :     0.930273  s :     0.930273
      pz      :     0.012417  p :     0.025576
      px      :     0.005397
      py      :     0.007762
  9 H s       :     0.930265  s :     0.930265
      pz      :     0.012462  p :     0.025576
      px      :     0.005431
      py      :     0.007683
 10 H s       :     0.947672  s :     0.947672
      pz      :     0.004993  p :     0.025446
      px      :     0.016036
      py      :     0.004417
 11 H s       :     0.936590  s :     0.936590
      pz      :     0.012333  p :     0.025373
      px      :     0.006401
      py      :     0.006639
 12 H s       :     0.936565  s :     0.936565
      pz      :     0.012368  p :     0.025372
      px      :     0.006439
      py      :     0.006566
 13 H s       :     0.960455  s :     0.960455
      pz      :     0.005244  p :     0.026259
      px      :     0.013302
      py      :     0.007713
 14 H s       :     0.927168  s :     0.927168
      pz      :     0.006210  p :     0.027006
      px      :     0.012446
      py      :     0.008350


                     *******************************
                     * LOEWDIN POPULATION ANALYSIS *
                     *******************************

----------------------
LOEWDIN ATOMIC CHARGES
----------------------
   0 C :   -0.047919
   1 C :   -0.011778
   2 C :   -0.105146
   3 C :   -0.039989
   4 C :   -0.087208
   5 C :    0.004853
   6 O :    0.016435
   7 H :    0.043270
   8 H :    0.036715
   9 H :    0.036715
  10 H :    0.028578
  11 H :    0.033243
  12 H :    0.033246
  13 H :    0.031497
  14 H :    0.027489

-------------------------------
LOEWDIN REDUCED ORBITAL CHARGES
-------------------------------
  0 C s       :     2.834735  s :     2.834735
      pz      :     1.060087  p :     3.130001
      px      :     1.007853
      py      :     1.062061
      dz2     :     0.017067  d :     0.083183
      dxz     :     0.015455
      dyz     :     0.016122
      dx2y2   :     0.022143
      dxy     :     0.012395
  1 C s       :     2.844777  s :     2.844777
      pz      :     1.051605  p :     2.982854
      px      :     1.005918
      py      :     0.925331
      dz2     :     0.014429  d :     0.184146
      dxz     :     0.017513
      dyz     :     0.029543
      dx2y2   :     0.052062
      dxy     :     0.070599
  2 C s       :     2.844389  s :     2.844389
      pz      :     1.032833  p :     3.134047
      px      :     1.061542
      py      :     1.039673
      dz2     :     0.009862  d :     0.126710
      dxz     :     0.017668
      dyz     :     0.016209
      dx2y2   :     0.037547
      dxy     :     0.045425
  3 C s       :     2.832233  s :     2.832233
      pz      :     1.056295  p :     3.123807
      px      :     1.051879
      py      :     1.015632
      dz2     :     0.016945  d :     0.083949
      dxz     :     0.009426
      dyz     :     0.021145
      dx2y2   :     0.024479
      dxy     :     0.011954
  4 C s       :     2.855329  s :     2.855329
      pz      :     1.036020  p :     3.124210
      px      :     1.039918
      py      :     1.048272
      dz2     :     0.008743  d :     0.107669
      dxz     :     0.011947
      dyz     :     0.014960
      dx2y2   :     0.041367
      dxy     :     0.030653
  5 C s       :     2.853836  s :     2.853836
      pz      :     1.067792  p :     2.976048
      px      :     0.864877
      py      :     1.043380
      dz2     :     0.013179  d :     0.165264
      dxz     :     0.022513
      dyz     :     0.017140
      dx2y2   :     0.059198
      dxy     :     0.053233
  6 O s       :     3.382319  s :     3.382319
      pz      :     1.629644  p :     4.548982
      px      :     1.312787
      py      :     1.606551
      dz2     :     0.005544  d :     0.052264
      dxz     :     0.011538
      dyz     :     0.005369
      dx2y2   :     0.013430
      dxy     :     0.016382
  7 H s       :     0.889741  s :     0.889741
      pz      :     0.012283  p :     0.066989
      px      :     0.017099
      py      :     0.037607
  8 H s       :     0.896634  s :     0.896634
      pz      :     0.032012  p :     0.066651
      px      :     0.015084
      py      :     0.019555
  9 H s       :     0.896634  s :     0.896634
      pz      :     0.032137  p :     0.066651
      px      :     0.015173
      py      :     0.019341
 10 H s       :     0.904782  s :     0.904782
      pz      :     0.012262  p :     0.066640
      px      :     0.041804
      py      :     0.012575
 11 H s       :     0.900967  s :     0.900967
      pz      :     0.031692  p :     0.065790
      px      :     0.016026
      py      :     0.018072
 12 H s       :     0.900964  s :     0.900964
      pz      :     0.031778  p :     0.065790
      px      :     0.016130
      py      :     0.017882
 13 H s       :     0.895293  s :     0.895293
      pz      :     0.016389  p :     0.073210
      px      :     0.034968
      py      :     0.021853
 14 H s       :     0.895694  s :     0.895694
      pz      :     0.019356  p :     0.076817
      px      :     0.033283
      py      :     0.024178


                      *****************************
                      * MAYER POPULATION ANALYSIS *
                      *****************************

  NA   - Mulliken gross atomic population
  ZA   - Total nuclear charge
  QA   - Mulliken gross atomic charge
  VA   - Mayer's total valence
  BVA  - Mayer's bonded valence
  FA   - Mayer's free valence

  ATOM       NA         ZA         QA         VA         BVA        FA
  0 C      5.9195     6.0000     0.0805     3.9795     3.8783     0.1011
  1 C      6.0501     6.0000    -0.0501     4.0020     3.8514     0.1506
  2 C      6.1829     6.0000    -0.1829     3.9959     3.8486     0.1473
  3 C      5.9134     6.0000     0.0866     3.9491     3.8479     0.1012
  4 C      6.1099     6.0000    -0.1099     3.8903     3.7521     0.1383
  5 C      5.8847     6.0000     0.1153     3.8208     3.6776     0.1432
  6 O      8.2364     8.0000    -0.2364     2.4190     2.2640     0.1550
  7 H      0.9535     1.0000     0.0465     1.0002     0.9797     0.0205
  8 H      0.9558     1.0000     0.0442     0.9897     0.9684     0.0213
  9 H      0.9558     1.0000     0.0442     0.9897     0.9684     0.0213
 10 H      0.9731     1.0000     0.0269     0.9983     0.9772     0.0210
 11 H      0.9620     1.0000     0.0380     0.9879     0.9666     0.0213
 12 H      0.9619     1.0000     0.0381     0.9879     0.9666     0.0213
 13 H      0.9867     1.0000     0.0133     0.9996     0.9790     0.0207
 14 H      0.9542     1.0000     0.0458     1.0019     0.9822     0.0198

  Mayer bond orders larger than 0.100000
B(  0-C ,  1-C ) :   1.0558 B(  0-C ,  7-H ) :   0.9468 B(  0-C ,  8-H ) :   0.9382 
B(  0-C ,  9-H ) :   0.9382 B(  1-C ,  2-C ) :   1.5337 B(  1-C ,  6-O ) :   1.1068 
B(  2-C ,  3-C ) :   1.0331 B(  2-C ,  4-C ) :   1.2409 B(  3-C , 10-H ) :   0.9499 
B(  3-C , 11-H ) :   0.9467 B(  3-C , 12-H ) :   0.9467 B(  4-C ,  5-C ) :   1.5158 
B(  4-C , 13-H ) :   1.0020 B(  5-C ,  6-O ) :   1.0905 B(  5-C , 14-H ) :   0.9850 


                *******************************************
                * RELAXED MP2 DENSITY POPULATION ANALYSIS *
                *******************************************

------------------------------------------------------------------------------
                           ORCA POPULATION ANALYSIS
------------------------------------------------------------------------------
Input electron density              ... calc.pmp2re
BaseName (.gbw .S,...)              ... calc

                    ********************************
                    * MULLIKEN POPULATION ANALYSIS *
                    ********************************

-----------------------
MULLIKEN ATOMIC CHARGES
-----------------------
   0 C :    0.069096
   1 C :   -0.063220
   2 C :   -0.151094
   3 C :    0.071825
   4 C :   -0.103689
   5 C :    0.100736
   6 O :   -0.187548
   7 H :    0.043327
   8 H :    0.042178
   9 H :    0.042186
  10 H :    0.024093
  11 H :    0.036728
  12 H :    0.036753
  13 H :    0.002962
  14 H :    0.035668
Sum of atomic charges:    0.0000000

--------------------------------
MULLIKEN REDUCED ORBITAL CHARGES
--------------------------------
  0 C s       :     2.931163  s :     2.931163
      pz      :     1.015267  p :     2.964015
      px      :     0.943643
      py      :     1.005106
      dz2     :     0.007289  d :     0.035726
      dxz     :     0.007198
      dyz     :     0.007052
      dx2y2   :     0.008855
      dxy     :     0.005332
  1 C s       :     3.116712  s :     3.116712
      pz      :     1.076872  p :     2.862403
      px      :     0.970549
      py      :     0.814981
      dz2     :     0.007080  d :     0.084105
      dxz     :     0.010776
      dyz     :     0.014276
      dx2y2   :     0.022159
      dxy     :     0.029814
  2 C s       :     3.093487  s :     3.093487
      pz      :     1.067229  p :     3.003688
      px      :     0.950090
      py      :     0.986368
      dz2     :     0.004578  d :     0.053919
      dxz     :     0.008720
      dyz     :     0.009670
      dx2y2   :     0.014043
      dxy     :     0.016908
  3 C s       :     2.936696  s :     2.936696
      pz      :     1.003556  p :     2.955097
      px      :     0.989884
      py      :     0.961657
      dz2     :     0.007226  d :     0.036383
      dxz     :     0.004601
      dyz     :     0.009226
      dx2y2   :     0.009944
      dxy     :     0.005386
  4 C s       :     3.244714  s :     3.244714
      pz      :     1.060822  p :     2.814635
      px      :     0.881985
      py      :     0.871828
      dz2     :     0.004083  d :     0.044339
      dxz     :     0.006687
      dyz     :     0.007619
      dx2y2   :     0.014687
      dxy     :     0.011264
  5 C s       :     3.118960  s :     3.118960
      pz      :     1.091069  p :     2.705124
      px      :     0.722100
      py      :     0.891955
      dz2     :     0.006543  d :     0.075180
      dxz     :     0.011766
      dyz     :     0.009107
      dx2y2   :     0.024331
      dxy     :     0.023433
  6 O s       :     3.684719  s :     3.684719
      pz      :     1.644956  p :     4.472447
      px      :     1.251231
      py      :     1.576259
      dz2     :     0.003676  d :     0.030382
      dxz     :     0.006646
      dyz     :     0.004615
      dx2y2   :     0.006988
      dxy     :     0.008457
  7 H s       :     0.931422  s :     0.931422
      pz      :     0.005111  p :     0.025251
      px      :     0.006315
      py      :     0.013824
  8 H s       :     0.932724  s :     0.932724
      pz      :     0.011964  p :     0.025098
      px      :     0.005444
      py      :     0.007690
  9 H s       :     0.932717  s :     0.932717
      pz      :     0.012005  p :     0.025098
      px      :     0.005476
      py      :     0.007617
 10 H s       :     0.950946  s :     0.950946
      pz      :     0.005127  p :     0.024961
      px      :     0.015315
      py      :     0.004519
 11 H s       :     0.938360  s :     0.938360
      pz      :     0.011883  p :     0.024912
      px      :     0.006424
      py      :     0.006605
 12 H s       :     0.938336  s :     0.938336
      pz      :     0.011916  p :     0.024911
      px      :     0.006458
      py      :     0.006537
 13 H s       :     0.971267  s :     0.971267
      pz      :     0.005396  p :     0.025770
      px      :     0.012768
      py      :     0.007607
 14 H s       :     0.938035  s :     0.938035
      pz      :     0.006304  p :     0.026298
      px      :     0.011813
      py      :     0.008180


                     *******************************
                     * LOEWDIN POPULATION ANALYSIS *
                     *******************************

----------------------
LOEWDIN ATOMIC CHARGES
----------------------
   0 C :   -0.055097
   1 C :   -0.019211
   2 C :   -0.101754
   3 C :   -0.046531
   4 C :   -0.088966
   5 C :   -0.003755
   6 O :    0.039003
   7 H :    0.044398
   8 H :    0.037955
   9 H :    0.037955
  10 H :    0.029550
  11 H :    0.034950
  12 H :    0.034953
  13 H :    0.030592
  14 H :    0.025958

-------------------------------
LOEWDIN REDUCED ORBITAL CHARGES
-------------------------------
  0 C s       :     2.835603  s :     2.835603
      pz      :     1.061897  p :     3.138328
      px      :     1.012473
      py      :     1.063958
      dz2     :     0.016496  d :     0.081166
      dxz     :     0.015491
      dyz     :     0.015713
      dx2y2   :     0.021173
      dxy     :     0.012294
  1 C s       :     2.845957  s :     2.845957
      pz      :     1.062406  p :     2.991575
      px      :     1.002580
      py      :     0.926589
      dz2     :     0.014192  d :     0.181680
      dxz     :     0.017292
      dyz     :     0.028604
      dx2y2   :     0.051847
      dxy     :     0.069746
  2 C s       :     2.845634  s :     2.845634
      pz      :     1.032884  p :     3.130983
      px      :     1.061220
      py      :     1.036879
      dz2     :     0.009684  d :     0.125137
      dxz     :     0.017612
      dyz     :     0.015921
      dx2y2   :     0.036968
      dxy     :     0.044952
  3 C s       :     2.833015  s :     2.833015
      pz      :     1.058555  p :     3.131547
      px      :     1.054120
      py      :     1.018872
      dz2     :     0.016406  d :     0.081970
      dxz     :     0.009174
      dyz     :     0.020874
      dx2y2   :     0.023723
      dxy     :     0.011793
  4 C s       :     2.856696  s :     2.856696
      pz      :     1.039237  p :     3.126226
      px      :     1.038594
      py      :     1.048395
      dz2     :     0.008628  d :     0.106044
      dxz     :     0.011748
      dyz     :     0.014687
      dx2y2   :     0.040674
      dxy     :     0.030307
  5 C s       :     2.855334  s :     2.855334
      pz      :     1.076690  p :     2.985500
      px      :     0.865499
      py      :     1.043311
      dz2     :     0.012984  d :     0.162920
      dxz     :     0.021931
      dyz     :     0.016707
      dx2y2   :     0.058231
      dxy     :     0.053067
  6 O s       :     3.384244  s :     3.384244
      pz      :     1.610650  p :     4.524279
      px      :     1.311430
      py      :     1.602199
      dz2     :     0.005554  d :     0.052474
      dxz     :     0.011673
      dyz     :     0.005418
      dx2y2   :     0.013474
      dxy     :     0.016355
  7 H s       :     0.888692  s :     0.888692
      pz      :     0.012375  p :     0.066909
      px      :     0.017241
      py      :     0.037293
  8 H s       :     0.895470  s :     0.895470
      pz      :     0.031758  p :     0.066576
      px      :     0.015294
      py      :     0.019523
  9 H s       :     0.895469  s :     0.895469
      pz      :     0.031881  p :     0.066576
      px      :     0.015382
      py      :     0.019313
 10 H s       :     0.903842  s :     0.903842
      pz      :     0.012350  p :     0.066608
      px      :     0.041435
      py      :     0.012823
 11 H s       :     0.899334  s :     0.899334
      pz      :     0.031454  p :     0.065716
      px      :     0.016061
      py      :     0.018201
 12 H s       :     0.899330  s :     0.899330
      pz      :     0.031540  p :     0.065717
      px      :     0.016164
      py      :     0.018013
 13 H s       :     0.896388  s :     0.896388
      pz      :     0.016549  p :     0.073019
      px      :     0.034560
      py      :     0.021910
 14 H s       :     0.897654  s :     0.897654
      pz      :     0.019507  p :     0.076388
      px      :     0.032724
      py      :     0.024158


                      *****************************
                      * MAYER POPULATION ANALYSIS *
                      *****************************

  NA   - Mulliken gross atomic population
  ZA   - Total nuclear charge
  QA   - Mulliken gross atomic charge
  VA   - Mayer's total valence
  BVA  - Mayer's bonded valence
  FA   - Mayer's free valence

  ATOM       NA         ZA         QA         VA         BVA        FA
  0 C      5.9309     6.0000     0.0691     3.9834     3.8823     0.1010
  1 C      6.0632     6.0000    -0.0632     4.0329     3.8836     0.1493
  2 C      6.1511     6.0000    -0.1511     4.0086     3.8628     0.1459
  3 C      5.9282     6.0000     0.0718     3.9536     3.8523     0.1012
  4 C      6.1037     6.0000    -0.1037     3.8837     3.7464     0.1373
  5 C      5.8993     6.0000     0.1007     3.8277     3.6855     0.1422
  6 O      8.1875     8.0000    -0.1875     2.4805     2.3267     0.1538
  7 H      0.9567     1.0000     0.0433     1.0010     0.9806     0.0204
  8 H      0.9578     1.0000     0.0422     0.9907     0.9694     0.0213
  9 H      0.9578     1.0000     0.0422     0.9907     0.9694     0.0213
 10 H      0.9759     1.0000     0.0241     0.9984     0.9774     0.0210
 11 H      0.9633     1.0000     0.0367     0.9887     0.9674     0.0213
 12 H      0.9632     1.0000     0.0368     0.9887     0.9674     0.0213
 13 H      0.9970     1.0000     0.0030     0.9982     0.9776     0.0206
 14 H      0.9643     1.0000     0.0357     1.0015     0.9818     0.0197

  Mayer bond orders larger than 0.100000
B(  0-C ,  1-C ) :   1.0727 B(  0-C ,  7-H ) :   0.9417 B(  0-C ,  8-H ) :   0.9343 
B(  0-C ,  9-H ) :   0.9343 B(  1-C ,  2-C ) :   1.5025 B(  1-C ,  6-O ) :   1.1304 
B(  2-C ,  3-C ) :   1.0505 B(  2-C ,  4-C ) :   1.2514 B(  3-C , 10-H ) :   0.9445 
B(  3-C , 11-H ) :   0.9427 B(  3-C , 12-H ) :   0.9427 B(  4-C ,  5-C ) :   1.4884 
B(  4-C , 13-H ) :   0.9987 B(  5-C ,  6-O ) :   1.1134 B(  5-C , 14-H ) :   0.9825 


-------
TIMINGS
-------

Total time                :    7.551 sec
Integral trafo            :    0.085 sec (  1.1%)
FC preparation            :    0.011 sec (  0.1%)
I/O of integrals          :    0.024 sec (  0.3%)
K(i,j) operators          :    0.019 sec (  0.3%)
T(i,j) pair energies      :    0.004 sec (  0.1%)
V**(-1/2)                 :    0.055 sec (  0.7%)
Gamma(ia|P)               :    0.018 sec (  0.2%)
Gamma-Trafo               :    0.010 sec (  0.1%)
D(virtual)                :    0.001 sec (  0.0%)
D(internal)               :    0.021 sec (  0.3%)
W(virtual)                :    0.002 sec (  0.0%)
W(internal)               :    0.022 sec (  0.3%)
L(virtual)                :    0.033 sec (  0.4%)
L(internal)               :    0.004 sec (  0.0%)
XC kernel                 :    0.014 sec (  0.2%)
G(D)                      :    0.637 sec (  8.4%)
G(Z)                      :    0.610 sec (  8.1%)
Z-vector solution         :    2.441 sec ( 32.3%)
3-index derivative        :    0.101 sec (  1.3%)
2-index derivative        :    0.022 sec (  0.3%)
Fock matrix gradient      :    3.246 sec ( 43.0%)


---------------------------------------
MP2 TOTAL ENERGY:     -308.096403592 Eh
---------------------------------------

The final MP2 gradient
  0:  -0.00280808   0.01583680   0.00007913
  1:   0.02740045  -0.05904936  -0.00034318
  2:   0.04223577  -0.01422088  -0.00018131
  3:   0.00236273  -0.00156019  -0.00001267
  4:  -0.03443464   0.02352770   0.00020049
  5:  -0.04827955  -0.02864823   0.00001375
  6:   0.01379344   0.05078973   0.00017969
  7:  -0.00726942   0.00538827   0.00004372
  8:   0.00252395  -0.00177128   0.00621785
  9:   0.00248763  -0.00171450  -0.00624788
 10:  -0.00562714   0.00004156   0.00001917
 11:   0.00266516  -0.00066770  -0.00664129
 12:   0.00270095  -0.00072736   0.00661713
 13:  -0.00454389  -0.00089268   0.00000894
 14:   0.00676867   0.01360346   0.00004184

-----------------------------------
NORM OF THE MP2 GRADIENT:  0.121313
-----------------------------------

Maximum memory used throughout the entire MP2-calculation: 29.4 MB


-------------------------------------------------------------------------------
                          DFT DISPERSION CORRECTION                            
                                                                               
                              DFTD3 V3.1  Rev 1                                
                          USING Becke-Johnson damping                          
-------------------------------------------------------------------------------
The B2PLYP functional is recognized
Active option DFTDOPT                   ...         4   

molecular C6(AA) [au] = 2028.865316 


            DFT-D V3
 parameters
 s6 scaling factor         :     0.6400 
 a1 scaling factor         :     0.3065 
 s8 scaling factor         :     0.9147 
 a2 scaling factor         :     5.0570 
 ad hoc parameters k1-k3   :    16.0000     1.3333    -4.0000 

 Edisp/kcal,au: -5.983422068329  -0.009535188993 
 E6   /kcal   :  -3.414205226 
 E8   /kcal   :  -2.569216843 
 % E8         :  42.938920460 

-------------------------   ----------------
Dispersion correction           -0.009535189
-------------------------   ----------------


-------------------------   --------------------
FINAL SINGLE POINT ENERGY      -308.105938781368
-------------------------   --------------------

------------------------------------------------------------------------------
                         ORCA GEOMETRY RELAXATION STEP
------------------------------------------------------------------------------

Reading the OPT-File                    .... done
Getting information on internals        .... done
Copying old internal coords+grads       .... done
Making the new internal coordinates     .... (2022 redundants) done
Validating the new internal coordinates .... (2022 redundants) done
Calculating the B-matrix                .... done
Calculating the G,G- and P matrices     .... done
Transforming gradient to internals      .... done
Projecting the internal gradient        .... done
Number of atoms                         ....  15
Number of internal coordinates          ....  66
Current Energy                          ....  -308.105938781 Eh
Current gradient norm                   ....     0.121313192 Eh/bohr
Maximum allowed component of the step   ....  0.300
Current trust radius                    ....  0.300
Evaluating the initial hessian          ....  (Almloef) done
Projecting the Hessian                  .... done
Forming the augmented Hessian           .... done
Diagonalizing the augmented Hessian     .... done
Last element of RFO vector              ....  0.988631393
Lowest eigenvalues of augmented Hessian:
 -0.012417637  0.013073945  0.013115975  0.022209730  0.023080086
Length of the computed step             ....  0.152088498
The final length of the internal step   ....  0.152088498
Converting the step to Cartesian space:
 Initial RMS(Int)=    0.0187208000
Transforming coordinates:
 Iter   0:  RMS(Cart)=    0.0346688836 RMS(Int)=    1.3395746171
done
Storing new coordinates                 .... done

                                .--------------------.
          ----------------------|Geometry convergence|-------------------------
          Item                value                   Tolerance       Converged
          ---------------------------------------------------------------------
          RMS gradient        0.0105280273            0.0000300000      NO
          MAX gradient        0.0539032172            0.0001000000      NO
          RMS step            0.0187208000            0.0006000000      NO
          MAX step            0.0798730353            0.0010000000      NO
          ........................................................
          Max(Bonds)      0.0423      Max(Angles)    2.49
          Max(Dihed)        0.26      Max(Improp)    0.00
          ---------------------------------------------------------------------

The optimization has not yet converged - more geometry cycles are needed


    ---------------------------------------------------------------------------
                         Redundant Internal Coordinates
                            (Angstroem and degrees)

        Definition                    Value    dE/dq     Step     New-Value
    ----------------------------------------------------------------------------
     1. B(C   1,C   0)                1.4973  0.004110 -0.0050    1.4923   
     2. B(C   2,C   1)                1.3883  0.001048 -0.0009    1.3874   
     3. B(C   3,C   2)                1.4978 -0.003361  0.0041    1.5019   
     4. B(C   4,C   2)                1.3774 -0.053903  0.0423    1.4197   
     5. B(C   5,C   4)                1.3788  0.001226 -0.0012    1.3776   
     6. B(O   6,C   5)                1.3149 -0.033865  0.0242    1.3391   
     7. B(O   6,C   1)                1.3153 -0.039650  0.0285    1.3438   
     8. B(H   7,C   0)                1.1062  0.008000 -0.0120    1.0942   
     9. B(H   8,C   0)                1.1096  0.005171 -0.0079    1.1017   
    10. B(H   9,C   0)                1.1096  0.005170 -0.0079    1.1017   
    11. B(H  10,C   3)                1.1061  0.005590 -0.0084    1.0977   
    12. B(H  11,C   3)                1.1098  0.006084 -0.0093    1.1006   
    13. B(H  12,C   3)                1.1098  0.006080 -0.0093    1.1006   
    14. B(H  13,C   4)                1.0821 -0.004269  0.0059    1.0880   
    15. B(H  14,C   5)                1.0819 -0.003265  0.0045    1.0864   
    16. A(C   1,C   0,H   7)          112.47  0.008742   -1.53    110.94   
    17. A(C   1,C   0,H   9)          109.29 -0.006654    1.18    110.47   
    18. A(H   7,C   0,H   8)          108.34 -0.000223   -0.04    108.30   
    19. A(H   8,C   0,H   9)          109.05  0.005064   -0.79    108.26   
    20. A(C   1,C   0,H   8)          109.29 -0.006782    1.19    110.48   
    21. A(H   7,C   0,H   9)          108.34  0.000013   -0.05    108.29   
    22. A(C   2,C   1,O   6)          109.23 -0.000211    0.07    109.30   
    23. A(C   0,C   1,O   6)          122.64  0.017459   -2.39    120.26   
    24. A(C   0,C   1,C   2)          128.13 -0.017247    2.31    130.45   
    25. A(C   1,C   2,C   4)          106.03  0.002002   -0.35    105.68   
    26. A(C   3,C   2,C   4)          124.75 -0.005201    0.75    125.50   
    27. A(C   1,C   2,C   3)          129.22  0.003199   -0.40    128.82   
    28. A(H  10,C   3,H  12)          108.34  0.001833   -0.31    108.03   
    29. A(H  11,C   3,H  12)          109.09  0.004566   -0.88    108.21   
    30. A(H  10,C   3,H  11)          108.34  0.001883   -0.31    108.03   
    31. A(C   2,C   3,H  11)          109.31 -0.004306    0.75    110.07   
    32. A(C   2,C   3,H  10)          112.39  0.000637   -0.06    112.33   
    33. A(C   2,C   3,H  12)          109.31 -0.004329    0.75    110.07   
    34. A(C   5,C   4,H  13)          126.87  0.004050   -0.52    126.36   
    35. A(C   2,C   4,H  13)          127.11  0.000392    0.05    127.16   
    36. A(C   2,C   4,C   5)          106.02 -0.004441    0.47    106.49   
    37. A(O   6,C   5,H  14)          124.44  0.014011   -2.18    122.26   
    38. A(C   4,C   5,H  14)          125.82 -0.016330    2.49    128.31   
    39. A(C   4,C   5,O   6)          109.73  0.002319   -0.31    109.42   
    40. A(C   1,O   6,C   5)          108.99  0.000331    0.12    109.11   
    41. D(O   6,C   1,C   0,H   7)   -180.00  0.000211   -0.07   -180.07   
    42. D(C   2,C   1,C   0,H   8)   -120.37 -0.000762    0.20   -120.17   
    43. D(C   2,C   1,C   0,H   7)      0.00 -0.000021   -0.03     -0.03   
    44. D(C   2,C   1,C   0,H   9)    120.37  0.001105   -0.26    120.10   
    45. D(O   6,C   1,C   0,H   8)     59.63 -0.000530    0.16     59.79   
    46. D(C   3,C   2,C   1,C   0)      0.00  0.000107   -0.01     -0.01   
    47. D(C   3,C   2,C   1,O   6)   -180.00 -0.000100    0.02   -179.98   
    48. D(C   4,C   2,C   1,O   6)      0.00 -0.000065    0.01      0.01   
    49. D(C   4,C   2,C   1,C   0)   -180.00  0.000142   -0.03   -180.03   
    50. D(H  12,C   3,C   2,C   1)    120.33 -0.000230    0.10    120.43   
    51. D(H  11,C   3,C   2,C   4)     59.67  0.000114   -0.06     59.61   
    52. D(H  11,C   3,C   2,C   1)   -120.33  0.000155   -0.07   -120.40   
    53. D(H  10,C   3,C   2,C   1)      0.00  0.000002    0.01      0.01   
    54. D(H  10,C   3,C   2,C   4)   -180.00 -0.000039    0.02   -179.98   
    55. D(C   5,C   4,C   2,C   1)     -0.00  0.000030   -0.00     -0.00   
    56. D(H  13,C   4,C   2,C   3)     -0.00  0.000038   -0.01     -0.01   
    57. D(H  13,C   4,C   2,C   1)   -180.00  0.000005    0.00   -180.00   
    58. D(C   5,C   4,C   2,C   3)    180.00  0.000063   -0.01    179.99   
    59. D(H  14,C   5,C   4,H  13)     -0.00  0.000004   -0.00     -0.00   
    60. D(H  14,C   5,C   4,C   2)   -180.00 -0.000021    0.00   -180.00   
    61. D(O   6,C   5,C   4,H  13)    180.00  0.000039   -0.01    179.99   
    62. D(O   6,C   5,C   4,C   2)      0.00  0.000015   -0.01     -0.01   
    63. D(C   1,O   6,C   5,H  14)   -180.00 -0.000022    0.00   -180.00   
    64. D(C   1,O   6,C   5,C   4)      0.00 -0.000056    0.01      0.01   
    65. D(C   5,O   6,C   1,C   2)     -0.00  0.000076   -0.01     -0.01   
    66. D(C   5,O   6,C   1,C   0)    180.00 -0.000118    0.02    180.02   
    ----------------------------------------------------------------------------

Geometry step timings:
Preparation and reading OPT file:      0.000 s (11.003 %)
Internal coordinates            :      0.000 s ( 1.109 %)
B/P matrices and projection     :      0.001 s (29.015 %)
Hessian update/contruction      :      0.000 s (11.491 %)
Making the step                 :      0.000 s (19.565 %)
Converting the step to Cartesian:      0.000 s ( 3.194 %)
Storing new data                :      0.000 s ( 1.331 %)
Checking convergence            :      0.000 s ( 0.133 %)
Final printing                  :      0.001 s (23.026 %)
Total time                      :      0.002 s

Time for energy+gradient        :     15.785 s
Time for complete geometry iter :     16.002 s

         *************************************************************
         *                GEOMETRY OPTIMIZATION CYCLE   2            *
         *************************************************************
---------------------------------
CARTESIAN COORDINATES (ANGSTROEM)
---------------------------------
  C      0.900424   -0.041706   -0.021195
  C      2.387237    0.086372   -0.025306
  C      3.193360    1.215609   -0.022608
  C      2.788076    2.661773   -0.014944
  C      4.528751    0.733823   -0.028400
  C      4.448191   -0.641348   -0.034122
  O      3.161401   -1.011971   -0.032030
  H      0.423012    0.942819   -0.014625
  H      0.563763   -0.595575    0.869695
  H      0.558123   -0.586146   -0.915743
  H      1.697783    2.789253   -0.011029
  H      3.187294    3.170520   -0.905475
  H      3.192848    3.162650    0.877547
  H      5.441190    1.326467   -0.028326
  H      5.259751   -1.363593   -0.039476

----------------------------
CARTESIAN COORDINATES (A.U.)
----------------------------
  NO LB      ZA    FRAG     MASS         X           Y           Z
   0 C     6.0000    0    12.011    1.701555   -0.078813   -0.040052
   1 C     6.0000    0    12.011    4.511224    0.163220   -0.047822
   2 C     6.0000    0    12.011    6.034576    2.297168   -0.042723
   3 C     6.0000    0    12.011    5.268699    5.030021   -0.028239
   4 C     6.0000    0    12.011    8.558099    1.386725   -0.053669
   5 C     6.0000    0    12.011    8.405862   -1.211973   -0.064481
   6 O     8.0000    0    15.999    5.974182   -1.912349   -0.060528
   7 H     1.0000    0     1.008    0.799377    1.781670   -0.027637
   8 H     1.0000    0     1.008    1.065357   -1.125473    1.643486
   9 H     1.0000    0     1.008    1.054700   -1.107655   -1.730504
  10 H     1.0000    0     1.008    3.208346    5.270924   -0.020842
  11 H     1.0000    0     1.008    6.023113    5.991414   -1.711100
  12 H     1.0000    0     1.008    6.033609    5.976541    1.658324
  13 H     1.0000    0     1.008   10.282359    2.506659   -0.053529
  14 H     1.0000    0     1.008    9.939489   -2.576817   -0.074598

--------------------------------
INTERNAL COORDINATES (ANGSTROEM)
--------------------------------
 C      0   0   0     0.000000000000     0.00000000     0.00000000
 C      1   0   0     1.492325052706     0.00000000     0.00000000
 C      2   1   0     1.387449820636   130.44452624     0.00000000
 C      3   2   1     1.501899775376   128.82290480     0.00000000
 C      3   2   1     1.419655170690   105.68253186   179.97168605
 C      5   3   2     1.377541219474   106.48660807     0.00000000
 O      6   5   3     1.339101753238   109.41961500     0.00000000
 H      1   2   3     1.094191555433   110.94654071   359.97303506
 H      1   2   3     1.101724151596   110.47645718   239.83932636
 H      1   2   3     1.101726411124   110.47034085   120.08724463
 H      4   3   2     1.097726700913   112.32498863     0.00000000
 H      4   3   2     1.100565778322   110.06532884   239.59926841
 H      4   3   2     1.100571826953   110.06642909   120.42348313
 H      5   3   2     1.088012756758   127.15670244   180.00066233
 H      6   5   3     1.086414308676   128.31521333   180.00154842

---------------------------
INTERNAL COORDINATES (A.U.)
---------------------------
 C      0   0   0     0.000000000000     0.00000000     0.00000000
 C      1   0   0     2.820085652404     0.00000000     0.00000000
 C      2   1   0     2.621900185560   130.44452624     0.00000000
 C      3   2   1     2.838179256059   128.82290480     0.00000000
 C      3   2   1     2.682759477209   105.68253186   179.97168605
 C      5   3   2     2.603175642993   106.48660807     0.00000000
 O      6   5   3     2.530535579073   109.41961500     0.00000000
 H      1   2   3     2.067722377818   110.94654071   359.97303506
 H      1   2   3     2.081956921643   110.47645718   239.83932636
 H      1   2   3     2.081961191533   110.47034085   120.08724463
 H      4   3   2     2.074402834619   112.32498863     0.00000000
 H      4   3   2     2.079767913394   110.06532884   239.59926841
 H      4   3   2     2.079779343650   110.06642909   120.42348313
 H      5   3   2     2.056046140484   127.15670244   180.00066233
 H      6   5   3     2.053025511371   128.31521333   180.00154842


           ************************************************************
           *        Program running with 8 parallel MPI-processes     *
           *              working on a common directory               *
           ************************************************************
------------------------------------------------------------------------------
                   ___                                                        
                  /   \      - P O W E R E D   B Y -                         
                 /     \                                                     
                 |  |  |   _    _      __       _____    __    __             
                 |  |  |  | |  | |    /  \     |  _  \  |  |  /  |          
                  \  \/   | |  | |   /    \    | | | |  |  | /  /          
                 / \  \   | |__| |  /  /\  \   | |_| |  |  |/  /          
                |  |  |   |  __  | /  /__\  \  |    /   |      \           
                |  |  |   | |  | | |   __   |  |    \   |  |\   \          
                \     /   | |  | | |  |  |  |  | |\  \  |  | \   \       
                 \___/    |_|  |_| |__|  |__|  |_| \__\ |__|  \__/        
                                                                              
                      - O R C A' S   B I G   F R I E N D -                    
                                      &                                       
                       - I N T E G R A L  F E E D E R -                       
                                                                              
 v1 FN, 2020, v2 2021, v3 2022-2024                                           
------------------------------------------------------------------------------


----------------------
SHARK INTEGRAL PACKAGE
----------------------

Number of atoms                             ...     15
Number of basis functions                   ...    138
Number of shells                            ...     66
Maximum angular momentum                    ...      2
Integral batch strategy                     ... SHARK/LIBINT Hybrid
RI-J (if used) integral strategy            ... SPLIT-RIJ (Revised 2003 algorithm where possible)
Printlevel                                  ...      1
Contraction scheme used                     ... SEGMENTED contraction
Prescreening option                         ... SCHWARTZ
   Thresh                                   ... 1.000e-12
   Tcut                                     ... 1.000e-14
   Tpresel                                  ... 1.000e-14 
Coulomb Range Separation                    ... NOT USED
Exchange Range Separation                   ... NOT USED
Multipole approximations                    ... NOT USED
Finite Nucleus Model                        ... NOT USED
CABS basis                                  ... NOT available
Auxiliary Coulomb fitting basis             ... AVAILABLE
   # of basis functions in Aux-J            ...    431
   # of shells in Aux-J                     ...    145
   Maximum angular momentum in Aux-J        ...      4
Auxiliary J/K fitting basis                 ... NOT available
Auxiliary Correlation fitting basis         ... AVAILABLE
   # of basis functions in Aux-C            ...    448
   # of shells in Aux-C                     ...    160
   Maximum angular momentum in Aux-C        ...      3
Auxiliary 'external' fitting basis          ... NOT available

Checking pre-screening integrals            ... done (  0.0 sec) Dimension = 66
Check shell pair data                       ... done (  0.0 sec)
Shell pair information
Shell pair cut-off parameter TPreSel        ...   1.0e-14
Total number of shell pairs                 ...      2211
Shell pairs after pre-screening             ...      2168
Total number of primitive shell pairs       ...      7865
Primitive shell pairs kept                  ...      6003
          la=0 lb=0:    687 shell pairs
          la=1 lb=0:    794 shell pairs
          la=1 lb=1:    247 shell pairs
          la=2 lb=0:    258 shell pairs
          la=2 lb=1:    154 shell pairs
          la=2 lb=2:     28 shell pairs

Calculating one electron integrals          ... done (  0.0 sec)
Calculating RI/J V-Matrix + Cholesky decomp.... done (  0.0 sec)
Calculating RI/C V-Matrix + Cholesky decomp.... done (  0.0 sec)
Calculating Nuclear repulsion               ... done (  0.0 sec) ENN=    292.324693494427 Eh

Diagonalization of the overlap matrix:
Smallest eigenvalue                        ... 6.038e-04
Time for diagonalization                   ...    0.002 sec
Threshold for overlap eigenvalues          ... 1.000e-07
Number of eigenvalues below threshold      ... 0
Time for construction of square roots      ...    0.001 sec
Total time needed                          ...    0.004 sec

-------------------
DFT GRID GENERATION
-------------------

General Integration Accuracy     IntAcc      ... 4.388
Radial Grid Type                 RadialGrid  ... OptM3 with GC (2021)
Angular Grid (max. ang.)         AngularGrid ... 4 (Lebedev-302)
Angular grid pruning method      GridPruning ... 4 (adaptive)
Weight generation scheme         WeightScheme... mBecke (2022)
Basis function cutoff            BFCut       ... 1.0000e-12
Integration weight cutoff        WCut        ... 1.0000e-14
Partially contracted basis set               ... off
Rotationally invariant grid construction     ... off
Angular grids for H and He will be reduced by one unit

Total number of grid points                  ...    67978
Total number of batches                      ...     1070
Average number of points per batch           ...       63
Average number of grid points per atom       ...     4532

--------------------
COSX GRID GENERATION
--------------------

GRIDX 1
-------
General Integration Accuracy     IntAcc      ... 3.816
Radial Grid Type                 RadialGrid  ... OptM3 with GC (2021)
Angular Grid (max. ang.)         AngularGrid ... 1 (Lebedev-50)
Angular grid pruning method      GridPruning ... 4 (adaptive)
Weight generation scheme         WeightScheme... mBecke (2022)
Basis function cutoff            BFCut       ... 1.0000e-12
Integration weight cutoff        WCut        ... 1.0000e-14
Partially contracted basis set               ... on
Rotationally invariant grid construction     ... off
Angular grids for H and He will be reduced by one unit

Total number of grid points                  ...     8721
Total number of batches                      ...       76
Average number of points per batch           ...      114
Average number of grid points per atom       ...      581
UseSFitting                                  ... on

GRIDX 2
-------
General Integration Accuracy     IntAcc      ... 4.020
Radial Grid Type                 RadialGrid  ... OptM3 with GC (2021)
Angular Grid (max. ang.)         AngularGrid ... 2 (Lebedev-110)
Angular grid pruning method      GridPruning ... 4 (adaptive)
Weight generation scheme         WeightScheme... mBecke (2022)
Basis function cutoff            BFCut       ... 1.0000e-12
Integration weight cutoff        WCut        ... 1.0000e-14
Partially contracted basis set               ... on
Rotationally invariant grid construction     ... off
Angular grids for H and He will be reduced by one unit

Total number of grid points                  ...    18750
Total number of batches                      ...      156
Average number of points per batch           ...      120
Average number of grid points per atom       ...     1250
UseSFitting                                  ... on

GRIDX 3
-------
General Integration Accuracy     IntAcc      ... 4.338
Radial Grid Type                 RadialGrid  ... OptM3 with GC (2021)
Angular Grid (max. ang.)         AngularGrid ... 3 (Lebedev-194)
Angular grid pruning method      GridPruning ... 4 (adaptive)
Weight generation scheme         WeightScheme... mBecke (2022)
Basis function cutoff            BFCut       ... 1.0000e-12
Integration weight cutoff        WCut        ... 1.0000e-14
Partially contracted basis set               ... on
Rotationally invariant grid construction     ... off
Angular grids for H and He will be reduced by one unit

Total number of grid points                  ...    41116
Total number of batches                      ...      327
Average number of points per batch           ...      125
Average number of grid points per atom       ...     2741
UseSFitting                                  ... on
Initializing property integral containers    ... done (  0.0 sec)

SHARK setup successfully completed in   0.6 seconds

Maximum memory used throughout the entire STARTUP-calculation: 18.8 MB


           ************************************************************
           *        Program running with 8 parallel MPI-processes     *
           *              working on a common directory               *
           ************************************************************
Occupation numbers will be reassigned to an Aufbau configuration
             **** ENERGY FILE WAS UPDATED (calc.en.tmp) ****
Finished Guess after   0.1 sec
Maximum memory used throughout the entire GUESS-calculation: 8.5 MB


           ************************************************************
           *        Program running with 8 parallel MPI-processes     *
           *              working on a common directory               *
           ************************************************************
--------------------
CPCM SOLVATION MODEL
--------------------
CPCM parameters:
  Epsilon                                         ...      16.7000
  Refrac                                          ...       1.2750
  Rsolv                                           ...       1.3000
  Surface type                                    ... GAUSSIAN VDW
  Discretization scheme                           ... Constant charge density
    Threshold for H atoms                         ...       5.0000 (charges/Ang^2)
    Threshold for non-H atoms                     ...       5.0000 (charges/Ang^2)
  Epsilon function type                           ...         CPCM
Solvent:                                          ... CUSTOM
Radii:
  Scheme                                          ... Element-dependent radii
  Radius for C  used is    3.8550 Bohr (=   2.0400 Ang.)
  Radius for O  used is    3.4469 Bohr (=   1.8240 Ang.)
  Radius for H  used is    2.4944 Bohr (=   1.3200 Ang.)
Calculating surface                               ...        done! (  0.0s)
Cavity surface points                             ...         1444
Cavity Volume                                     ...     893.3817
Cavity Surface-area                               ...     523.5792
Calculating surface distance matrix               ...        done! (  0.0s)
Performing Cholesky decomposition & store         ...        done! (  0.0s)
Overall time for CPCM initialization              ...                 0.1s

----------------------------------------D-I-I-S--------------------------------------------
Iteration    Energy (Eh)           Delta-E    RMSDP     MaxDP     DIISErr   Damp  Time(sec)
-------------------------------------------------------------------------------------------
               ***  Starting incremental Fock matrix formation  ***
    1    -307.7746948051698723     0.00e+00  2.67e-04  4.83e-03  1.50e-02  0.700   0.5
    2    -307.7751899744322941    -4.95e-04  2.24e-04  3.68e-03  9.93e-03  0.700   0.3
                               ***Turning on AO-DIIS***
    3    -307.7755654820350060    -3.76e-04  1.79e-04  2.41e-03  6.48e-03  0.700   0.3
    4    -307.7758450109632236    -2.80e-04  4.60e-04  6.80e-03  5.31e-03  0.000   0.3
                              *** Initializing SOSCF ***
---------------------------------------S-O-S-C-F--------------------------------------
Iteration    Energy (Eh)           Delta-E    RMSDP     MaxDP     MaxGrad    Time(sec)
--------------------------------------------------------------------------------------
    5    -307.7765904967522488    -7.45e-04  4.85e-05  9.44e-04  1.03e-03     0.3
               *** Restarting incremental Fock matrix formation ***
    6    -307.7766018568912045    -1.14e-05  3.69e-05  8.56e-04  3.90e-04     0.5
    7    -307.7766044392542995    -2.58e-06  2.93e-05  6.03e-04  1.18e-04     0.4
    8    -307.7766048765392384    -4.37e-07  8.82e-06  1.93e-04  1.06e-04     0.4
    9    -307.7766050372221684    -1.61e-07  2.03e-06  4.21e-05  1.61e-05     0.4
   10    -307.7766050405123792    -3.29e-09  9.75e-07  2.18e-05  1.61e-05     0.4
   11    -307.7766050430712426    -2.56e-09  1.93e-07  4.82e-06  1.41e-06     0.4
   12    -307.7766050428734275     1.98e-10  8.64e-08  2.28e-06  9.04e-07     0.4
                 **** Energy Check signals convergence ****

               *****************************************************
               *                     SUCCESS                       *
               *           SCF CONVERGED AFTER  12 CYCLES          *
               *****************************************************

Recomputing exchange energy using gridx3       ... done (    0.648 sec)
Old exchange energy                            :    -22.328782505 Eh
New exchange energy                            :    -22.328878204 Eh
Exchange energy change after final integration :     -0.000095698 Eh
Total energy after final integration           :   -307.776700741 Eh
             **** ENERGY FILE WAS UPDATED (calc.en.tmp) ****

----------------
TOTAL SCF ENERGY
----------------

Total Energy       :       -307.77670074125615 Eh           -8375.02981 eV

Components:
Nuclear Repulsion  :        292.32469349442732 Eh            7954.55931 eV
Electronic Energy  :       -600.09635895893916 Eh          -16329.45210 eV
One Electron Energy:       -995.42326846148467 Eh          -27086.84420 eV
Two Electron Energy:        395.32690950254556 Eh           10757.39210 eV
CPCM Dielectric    :         -0.00493957836164 Eh              -0.13441 eV

Virial components:
Potential Energy   :       -612.90657634148442 Eh          -16678.03584 eV
Kinetic Energy     :        305.12987560022827 Eh            8303.00603 eV
Virial Ratio       :          2.00867442146011

DFT components:
N(Alpha)           :       26.000025023366 electrons
N(Beta)            :       26.000025023366 electrons
N(Total)           :       52.000050046731 electrons
E(X)               :      -19.836252423047 Eh       
E(C)               :       -1.271026747682 Eh       
E(XC)              :      -21.107279170729 Eh       

CPCM Solvation Model Properties:
Surface-charge          :         -0.01898826384293
Corrected charge        :          0.00000000000000
Outlying charge corr.   :          0.00002692633359 Eh               0.00073 eV
Free-energy (cav+disp)  :  This term is not implemented in the current solvation scheme

---------------
SCF CONVERGENCE
---------------

  Last Energy change         ...   -1.9782e-10  Tolerance :   1.0000e-09
  Last MAX-Density change    ...    2.2776e-06  Tolerance :   1.0000e-08
  Last RMS-Density change    ...    8.6380e-08  Tolerance :   1.0000e-09
  Last DIIS Error            ...    1.0277e-03  Tolerance :   1.0000e-08
  Last Orbital Gradient      ...    9.0417e-07  Tolerance :   2.0000e-06
  Last Orbital Rotation      ...    1.4857e-06  Tolerance :   2.0000e-06


Total SCF time: 0 days 0 hours 0 min 5 sec 
Finished LeanSCF after   5.9 sec

Maximum memory used throughout the entire LEANSCF-calculation: 14.9 MB


           ************************************************************
           *        Program running with 8 parallel MPI-processes     *
           *              working on a common directory               *
           ************************************************************

------------------------------------------------------------------------------
                                ORCA  MP2 
------------------------------------------------------------------------------

Freezing NCore=14 chemical core electrons

----------------------
RI-MP2 ENERGY+GRADIENT
----------------------
Dimension of the orbital basis            ...  138
Dimension of the AuxC basis               ...  448
Memory devoted to MP2                     ... 8000 MB   
Data format for matrix containers         ... DOUBLE
Compression type for matrix containers    ... UNCOMPRESSED
Overall scaling of the MP2 energy         ...   2.700e-01

-----------------------
SHARK RI TRANSFORMATION
-----------------------

Number of basis functions                ...    138
Number of aux functions                  ...    448
Number of operators                      ...      1
Generation of IJK                        ... YES
Generation of IAK                        ... YES
Generation of ABK                        ... NO
Orbital Range Operator  0:    0-  25 to   26- 137

Aux basis identifier                     ...   AUXC
Contraction scheme used                  ... SEGMENTED
Do orthogonalization                     ... YES
All operator combinations                ... NO
Transpose (ia|K)                         ... NO
Integral generator used                  ... LIBINT
Starting integral generation + trafo... 
Half trafo (segmented) done. Total time =  0.0 sec. integrals=  0.0 sec trafo=  0.0 sec
Integral generation and half transformation done (  0.0 sec)

Reading or making V^(-1/2)          ... done (  0.0 sec)
Sorting IJK integrals               ... done (  0.0 sec)
Sorting IAK integrals               ... done (  0.0 sec)

SHARK RI integral transformation done. Total time =  0.1 sec.

Opening buffers                              ... done
Frozen core precalculation                   ... done

Starting loop over batches of integrals:

Operator 0  - window                       ... (  7- 25)x( 26-137)
Operator 0  - Memory available             ...  8000 MB
Operator 0  - Memory needed per MO         ...   0.4 MB
Operator 0  - Number of orbitals per batch ... 3
Operator 0  - Number of batches            ... 1

OPERATOR  0   PASS   0:  MOs     7 ...    9 +   10 ...   12 +   13 ...   15 +   16 ...   18
                            +   19 ...   21 +   22 ...   24 +   25 ...   25
  Reading integrals       ... ok
  Internal MO   9
Closing buffer GIPV ( 0.01 GB; CompressionRatio= 1.00)
Time spent in pair loops =     0.135 sec
Deleting buffers (Ka|jb) ...done

-----------------------------------------------
 RI-MP2 CORRELATION ENERGY:     -0.328127078 Eh
-----------------------------------------------


---------------------
MP2 DENSITY FORMATION
---------------------

Completing the external part of the density      ... done
Storing the unrelaxed density                    ... done

Re-sorting 3-index density container for op 0    ... done
Computing external part of the Lagrangian        ... done
Calculating the xc-kernel                        ... done
Calculating G(D)                                 ... done
Completing the Lagrangian                        ... done
Solving the Z-vector equations                   ... Using XC Grid                  ... (calc.grid_cpscf.tmp) 
Recalculating density on grid  ... (calc.grho_cpscf0.tmp) done
Calculating the xc-kernel      ... (calc.fxc_cpscf0.tmp) done

-------------------
SHARK CP-SCF DRIVER
-------------------

Dimension of the orbital basis          ...    138
Dimension of the CPSCF-problem          ...   2912
Number of operators                     ...      1
Max. number of iterations               ...    128
Convergence Tolerance                   ... 3.0e-05
Number of perturbations                 ...      1
Perturbation type                       ... REAL

----------------------------
POPLE LINEAR EQUATION SOLVER
----------------------------

  ITERATION   0:   ||err||_max =   3.7535e-02 (   0.3 sec)
  ITERATION   1:   ||err||_max =   1.0877e-02 (   0.3 sec)
  ITERATION   2:   ||err||_max =   4.6948e-03 (   0.3 sec)
  ITERATION   3:   ||err||_max =   1.2703e-03 (   0.3 sec)
  ITERATION   4:   ||err||_max =   4.4449e-04 (   0.3 sec)
  ITERATION   5:   ||err||_max =   9.5826e-05 (   0.3 sec)
  ITERATION   6:   ||err||_max =   2.6979e-05 (   0.3 sec)
done
Finalizing the relaxed density                   ... done
Transforming P to the AO basis                   ... done
Storing the relaxed density                      ... done

------------------------------------
ENERGY WEIGHTED DENSITY FINALIZATION
------------------------------------

Gathering the parts of the W-matrix              ... done
Forming the Z-density                            ... done
Transforming Z to the AO basis                   ... done
Calculating G(Z)                                 ... done
Finalizing the W-matrix                          ... done
Transforming W to the AO basis and storing       ... done

----------------------------------
MP2 DERIVATIVE INTEGRAL GENERATION
----------------------------------

Input SCF Electron Density              ... calc.scfp
Input Correlated Electron Density       ... calc.pmp2re
Input Energy Weighted Density           ... calc.wmp2.tmp

Nuclear repulsion gradient              ... done (  0.0 sec)
HCore & Overlap gradient  (SHARK)       ... done (  0.0 sec)
Two-electron RIJ gradient terms         ... done (  0.2 sec)

-----------------------------------------------------------
MP2 COSX Grid Generation
-----------------------------------------------------------

General Integration Accuracy     IntAcc      ... 4.871
Radial Grid Type                 RadialGrid  ... OptM3 with GC (2021)
Angular Grid (max. ang.)         AngularGrid ... 4 (Lebedev-302)
Angular grid pruning method      GridPruning ... 4 (adaptive)
Weight generation scheme         WeightScheme... mBecke (2022)
Basis function cutoff            BFCut       ... 1.0000e-12
Integration weight cutoff        WCut        ... 1.0000e-14
Partially contracted basis set               ... on
Rotationally invariant grid construction     ... off
Angular grids for H and He will be reduced by one unit

Total number of grid points                  ...    79285
Total number of batches                      ...      626
Average number of points per batch           ...      126
Average number of grid points per atom       ...     5286
UseSFitting                                  ... on
Two-electron COSX gradient terms        ... 
Integration Timings:
Total Time                  =     2.1 sec
Basis fcn evaluation        =     0.0 sec
Density evaluation          =     0.0 sec
A evaluation                =     1.7 sec
A derivative evaluation     =     0.0 sec
S-fit derivative evaluation =     0.0 sec
anal. over. der. evaluation =     0.0 sec
num. over. der. evaluation  =     0.1 sec
K(P) evaluation             =     0.0 sec
finalize                    =     0.0 sec

done (  2.5 sec)
CPCM gradient                           ... done (  0.2 sec)
DFT XC gradient                         ... Exchange-correlation gradient    ... done
done (  0.3 sec)
Empirical dispersion gradient           ... 
-------------------
DISPERSION GRADIENT
-------------------

   1   C   :   -0.000236634   -0.000109541    0.000000208
   2   C   :    0.000928338   -0.000188193   -0.000003371
   3   C   :    0.000256933   -0.000251943   -0.000001820
   4   C   :    0.000003532    0.000226311    0.000000971
   5   C   :   -0.000229442   -0.000196875   -0.000000249
   6   C   :   -0.000606233    0.000339811    0.000003108
   7   O   :    0.000086144   -0.000026630   -0.000000374
   8   H   :   -0.000124452   -0.000020286    0.000000313
   9   H   :   -0.000102081   -0.000049246    0.000030306
  10   H   :   -0.000102282   -0.000048967   -0.000030171
  11   H   :   -0.000037234    0.000128140    0.000000681
  12   H   :   -0.000003355    0.000125634   -0.000036617
  13   H   :   -0.000003126    0.000125307    0.000037727
  14   H   :    0.000109963    0.000005753   -0.000000287
  15   H   :    0.000059929   -0.000059274   -0.000000425

Difference to translation invariance:
           :    0.0000000000    0.0000000000    0.0000000000

Difference to rotation invariance:
           :    0.0000000000   -0.0000000000   -0.0000000000

Norm of the Dispersion gradient    ...    0.0013576568
RMS gradient                       ...    0.0002023875
MAX gradient                       ...    0.0009283377
done (  0.0 sec)

-------
TIMINGS
-------

Total time                :    7.392 sec
Integral trafo            :    0.073 sec (  1.0%)
FC preparation            :    0.011 sec (  0.1%)
I/O of integrals          :    0.022 sec (  0.3%)
K(i,j) operators          :    0.019 sec (  0.3%)
T(i,j) pair energies      :    0.004 sec (  0.0%)
V**(-1/2)                 :    0.045 sec (  0.6%)
Gamma(ia|P)               :    0.018 sec (  0.2%)
Gamma-Trafo               :    0.010 sec (  0.1%)
D(virtual)                :    0.001 sec (  0.0%)
D(internal)               :    0.020 sec (  0.3%)
W(virtual)                :    0.002 sec (  0.0%)
W(internal)               :    0.022 sec (  0.3%)
L(virtual)                :    0.032 sec (  0.4%)
L(internal)               :    0.004 sec (  0.0%)
XC kernel                 :    0.012 sec (  0.2%)
G(D)                      :    0.610 sec (  8.2%)
G(Z)                      :    0.609 sec (  8.2%)
Z-vector solution         :    2.390 sec ( 32.3%)
3-index derivative        :    0.083 sec (  1.1%)
2-index derivative        :    0.021 sec (  0.3%)
Fock matrix gradient      :    3.280 sec ( 44.4%)


---------------------------------------
MP2 TOTAL ENERGY:     -308.104827819 Eh
---------------------------------------

The final MP2 gradient
  0:  -0.00518587   0.01079872   0.00010346
  1:   0.00459722  -0.03303846  -0.00022044
  2:   0.01479857  -0.00029892  -0.00004331
  3:  -0.00066815   0.00415967   0.00003364
  4:  -0.00929126   0.01209603   0.00008180
  5:  -0.02054229  -0.02463952  -0.00006255
  6:   0.00718983   0.02704747   0.00012110
  7:  -0.00157834  -0.00159827  -0.00001248
  8:   0.00159610   0.00018988   0.00131739
  9:   0.00160124   0.00021988  -0.00132755
 10:   0.00010335   0.00047691   0.00000097
 11:   0.00019089  -0.00176247  -0.00098219
 12:   0.00019690  -0.00176429   0.00096627
 13:  -0.00031678   0.00026147   0.00000450
 14:   0.00727309   0.00777396   0.00001504

-----------------------------------
NORM OF THE MP2 GRADIENT:  0.060612
-----------------------------------

Maximum memory used throughout the entire MP2-calculation: 29.6 MB


-------------------------------------------------------------------------------
                          DFT DISPERSION CORRECTION                            
                                                                               
                              DFTD3 V3.1  Rev 1                                
                          USING Becke-Johnson damping                          
-------------------------------------------------------------------------------
-------------------------   ----------------
Dispersion correction           -0.009588769
-------------------------   ----------------


-------------------------   --------------------
FINAL SINGLE POINT ENERGY      -308.114416588328
-------------------------   --------------------

------------------------------------------------------------------------------
                         ORCA GEOMETRY RELAXATION STEP
------------------------------------------------------------------------------

Reading the OPT-File                    .... done
Getting information on internals        .... done
Copying old internal coords+grads       .... done
Making the new internal coordinates     .... (2022 redundants) done
Validating the new internal coordinates .... (2022 redundants) done
Calculating the B-matrix                .... done
Calculating the G,G- and P matrices     .... done
Transforming gradient to internals      .... done
Projecting the internal gradient        .... done
Number of atoms                         ....  15
Number of internal coordinates          ....  66
Current Energy                          ....  -308.114416588 Eh
Current gradient norm                   ....     0.060611613 Eh/bohr
Maximum allowed component of the step   ....  0.300
Current trust radius                    ....  0.300
Updating the Hessian (BFGS)             .... done
Forming the augmented Hessian           .... done
Diagonalizing the augmented Hessian     .... done
Last element of RFO vector              ....  0.991531625
Lowest eigenvalues of augmented Hessian:
 -0.004430851  0.013073945  0.013115977  0.022209731  0.023080092
Length of the computed step             ....  0.130974600
The final length of the internal step   ....  0.130974600
Converting the step to Cartesian space:
 Initial RMS(Int)=    0.0161218588
Transforming coordinates:
 Iter   0:  RMS(Cart)=    0.0271332541 RMS(Int)=    1.3396415063
done
Storing new coordinates                 .... done
The predicted energy change is          ....    -0.002253430
Previously predicted energy change      ....    -0.006352434
Actually observed energy change         ....    -0.008477807
Ratio of predicted to observed change   ....     1.334576162
New trust radius                        ....     0.300000000

                                .--------------------.
          ----------------------|Geometry convergence|-------------------------
          Item                value                   Tolerance       Converged
          ---------------------------------------------------------------------
          Energy change      -0.0084778070            0.0000010000      NO
          RMS gradient        0.0043226280            0.0000300000      NO
          MAX gradient        0.0149216584            0.0001000000      NO
          RMS step            0.0161218588            0.0006000000      NO
          MAX step            0.0560495327            0.0010000000      NO
          ........................................................
          Max(Bonds)      0.0236      Max(Angles)    3.21
          Max(Dihed)        0.23      Max(Improp)    0.00
          ---------------------------------------------------------------------

The optimization has not yet converged - more geometry cycles are needed


    ---------------------------------------------------------------------------
                         Redundant Internal Coordinates
                            (Angstroem and degrees)

        Definition                    Value    dE/dq     Step     New-Value
    ----------------------------------------------------------------------------
     1. B(C   1,C   0)                1.4923  0.002721 -0.0060    1.4864   
     2. B(C   2,C   1)                1.3874  0.006443 -0.0087    1.3787   
     3. B(C   3,C   2)                1.5019  0.001131 -0.0018    1.5001   
     4. B(C   4,C   2)                1.4197 -0.014922  0.0236    1.4433   
     5. B(C   5,C   4)                1.3775  0.006264 -0.0085    1.3691   
     6. B(O   6,C   5)                1.3391 -0.011921  0.0168    1.3559   
     7. B(O   6,C   1)                1.3438 -0.014478  0.0203    1.3641   
     8. B(H   7,C   0)                1.0942 -0.000743  0.0006    1.0947   
     9. B(H   8,C   0)                1.1017  0.000478 -0.0020    1.0997   
    10. B(H   9,C   0)                1.1017  0.000467 -0.0020    1.0997   
    11. B(H  10,C   3)                1.0977 -0.000051 -0.0008    1.0970   
    12. B(H  11,C   3)                1.1006  0.000054 -0.0011    1.0994   
    13. B(H  12,C   3)                1.1006  0.000057 -0.0011    1.0994   
    14. B(H  13,C   4)                1.0880 -0.000120  0.0009    1.0889   
    15. B(H  14,C   5)                1.0864  0.000263 -0.0001    1.0863   
    16. A(C   1,C   0,H   7)          110.95  0.004108   -1.34    109.61   
    17. A(C   1,C   0,H   9)          110.47 -0.002892    0.97    111.44   
    18. A(H   7,C   0,H   8)          108.31 -0.000302    0.02    108.33   
    19. A(H   8,C   0,H   9)          108.25  0.002269   -0.66    107.59   
    20. A(C   1,C   0,H   8)          110.48 -0.002925    0.96    111.44   
    21. A(H   7,C   0,H   9)          108.30 -0.000193    0.02    108.32   
    22. A(C   2,C   1,O   6)          109.30 -0.002421    0.55    109.85   
    23. A(C   0,C   1,O   6)          120.25  0.011480   -2.80    117.46   
    24. A(C   0,C   1,C   2)          130.44 -0.009059    2.25    132.69   
    25. A(C   1,C   2,C   4)          105.68  0.000170   -0.18    105.51   
    26. A(C   3,C   2,C   4)          125.49 -0.002341    0.65    126.15   
    27. A(C   1,C   2,C   3)          128.82  0.002170   -0.48    128.35   
    28. A(H  10,C   3,H  12)          108.03  0.000538   -0.18    107.85   
    29. A(H  11,C   3,H  12)          108.20  0.002368   -0.80    107.40   
    30. A(H  10,C   3,H  11)          108.03  0.000526   -0.19    107.84   
    31. A(C   2,C   3,H  11)          110.07 -0.002435    0.78    110.84   
    32. A(C   2,C   3,H  10)          112.32  0.001579   -0.43    111.90   
    33. A(C   2,C   3,H  12)          110.07 -0.002416    0.77    110.84   
    34. A(C   5,C   4,H  13)          126.36  0.000895   -0.20    126.16   
    35. A(C   2,C   4,H  13)          127.16  0.000090    0.07    127.22   
    36. A(C   2,C   4,C   5)          106.49 -0.000985    0.13    106.62   
    37. A(O   6,C   5,H  14)          122.27  0.012054   -3.21    119.05   
    38. A(C   4,C   5,H  14)          128.32 -0.009798    2.77    131.09   
    39. A(C   4,C   5,O   6)          109.42 -0.002256    0.44    109.86   
    40. A(C   1,O   6,C   5)          109.11  0.005492   -0.94    108.17   
    41. D(O   6,C   1,C   0,H   7)    179.93  0.000100   -0.02    179.91   
    42. D(C   2,C   1,C   0,H   8)   -120.16 -0.000374    0.15   -120.01   
    43. D(C   2,C   1,C   0,H   7)     -0.03  0.000005   -0.04     -0.07   
    44. D(C   2,C   1,C   0,H   9)    120.09  0.000541   -0.23    119.86   
    45. D(O   6,C   1,C   0,H   8)     59.80 -0.000279    0.17     59.97   
    46. D(C   3,C   2,C   1,C   0)     -0.02  0.000068    0.00     -0.02   
    47. D(C   3,C   2,C   1,O   6)   -179.98 -0.000023   -0.02   -180.00   
    48. D(C   4,C   2,C   1,O   6)      0.01 -0.000037   -0.01      0.00   
    49. D(C   4,C   2,C   1,C   0)    179.97  0.000054    0.01    179.98   
    50. D(H  12,C   3,C   2,C   1)    120.42  0.000058    0.03    120.45   
    51. D(H  11,C   3,C   2,C   4)     59.61 -0.000024   -0.02     59.59   
    52. D(H  11,C   3,C   2,C   1)   -120.40 -0.000040   -0.01   -120.41   
    53. D(H  10,C   3,C   2,C   1)      0.01 -0.000005    0.01      0.02   
    54. D(H  10,C   3,C   2,C   4)   -179.98  0.000011   -0.00   -179.98   
    55. D(C   5,C   4,C   2,C   1)     -0.00  0.000026   -0.00     -0.00   
    56. D(H  13,C   4,C   2,C   3)     -0.01  0.000001    0.00     -0.01   
    57. D(H  13,C   4,C   2,C   1)   -180.00  0.000013   -0.00   -180.00   
    58. D(C   5,C   4,C   2,C   3)    179.99  0.000014    0.01    179.99   
    59. D(H  14,C   5,C   4,H  13)     -0.00  0.000003   -0.00     -0.01   
    60. D(H  14,C   5,C   4,C   2)   -180.00 -0.000010   -0.01   -180.01   
    61. D(O   6,C   5,C   4,H  13)    179.99  0.000007    0.01    180.01   
    62. D(O   6,C   5,C   4,C   2)     -0.01 -0.000006    0.01      0.00   
    63. D(C   1,O   6,C   5,H  14)   -180.00 -0.000014    0.00   -179.99   
    64. D(C   1,O   6,C   5,C   4)      0.01 -0.000016   -0.01     -0.00   
    65. D(C   5,O   6,C   1,C   2)     -0.01  0.000033    0.01      0.00   
    66. D(C   5,O   6,C   1,C   0)   -179.98 -0.000039   -0.00   -179.98   
    ----------------------------------------------------------------------------

Geometry step timings:
Preparation and reading OPT file:      0.000 s (12.088 %)
Internal coordinates            :      0.000 s ( 1.020 %)
B/P matrices and projection     :      0.001 s (25.392 %)
Hessian update/contruction      :      0.000 s (16.523 %)
Making the step                 :      0.000 s (17.543 %)
Converting the step to Cartesian:      0.000 s ( 2.512 %)
Storing new data                :      0.000 s ( 1.177 %)
Checking convergence            :      0.000 s ( 0.432 %)
Final printing                  :      0.001 s (23.195 %)
Total time                      :      0.003 s

Time for energy+gradient        :     14.619 s
Time for complete geometry iter :     14.804 s

         *************************************************************
         *                GEOMETRY OPTIMIZATION CYCLE   3            *
         *************************************************************
---------------------------------
CARTESIAN COORDINATES (ANGSTROEM)
---------------------------------
  C      0.907756   -0.057090   -0.021237
  C      2.383827    0.117465   -0.025006
  C      3.193233    1.233566   -0.022423
  C      2.787275    2.677675   -0.014989
  C      4.545526    0.729389   -0.028382
  C      4.453875   -0.636571   -0.033963
  O      3.150629   -1.010753   -0.031979
  H      0.421685    0.923799   -0.014089
  H      0.571495   -0.616485    0.863828
  H      0.565760   -0.606016   -0.910686
  H      1.696730    2.796058   -0.011107
  H      3.179603    3.198802   -0.900029
  H      3.185132    3.191172    0.872038
  H      5.465696    1.311656   -0.028505
  H      5.222980   -1.403718   -0.039507

----------------------------
CARTESIAN COORDINATES (A.U.)
----------------------------
  NO LB      ZA    FRAG     MASS         X           Y           Z
   0 C     6.0000    0    12.011    1.715410   -0.107885   -0.040133
   1 C     6.0000    0    12.011    4.504781    0.221978   -0.047254
   2 C     6.0000    0    12.011    6.034337    2.331102   -0.042374
   3 C     6.0000    0    12.011    5.267187    5.060072   -0.028325
   4 C     6.0000    0    12.011    8.589799    1.378346   -0.053635
   5 C     6.0000    0    12.011    8.416604   -1.202946   -0.064180
   6 O     8.0000    0    15.999    5.953827   -1.910047   -0.060431
   7 H     1.0000    0     1.008    0.796869    1.745727   -0.026625
   8 H     1.0000    0     1.008    1.079969   -1.164989    1.632398
   9 H     1.0000    0     1.008    1.069131   -1.145205   -1.720947
  10 H     1.0000    0     1.008    3.206355    5.283784   -0.020989
  11 H     1.0000    0     1.008    6.008580    6.044859   -1.700807
  12 H     1.0000    0     1.008    6.019027    6.030440    1.647912
  13 H     1.0000    0     1.008   10.328668    2.478671   -0.053867
  14 H     1.0000    0     1.008    9.870002   -2.652643   -0.074658

--------------------------------
INTERNAL COORDINATES (ANGSTROEM)
--------------------------------
 C      0   0   0     0.000000000000     0.00000000     0.00000000
 C      1   0   0     1.486361279382     0.00000000     0.00000000
 C      2   1   0     1.378704250608   132.69362613     0.00000000
 C      3   2   1     1.500102383837   128.34870630     0.00000000
 C      3   2   1     1.443233820570   105.50231374   179.97861695
 C      5   3   2     1.369043252281   106.60918333     0.00000000
 O      6   5   3     1.355900258440   109.85758526     0.00000000
 H      1   2   3     1.094741682722   109.61652436   359.93464214
 H      1   2   3     1.099697813869   111.43456290   240.00719499
 H      1   2   3     1.099727572711   111.43209074   119.83654007
 H      4   3   2     1.096958932416   111.89747264     0.00000000
 H      4   3   2     1.099449585073   110.83874384   239.59277521
 H      4   3   2     1.099447764238   110.83547330   120.44156937
 H      5   3   2     1.088920738787   127.22774028   179.99463506
 H      6   5   3     1.086309044280   131.08891989   179.99284241

---------------------------
INTERNAL COORDINATES (A.U.)
---------------------------
 C      0   0   0     0.000000000000     0.00000000     0.00000000
 C      1   0   0     2.808815754096     0.00000000     0.00000000
 C      2   1   0     2.605373453323   132.69362613     0.00000000
 C      3   2   1     2.834782678294   128.34870630     0.00000000
 C      3   2   1     2.727316668090   105.50231374   179.97861695
 C      5   3   2     2.587116812305   106.60918333     0.00000000
 O      6   5   3     2.562280153364   109.85758526     0.00000000
 H      1   2   3     2.068761967734   109.61652436   359.93464214
 H      1   2   3     2.078127698285   111.43456290   240.00719499
 H      1   2   3     2.078183934346   111.43209074   119.83654007
 H      4   3   2     2.072951962424   111.89747264     0.00000000
 H      4   3   2     2.077658613840   110.83874384   239.59277521
 H      4   3   2     2.077655172962   110.83547330   120.44156937
 H      5   3   2     2.057761977854   127.22774028   179.99463506
 H      6   5   3     2.052826590491   131.08891989   179.99284241


           ************************************************************
           *        Program running with 8 parallel MPI-processes     *
           *              working on a common directory               *
           ************************************************************
------------------------------------------------------------------------------
                   ___                                                        
                  /   \      - P O W E R E D   B Y -                         
                 /     \                                                     
                 |  |  |   _    _      __       _____    __    __             
                 |  |  |  | |  | |    /  \     |  _  \  |  |  /  |          
                  \  \/   | |  | |   /    \    | | | |  |  | /  /          
                 / \  \   | |__| |  /  /\  \   | |_| |  |  |/  /          
                |  |  |   |  __  | /  /__\  \  |    /   |      \           
                |  |  |   | |  | | |   __   |  |    \   |  |\   \          
                \     /   | |  | | |  |  |  |  | |\  \  |  | \   \       
                 \___/    |_|  |_| |__|  |__|  |_| \__\ |__|  \__/        
                                                                              
                      - O R C A' S   B I G   F R I E N D -                    
                                      &                                       
                       - I N T E G R A L  F E E D E R -                       
                                                                              
 v1 FN, 2020, v2 2021, v3 2022-2024                                           
------------------------------------------------------------------------------


----------------------
SHARK INTEGRAL PACKAGE
----------------------

Number of atoms                             ...     15
Number of basis functions                   ...    138
Number of shells                            ...     66
Maximum angular momentum                    ...      2
Integral batch strategy                     ... SHARK/LIBINT Hybrid
RI-J (if used) integral strategy            ... SPLIT-RIJ (Revised 2003 algorithm where possible)
Printlevel                                  ...      1
Contraction scheme used                     ... SEGMENTED contraction
Prescreening option                         ... SCHWARTZ
   Thresh                                   ... 1.000e-12
   Tcut                                     ... 1.000e-14
   Tpresel                                  ... 1.000e-14 
Coulomb Range Separation                    ... NOT USED
Exchange Range Separation                   ... NOT USED
Multipole approximations                    ... NOT USED
Finite Nucleus Model                        ... NOT USED
CABS basis                                  ... NOT available
Auxiliary Coulomb fitting basis             ... AVAILABLE
   # of basis functions in Aux-J            ...    431
   # of shells in Aux-J                     ...    145
   Maximum angular momentum in Aux-J        ...      4
Auxiliary J/K fitting basis                 ... NOT available
Auxiliary Correlation fitting basis         ... AVAILABLE
   # of basis functions in Aux-C            ...    448
   # of shells in Aux-C                     ...    160
   Maximum angular momentum in Aux-C        ...      3
Auxiliary 'external' fitting basis          ... NOT available

Checking pre-screening integrals            ... done (  0.0 sec) Dimension = 66
Check shell pair data                       ... done (  0.0 sec)
Shell pair information
Shell pair cut-off parameter TPreSel        ...   1.0e-14
Total number of shell pairs                 ...      2211
Shell pairs after pre-screening             ...      2166
Total number of primitive shell pairs       ...      7865
Primitive shell pairs kept                  ...      5994
          la=0 lb=0:    686 shell pairs
          la=1 lb=0:    794 shell pairs
          la=1 lb=1:    246 shell pairs
          la=2 lb=0:    258 shell pairs
          la=2 lb=1:    154 shell pairs
          la=2 lb=2:     28 shell pairs

Calculating one electron integrals          ... done (  0.0 sec)
Calculating RI/J V-Matrix + Cholesky decomp.... done (  0.0 sec)
Calculating RI/C V-Matrix + Cholesky decomp.... done (  0.0 sec)
Calculating Nuclear repulsion               ... done (  0.0 sec) ENN=    291.380648874324 Eh

Diagonalization of the overlap matrix:
Smallest eigenvalue                        ... 6.004e-04
Time for diagonalization                   ...    0.002 sec
Threshold for overlap eigenvalues          ... 1.000e-07
Number of eigenvalues below threshold      ... 0
Time for construction of square roots      ...    0.001 sec
Total time needed                          ...    0.004 sec

-------------------
DFT GRID GENERATION
-------------------

General Integration Accuracy     IntAcc      ... 4.388
Radial Grid Type                 RadialGrid  ... OptM3 with GC (2021)
Angular Grid (max. ang.)         AngularGrid ... 4 (Lebedev-302)
Angular grid pruning method      GridPruning ... 4 (adaptive)
Weight generation scheme         WeightScheme... mBecke (2022)
Basis function cutoff            BFCut       ... 1.0000e-12
Integration weight cutoff        WCut        ... 1.0000e-14
Partially contracted basis set               ... off
Rotationally invariant grid construction     ... off
Angular grids for H and He will be reduced by one unit

Total number of grid points                  ...    67986
Total number of batches                      ...     1068
Average number of points per batch           ...       63
Average number of grid points per atom       ...     4532

--------------------
COSX GRID GENERATION
--------------------

GRIDX 1
-------
General Integration Accuracy     IntAcc      ... 3.816
Radial Grid Type                 RadialGrid  ... OptM3 with GC (2021)
Angular Grid (max. ang.)         AngularGrid ... 1 (Lebedev-50)
Angular grid pruning method      GridPruning ... 4 (adaptive)
Weight generation scheme         WeightScheme... mBecke (2022)
Basis function cutoff            BFCut       ... 1.0000e-12
Integration weight cutoff        WCut        ... 1.0000e-14
Partially contracted basis set               ... on
Rotationally invariant grid construction     ... off
Angular grids for H and He will be reduced by one unit

Total number of grid points                  ...     8724
Total number of batches                      ...       77
Average number of points per batch           ...      113
Average number of grid points per atom       ...      582
UseSFitting                                  ... on

GRIDX 2
-------
General Integration Accuracy     IntAcc      ... 4.020
Radial Grid Type                 RadialGrid  ... OptM3 with GC (2021)
Angular Grid (max. ang.)         AngularGrid ... 2 (Lebedev-110)
Angular grid pruning method      GridPruning ... 4 (adaptive)
Weight generation scheme         WeightScheme... mBecke (2022)
Basis function cutoff            BFCut       ... 1.0000e-12
Integration weight cutoff        WCut        ... 1.0000e-14
Partially contracted basis set               ... on
Rotationally invariant grid construction     ... off
Angular grids for H and He will be reduced by one unit

Total number of grid points                  ...    18767
Total number of batches                      ...      156
Average number of points per batch           ...      120
Average number of grid points per atom       ...     1251
UseSFitting                                  ... on

GRIDX 3
-------
General Integration Accuracy     IntAcc      ... 4.338
Radial Grid Type                 RadialGrid  ... OptM3 with GC (2021)
Angular Grid (max. ang.)         AngularGrid ... 3 (Lebedev-194)
Angular grid pruning method      GridPruning ... 4 (adaptive)
Weight generation scheme         WeightScheme... mBecke (2022)
Basis function cutoff            BFCut       ... 1.0000e-12
Integration weight cutoff        WCut        ... 1.0000e-14
Partially contracted basis set               ... on
Rotationally invariant grid construction     ... off
Angular grids for H and He will be reduced by one unit

Total number of grid points                  ...    41131
Total number of batches                      ...      327
Average number of points per batch           ...      125
Average number of grid points per atom       ...     2742
UseSFitting                                  ... on
Initializing property integral containers    ... done (  0.0 sec)

SHARK setup successfully completed in   0.6 seconds

Maximum memory used throughout the entire STARTUP-calculation: 18.8 MB


           ************************************************************
           *        Program running with 8 parallel MPI-processes     *
           *              working on a common directory               *
           ************************************************************
Occupation numbers will be reassigned to an Aufbau configuration
             **** ENERGY FILE WAS UPDATED (calc.en.tmp) ****
Finished Guess after   0.1 sec
Maximum memory used throughout the entire GUESS-calculation: 8.5 MB


           ************************************************************
           *        Program running with 8 parallel MPI-processes     *
           *              working on a common directory               *
           ************************************************************
--------------------
CPCM SOLVATION MODEL
--------------------
CPCM parameters:
  Epsilon                                         ...      16.7000
  Refrac                                          ...       1.2750
  Rsolv                                           ...       1.3000
  Surface type                                    ... GAUSSIAN VDW
  Discretization scheme                           ... Constant charge density
    Threshold for H atoms                         ...       5.0000 (charges/Ang^2)
    Threshold for non-H atoms                     ...       5.0000 (charges/Ang^2)
  Epsilon function type                           ...         CPCM
Solvent:                                          ... CUSTOM
Radii:
  Scheme                                          ... Element-dependent radii
  Radius for C  used is    3.8550 Bohr (=   2.0400 Ang.)
  Radius for O  used is    3.4469 Bohr (=   1.8240 Ang.)
  Radius for H  used is    2.4944 Bohr (=   1.3200 Ang.)
Calculating surface                               ...        done! (  0.0s)
Cavity surface points                             ...         1441
Cavity Volume                                     ...     894.0382
Cavity Surface-area                               ...     524.1797
Calculating surface distance matrix               ...        done! (  0.0s)
Performing Cholesky decomposition & store         ...        done! (  0.0s)
Overall time for CPCM initialization              ...                 0.1s

----------------------------------------D-I-I-S--------------------------------------------
Iteration    Energy (Eh)           Delta-E    RMSDP     MaxDP     DIISErr   Damp  Time(sec)
-------------------------------------------------------------------------------------------
               ***  Starting incremental Fock matrix formation  ***
    1    -307.7778284575845191     0.00e+00  1.90e-04  3.79e-03  1.10e-02  0.700   0.5
    2    -307.7781250494604137    -2.97e-04  1.62e-04  2.87e-03  7.05e-03  0.700   0.3
                               ***Turning on AO-DIIS***
    3    -307.7783571584567426    -2.32e-04  1.33e-04  1.75e-03  5.24e-03  0.700   0.3
    4    -307.7785328506030282    -1.76e-04  3.46e-04  5.14e-03  3.93e-03  0.000   0.5
                              *** Initializing SOSCF ***
---------------------------------------S-O-S-C-F--------------------------------------
Iteration    Energy (Eh)           Delta-E    RMSDP     MaxDP     MaxGrad    Time(sec)
--------------------------------------------------------------------------------------
    5    -307.7790115814183309    -4.79e-04  3.96e-05  8.30e-04  8.56e-04     0.3
               *** Restarting incremental Fock matrix formation ***
    6    -307.7790164051154989    -4.82e-06  3.07e-05  7.71e-04  3.36e-04     0.5
    7    -307.7790180192995422    -1.61e-06  2.49e-05  5.23e-04  1.25e-04     0.5
    8    -307.7790184234353319    -4.04e-07  8.01e-06  1.55e-04  7.07e-05     0.5
    9    -307.7790185127022369    -8.93e-08  1.94e-06  4.33e-05  1.45e-05     0.4
   10    -307.7790185145563555    -1.85e-09  9.26e-07  1.81e-05  1.29e-05     0.4
   11    -307.7790185172556221    -2.70e-09  1.14e-07  2.65e-06  9.21e-07     0.4
   12    -307.7790185172869997    -3.14e-11  4.80e-08  1.24e-06  3.84e-07     0.4
                 **** Energy Check signals convergence ****

               *****************************************************
               *                     SUCCESS                       *
               *           SCF CONVERGED AFTER  12 CYCLES          *
               *****************************************************

Recomputing exchange energy using gridx3       ... done (    0.645 sec)
Old exchange energy                            :    -22.320308053 Eh
New exchange energy                            :    -22.320399269 Eh
Exchange energy change after final integration :     -0.000091216 Eh
Total energy after final integration           :   -307.779109733 Eh
             **** ENERGY FILE WAS UPDATED (calc.en.tmp) ****

----------------
TOTAL SCF ENERGY
----------------

Total Energy       :       -307.77910973340647 Eh           -8375.09536 eV

Components:
Nuclear Repulsion  :        291.38064887432392 Eh            7928.87055 eV
Electronic Energy  :       -599.15450110852169 Eh          -16303.82285 eV
One Electron Energy:       -993.59821112196698 Eh          -27037.18187 eV
Two Electron Energy:        394.44371001344530 Eh           10733.35902 eV
CPCM Dielectric    :         -0.00516628308921 Eh              -0.14058 eV

Virial components:
Potential Energy   :       -612.84984104567343 Eh          -16676.49199 eV
Kinetic Energy     :        305.07073131226690 Eh            8301.39663 eV
Virial Ratio       :          2.00887787041874

DFT components:
N(Alpha)           :       26.000028693496 electrons
N(Beta)            :       26.000028693496 electrons
N(Total)           :       52.000057386992 electrons
E(X)               :      -19.829607560683 Eh       
E(C)               :       -1.270231766556 Eh       
E(XC)              :      -21.099839327238 Eh       

CPCM Solvation Model Properties:
Surface-charge          :         -0.01892311320122
Corrected charge        :         -0.00000000000000
Outlying charge corr.   :          0.00002671422163 Eh               0.00073 eV
Free-energy (cav+disp)  :  This term is not implemented in the current solvation scheme

---------------
SCF CONVERGENCE
---------------

  Last Energy change         ...    3.1378e-11  Tolerance :   1.0000e-09
  Last MAX-Density change    ...    1.2361e-06  Tolerance :   1.0000e-08
  Last RMS-Density change    ...    4.7951e-08  Tolerance :   1.0000e-09
  Last DIIS Error            ...    8.5644e-04  Tolerance :   1.0000e-08
  Last Orbital Gradient      ...    3.8423e-07  Tolerance :   2.0000e-06
  Last Orbital Rotation      ...    7.7580e-07  Tolerance :   2.0000e-06


Total SCF time: 0 days 0 hours 0 min 5 sec 
Finished LeanSCF after   6.0 sec

Maximum memory used throughout the entire LEANSCF-calculation: 15.1 MB


           ************************************************************
           *        Program running with 8 parallel MPI-processes     *
           *              working on a common directory               *
           ************************************************************

------------------------------------------------------------------------------
                                ORCA  MP2 
------------------------------------------------------------------------------

Freezing NCore=14 chemical core electrons

----------------------
RI-MP2 ENERGY+GRADIENT
----------------------
Dimension of the orbital basis            ...  138
Dimension of the AuxC basis               ...  448
Memory devoted to MP2                     ... 8000 MB   
Data format for matrix containers         ... DOUBLE
Compression type for matrix containers    ... UNCOMPRESSED
Overall scaling of the MP2 energy         ...   2.700e-01

-----------------------
SHARK RI TRANSFORMATION
-----------------------

Number of basis functions                ...    138
Number of aux functions                  ...    448
Number of operators                      ...      1
Generation of IJK                        ... YES
Generation of IAK                        ... YES
Generation of ABK                        ... NO
Orbital Range Operator  0:    0-  25 to   26- 137

Aux basis identifier                     ...   AUXC
Contraction scheme used                  ... SEGMENTED
Do orthogonalization                     ... YES
All operator combinations                ... NO
Transpose (ia|K)                         ... NO
Integral generator used                  ... LIBINT
Starting integral generation + trafo... 
Half trafo (segmented) done. Total time =  0.0 sec. integrals=  0.0 sec trafo=  0.0 sec
Integral generation and half transformation done (  0.0 sec)

Reading or making V^(-1/2)          ... done (  0.0 sec)
Sorting IJK integrals               ... done (  0.0 sec)
Sorting IAK integrals               ... done (  0.0 sec)

SHARK RI integral transformation done. Total time =  0.1 sec.

Opening buffers                              ... done
Frozen core precalculation                   ... done

Starting loop over batches of integrals:

Operator 0  - window                       ... (  7- 25)x( 26-137)
Operator 0  - Memory available             ...  8000 MB
Operator 0  - Memory needed per MO         ...   0.4 MB
Operator 0  - Number of orbitals per batch ... 3
Operator 0  - Number of batches            ... 1

OPERATOR  0   PASS   0:  MOs     7 ...    9 +   10 ...   12 +   13 ...   15 +   16 ...   18
                            +   19 ...   21 +   22 ...   24 +   25 ...   25
  Reading integrals       ... ok
  Internal MO   9
Closing buffer GIPV ( 0.01 GB; CompressionRatio= 1.00)
Time spent in pair loops =     0.138 sec
Deleting buffers (Ka|jb) ...done

-----------------------------------------------
 RI-MP2 CORRELATION ENERGY:     -0.328433855 Eh
-----------------------------------------------


---------------------
MP2 DENSITY FORMATION
---------------------

Completing the external part of the density      ... done
Storing the unrelaxed density                    ... done

Re-sorting 3-index density container for op 0    ... done
Computing external part of the Lagrangian        ... done
Calculating the xc-kernel                        ... done
Calculating G(D)                                 ... done
Completing the Lagrangian                        ... done
Solving the Z-vector equations                   ... Using XC Grid                  ... (calc.grid_cpscf.tmp) 
Recalculating density on grid  ... (calc.grho_cpscf0.tmp) done
Calculating the xc-kernel      ... (calc.fxc_cpscf0.tmp) done

-------------------
SHARK CP-SCF DRIVER
-------------------

Dimension of the orbital basis          ...    138
Dimension of the CPSCF-problem          ...   2912
Number of operators                     ...      1
Max. number of iterations               ...    128
Convergence Tolerance                   ... 3.0e-05
Number of perturbations                 ...      1
Perturbation type                       ... REAL

----------------------------
POPLE LINEAR EQUATION SOLVER
----------------------------

  ITERATION   0:   ||err||_max =   3.9459e-02 (   0.3 sec)
  ITERATION   1:   ||err||_max =   1.1606e-02 (   0.3 sec)
  ITERATION   2:   ||err||_max =   5.0021e-03 (   0.3 sec)
  ITERATION   3:   ||err||_max =   1.3490e-03 (   0.3 sec)
  ITERATION   4:   ||err||_max =   4.6224e-04 (   0.3 sec)
  ITERATION   5:   ||err||_max =   9.8666e-05 (   0.3 sec)
  ITERATION   6:   ||err||_max =   2.7213e-05 (   0.3 sec)
done
Finalizing the relaxed density                   ... done
Transforming P to the AO basis                   ... done
Storing the relaxed density                      ... done

------------------------------------
ENERGY WEIGHTED DENSITY FINALIZATION
------------------------------------

Gathering the parts of the W-matrix              ... done
Forming the Z-density                            ... done
Transforming Z to the AO basis                   ... done
Calculating G(Z)                                 ... done
Finalizing the W-matrix                          ... done
Transforming W to the AO basis and storing       ... done

----------------------------------
MP2 DERIVATIVE INTEGRAL GENERATION
----------------------------------

Input SCF Electron Density              ... calc.scfp
Input Correlated Electron Density       ... calc.pmp2re
Input Energy Weighted Density           ... calc.wmp2.tmp

Nuclear repulsion gradient              ... done (  0.0 sec)
HCore & Overlap gradient  (SHARK)       ... done (  0.0 sec)
Two-electron RIJ gradient terms         ... done (  0.2 sec)

-----------------------------------------------------------
MP2 COSX Grid Generation
-----------------------------------------------------------

General Integration Accuracy     IntAcc      ... 4.871
Radial Grid Type                 RadialGrid  ... OptM3 with GC (2021)
Angular Grid (max. ang.)         AngularGrid ... 4 (Lebedev-302)
Angular grid pruning method      GridPruning ... 4 (adaptive)
Weight generation scheme         WeightScheme... mBecke (2022)
Basis function cutoff            BFCut       ... 1.0000e-12
Integration weight cutoff        WCut        ... 1.0000e-14
Partially contracted basis set               ... on
Rotationally invariant grid construction     ... off
Angular grids for H and He will be reduced by one unit

Total number of grid points                  ...    79304
Total number of batches                      ...      627
Average number of points per batch           ...      126
Average number of grid points per atom       ...     5287
UseSFitting                                  ... on
Two-electron COSX gradient terms        ... 
Integration Timings:
Total Time                  =     2.0 sec
Basis fcn evaluation        =     0.0 sec
Density evaluation          =     0.0 sec
A evaluation                =     1.7 sec
A derivative evaluation     =     0.0 sec
S-fit derivative evaluation =     0.0 sec
anal. over. der. evaluation =     0.0 sec
num. over. der. evaluation  =     0.1 sec
K(P) evaluation             =     0.0 sec
finalize                    =     0.0 sec

done (  2.4 sec)
CPCM gradient                           ... done (  0.3 sec)
DFT XC gradient                         ... Exchange-correlation gradient    ... done
done (  0.3 sec)
Empirical dispersion gradient           ... 
-------------------
DISPERSION GRADIENT
-------------------

   1   C   :   -0.000241510   -0.000112011    0.000000214
   2   C   :    0.000774361   -0.000179762   -0.000002911
   3   C   :    0.000226786   -0.000186151   -0.000001440
   4   C   :   -0.000001890    0.000231564    0.000000996
   5   C   :   -0.000172040   -0.000171323   -0.000000278
   6   C   :   -0.000466761    0.000256248    0.000002366
   7   O   :    0.000078242   -0.000040453   -0.000000400
   8   H   :   -0.000123527   -0.000021684    0.000000329
   9   H   :   -0.000101978   -0.000049683    0.000030392
  10   H   :   -0.000102206   -0.000049399   -0.000030292
  11   H   :   -0.000036809    0.000127604    0.000000671
  12   H   :   -0.000004506    0.000126321   -0.000036536
  13   H   :   -0.000004278    0.000125998    0.000037633
  14   H   :    0.000113317    0.000005809   -0.000000296
  15   H   :    0.000062800   -0.000063077   -0.000000448

Difference to translation invariance:
           :    0.0000000000   -0.0000000000   -0.0000000000

Difference to rotation invariance:
           :    0.0000000000   -0.0000000000    0.0000000000

Norm of the Dispersion gradient    ...    0.0011441896
RMS gradient                       ...    0.0001705657
MAX gradient                       ...    0.0007743615
done (  0.0 sec)

-------
TIMINGS
-------

Total time                :    7.302 sec
Integral trafo            :    0.072 sec (  1.0%)
FC preparation            :    0.011 sec (  0.1%)
I/O of integrals          :    0.023 sec (  0.3%)
K(i,j) operators          :    0.019 sec (  0.3%)
T(i,j) pair energies      :    0.004 sec (  0.1%)
V**(-1/2)                 :    0.045 sec (  0.6%)
Gamma(ia|P)               :    0.018 sec (  0.2%)
Gamma-Trafo               :    0.010 sec (  0.1%)
D(virtual)                :    0.001 sec (  0.0%)
D(internal)               :    0.020 sec (  0.3%)
W(virtual)                :    0.002 sec (  0.0%)
W(internal)               :    0.022 sec (  0.3%)
L(virtual)                :    0.031 sec (  0.4%)
L(internal)               :    0.004 sec (  0.0%)
XC kernel                 :    0.012 sec (  0.2%)
G(D)                      :    0.610 sec (  8.4%)
G(Z)                      :    0.606 sec (  8.3%)
Z-vector solution         :    2.401 sec ( 32.9%)
3-index derivative        :    0.083 sec (  1.1%)
2-index derivative        :    0.021 sec (  0.3%)
Fock matrix gradient      :    3.180 sec ( 43.6%)


---------------------------------------
MP2 TOTAL ENERGY:     -308.107543588 Eh
---------------------------------------

The final MP2 gradient
  0:  -0.00097316   0.00202894   0.00006441
  1:  -0.00175507  -0.00838174  -0.00007083
  2:   0.00035391   0.00314802   0.00002092
  3:  -0.00080719   0.00247563   0.00001407
  4:   0.00138158   0.00268845   0.00000683
  5:  -0.00453506  -0.01062149  -0.00002007
  6:   0.00043177   0.00684592   0.00002408
  7:   0.00091394  -0.00084479  -0.00002161
  8:   0.00016654   0.00024667  -0.00052712
  9:   0.00017347   0.00025654   0.00051436
 10:   0.00074219   0.00037341  -0.00000054
 11:  -0.00024990  -0.00085599   0.00043607
 12:  -0.00025356  -0.00085636  -0.00044336
 13:   0.00066256  -0.00004525  -0.00000524
 14:   0.00370597   0.00346660   0.00000397

-----------------------------------
NORM OF THE MP2 GRADIENT:  0.017775
-----------------------------------

Maximum memory used throughout the entire MP2-calculation: 29.7 MB


-------------------------------------------------------------------------------
                          DFT DISPERSION CORRECTION                            
                                                                               
                              DFTD3 V3.1  Rev 1                                
                          USING Becke-Johnson damping                          
-------------------------------------------------------------------------------
-------------------------   ----------------
Dispersion correction           -0.009594145
-------------------------   ----------------


-------------------------   --------------------
FINAL SINGLE POINT ENERGY      -308.117137732832
-------------------------   --------------------

------------------------------------------------------------------------------
                         ORCA GEOMETRY RELAXATION STEP
------------------------------------------------------------------------------

Reading the OPT-File                    .... done
Getting information on internals        .... done
Copying old internal coords+grads       .... done
Making the new internal coordinates     .... (2022 redundants) done
Validating the new internal coordinates .... (2022 redundants) done
Calculating the B-matrix                .... done
Calculating the G,G- and P matrices     .... done
Transforming gradient to internals      .... done
Projecting the internal gradient        .... done
Number of atoms                         ....  15
Number of internal coordinates          ....  66
Current Energy                          ....  -308.117137733 Eh
Current gradient norm                   ....     0.017774567 Eh/bohr
Maximum allowed component of the step   ....  0.300
Current trust radius                    ....  0.300
Updating the Hessian (BFGS)             .... done
Forming the augmented Hessian           .... done
Diagonalizing the augmented Hessian     .... done
Last element of RFO vector              ....  0.998702504
Lowest eigenvalues of augmented Hessian:
 -0.000512418  0.013073945  0.013115970  0.022209720  0.023079942
Length of the computed step             ....  0.050990705
The final length of the internal step   ....  0.050990705
Converting the step to Cartesian space:
 Initial RMS(Int)=    0.0062765219
Transforming coordinates:
 Iter   0:  RMS(Cart)=    0.0106782514 RMS(Int)=    1.5467572018
done
Storing new coordinates                 .... done
The predicted energy change is          ....    -0.000256875
Previously predicted energy change      ....    -0.002253430
Actually observed energy change         ....    -0.002721145
Ratio of predicted to observed change   ....     1.207556965
New trust radius                        ....     0.450000000

                                .--------------------.
          ----------------------|Geometry convergence|-------------------------
          Item                value                   Tolerance       Converged
          ---------------------------------------------------------------------
          Energy change      -0.0027211445            0.0000010000      NO
          RMS gradient        0.0013439096            0.0000300000      NO
          MAX gradient        0.0059187361            0.0001000000      NO
          RMS step            0.0062765219            0.0006000000      NO
          MAX step            0.0289664595            0.0010000000      NO
          ........................................................
          Max(Bonds)      0.0059      Max(Angles)    1.66
          Max(Dihed)        0.04      Max(Improp)    0.00
          ---------------------------------------------------------------------

The optimization has not yet converged - more geometry cycles are needed


    ---------------------------------------------------------------------------
                         Redundant Internal Coordinates
                            (Angstroem and degrees)

        Definition                    Value    dE/dq     Step     New-Value
    ----------------------------------------------------------------------------
     1. B(C   1,C   0)                1.4864 -0.000487 -0.0001    1.4862   
     2. B(C   2,C   1)                1.3787  0.003431 -0.0047    1.3740   
     3. B(C   3,C   2)                1.5001  0.001262 -0.0020    1.4981   
     4. B(C   4,C   2)                1.4432  0.001090  0.0037    1.4470   
     5. B(C   5,C   4)                1.3690  0.003328 -0.0046    1.3645   
     6. B(O   6,C   5)                1.3559 -0.000797  0.0041    1.3600   
     7. B(O   6,C   1)                1.3642 -0.002044  0.0059    1.3701   
     8. B(H   7,C   0)                1.0947 -0.001157  0.0017    1.0964   
     9. B(H   8,C   0)                1.0997 -0.000605  0.0006    1.1003   
    10. B(H   9,C   0)                1.0997 -0.000603  0.0006    1.1003   
    11. B(H  10,C   3)                1.0970 -0.000702  0.0008    1.0978   
    12. B(H  11,C   3)                1.0994 -0.000842  0.0011    1.1005   
    13. B(H  12,C   3)                1.0994 -0.000845  0.0011    1.1005   
    14. B(H  13,C   4)                1.0889  0.000540 -0.0006    1.0884   
    15. B(H  14,C   5)                1.0863  0.000174 -0.0001    1.0862   
    16. A(C   1,C   0,H   7)          109.62 -0.000693   -0.06    109.56   
    17. A(C   1,C   0,H   9)          111.43  0.000129    0.14    111.57   
    18. A(H   7,C   0,H   8)          108.35  0.000244   -0.05    108.30   
    19. A(H   8,C   0,H   9)          107.57 -0.000027   -0.13    107.44   
    20. A(C   1,C   0,H   8)          111.43  0.000162    0.13    111.56   
    21. A(H   7,C   0,H   9)          108.33  0.000207   -0.04    108.29   
    22. A(C   2,C   1,O   6)          109.85 -0.000388    0.14    109.99   
    23. A(C   0,C   1,O   6)          117.46  0.002996   -0.98    116.48   
    24. A(C   0,C   1,C   2)          132.69 -0.002608    0.84    133.53   
    25. A(C   1,C   2,C   4)          105.50 -0.000864    0.08    105.58   
    26. A(C   3,C   2,C   4)          126.15 -0.000137    0.16    126.31   
    27. A(C   1,C   2,C   3)          128.35  0.001001   -0.24    128.11   
    28. A(H  10,C   3,H  12)          107.85 -0.000009   -0.04    107.81   
    29. A(H  11,C   3,H  12)          107.39  0.000581   -0.26    107.13   
    30. A(H  10,C   3,H  11)          107.85 -0.000036   -0.04    107.80   
    31. A(C   2,C   3,H  11)          110.84 -0.000724    0.30    111.13   
    32. A(C   2,C   3,H  10)          111.90  0.000926   -0.27    111.63   
    33. A(C   2,C   3,H  12)          110.84 -0.000714    0.30    111.13   
    34. A(C   5,C   4,H  13)          126.16 -0.000522    0.08    126.24   
    35. A(C   2,C   4,H  13)          127.23  0.000287   -0.03    127.20   
    36. A(C   2,C   4,C   5)          106.61  0.000235   -0.05    106.56   
    37. A(O   6,C   5,H  14)          119.05  0.005919   -1.66    117.39   
    38. A(C   4,C   5,H  14)          131.09 -0.004495    1.39    132.48   
    39. A(C   4,C   5,O   6)          109.86 -0.001423    0.27    110.13   
    40. A(C   1,O   6,C   5)          108.18  0.002441   -0.45    107.74   
    41. D(O   6,C   1,C   0,H   7)    179.91 -0.000016    0.02    179.93   
    42. D(C   2,C   1,C   0,H   8)   -119.99  0.000062    0.02   -119.98   
    43. D(C   2,C   1,C   0,H   7)     -0.07  0.000013   -0.00     -0.07   
    44. D(C   2,C   1,C   0,H   9)    119.84 -0.000102   -0.01    119.83   
    45. D(O   6,C   1,C   0,H   8)     59.98  0.000032    0.04     60.02   
    46. D(C   3,C   2,C   1,C   0)     -0.02 -0.000008    0.02     -0.00   
    47. D(C   3,C   2,C   1,O   6)   -180.00  0.000019   -0.01   -180.00   
    48. D(C   4,C   2,C   1,O   6)      0.00 -0.000000   -0.00     -0.00   
    49. D(C   4,C   2,C   1,C   0)    179.98 -0.000028    0.02    180.00   
    50. D(H  12,C   3,C   2,C   1)    120.44  0.000121   -0.03    120.41   
    51. D(H  11,C   3,C   2,C   4)     59.60 -0.000060    0.02     59.61   
    52. D(H  11,C   3,C   2,C   1)   -120.41 -0.000084    0.02   -120.38   
    53. D(H  10,C   3,C   2,C   1)      0.02 -0.000002   -0.00      0.02   
    54. D(H  10,C   3,C   2,C   4)   -179.98  0.000022   -0.01   -179.99   
    55. D(C   5,C   4,C   2,C   1)     -0.00  0.000001    0.01      0.00   
    56. D(H  13,C   4,C   2,C   3)     -0.01 -0.000015    0.01     -0.00   
    57. D(H  13,C   4,C   2,C   1)    179.99  0.000004    0.00    180.00   
    58. D(C   5,C   4,C   2,C   3)    179.99 -0.000018    0.01    180.00   
    59. D(H  14,C   5,C   4,H  13)     -0.01 -0.000001    0.00     -0.00   
    60. D(H  14,C   5,C   4,C   2)    179.99  0.000002   -0.00    179.99   
    61. D(O   6,C   5,C   4,H  13)   -179.99 -0.000005   -0.00   -180.00   
    62. D(O   6,C   5,C   4,C   2)      0.00 -0.000001   -0.01     -0.00   
    63. D(C   1,O   6,C   5,H  14)   -179.99 -0.000000    0.00   -179.99   
    64. D(C   1,O   6,C   5,C   4)     -0.00  0.000001    0.01      0.00   
    65. D(C   5,O   6,C   1,C   2)     -0.00 -0.000000   -0.00     -0.00   
    66. D(C   5,O   6,C   1,C   0)   -179.98  0.000024   -0.02   -180.00   
    ----------------------------------------------------------------------------

Geometry step timings:
Preparation and reading OPT file:      0.000 s (14.318 %)
Internal coordinates            :      0.000 s ( 0.947 %)
B/P matrices and projection     :      0.001 s (26.402 %)
Hessian update/contruction      :      0.000 s ( 9.924 %)
Making the step                 :      0.000 s (18.258 %)
Converting the step to Cartesian:      0.000 s ( 2.348 %)
Storing new data                :      0.000 s ( 1.212 %)
Checking convergence            :      0.000 s ( 0.455 %)
Final printing                  :      0.001 s (26.061 %)
Total time                      :      0.003 s

Time for energy+gradient        :     14.673 s
Time for complete geometry iter :     14.857 s

         *************************************************************
         *                GEOMETRY OPTIMIZATION CYCLE   4            *
         *************************************************************
---------------------------------
CARTESIAN COORDINATES (ANGSTROEM)
---------------------------------
  C      0.910719   -0.061127   -0.021323
  C      2.384668    0.129518   -0.024722
  C      3.195474    1.238744   -0.022274
  C      2.789528    2.680773   -0.014928
  C      4.550051    0.730028   -0.028382
  C      4.454339   -0.631067   -0.034035
  O      3.147741   -1.008376   -0.031844
  H      0.414212    0.916417   -0.014438
  H      0.577770   -0.623908    0.863547
  H      0.572294   -0.613986   -0.910396
  H      1.697565    2.793785   -0.011055
  H      3.179217    3.207191   -0.899322
  H      3.184738    3.199660    0.871471
  H      5.470836    1.310282   -0.028584
  H      5.202051   -1.418986   -0.039752

----------------------------
CARTESIAN COORDINATES (A.U.)
----------------------------
  NO LB      ZA    FRAG     MASS         X           Y           Z
   0 C     6.0000    0    12.011    1.721010   -0.115513   -0.040295
   1 C     6.0000    0    12.011    4.506370    0.244754   -0.046718
   2 C     6.0000    0    12.011    6.038571    2.340886   -0.042092
   3 C     6.0000    0    12.011    5.271445    5.065926   -0.028210
   4 C     6.0000    0    12.011    8.598351    1.379553   -0.053634
   5 C     6.0000    0    12.011    8.417481   -1.192545   -0.064317
   6 O     8.0000    0    15.999    5.948368   -1.905554   -0.060177
   7 H     1.0000    0     1.008    0.782747    1.731777   -0.027285
   8 H     1.0000    0     1.008    1.091827   -1.179015    1.631868
   9 H     1.0000    0     1.008    1.081478   -1.160265   -1.720400
  10 H     1.0000    0     1.008    3.207933    5.279488   -0.020892
  11 H     1.0000    0     1.008    6.007849    6.060713   -1.699472
  12 H     1.0000    0     1.008    6.018283    6.046481    1.646842
  13 H     1.0000    0     1.008   10.338382    2.476075   -0.054015
  14 H     1.0000    0     1.008    9.830452   -2.681496   -0.075120

--------------------------------
INTERNAL COORDINATES (ANGSTROEM)
--------------------------------
 C      0   0   0     0.000000000000     0.00000000     0.00000000
 C      1   0   0     1.486231168325     0.00000000     0.00000000
 C      2   1   0     1.373969827172   133.53489311     0.00000000
 C      3   2   1     1.498096819552   128.11204022     0.00000000
 C      3   2   1     1.446965237166   105.58110037   180.00180523
 C      5   3   2     1.364468184389   106.56215408     0.00000000
 O      6   5   3     1.359987249451   110.12901144     0.00000000
 H      1   2   3     1.096430005272   109.55713103   359.93005439
 H      1   2   3     1.100260401705   111.56521308   240.01921299
 H      1   2   3     1.100289010868   111.57029167   119.83070295
 H      4   3   2     1.097802742135   111.63184004     0.00000000
 H      4   3   2     1.100511770095   111.13368968   239.61826617
 H      4   3   2     1.100517337098   111.13010657   120.41127621
 H      5   3   2     1.088365659189   127.19780013   179.99682551
 H      6   5   3     1.086242402371   132.47791482   179.99023425

---------------------------
INTERNAL COORDINATES (A.U.)
---------------------------
 C      0   0   0     0.000000000000     0.00000000     0.00000000
 C      1   0   0     2.808569879832     0.00000000     0.00000000
 C      2   1   0     2.596426689625   133.53489311     0.00000000
 C      3   2   1     2.830992711052   128.11204022     0.00000000
 C      3   2   1     2.734368023548   105.58110037   180.00180523
 C      5   3   2     2.578471186945   106.56215408     0.00000000
 O      6   5   3     2.570003447088   110.12901144     0.00000000
 H      1   2   3     2.071952434978   109.55713103   359.93005439
 H      1   2   3     2.079190835220   111.56521308   240.01921299
 H      1   2   3     2.079244898704   111.57029167   119.83070295
 H      4   3   2     2.074546531702   111.63184004     0.00000000
 H      4   3   2     2.079665852637   111.13368968   239.61826617
 H      4   3   2     2.079676372747   111.13010657   120.41127621
 H      5   3   2     2.056713029431   127.19780013   179.99682551
 H      6   5   3     2.052700655533   132.47791482   179.99023425


           ************************************************************
           *        Program running with 8 parallel MPI-processes     *
           *              working on a common directory               *
           ************************************************************
------------------------------------------------------------------------------
                   ___                                                        
                  /   \      - P O W E R E D   B Y -                         
                 /     \                                                     
                 |  |  |   _    _      __       _____    __    __             
                 |  |  |  | |  | |    /  \     |  _  \  |  |  /  |          
                  \  \/   | |  | |   /    \    | | | |  |  | /  /          
                 / \  \   | |__| |  /  /\  \   | |_| |  |  |/  /          
                |  |  |   |  __  | /  /__\  \  |    /   |      \           
                |  |  |   | |  | | |   __   |  |    \   |  |\   \          
                \     /   | |  | | |  |  |  |  | |\  \  |  | \   \       
                 \___/    |_|  |_| |__|  |__|  |_| \__\ |__|  \__/        
                                                                              
                      - O R C A' S   B I G   F R I E N D -                    
                                      &                                       
                       - I N T E G R A L  F E E D E R -                       
                                                                              
 v1 FN, 2020, v2 2021, v3 2022-2024                                           
------------------------------------------------------------------------------


----------------------
SHARK INTEGRAL PACKAGE
----------------------

Number of atoms                             ...     15
Number of basis functions                   ...    138
Number of shells                            ...     66
Maximum angular momentum                    ...      2
Integral batch strategy                     ... SHARK/LIBINT Hybrid
RI-J (if used) integral strategy            ... SPLIT-RIJ (Revised 2003 algorithm where possible)
Printlevel                                  ...      1
Contraction scheme used                     ... SEGMENTED contraction
Prescreening option                         ... SCHWARTZ
   Thresh                                   ... 1.000e-12
   Tcut                                     ... 1.000e-14
   Tpresel                                  ... 1.000e-14 
Coulomb Range Separation                    ... NOT USED
Exchange Range Separation                   ... NOT USED
Multipole approximations                    ... NOT USED
Finite Nucleus Model                        ... NOT USED
CABS basis                                  ... NOT available
Auxiliary Coulomb fitting basis             ... AVAILABLE
   # of basis functions in Aux-J            ...    431
   # of shells in Aux-J                     ...    145
   Maximum angular momentum in Aux-J        ...      4
Auxiliary J/K fitting basis                 ... NOT available
Auxiliary Correlation fitting basis         ... AVAILABLE
   # of basis functions in Aux-C            ...    448
   # of shells in Aux-C                     ...    160
   Maximum angular momentum in Aux-C        ...      3
Auxiliary 'external' fitting basis          ... NOT available

Checking pre-screening integrals            ... done (  0.0 sec) Dimension = 66
Check shell pair data                       ... done (  0.0 sec)
Shell pair information
Shell pair cut-off parameter TPreSel        ...   1.0e-14
Total number of shell pairs                 ...      2211
Shell pairs after pre-screening             ...      2166
Total number of primitive shell pairs       ...      7865
Primitive shell pairs kept                  ...      5993
          la=0 lb=0:    686 shell pairs
          la=1 lb=0:    794 shell pairs
          la=1 lb=1:    246 shell pairs
          la=2 lb=0:    258 shell pairs
          la=2 lb=1:    154 shell pairs
          la=2 lb=2:     28 shell pairs

Calculating one electron integrals          ... done (  0.0 sec)
Calculating RI/J V-Matrix + Cholesky decomp.... done (  0.0 sec)
Calculating RI/C V-Matrix + Cholesky decomp.... done (  0.0 sec)
Calculating Nuclear repulsion               ... done (  0.0 sec) ENN=    291.303103360338 Eh

Diagonalization of the overlap matrix:
Smallest eigenvalue                        ... 5.895e-04
Time for diagonalization                   ...    0.002 sec
Threshold for overlap eigenvalues          ... 1.000e-07
Number of eigenvalues below threshold      ... 0
Time for construction of square roots      ...    0.001 sec
Total time needed                          ...    0.004 sec

-------------------
DFT GRID GENERATION
-------------------

General Integration Accuracy     IntAcc      ... 4.388
Radial Grid Type                 RadialGrid  ... OptM3 with GC (2021)
Angular Grid (max. ang.)         AngularGrid ... 4 (Lebedev-302)
Angular grid pruning method      GridPruning ... 4 (adaptive)
Weight generation scheme         WeightScheme... mBecke (2022)
Basis function cutoff            BFCut       ... 1.0000e-12
Integration weight cutoff        WCut        ... 1.0000e-14
Partially contracted basis set               ... off
Rotationally invariant grid construction     ... off
Angular grids for H and He will be reduced by one unit

Total number of grid points                  ...    67988
Total number of batches                      ...     1070
Average number of points per batch           ...       63
Average number of grid points per atom       ...     4533

--------------------
COSX GRID GENERATION
--------------------

GRIDX 1
-------
General Integration Accuracy     IntAcc      ... 3.816
Radial Grid Type                 RadialGrid  ... OptM3 with GC (2021)
Angular Grid (max. ang.)         AngularGrid ... 1 (Lebedev-50)
Angular grid pruning method      GridPruning ... 4 (adaptive)
Weight generation scheme         WeightScheme... mBecke (2022)
Basis function cutoff            BFCut       ... 1.0000e-12
Integration weight cutoff        WCut        ... 1.0000e-14
Partially contracted basis set               ... on
Rotationally invariant grid construction     ... off
Angular grids for H and He will be reduced by one unit

Total number of grid points                  ...     8723
Total number of batches                      ...       77
Average number of points per batch           ...      113
Average number of grid points per atom       ...      582
UseSFitting                                  ... on

GRIDX 2
-------
General Integration Accuracy     IntAcc      ... 4.020
Radial Grid Type                 RadialGrid  ... OptM3 with GC (2021)
Angular Grid (max. ang.)         AngularGrid ... 2 (Lebedev-110)
Angular grid pruning method      GridPruning ... 4 (adaptive)
Weight generation scheme         WeightScheme... mBecke (2022)
Basis function cutoff            BFCut       ... 1.0000e-12
Integration weight cutoff        WCut        ... 1.0000e-14
Partially contracted basis set               ... on
Rotationally invariant grid construction     ... off
Angular grids for H and He will be reduced by one unit

Total number of grid points                  ...    18771
Total number of batches                      ...      155
Average number of points per batch           ...      121
Average number of grid points per atom       ...     1251
UseSFitting                                  ... on

GRIDX 3
-------
General Integration Accuracy     IntAcc      ... 4.338
Radial Grid Type                 RadialGrid  ... OptM3 with GC (2021)
Angular Grid (max. ang.)         AngularGrid ... 3 (Lebedev-194)
Angular grid pruning method      GridPruning ... 4 (adaptive)
Weight generation scheme         WeightScheme... mBecke (2022)
Basis function cutoff            BFCut       ... 1.0000e-12
Integration weight cutoff        WCut        ... 1.0000e-14
Partially contracted basis set               ... on
Rotationally invariant grid construction     ... off
Angular grids for H and He will be reduced by one unit

Total number of grid points                  ...    41142
Total number of batches                      ...      329
Average number of points per batch           ...      125
Average number of grid points per atom       ...     2743
UseSFitting                                  ... on
Initializing property integral containers    ... done (  0.0 sec)

SHARK setup successfully completed in   0.6 seconds

Maximum memory used throughout the entire STARTUP-calculation: 18.8 MB


           ************************************************************
           *        Program running with 8 parallel MPI-processes     *
           *              working on a common directory               *
           ************************************************************
Occupation numbers will be reassigned to an Aufbau configuration
             **** ENERGY FILE WAS UPDATED (calc.en.tmp) ****
Finished Guess after   0.1 sec
Maximum memory used throughout the entire GUESS-calculation: 8.5 MB


           ************************************************************
           *        Program running with 8 parallel MPI-processes     *
           *              working on a common directory               *
           ************************************************************
--------------------
CPCM SOLVATION MODEL
--------------------
CPCM parameters:
  Epsilon                                         ...      16.7000
  Refrac                                          ...       1.2750
  Rsolv                                           ...       1.3000
  Surface type                                    ... GAUSSIAN VDW
  Discretization scheme                           ... Constant charge density
    Threshold for H atoms                         ...       5.0000 (charges/Ang^2)
    Threshold for non-H atoms                     ...       5.0000 (charges/Ang^2)
  Epsilon function type                           ...         CPCM
Solvent:                                          ... CUSTOM
Radii:
  Scheme                                          ... Element-dependent radii
  Radius for C  used is    3.8550 Bohr (=   2.0400 Ang.)
  Radius for O  used is    3.4469 Bohr (=   1.8240 Ang.)
  Radius for H  used is    2.4944 Bohr (=   1.3200 Ang.)
Calculating surface                               ...        done! (  0.0s)
Cavity surface points                             ...         1446
Cavity Volume                                     ...     894.0212
Cavity Surface-area                               ...     524.1930
Calculating surface distance matrix               ...        done! (  0.0s)
Performing Cholesky decomposition & store         ...        done! (  0.1s)
Overall time for CPCM initialization              ...                 0.1s

----------------------------------------D-I-I-S--------------------------------------------
Iteration    Energy (Eh)           Delta-E    RMSDP     MaxDP     DIISErr   Damp  Time(sec)
-------------------------------------------------------------------------------------------
               ***  Starting incremental Fock matrix formation  ***
    1    -307.7791703496624791     0.00e+00  7.27e-05  1.10e-03  4.17e-03  0.700   0.5
    2    -307.7792074723176370    -3.71e-05  6.26e-05  8.09e-04  3.37e-03  0.700   0.3
                               ***Turning on AO-DIIS***
                              *** Initializing SOSCF ***
---------------------------------------S-O-S-C-F--------------------------------------
Iteration    Energy (Eh)           Delta-E    RMSDP     MaxDP     MaxGrad    Time(sec)
--------------------------------------------------------------------------------------
    3    -307.7792366020281065    -2.91e-05  1.72e-04  2.18e-03  2.61e-03     0.3
               *** Restarting incremental Fock matrix formation ***
    4    -307.7793167437993702    -8.01e-05  4.15e-05  1.16e-03  3.03e-04     0.5
    5    -307.7793179179382719    -1.17e-06  1.96e-05  7.12e-04  3.53e-04     0.4
    6    -307.7793195046568258    -1.59e-06  4.41e-06  9.30e-05  3.23e-05     0.4
    7    -307.7793195210242061    -1.64e-08  1.99e-06  3.50e-05  1.53e-05     0.4
    8    -307.7793195287281947    -7.70e-09  5.86e-07  8.34e-06  5.27e-06     0.4
    9    -307.7793195297886655    -1.06e-09  1.49e-07  3.15e-06  8.31e-07     0.4
   10    -307.7793195293052690     4.83e-10  5.86e-08  1.37e-06  4.48e-07     0.4
                 **** Energy Check signals convergence ****

               *****************************************************
               *                     SUCCESS                       *
               *           SCF CONVERGED AFTER  10 CYCLES          *
               *****************************************************

Recomputing exchange energy using gridx3       ... done (    0.647 sec)
Old exchange energy                            :    -22.319368027 Eh
New exchange energy                            :    -22.319451263 Eh
Exchange energy change after final integration :     -0.000083236 Eh
Total energy after final integration           :   -307.779402765 Eh
             **** ENERGY FILE WAS UPDATED (calc.en.tmp) ****

----------------
TOTAL SCF ENERGY
----------------

Total Energy       :       -307.77940276526499 Eh           -8375.10333 eV

Components:
Nuclear Repulsion  :        291.30310336033796 Eh            7926.76043 eV
Electronic Energy  :       -599.07722971253634 Eh          -16301.72018 eV
One Electron Energy:       -993.45656784327355 Eh          -27033.32756 eV
Two Electron Energy:        394.37933813073721 Eh           10731.60737 eV
CPCM Dielectric    :         -0.00519317710693 Eh              -0.14131 eV

Virial components:
Potential Energy   :       -612.84885918791122 Eh          -16676.46527 eV
Kinetic Energy     :        305.06945642264623 Eh            8301.36194 eV
Virial Ratio       :          2.00888304707524

DFT components:
N(Alpha)           :       26.000029035622 electrons
N(Beta)            :       26.000029035622 electrons
N(Total)           :       52.000058071244 electrons
E(X)               :      -19.828859763990 Eh       
E(C)               :       -1.270132459461 Eh       
E(XC)              :      -21.098992223451 Eh       

CPCM Solvation Model Properties:
Surface-charge          :         -0.01893081865869
Corrected charge        :         -0.00000000000000
Outlying charge corr.   :          0.00002673308407 Eh               0.00073 eV
Free-energy (cav+disp)  :  This term is not implemented in the current solvation scheme

---------------
SCF CONVERGENCE
---------------

  Last Energy change         ...   -4.8340e-10  Tolerance :   1.0000e-09
  Last MAX-Density change    ...    1.3736e-06  Tolerance :   1.0000e-08
  Last RMS-Density change    ...    5.8566e-08  Tolerance :   1.0000e-09
  Last DIIS Error            ...    2.6139e-03  Tolerance :   1.0000e-08
  Last Orbital Gradient      ...    4.4821e-07  Tolerance :   2.0000e-06
  Last Orbital Rotation      ...    1.1235e-06  Tolerance :   2.0000e-06


Total SCF time: 0 days 0 hours 0 min 5 sec 
Finished LeanSCF after   5.1 sec

Maximum memory used throughout the entire LEANSCF-calculation: 15.2 MB


           ************************************************************
           *        Program running with 8 parallel MPI-processes     *
           *              working on a common directory               *
           ************************************************************

------------------------------------------------------------------------------
                                ORCA  MP2 
------------------------------------------------------------------------------

Freezing NCore=14 chemical core electrons

----------------------
RI-MP2 ENERGY+GRADIENT
----------------------
Dimension of the orbital basis            ...  138
Dimension of the AuxC basis               ...  448
Memory devoted to MP2                     ... 8000 MB   
Data format for matrix containers         ... DOUBLE
Compression type for matrix containers    ... UNCOMPRESSED
Overall scaling of the MP2 energy         ...   2.700e-01

-----------------------
SHARK RI TRANSFORMATION
-----------------------

Number of basis functions                ...    138
Number of aux functions                  ...    448
Number of operators                      ...      1
Generation of IJK                        ... YES
Generation of IAK                        ... YES
Generation of ABK                        ... NO
Orbital Range Operator  0:    0-  25 to   26- 137

Aux basis identifier                     ...   AUXC
Contraction scheme used                  ... SEGMENTED
Do orthogonalization                     ... YES
All operator combinations                ... NO
Transpose (ia|K)                         ... NO
Integral generator used                  ... LIBINT
Starting integral generation + trafo... 
Half trafo (segmented) done. Total time =  0.0 sec. integrals=  0.0 sec trafo=  0.0 sec
Integral generation and half transformation done (  0.0 sec)

Reading or making V^(-1/2)          ... done (  0.0 sec)
Sorting IJK integrals               ... done (  0.0 sec)
Sorting IAK integrals               ... done (  0.0 sec)

SHARK RI integral transformation done. Total time =  0.1 sec.

Opening buffers                              ... done
Frozen core precalculation                   ... done

Starting loop over batches of integrals:

Operator 0  - window                       ... (  7- 25)x( 26-137)
Operator 0  - Memory available             ...  8000 MB
Operator 0  - Memory needed per MO         ...   0.4 MB
Operator 0  - Number of orbitals per batch ... 3
Operator 0  - Number of batches            ... 1

OPERATOR  0   PASS   0:  MOs     7 ...    9 +   10 ...   12 +   13 ...   15 +   16 ...   18
                            +   19 ...   21 +   22 ...   24 +   25 ...   25
  Reading integrals       ... ok
  Internal MO   9
Closing buffer GIPV ( 0.01 GB; CompressionRatio= 1.00)
Time spent in pair loops =     0.138 sec
Deleting buffers (Ka|jb) ...done

-----------------------------------------------
 RI-MP2 CORRELATION ENERGY:     -0.328453443 Eh
-----------------------------------------------


---------------------
MP2 DENSITY FORMATION
---------------------

Completing the external part of the density      ... done
Storing the unrelaxed density                    ... done

Re-sorting 3-index density container for op 0    ... done
Computing external part of the Lagrangian        ... done
Calculating the xc-kernel                        ... done
Calculating G(D)                                 ... done
Completing the Lagrangian                        ... done
Solving the Z-vector equations                   ... Using XC Grid                  ... (calc.grid_cpscf.tmp) 
Recalculating density on grid  ... (calc.grho_cpscf0.tmp) done
Calculating the xc-kernel      ... (calc.fxc_cpscf0.tmp) done

-------------------
SHARK CP-SCF DRIVER
-------------------

Dimension of the orbital basis          ...    138
Dimension of the CPSCF-problem          ...   2912
Number of operators                     ...      1
Max. number of iterations               ...    128
Convergence Tolerance                   ... 3.0e-05
Number of perturbations                 ...      1
Perturbation type                       ... REAL

----------------------------
POPLE LINEAR EQUATION SOLVER
----------------------------

  ITERATION   0:   ||err||_max =   4.0017e-02 (   0.3 sec)
  ITERATION   1:   ||err||_max =   1.1777e-02 (   0.3 sec)
  ITERATION   2:   ||err||_max =   5.0754e-03 (   0.3 sec)
  ITERATION   3:   ||err||_max =   1.3626e-03 (   0.3 sec)
  ITERATION   4:   ||err||_max =   4.6485e-04 (   0.3 sec)
  ITERATION   5:   ||err||_max =   9.8892e-05 (   0.3 sec)
  ITERATION   6:   ||err||_max =   2.7072e-05 (   0.3 sec)
done
Finalizing the relaxed density                   ... done
Transforming P to the AO basis                   ... done
Storing the relaxed density                      ... done

------------------------------------
ENERGY WEIGHTED DENSITY FINALIZATION
------------------------------------

Gathering the parts of the W-matrix              ... done
Forming the Z-density                            ... done
Transforming Z to the AO basis                   ... done
Calculating G(Z)                                 ... done
Finalizing the W-matrix                          ... done
Transforming W to the AO basis and storing       ... done

----------------------------------
MP2 DERIVATIVE INTEGRAL GENERATION
----------------------------------

Input SCF Electron Density              ... calc.scfp
Input Correlated Electron Density       ... calc.pmp2re
Input Energy Weighted Density           ... calc.wmp2.tmp

Nuclear repulsion gradient              ... done (  0.0 sec)
HCore & Overlap gradient  (SHARK)       ... done (  0.0 sec)
Two-electron RIJ gradient terms         ... done (  0.2 sec)

-----------------------------------------------------------
MP2 COSX Grid Generation
-----------------------------------------------------------

General Integration Accuracy     IntAcc      ... 4.871
Radial Grid Type                 RadialGrid  ... OptM3 with GC (2021)
Angular Grid (max. ang.)         AngularGrid ... 4 (Lebedev-302)
Angular grid pruning method      GridPruning ... 4 (adaptive)
Weight generation scheme         WeightScheme... mBecke (2022)
Basis function cutoff            BFCut       ... 1.0000e-12
Integration weight cutoff        WCut        ... 1.0000e-14
Partially contracted basis set               ... on
Rotationally invariant grid construction     ... off
Angular grids for H and He will be reduced by one unit

Total number of grid points                  ...    79304
Total number of batches                      ...      627
Average number of points per batch           ...      126
Average number of grid points per atom       ...     5287
UseSFitting                                  ... on
Two-electron COSX gradient terms        ... 
Integration Timings:
Total Time                  =     2.1 sec
Basis fcn evaluation        =     0.0 sec
Density evaluation          =     0.0 sec
A evaluation                =     1.8 sec
A derivative evaluation     =     0.0 sec
S-fit derivative evaluation =     0.0 sec
anal. over. der. evaluation =     0.0 sec
num. over. der. evaluation  =     0.1 sec
K(P) evaluation             =     0.0 sec
finalize                    =     0.0 sec

done (  2.4 sec)
CPCM gradient                           ... done (  0.2 sec)
DFT XC gradient                         ... Exchange-correlation gradient    ... done
done (  0.3 sec)
Empirical dispersion gradient           ... 
-------------------
DISPERSION GRADIENT
-------------------

   1   C   :   -0.000241922   -0.000112395    0.000000211
   2   C   :    0.000764986   -0.000180146   -0.000002991
   3   C   :    0.000228736   -0.000185361   -0.000001458
   4   C   :   -0.000002875    0.000230574    0.000001005
   5   C   :   -0.000168538   -0.000167347   -0.000000232
   6   C   :   -0.000460158    0.000255570    0.000002446
   7   O   :    0.000076602   -0.000040638   -0.000000389
   8   H   :   -0.000123575   -0.000022205    0.000000310
   9   H   :   -0.000101847   -0.000049822    0.000030342
  10   H   :   -0.000102073   -0.000049547   -0.000030245
  11   H   :   -0.000036602    0.000127182    0.000000669
  12   H   :   -0.000004896    0.000126230   -0.000036369
  13   H   :   -0.000004672    0.000125904    0.000037465
  14   H   :    0.000113914    0.000005794   -0.000000303
  15   H   :    0.000062919   -0.000063794   -0.000000461

Difference to translation invariance:
           :    0.0000000000   -0.0000000000   -0.0000000000

Difference to rotation invariance:
           :    0.0000000000    0.0000000000   -0.0000000000

Norm of the Dispersion gradient    ...    0.0011340709
RMS gradient                       ...    0.0001690573
MAX gradient                       ...    0.0007649864
done (  0.0 sec)

-------
TIMINGS
-------

Total time                :    7.350 sec
Integral trafo            :    0.072 sec (  1.0%)
FC preparation            :    0.011 sec (  0.1%)
I/O of integrals          :    0.023 sec (  0.3%)
K(i,j) operators          :    0.019 sec (  0.3%)
T(i,j) pair energies      :    0.004 sec (  0.1%)
V**(-1/2)                 :    0.045 sec (  0.6%)
Gamma(ia|P)               :    0.018 sec (  0.2%)
Gamma-Trafo               :    0.010 sec (  0.1%)
D(virtual)                :    0.001 sec (  0.0%)
D(internal)               :    0.020 sec (  0.3%)
W(virtual)                :    0.002 sec (  0.0%)
W(internal)               :    0.022 sec (  0.3%)
L(virtual)                :    0.032 sec (  0.4%)
L(internal)               :    0.004 sec (  0.0%)
XC kernel                 :    0.012 sec (  0.2%)
G(D)                      :    0.603 sec (  8.2%)
G(Z)                      :    0.604 sec (  8.2%)
Z-vector solution         :    2.404 sec ( 32.7%)
3-index derivative        :    0.083 sec (  1.1%)
2-index derivative        :    0.022 sec (  0.3%)
Fock matrix gradient      :    3.228 sec ( 43.9%)


---------------------------------------
MP2 TOTAL ENERGY:     -308.107856208 Eh
---------------------------------------

The final MP2 gradient
  0:   0.00047477  -0.00063196   0.00001608
  1:  -0.00061483   0.00028472  -0.00000485
  2:  -0.00261602   0.00180542   0.00001993
  3:  -0.00030884   0.00032426  -0.00000574
  4:   0.00251595  -0.00064655  -0.00000366
  5:  -0.00082572  -0.00253614  -0.00001087
  6:  -0.00088372   0.00032933   0.00000762
  7:   0.00080073   0.00014007  -0.00000933
  8:  -0.00034399  -0.00005826  -0.00035730
  9:  -0.00034976  -0.00005577   0.00034748
 10:   0.00020496   0.00014776   0.00000108
 11:  -0.00005626  -0.00014926   0.00015199
 12:  -0.00005691  -0.00015179  -0.00015057
 13:   0.00041496  -0.00030936  -0.00000394
 14:   0.00160323   0.00143658  -0.00000186

-----------------------------------
NORM OF THE MP2 GRADIENT:  0.005689
-----------------------------------

Maximum memory used throughout the entire MP2-calculation: 29.9 MB


-------------------------------------------------------------------------------
                          DFT DISPERSION CORRECTION                            
                                                                               
                              DFTD3 V3.1  Rev 1                                
                          USING Becke-Johnson damping                          
-------------------------------------------------------------------------------
-------------------------   ----------------
Dispersion correction           -0.009592281
-------------------------   ----------------


-------------------------   --------------------
FINAL SINGLE POINT ENERGY      -308.117448489186
-------------------------   --------------------

------------------------------------------------------------------------------
                         ORCA GEOMETRY RELAXATION STEP
------------------------------------------------------------------------------

Reading the OPT-File                    .... done
Getting information on internals        .... done
Copying old internal coords+grads       .... done
Making the new internal coordinates     .... (2022 redundants) done
Validating the new internal coordinates .... (2022 redundants) done
Calculating the B-matrix                .... done
Calculating the G,G- and P matrices     .... done
Transforming gradient to internals      .... done
Projecting the internal gradient        .... done
Number of atoms                         ....  15
Number of internal coordinates          ....  66
Current Energy                          ....  -308.117448489 Eh
Current gradient norm                   ....     0.005688540 Eh/bohr
Maximum allowed component of the step   ....  0.300
Current trust radius                    ....  0.450
Updating the Hessian (BFGS)             .... done
Forming the augmented Hessian           .... done
Diagonalizing the augmented Hessian     .... done
Last element of RFO vector              ....  0.999808007
Lowest eigenvalues of augmented Hessian:
 -0.000080702  0.013073943  0.013115887  0.022209664  0.023080243
Length of the computed step             ....  0.019598364
The final length of the internal step   ....  0.019598364
Converting the step to Cartesian space:
 Initial RMS(Int)=    0.0024123918
Transforming coordinates:
 Iter   0:  RMS(Cart)=    0.0046424571 RMS(Int)=    0.0024123682
done
Storing new coordinates                 .... done
The predicted energy change is          ....    -0.000040367
Previously predicted energy change      ....    -0.000256875
Actually observed energy change         ....    -0.000310756
Ratio of predicted to observed change   ....     1.209757525
New trust radius                        ....     0.675000000

                                .--------------------.
          ----------------------|Geometry convergence|-------------------------
          Item                value                   Tolerance       Converged
          ---------------------------------------------------------------------
          Energy change      -0.0003107564            0.0000010000      NO
          RMS gradient        0.0006141184            0.0000300000      NO
          MAX gradient        0.0027665681            0.0001000000      NO
          RMS step            0.0024123918            0.0006000000      NO
          MAX step            0.0122401385            0.0010000000      NO
          ........................................................
          Max(Bonds)      0.0015      Max(Angles)    0.70
          Max(Dihed)        0.06      Max(Improp)    0.00
          ---------------------------------------------------------------------

The optimization has not yet converged - more geometry cycles are needed


    ---------------------------------------------------------------------------
                         Redundant Internal Coordinates
                            (Angstroem and degrees)

        Definition                    Value    dE/dq     Step     New-Value
    ----------------------------------------------------------------------------
     1. B(C   1,C   0)                1.4862 -0.000510  0.0007    1.4869   
     2. B(C   2,C   1)                1.3740  0.000442 -0.0011    1.3729   
     3. B(C   3,C   2)                1.4981  0.000236 -0.0005    1.4976   
     4. B(C   4,C   2)                1.4470  0.002767 -0.0015    1.4454   
     5. B(C   5,C   4)                1.3645  0.000302 -0.0009    1.3636   
     6. B(O   6,C   5)                1.3600  0.000944  0.0002    1.3602   
     7. B(O   6,C   1)                1.3701  0.000594  0.0008    1.3709   
     8. B(H   7,C   0)                1.0964 -0.000232  0.0004    1.0969   
     9. B(H   8,C   0)                1.1003 -0.000157  0.0002    1.1005   
    10. B(H   9,C   0)                1.1003 -0.000150  0.0002    1.1005   
    11. B(H  10,C   3)                1.0978 -0.000193  0.0003    1.0981   
    12. B(H  11,C   3)                1.1005 -0.000209  0.0004    1.1009   
    13. B(H  12,C   3)                1.1005 -0.000209  0.0004    1.1009   
    14. B(H  13,C   4)                1.0884  0.000190 -0.0003    1.0881   
    15. B(H  14,C   5)                1.0862  0.000060 -0.0000    1.0862   
    16. A(C   1,C   0,H   7)          109.56 -0.001395    0.28    109.84   
    17. A(C   1,C   0,H   9)          111.57  0.000730   -0.13    111.44   
    18. A(H   7,C   0,H   8)          108.30  0.000245   -0.04    108.25   
    19. A(H   8,C   0,H   9)          107.44 -0.000515    0.05    107.50   
    20. A(C   1,C   0,H   8)          111.57  0.000750   -0.13    111.43   
    21. A(H   7,C   0,H   9)          108.29  0.000187   -0.04    108.25   
    22. A(C   2,C   1,O   6)          109.99  0.000373   -0.04    109.95   
    23. A(C   0,C   1,O   6)          116.48  0.000049   -0.18    116.30   
    24. A(C   0,C   1,C   2)          133.53 -0.000423    0.22    133.75   
    25. A(C   1,C   2,C   4)          105.58 -0.000667    0.10    105.69   
    26. A(C   3,C   2,C   4)          126.31  0.000287   -0.01    126.30   
    27. A(C   1,C   2,C   3)          128.11  0.000380   -0.10    128.02   
    28. A(H  10,C   3,H  12)          107.81 -0.000046   -0.00    107.80   
    29. A(H  11,C   3,H  12)          107.13  0.000040   -0.05    107.08   
    30. A(H  10,C   3,H  11)          107.81 -0.000060   -0.00    107.80   
    31. A(C   2,C   3,H  11)          111.13 -0.000123    0.08    111.21   
    32. A(C   2,C   3,H  10)          111.63  0.000306   -0.11    111.53   
    33. A(C   2,C   3,H  12)          111.13 -0.000123    0.08    111.21   
    34. A(C   5,C   4,H  13)          126.24 -0.000589    0.12    126.36   
    35. A(C   2,C   4,H  13)          127.20  0.000405   -0.08    127.12   
    36. A(C   2,C   4,C   5)          106.56  0.000184   -0.04    106.52   
    37. A(O   6,C   5,H  14)          117.39  0.002326   -0.70    116.69   
    38. A(C   4,C   5,H  14)          132.48 -0.002093    0.64    133.11   
    39. A(C   4,C   5,O   6)          110.13 -0.000233    0.07    110.19   
    40. A(C   1,O   6,C   5)          107.74  0.000343   -0.09    107.65   
    41. D(O   6,C   1,C   0,H   7)    179.93 -0.000039    0.02    179.95   
    42. D(C   2,C   1,C   0,H   8)   -119.98  0.000143   -0.03   -120.01   
    43. D(C   2,C   1,C   0,H   7)     -0.07  0.000007    0.01     -0.06   
    44. D(C   2,C   1,C   0,H   9)    119.83 -0.000216    0.06    119.89   
    45. D(O   6,C   1,C   0,H   8)     60.02  0.000098   -0.02     60.00   
    46. D(C   3,C   2,C   1,C   0)     -0.00 -0.000023    0.01      0.01   
    47. D(C   3,C   2,C   1,O   6)    180.00  0.000020    0.00    180.00   
    48. D(C   4,C   2,C   1,O   6)     -0.00  0.000010    0.00      0.00   
    49. D(C   4,C   2,C   1,C   0)   -180.00 -0.000033    0.01   -179.99   
    50. D(H  12,C   3,C   2,C   1)    120.41  0.000066   -0.02    120.39   
    51. D(H  11,C   3,C   2,C   4)     59.62 -0.000034    0.02     59.63   
    52. D(H  11,C   3,C   2,C   1)   -120.38 -0.000046    0.02   -120.36   
    53. D(H  10,C   3,C   2,C   1)      0.02  0.000001   -0.00      0.01   
    54. D(H  10,C   3,C   2,C   4)   -179.99  0.000012   -0.00   -179.99   
    55. D(C   5,C   4,C   2,C   1)      0.00 -0.000003   -0.00     -0.00   
    56. D(H  13,C   4,C   2,C   3)     -0.00 -0.000010    0.00      0.00   
    57. D(H  13,C   4,C   2,C   1)    180.00 -0.000000    0.00    180.00   
    58. D(C   5,C   4,C   2,C   3)   -180.00 -0.000012   -0.00   -180.00   
    59. D(H  14,C   5,C   4,H  13)     -0.00 -0.000001   -0.00     -0.00   
    60. D(H  14,C   5,C   4,C   2)    179.99  0.000002    0.00    180.00   
    61. D(O   6,C   5,C   4,H  13)   -180.00 -0.000008   -0.00   -180.00   
    62. D(O   6,C   5,C   4,C   2)     -0.00 -0.000005    0.00      0.00   
    63. D(C   1,O   6,C   5,H  14)   -179.99  0.000006   -0.00   -180.00   
    64. D(C   1,O   6,C   5,C   4)      0.00  0.000012   -0.00     -0.00   
    65. D(C   5,O   6,C   1,C   2)     -0.00 -0.000014    0.00      0.00   
    66. D(C   5,O   6,C   1,C   0)    180.00  0.000021   -0.01    179.99   
    ----------------------------------------------------------------------------

Geometry step timings:
Preparation and reading OPT file:      0.000 s (17.146 %)
Internal coordinates            :      0.000 s ( 0.923 %)
B/P matrices and projection     :      0.001 s (23.784 %)
Hessian update/contruction      :      0.000 s ( 9.869 %)
Making the step                 :      0.000 s (16.755 %)
Converting the step to Cartesian:      0.000 s ( 2.130 %)
Storing new data                :      0.000 s ( 1.100 %)
Checking convergence            :      0.000 s ( 0.426 %)
Final printing                  :      0.001 s (27.796 %)
Total time                      :      0.003 s

Time for energy+gradient        :     13.782 s
Time for complete geometry iter :     13.977 s

         *************************************************************
         *                GEOMETRY OPTIMIZATION CYCLE   5            *
         *************************************************************
---------------------------------
CARTESIAN COORDINATES (ANGSTROEM)
---------------------------------
  C      0.911110   -0.061423   -0.021385
  C      2.385303    0.132494   -0.024638
  C      3.197318    1.239514   -0.022244
  C      2.791491    2.681027   -0.014842
  C      4.550537    0.731565   -0.028465
  C      4.454207   -0.628586   -0.034066
  O      3.147698   -1.006793   -0.031847
  H      0.407530    0.912973   -0.014831
  H      0.581635   -0.625628    0.864148
  H      0.576366   -0.616375   -0.910797
  H      1.699009    2.792038   -0.010945
  H      3.180281    3.208842   -0.899241
  H      3.185843    3.201277    0.871582
  H      5.470163    1.313116   -0.028686
  H      5.192714   -1.425095   -0.039779

----------------------------
CARTESIAN COORDINATES (A.U.)
----------------------------
  NO LB      ZA    FRAG     MASS         X           Y           Z
   0 C     6.0000    0    12.011    1.721748   -0.116072   -0.040412
   1 C     6.0000    0    12.011    4.507569    0.250377   -0.046559
   2 C     6.0000    0    12.011    6.042055    2.342343   -0.042034
   3 C     6.0000    0    12.011    5.275153    5.066407   -0.028048
   4 C     6.0000    0    12.011    8.599269    1.382458   -0.053791
   5 C     6.0000    0    12.011    8.417230   -1.187856   -0.064376
   6 O     8.0000    0    15.999    5.948287   -1.902563   -0.060183
   7 H     1.0000    0     1.008    0.770120    1.725269   -0.028027
   8 H     1.0000    0     1.008    1.099130   -1.182265    1.633004
   9 H     1.0000    0     1.008    1.089175   -1.164781   -1.721157
  10 H     1.0000    0     1.008    3.210661    5.276187   -0.020683
  11 H     1.0000    0     1.008    6.009861    6.063832   -1.699319
  12 H     1.0000    0     1.008    6.020371    6.049537    1.647051
  13 H     1.0000    0     1.008   10.337110    2.481430   -0.054209
  14 H     1.0000    0     1.008    9.812807   -2.693039   -0.075171

--------------------------------
INTERNAL COORDINATES (ANGSTROEM)
--------------------------------
 C      0   0   0     0.000000000000     0.00000000     0.00000000
 C      1   0   0     1.486895682382     0.00000000     0.00000000
 C      2   1   0     1.372905023789   133.75374808     0.00000000
 C      3   2   1     1.497568091404   128.01602203     0.00000000
 C      3   2   1     1.445425065768   105.68563717   180.01499353
 C      5   3   2     1.363569822089   106.52394894     0.00000000
 O      6   5   3     1.360150528893   110.19512482     0.00000000
 H      1   2   3     1.096851267377   109.83715356   359.93965817
 H      1   2   3     1.100477374904   111.43584981   239.98415026
 H      1   2   3     1.100490839729   111.44303113   119.89722920
 H      4   3   2     1.098114232650   111.52619251     0.00000000
 H      4   3   2     1.100866281569   111.21272346   239.63827218
 H      4   3   2     1.100873127899   111.21052758   120.38577714
 H      5   3   2     1.088078025066   127.11699000   179.99898929
 H      6   5   3     1.086209597555   133.11329250   179.99496739

---------------------------
INTERNAL COORDINATES (A.U.)
---------------------------
 C      0   0   0     0.000000000000     0.00000000     0.00000000
 C      1   0   0     2.809825629412     0.00000000     0.00000000
 C      2   1   0     2.594414502847   133.75374808     0.00000000
 C      3   2   1     2.829993559653   128.01602203     0.00000000
 C      3   2   1     2.731457521407   105.68563717   180.01499353
 C      5   3   2     2.576773528228   106.52394894     0.00000000
 O      6   5   3     2.570312000517   110.19512482     0.00000000
 H      1   2   3     2.072748504987   109.83715356   359.93965817
 H      1   2   3     2.079600855145   111.43584981   239.98415026
 H      1   2   3     2.079626299978   111.44303113   119.89722920
 H      4   3   2     2.075135163469   111.52619251     0.00000000
 H      4   3   2     2.080335782233   111.21272346   239.63827218
 H      4   3   2     2.080348719922   111.21052758   120.38577714
 H      5   3   2     2.056169479713   127.11699000   179.99898929
 H      6   5   3     2.052638663417   133.11329250   179.99496739


           ************************************************************
           *        Program running with 8 parallel MPI-processes     *
           *              working on a common directory               *
           ************************************************************
------------------------------------------------------------------------------
                   ___                                                        
                  /   \      - P O W E R E D   B Y -                         
                 /     \                                                     
                 |  |  |   _    _      __       _____    __    __             
                 |  |  |  | |  | |    /  \     |  _  \  |  |  /  |          
                  \  \/   | |  | |   /    \    | | | |  |  | /  /          
                 / \  \   | |__| |  /  /\  \   | |_| |  |  |/  /          
                |  |  |   |  __  | /  /__\  \  |    /   |      \           
                |  |  |   | |  | | |   __   |  |    \   |  |\   \          
                \     /   | |  | | |  |  |  |  | |\  \  |  | \   \       
                 \___/    |_|  |_| |__|  |__|  |_| \__\ |__|  \__/        
                                                                              
                      - O R C A' S   B I G   F R I E N D -                    
                                      &                                       
                       - I N T E G R A L  F E E D E R -                       
                                                                              
 v1 FN, 2020, v2 2021, v3 2022-2024                                           
------------------------------------------------------------------------------


----------------------
SHARK INTEGRAL PACKAGE
----------------------

Number of atoms                             ...     15
Number of basis functions                   ...    138
Number of shells                            ...     66
Maximum angular momentum                    ...      2
Integral batch strategy                     ... SHARK/LIBINT Hybrid
RI-J (if used) integral strategy            ... SPLIT-RIJ (Revised 2003 algorithm where possible)
Printlevel                                  ...      1
Contraction scheme used                     ... SEGMENTED contraction
Prescreening option                         ... SCHWARTZ
   Thresh                                   ... 1.000e-12
   Tcut                                     ... 1.000e-14
   Tpresel                                  ... 1.000e-14 
Coulomb Range Separation                    ... NOT USED
Exchange Range Separation                   ... NOT USED
Multipole approximations                    ... NOT USED
Finite Nucleus Model                        ... NOT USED
CABS basis                                  ... NOT available
Auxiliary Coulomb fitting basis             ... AVAILABLE
   # of basis functions in Aux-J            ...    431
   # of shells in Aux-J                     ...    145
   Maximum angular momentum in Aux-J        ...      4
Auxiliary J/K fitting basis                 ... NOT available
Auxiliary Correlation fitting basis         ... AVAILABLE
   # of basis functions in Aux-C            ...    448
   # of shells in Aux-C                     ...    160
   Maximum angular momentum in Aux-C        ...      3
Auxiliary 'external' fitting basis          ... NOT available

Checking pre-screening integrals            ... done (  0.0 sec) Dimension = 66
Check shell pair data                       ... done (  0.0 sec)
Shell pair information
Shell pair cut-off parameter TPreSel        ...   1.0e-14
Total number of shell pairs                 ...      2211
Shell pairs after pre-screening             ...      2166
Total number of primitive shell pairs       ...      7865
Primitive shell pairs kept                  ...      5990
          la=0 lb=0:    686 shell pairs
          la=1 lb=0:    794 shell pairs
          la=1 lb=1:    246 shell pairs
          la=2 lb=0:    258 shell pairs
          la=2 lb=1:    154 shell pairs
          la=2 lb=2:     28 shell pairs

Calculating one electron integrals          ... done (  0.0 sec)
Calculating RI/J V-Matrix + Cholesky decomp.... done (  0.0 sec)
Calculating RI/C V-Matrix + Cholesky decomp.... done (  0.0 sec)
Calculating Nuclear repulsion               ... done (  0.0 sec) ENN=    291.361231290743 Eh

Diagonalization of the overlap matrix:
Smallest eigenvalue                        ... 5.840e-04
Time for diagonalization                   ...    0.002 sec
Threshold for overlap eigenvalues          ... 1.000e-07
Number of eigenvalues below threshold      ... 0
Time for construction of square roots      ...    0.001 sec
Total time needed                          ...    0.004 sec

-------------------
DFT GRID GENERATION
-------------------

General Integration Accuracy     IntAcc      ... 4.388
Radial Grid Type                 RadialGrid  ... OptM3 with GC (2021)
Angular Grid (max. ang.)         AngularGrid ... 4 (Lebedev-302)
Angular grid pruning method      GridPruning ... 4 (adaptive)
Weight generation scheme         WeightScheme... mBecke (2022)
Basis function cutoff            BFCut       ... 1.0000e-12
Integration weight cutoff        WCut        ... 1.0000e-14
Partially contracted basis set               ... off
Rotationally invariant grid construction     ... off
Angular grids for H and He will be reduced by one unit

Total number of grid points                  ...    67991
Total number of batches                      ...     1070
Average number of points per batch           ...       63
Average number of grid points per atom       ...     4533

--------------------
COSX GRID GENERATION
--------------------

GRIDX 1
-------
General Integration Accuracy     IntAcc      ... 3.816
Radial Grid Type                 RadialGrid  ... OptM3 with GC (2021)
Angular Grid (max. ang.)         AngularGrid ... 1 (Lebedev-50)
Angular grid pruning method      GridPruning ... 4 (adaptive)
Weight generation scheme         WeightScheme... mBecke (2022)
Basis function cutoff            BFCut       ... 1.0000e-12
Integration weight cutoff        WCut        ... 1.0000e-14
Partially contracted basis set               ... on
Rotationally invariant grid construction     ... off
Angular grids for H and He will be reduced by one unit

Total number of grid points                  ...     8724
Total number of batches                      ...       77
Average number of points per batch           ...      113
Average number of grid points per atom       ...      582
UseSFitting                                  ... on

GRIDX 2
-------
General Integration Accuracy     IntAcc      ... 4.020
Radial Grid Type                 RadialGrid  ... OptM3 with GC (2021)
Angular Grid (max. ang.)         AngularGrid ... 2 (Lebedev-110)
Angular grid pruning method      GridPruning ... 4 (adaptive)
Weight generation scheme         WeightScheme... mBecke (2022)
Basis function cutoff            BFCut       ... 1.0000e-12
Integration weight cutoff        WCut        ... 1.0000e-14
Partially contracted basis set               ... on
Rotationally invariant grid construction     ... off
Angular grids for H and He will be reduced by one unit

Total number of grid points                  ...    18768
Total number of batches                      ...      156
Average number of points per batch           ...      120
Average number of grid points per atom       ...     1251
UseSFitting                                  ... on

GRIDX 3
-------
General Integration Accuracy     IntAcc      ... 4.338
Radial Grid Type                 RadialGrid  ... OptM3 with GC (2021)
Angular Grid (max. ang.)         AngularGrid ... 3 (Lebedev-194)
Angular grid pruning method      GridPruning ... 4 (adaptive)
Weight generation scheme         WeightScheme... mBecke (2022)
Basis function cutoff            BFCut       ... 1.0000e-12
Integration weight cutoff        WCut        ... 1.0000e-14
Partially contracted basis set               ... on
Rotationally invariant grid construction     ... off
Angular grids for H and He will be reduced by one unit

Total number of grid points                  ...    41137
Total number of batches                      ...      329
Average number of points per batch           ...      125
Average number of grid points per atom       ...     2742
UseSFitting                                  ... on
Initializing property integral containers    ... done (  0.0 sec)

SHARK setup successfully completed in   0.6 seconds

Maximum memory used throughout the entire STARTUP-calculation: 18.8 MB


           ************************************************************
           *        Program running with 8 parallel MPI-processes     *
           *              working on a common directory               *
           ************************************************************
Occupation numbers will be reassigned to an Aufbau configuration
             **** ENERGY FILE WAS UPDATED (calc.en.tmp) ****
Finished Guess after   0.1 sec
Maximum memory used throughout the entire GUESS-calculation: 8.5 MB


           ************************************************************
           *        Program running with 8 parallel MPI-processes     *
           *              working on a common directory               *
           ************************************************************
--------------------
CPCM SOLVATION MODEL
--------------------
CPCM parameters:
  Epsilon                                         ...      16.7000
  Refrac                                          ...       1.2750
  Rsolv                                           ...       1.3000
  Surface type                                    ... GAUSSIAN VDW
  Discretization scheme                           ... Constant charge density
    Threshold for H atoms                         ...       5.0000 (charges/Ang^2)
    Threshold for non-H atoms                     ...       5.0000 (charges/Ang^2)
  Epsilon function type                           ...         CPCM
Solvent:                                          ... CUSTOM
Radii:
  Scheme                                          ... Element-dependent radii
  Radius for C  used is    3.8550 Bohr (=   2.0400 Ang.)
  Radius for O  used is    3.4469 Bohr (=   1.8240 Ang.)
  Radius for H  used is    2.4944 Bohr (=   1.3200 Ang.)
Calculating surface                               ...        done! (  0.0s)
Cavity surface points                             ...         1445
Cavity Volume                                     ...     893.9691
Cavity Surface-area                               ...     524.1705
Calculating surface distance matrix               ...        done! (  0.0s)
Performing Cholesky decomposition & store         ...        done! (  0.0s)
Overall time for CPCM initialization              ...                 0.1s

----------------------------------------D-I-I-S--------------------------------------------
Iteration    Energy (Eh)           Delta-E    RMSDP     MaxDP     DIISErr   Damp  Time(sec)
-------------------------------------------------------------------------------------------
               ***  Starting incremental Fock matrix formation  ***
                              *** Initializing SOSCF ***
---------------------------------------S-O-S-C-F--------------------------------------
Iteration    Energy (Eh)           Delta-E    RMSDP     MaxDP     MaxGrad    Time(sec)
--------------------------------------------------------------------------------------
    1    -307.7793801165383343     0.00e+00  9.02e-05  1.59e-03  8.66e-05     0.5
               *** Restarting incremental Fock matrix formation ***
    2    -307.7793940588946384    -1.39e-05  3.55e-05  5.98e-04  1.57e-04     0.5
    3    -307.7793955429523862    -1.48e-06  1.89e-05  3.32e-04  1.30e-04     0.4
    4    -307.7793957788354078    -2.36e-07  8.68e-06  1.52e-04  6.91e-05     0.4
    5    -307.7793958862848172    -1.07e-07  1.23e-06  2.08e-05  5.44e-06     0.4
    6    -307.7793958848071156     1.48e-09  4.65e-07  9.06e-06  4.20e-06     0.4
    7    -307.7793958869015682    -2.09e-09  8.82e-08  2.35e-06  7.42e-07     0.4
    8    -307.7793958868663253     3.52e-11  4.10e-08  1.16e-06  3.49e-07     0.3
                 **** Energy Check signals convergence ****

               *****************************************************
               *                     SUCCESS                       *
               *           SCF CONVERGED AFTER   8 CYCLES          *
               *****************************************************

Recomputing exchange energy using gridx3       ... done (    0.647 sec)
Old exchange energy                            :    -22.319934279 Eh
New exchange energy                            :    -22.320013699 Eh
Exchange energy change after final integration :     -0.000079420 Eh
Total energy after final integration           :   -307.779475307 Eh
             **** ENERGY FILE WAS UPDATED (calc.en.tmp) ****

----------------
TOTAL SCF ENERGY
----------------

Total Energy       :       -307.77947530674010 Eh           -8375.10531 eV

Components:
Nuclear Repulsion  :        291.36123129074252 Eh            7928.34217 eV
Electronic Energy  :       -599.13544760859111 Eh          -16303.30437 eV
One Electron Energy:       -993.57283559657856 Eh          -27036.49137 eV
Two Electron Energy:        394.43738798798745 Eh           10733.18699 eV
CPCM Dielectric    :         -0.00517956901777 Eh              -0.14094 eV

Virial components:
Potential Energy   :       -612.85503133071347 Eh          -16676.63323 eV
Kinetic Energy     :        305.07555602397338 Eh            8301.52792 eV
Virial Ratio       :          2.00886311351197

DFT components:
N(Alpha)           :       26.000028489603 electrons
N(Beta)            :       26.000028489603 electrons
N(Total)           :       52.000056979205 electrons
E(X)               :      -19.829307996920 Eh       
E(C)               :       -1.270170882403 Eh       
E(XC)              :      -21.099478879323 Eh       

CPCM Solvation Model Properties:
Surface-charge          :         -0.01893664400048
Corrected charge        :          0.00000000000000
Outlying charge corr.   :          0.00002675095325 Eh               0.00073 eV
Free-energy (cav+disp)  :  This term is not implemented in the current solvation scheme

---------------
SCF CONVERGENCE
---------------

  Last Energy change         ...   -3.5243e-11  Tolerance :   1.0000e-09
  Last MAX-Density change    ...    1.1646e-06  Tolerance :   1.0000e-08
  Last RMS-Density change    ...    4.0964e-08  Tolerance :   1.0000e-09
  Last DIIS Error            ...    1.7888e-03  Tolerance :   1.0000e-08
  Last Orbital Gradient      ...    3.4898e-07  Tolerance :   2.0000e-06
  Last Orbital Rotation      ...    4.8129e-07  Tolerance :   2.0000e-06


Total SCF time: 0 days 0 hours 0 min 4 sec 
Finished LeanSCF after   4.4 sec

Maximum memory used throughout the entire LEANSCF-calculation: 15.3 MB


           ************************************************************
           *        Program running with 8 parallel MPI-processes     *
           *              working on a common directory               *
           ************************************************************

------------------------------------------------------------------------------
                                ORCA  MP2 
------------------------------------------------------------------------------

Freezing NCore=14 chemical core electrons

----------------------
RI-MP2 ENERGY+GRADIENT
----------------------
Dimension of the orbital basis            ...  138
Dimension of the AuxC basis               ...  448
Memory devoted to MP2                     ... 8000 MB   
Data format for matrix containers         ... DOUBLE
Compression type for matrix containers    ... UNCOMPRESSED
Overall scaling of the MP2 energy         ...   2.700e-01

-----------------------
SHARK RI TRANSFORMATION
-----------------------

Number of basis functions                ...    138
Number of aux functions                  ...    448
Number of operators                      ...      1
Generation of IJK                        ... YES
Generation of IAK                        ... YES
Generation of ABK                        ... NO
Orbital Range Operator  0:    0-  25 to   26- 137

Aux basis identifier                     ...   AUXC
Contraction scheme used                  ... SEGMENTED
Do orthogonalization                     ... YES
All operator combinations                ... NO
Transpose (ia|K)                         ... NO
Integral generator used                  ... LIBINT
Starting integral generation + trafo... 
Half trafo (segmented) done. Total time =  0.0 sec. integrals=  0.0 sec trafo=  0.0 sec
Integral generation and half transformation done (  0.0 sec)

Reading or making V^(-1/2)          ... done (  0.0 sec)
Sorting IJK integrals               ... done (  0.0 sec)
Sorting IAK integrals               ... done (  0.0 sec)

SHARK RI integral transformation done. Total time =  0.1 sec.

Opening buffers                              ... done
Frozen core precalculation                   ... done

Starting loop over batches of integrals:

Operator 0  - window                       ... (  7- 25)x( 26-137)
Operator 0  - Memory available             ...  8000 MB
Operator 0  - Memory needed per MO         ...   0.4 MB
Operator 0  - Number of orbitals per batch ... 3
Operator 0  - Number of batches            ... 1

OPERATOR  0   PASS   0:  MOs     7 ...    9 +   10 ...   12 +   13 ...   15 +   16 ...   18
                            +   19 ...   21 +   22 ...   24 +   25 ...   25
  Reading integrals       ... ok
  Internal MO   9
Closing buffer GIPV ( 0.01 GB; CompressionRatio= 1.00)
Time spent in pair loops =     0.138 sec
Deleting buffers (Ka|jb) ...done

-----------------------------------------------
 RI-MP2 CORRELATION ENERGY:     -0.328436915 Eh
-----------------------------------------------


---------------------
MP2 DENSITY FORMATION
---------------------

Completing the external part of the density      ... done
Storing the unrelaxed density                    ... done

Re-sorting 3-index density container for op 0    ... done
Computing external part of the Lagrangian        ... done
Calculating the xc-kernel                        ... done
Calculating G(D)                                 ... done
Completing the Lagrangian                        ... done
Solving the Z-vector equations                   ... Using XC Grid                  ... (calc.grid_cpscf.tmp) 
Recalculating density on grid  ... (calc.grho_cpscf0.tmp) done
Calculating the xc-kernel      ... (calc.fxc_cpscf0.tmp) done

-------------------
SHARK CP-SCF DRIVER
-------------------

Dimension of the orbital basis          ...    138
Dimension of the CPSCF-problem          ...   2912
Number of operators                     ...      1
Max. number of iterations               ...    128
Convergence Tolerance                   ... 3.0e-05
Number of perturbations                 ...      1
Perturbation type                       ... REAL

----------------------------
POPLE LINEAR EQUATION SOLVER
----------------------------

  ITERATION   0:   ||err||_max =   4.0081e-02 (   0.3 sec)
  ITERATION   1:   ||err||_max =   1.1785e-02 (   0.3 sec)
  ITERATION   2:   ||err||_max =   5.0811e-03 (   0.3 sec)
  ITERATION   3:   ||err||_max =   1.3617e-03 (   0.3 sec)
  ITERATION   4:   ||err||_max =   4.6455e-04 (   0.3 sec)
  ITERATION   5:   ||err||_max =   9.8825e-05 (   0.3 sec)
  ITERATION   6:   ||err||_max =   2.7032e-05 (   0.3 sec)
done
Finalizing the relaxed density                   ... done
Transforming P to the AO basis                   ... done
Storing the relaxed density                      ... done

------------------------------------
ENERGY WEIGHTED DENSITY FINALIZATION
------------------------------------

Gathering the parts of the W-matrix              ... done
Forming the Z-density                            ... done
Transforming Z to the AO basis                   ... done
Calculating G(Z)                                 ... done
Finalizing the W-matrix                          ... done
Transforming W to the AO basis and storing       ... done

----------------------------------
MP2 DERIVATIVE INTEGRAL GENERATION
----------------------------------

Input SCF Electron Density              ... calc.scfp
Input Correlated Electron Density       ... calc.pmp2re
Input Energy Weighted Density           ... calc.wmp2.tmp

Nuclear repulsion gradient              ... done (  0.0 sec)
HCore & Overlap gradient  (SHARK)       ... done (  0.0 sec)
Two-electron RIJ gradient terms         ... done (  0.2 sec)

-----------------------------------------------------------
MP2 COSX Grid Generation
-----------------------------------------------------------

General Integration Accuracy     IntAcc      ... 4.871
Radial Grid Type                 RadialGrid  ... OptM3 with GC (2021)
Angular Grid (max. ang.)         AngularGrid ... 4 (Lebedev-302)
Angular grid pruning method      GridPruning ... 4 (adaptive)
Weight generation scheme         WeightScheme... mBecke (2022)
Basis function cutoff            BFCut       ... 1.0000e-12
Integration weight cutoff        WCut        ... 1.0000e-14
Partially contracted basis set               ... on
Rotationally invariant grid construction     ... off
Angular grids for H and He will be reduced by one unit

Total number of grid points                  ...    79303
Total number of batches                      ...      626
Average number of points per batch           ...      126
Average number of grid points per atom       ...     5287
UseSFitting                                  ... on
Two-electron COSX gradient terms        ... 
Integration Timings:
Total Time                  =     2.1 sec
Basis fcn evaluation        =     0.0 sec
Density evaluation          =     0.0 sec
A evaluation                =     1.8 sec
A derivative evaluation     =     0.0 sec
S-fit derivative evaluation =     0.0 sec
anal. over. der. evaluation =     0.0 sec
num. over. der. evaluation  =     0.1 sec
K(P) evaluation             =     0.0 sec
finalize                    =     0.0 sec

done (  2.4 sec)
CPCM gradient                           ... done (  0.2 sec)
DFT XC gradient                         ... Exchange-correlation gradient    ... done
done (  0.3 sec)
Empirical dispersion gradient           ... 
-------------------
DISPERSION GRADIENT
-------------------

   1   C   :   -0.000241751   -0.000112381    0.000000207
   2   C   :    0.000772902   -0.000181091   -0.000003073
   3   C   :    0.000233246   -0.000192214   -0.000001508
   4   C   :   -0.000002617    0.000229581    0.000001012
   5   C   :   -0.000171424   -0.000167388   -0.000000205
   6   C   :   -0.000469531    0.000263616    0.000002543
   7   O   :    0.000076603   -0.000039325   -0.000000384
   8   H   :   -0.000123923   -0.000022336    0.000000294
   9   H   :   -0.000101781   -0.000049857    0.000030323
  10   H   :   -0.000101995   -0.000049587   -0.000030218
  11   H   :   -0.000036549    0.000127095    0.000000674
  12   H   :   -0.000004982    0.000126102   -0.000036297
  13   H   :   -0.000004759    0.000125773    0.000037404
  14   H   :    0.000113836    0.000005912   -0.000000310
  15   H   :    0.000062726   -0.000063899   -0.000000463

Difference to translation invariance:
           :    0.0000000000   -0.0000000000    0.0000000000

Difference to rotation invariance:
           :    0.0000000000   -0.0000000000   -0.0000000000

Norm of the Dispersion gradient    ...    0.0011473803
RMS gradient                       ...    0.0001710414
MAX gradient                       ...    0.0007729018
done (  0.0 sec)

-------
TIMINGS
-------

Total time                :    7.373 sec
Integral trafo            :    0.072 sec (  1.0%)
FC preparation            :    0.011 sec (  0.1%)
I/O of integrals          :    0.023 sec (  0.3%)
K(i,j) operators          :    0.019 sec (  0.3%)
T(i,j) pair energies      :    0.004 sec (  0.1%)
V**(-1/2)                 :    0.045 sec (  0.6%)
Gamma(ia|P)               :    0.018 sec (  0.2%)
Gamma-Trafo               :    0.010 sec (  0.1%)
D(virtual)                :    0.001 sec (  0.0%)
D(internal)               :    0.020 sec (  0.3%)
W(virtual)                :    0.002 sec (  0.0%)
W(internal)               :    0.022 sec (  0.3%)
L(virtual)                :    0.032 sec (  0.4%)
L(internal)               :    0.004 sec (  0.0%)
XC kernel                 :    0.012 sec (  0.2%)
G(D)                      :    0.601 sec (  8.2%)
G(Z)                      :    0.604 sec (  8.2%)
Z-vector solution         :    2.426 sec ( 32.9%)
3-index derivative        :    0.083 sec (  1.1%)
2-index derivative        :    0.021 sec (  0.3%)
Fock matrix gradient      :    3.237 sec ( 43.9%)


---------------------------------------
MP2 TOTAL ENERGY:     -308.107912222 Eh
---------------------------------------

The final MP2 gradient
  0:   0.00038323  -0.00075619  -0.00000957
  1:   0.00019969   0.00164516   0.00001690
  2:  -0.00193255   0.00059841   0.00001366
  3:  -0.00001041  -0.00027928  -0.00000697
  4:   0.00154253  -0.00078822  -0.00001254
  5:  -0.00040575  -0.00000820   0.00000544
  6:  -0.00043914  -0.00097137  -0.00000802
  7:   0.00035277   0.00024705  -0.00000080
  8:  -0.00027923  -0.00007347  -0.00015689
  9:  -0.00028677  -0.00007392   0.00015480
 10:  -0.00000023   0.00002510   0.00000121
 11:   0.00000632   0.00004367   0.00002202
 12:   0.00000626   0.00004216  -0.00001927
 13:   0.00018872  -0.00029055  -0.00000305
 14:   0.00063505   0.00057000  -0.00000102

-----------------------------------
NORM OF THE MP2 GRADIENT:  0.003633
-----------------------------------

Maximum memory used throughout the entire MP2-calculation: 30.0 MB


-------------------------------------------------------------------------------
                          DFT DISPERSION CORRECTION                            
                                                                               
                              DFTD3 V3.1  Rev 1                                
                          USING Becke-Johnson damping                          
-------------------------------------------------------------------------------
-------------------------   ----------------
Dispersion correction           -0.009590917
-------------------------   ----------------


-------------------------   --------------------
FINAL SINGLE POINT ENERGY      -308.117503139639
-------------------------   --------------------

------------------------------------------------------------------------------
                         ORCA GEOMETRY RELAXATION STEP
------------------------------------------------------------------------------

Reading the OPT-File                    .... done
Getting information on internals        .... done
Copying old internal coords+grads       .... done
Making the new internal coordinates     .... (2022 redundants) done
Validating the new internal coordinates .... (2022 redundants) done
Calculating the B-matrix                .... done
Calculating the G,G- and P matrices     .... done
Transforming gradient to internals      .... done
Projecting the internal gradient        .... done
Number of atoms                         ....  15
Number of internal coordinates          ....  66
Current Energy                          ....  -308.117503140 Eh
Current gradient norm                   ....     0.003632811 Eh/bohr
Maximum allowed component of the step   ....  0.300
Current trust radius                    ....  0.675
Updating the Hessian (BFGS)             .... done
Forming the augmented Hessian           .... done
Diagonalizing the augmented Hessian     .... done
Last element of RFO vector              ....  0.999912179
Lowest eigenvalues of augmented Hessian:
 -0.000031058  0.013073935  0.013115709  0.022209418  0.023079990
Length of the computed step             ....  0.013253848
The final length of the internal step   ....  0.013253848
Converting the step to Cartesian space:
 Initial RMS(Int)=    0.0016314359
Transforming coordinates:
 Iter   0:  RMS(Cart)=    0.0031464944 RMS(Int)=    1.3395646152
done
Storing new coordinates                 .... done
The predicted energy change is          ....    -0.000015532
Previously predicted energy change      ....    -0.000040367
Actually observed energy change         ....    -0.000054650
Ratio of predicted to observed change   ....     1.353848659
New trust radius                        ....     0.675000000

                                .--------------------.
          ----------------------|Geometry convergence|-------------------------
          Item                value                   Tolerance       Converged
          ---------------------------------------------------------------------
          Energy change      -0.0000546505            0.0000010000      NO
          RMS gradient        0.0003362020            0.0000300000      NO
          MAX gradient        0.0015473282            0.0001000000      NO
          RMS step            0.0016314359            0.0006000000      NO
          MAX step            0.0070772821            0.0010000000      NO
          ........................................................
          Max(Bonds)      0.0022      Max(Angles)    0.41
          Max(Dihed)        0.07      Max(Improp)    0.00
          ---------------------------------------------------------------------

The optimization has not yet converged - more geometry cycles are needed


    ---------------------------------------------------------------------------
                         Redundant Internal Coordinates
                            (Angstroem and degrees)

        Definition                    Value    dE/dq     Step     New-Value
    ----------------------------------------------------------------------------
     1. B(C   1,C   0)                1.4869 -0.000093  0.0003    1.4872   
     2. B(C   2,C   1)                1.3729 -0.000393  0.0002    1.3731   
     3. B(C   3,C   2)                1.4976 -0.000150  0.0001    1.4977   
     4. B(C   4,C   2)                1.4454  0.001547 -0.0022    1.4433   
     5. B(C   5,C   4)                1.3636 -0.000461  0.0003    1.3639   
     6. B(O   6,C   5)                1.3602  0.000538 -0.0005    1.3597   
     7. B(O   6,C   1)                1.3709  0.000790 -0.0006    1.3703   
     8. B(H   7,C   0)                1.0969  0.000063 -0.0000    1.0968   
     9. B(H   8,C   0)                1.1005 -0.000009  0.0001    1.1006   
    10. B(H   9,C   0)                1.1005 -0.000005  0.0001    1.1006   
    11. B(H  10,C   3)                1.0981 -0.000002  0.0001    1.0982   
    12. B(H  11,C   3)                1.1009  0.000010  0.0001    1.1009   
    13. B(H  12,C   3)                1.1009  0.000010  0.0001    1.1009   
    14. B(H  13,C   4)                1.0881  0.000008 -0.0001    1.0880   
    15. B(H  14,C   5)                1.0862  0.000012 -0.0000    1.0862   
    16. A(C   1,C   0,H   7)          109.84 -0.000811    0.29    110.13   
    17. A(C   1,C   0,H   9)          111.44  0.000499   -0.17    111.28   
    18. A(H   7,C   0,H   8)          108.25  0.000098   -0.02    108.23   
    19. A(H   8,C   0,H   9)          107.50 -0.000357    0.09    107.59   
    20. A(C   1,C   0,H   8)          111.44  0.000501   -0.16    111.27   
    21. A(H   7,C   0,H   9)          108.25  0.000064   -0.02    108.23   
    22. A(C   2,C   1,O   6)          109.95  0.000362   -0.08    109.87   
    23. A(C   0,C   1,O   6)          116.30 -0.000382    0.02    116.32   
    24. A(C   0,C   1,C   2)          133.75  0.000020    0.06    133.81   
    25. A(C   1,C   2,C   4)          105.69 -0.000305    0.08    105.77   
    26. A(C   3,C   2,C   4)          126.30  0.000169   -0.03    126.27   
    27. A(C   1,C   2,C   3)          128.02  0.000136   -0.05    127.96   
    28. A(H  10,C   3,H  12)          107.80 -0.000023    0.00    107.81   
    29. A(H  11,C   3,H  12)          107.08 -0.000069    0.01    107.09   
    30. A(H  10,C   3,H  11)          107.80 -0.000027    0.00    107.80   
    31. A(C   2,C   3,H  11)          111.21  0.000037    0.01    111.23   
    32. A(C   2,C   3,H  10)          111.53  0.000038   -0.04    111.48   
    33. A(C   2,C   3,H  12)          111.21  0.000036    0.01    111.23   
    34. A(C   5,C   4,H  13)          126.36 -0.000364    0.12    126.47   
    35. A(C   2,C   4,H  13)          127.12  0.000350   -0.10    127.01   
    36. A(C   2,C   4,C   5)          106.52  0.000014   -0.01    106.51   
    37. A(O   6,C   5,H  14)          116.69  0.000751   -0.38    116.32   
    38. A(C   4,C   5,H  14)          133.11 -0.001002    0.41    133.52   
    39. A(C   4,C   5,O   6)          110.20  0.000251   -0.03    110.17   
    40. A(C   1,O   6,C   5)          107.65 -0.000321    0.04    107.68   
    41. D(O   6,C   1,C   0,H   7)    179.96 -0.000025    0.02    179.97   
    42. D(C   2,C   1,C   0,H   8)   -120.02  0.000091   -0.04   -120.05   
    43. D(C   2,C   1,C   0,H   7)     -0.06 -0.000000    0.02     -0.05   
    44. D(C   2,C   1,C   0,H   9)    119.90 -0.000135    0.07    119.97   
    45. D(O   6,C   1,C   0,H   8)     60.00  0.000066   -0.04     59.96   
    46. D(C   3,C   2,C   1,C   0)      0.01 -0.000014    0.00      0.02   
    47. D(C   3,C   2,C   1,O   6)    180.00  0.000010    0.00    180.00   
    48. D(C   4,C   2,C   1,O   6)     -0.00  0.000008   -0.00     -0.00   
    49. D(C   4,C   2,C   1,C   0)   -179.99 -0.000016   -0.00   -179.99   
    50. D(H  12,C   3,C   2,C   1)    120.39  0.000023   -0.02    120.37   
    51. D(H  11,C   3,C   2,C   4)     59.63 -0.000013    0.02     59.65   
    52. D(H  11,C   3,C   2,C   1)   -120.36 -0.000015    0.01   -120.35   
    53. D(H  10,C   3,C   2,C   1)      0.01  0.000001   -0.00      0.01   
    54. D(H  10,C   3,C   2,C   4)   -179.99  0.000003    0.00   -179.99   
    55. D(C   5,C   4,C   2,C   1)     -0.00 -0.000006    0.00      0.00   
    56. D(H  13,C   4,C   2,C   3)      0.00 -0.000004   -0.00      0.00   
    57. D(H  13,C   4,C   2,C   1)    180.00 -0.000002    0.00    180.00   
    58. D(C   5,C   4,C   2,C   3)   -180.00 -0.000007   -0.00   -180.00   
    59. D(H  14,C   5,C   4,H  13)     -0.00 -0.000001    0.00     -0.00   
    60. D(H  14,C   5,C   4,C   2)    179.99  0.000003    0.00    180.00   
    61. D(O   6,C   5,C   4,H  13)   -180.00 -0.000003   -0.01   -180.00   
    62. D(O   6,C   5,C   4,C   2)      0.00  0.000001   -0.01     -0.00   
    63. D(C   1,O   6,C   5,H  14)   -180.00  0.000003   -0.00   -180.00   
    64. D(C   1,O   6,C   5,C   4)     -0.00  0.000004    0.00      0.00   
    65. D(C   5,O   6,C   1,C   2)      0.00 -0.000008   -0.00     -0.00   
    66. D(C   5,O   6,C   1,C   0)    179.99  0.000012   -0.00    179.99   
    ----------------------------------------------------------------------------

Geometry step timings:
Preparation and reading OPT file:      0.001 s (20.578 %)
Internal coordinates            :      0.000 s ( 0.853 %)
B/P matrices and projection     :      0.001 s (21.693 %)
Hessian update/contruction      :      0.000 s ( 9.222 %)
Making the step                 :      0.000 s (16.049 %)
Converting the step to Cartesian:      0.000 s ( 1.969 %)
Storing new data                :      0.000 s ( 0.985 %)
Checking convergence            :      0.000 s ( 0.394 %)
Final printing                  :      0.001 s (28.192 %)
Total time                      :      0.003 s

Time for energy+gradient        :     13.120 s
Time for complete geometry iter :     13.291 s

         *************************************************************
         *                GEOMETRY OPTIMIZATION CYCLE   6            *
         *************************************************************
---------------------------------
CARTESIAN COORDINATES (ANGSTROEM)
---------------------------------
  C      0.910974   -0.061037   -0.021397
  C      2.385487    0.133041   -0.024657
  C      3.198679    1.239398   -0.022284
  C      2.792905    2.681065   -0.014802
  C      4.550132    0.732873   -0.028466
  C      4.454217   -0.627605   -0.034148
  O      3.148072   -1.005423   -0.031880
  H      0.402443    0.910736   -0.015126
  H      0.584590   -0.626070    0.864850
  H      0.579428   -0.617380   -0.911221
  H      1.700272    2.791358   -0.010917
  H      3.181409    3.209093   -0.899284
  H      3.186952    3.201450    0.871762
  H      5.468331    1.316519   -0.028610
  H      5.187312   -1.429071   -0.039857

----------------------------
CARTESIAN COORDINATES (A.U.)
----------------------------
  NO LB      ZA    FRAG     MASS         X           Y           Z
   0 C     6.0000    0    12.011    1.721492   -0.115342   -0.040435
   1 C     6.0000    0    12.011    4.507917    0.251411   -0.046595
   2 C     6.0000    0    12.011    6.044628    2.342122   -0.042110
   3 C     6.0000    0    12.011    5.277825    5.066478   -0.027972
   4 C     6.0000    0    12.011    8.598503    1.384930   -0.053794
   5 C     6.0000    0    12.011    8.417251   -1.186002   -0.064531
   6 O     8.0000    0    15.999    5.948994   -1.899973   -0.060245
   7 H     1.0000    0     1.008    0.760508    1.721041   -0.028584
   8 H     1.0000    0     1.008    1.104715   -1.183102    1.634330
   9 H     1.0000    0     1.008    1.094960   -1.166678   -1.721958
  10 H     1.0000    0     1.008    3.213048    5.274902   -0.020631
  11 H     1.0000    0     1.008    6.011991    6.064307   -1.699400
  12 H     1.0000    0     1.008    6.022467    6.049863    1.647392
  13 H     1.0000    0     1.008   10.333647    2.487861   -0.054065
  14 H     1.0000    0     1.008    9.802599   -2.700553   -0.075319

--------------------------------
INTERNAL COORDINATES (ANGSTROEM)
--------------------------------
 C      0   0   0     0.000000000000     0.00000000     0.00000000
 C      1   0   0     1.487233493067     0.00000000     0.00000000
 C      2   1   0     1.373067114889   133.81429974     0.00000000
 C      3   2   1     1.497702744087   127.96354522     0.00000000
 C      3   2   1     1.443270374760   105.76996558   180.01394124
 C      5   3   2     1.363867163823   106.51403885     0.00000000
 O      6   5   3     1.359693525567   110.16519568     0.00000000
 H      1   2   3     1.096806408530   110.12530258   359.95487009
 H      1   2   3     1.100556168887   111.27156098   239.94620231
 H      1   2   3     1.100557348820   111.27661762   119.97102017
 H      4   3   2     1.098192209347   111.48460903     0.00000000
 H      4   3   2     1.100934866026   111.22630064   239.64980509
 H      4   3   2     1.100940390934   111.22549967   120.36572511
 H      5   3   2     1.087994118576   127.01189105   180.00334971
 H      6   5   3     1.086189617160   133.51886855   179.99663114

---------------------------
INTERNAL COORDINATES (A.U.)
---------------------------
 C      0   0   0     0.000000000000     0.00000000     0.00000000
 C      1   0   0     2.810463999092     0.00000000     0.00000000
 C      2   1   0     2.594720810633   133.81429974     0.00000000
 C      3   2   1     2.830248016346   127.96354522     0.00000000
 C      3   2   1     2.727385745498   105.76996558   180.01394124
 C      5   3   2     2.577335422673   106.51403885     0.00000000
 O      6   5   3     2.569448389387   110.16519568     0.00000000
 H      1   2   3     2.072663734052   110.12530258   359.95487009
 H      1   2   3     2.079749754194   111.27156098   239.94620231
 H      1   2   3     2.079751983944   111.27661762   119.97102017
 H      4   3   2     2.075282518072   111.48460903     0.00000000
 H      4   3   2     2.080465388074   111.22630064   239.64980509
 H      4   3   2     2.080475828638   111.22549967   120.36572511
 H      5   3   2     2.056010919425   127.01189105   180.00334971
 H      6   5   3     2.052600905941   133.51886855   179.99663114


           ************************************************************
           *        Program running with 8 parallel MPI-processes     *
           *              working on a common directory               *
           ************************************************************
------------------------------------------------------------------------------
                   ___                                                        
                  /   \      - P O W E R E D   B Y -                         
                 /     \                                                     
                 |  |  |   _    _      __       _____    __    __             
                 |  |  |  | |  | |    /  \     |  _  \  |  |  /  |          
                  \  \/   | |  | |   /    \    | | | |  |  | /  /          
                 / \  \   | |__| |  /  /\  \   | |_| |  |  |/  /          
                |  |  |   |  __  | /  /__\  \  |    /   |      \           
                |  |  |   | |  | | |   __   |  |    \   |  |\   \          
                \     /   | |  | | |  |  |  |  | |\  \  |  | \   \       
                 \___/    |_|  |_| |__|  |__|  |_| \__\ |__|  \__/        
                                                                              
                      - O R C A' S   B I G   F R I E N D -                    
                                      &                                       
                       - I N T E G R A L  F E E D E R -                       
                                                                              
 v1 FN, 2020, v2 2021, v3 2022-2024                                           
------------------------------------------------------------------------------


----------------------
SHARK INTEGRAL PACKAGE
----------------------

Number of atoms                             ...     15
Number of basis functions                   ...    138
Number of shells                            ...     66
Maximum angular momentum                    ...      2
Integral batch strategy                     ... SHARK/LIBINT Hybrid
RI-J (if used) integral strategy            ... SPLIT-RIJ (Revised 2003 algorithm where possible)
Printlevel                                  ...      1
Contraction scheme used                     ... SEGMENTED contraction
Prescreening option                         ... SCHWARTZ
   Thresh                                   ... 1.000e-12
   Tcut                                     ... 1.000e-14
   Tpresel                                  ... 1.000e-14 
Coulomb Range Separation                    ... NOT USED
Exchange Range Separation                   ... NOT USED
Multipole approximations                    ... NOT USED
Finite Nucleus Model                        ... NOT USED
CABS basis                                  ... NOT available
Auxiliary Coulomb fitting basis             ... AVAILABLE
   # of basis functions in Aux-J            ...    431
   # of shells in Aux-J                     ...    145
   Maximum angular momentum in Aux-J        ...      4
Auxiliary J/K fitting basis                 ... NOT available
Auxiliary Correlation fitting basis         ... AVAILABLE
   # of basis functions in Aux-C            ...    448
   # of shells in Aux-C                     ...    160
   Maximum angular momentum in Aux-C        ...      3
Auxiliary 'external' fitting basis          ... NOT available

Checking pre-screening integrals            ... done (  0.0 sec) Dimension = 66
Check shell pair data                       ... done (  0.0 sec)
Shell pair information
Shell pair cut-off parameter TPreSel        ...   1.0e-14
Total number of shell pairs                 ...      2211
Shell pairs after pre-screening             ...      2166
Total number of primitive shell pairs       ...      7865
Primitive shell pairs kept                  ...      5992
          la=0 lb=0:    686 shell pairs
          la=1 lb=0:    794 shell pairs
          la=1 lb=1:    246 shell pairs
          la=2 lb=0:    258 shell pairs
          la=2 lb=1:    154 shell pairs
          la=2 lb=2:     28 shell pairs

Calculating one electron integrals          ... done (  0.0 sec)
Calculating RI/J V-Matrix + Cholesky decomp.... done (  0.0 sec)
Calculating RI/C V-Matrix + Cholesky decomp.... done (  0.0 sec)
Calculating Nuclear repulsion               ... done (  0.0 sec) ENN=    291.419691085704 Eh

Diagonalization of the overlap matrix:
Smallest eigenvalue                        ... 5.814e-04
Time for diagonalization                   ...    0.002 sec
Threshold for overlap eigenvalues          ... 1.000e-07
Number of eigenvalues below threshold      ... 0
Time for construction of square roots      ...    0.001 sec
Total time needed                          ...    0.004 sec

-------------------
DFT GRID GENERATION
-------------------

General Integration Accuracy     IntAcc      ... 4.388
Radial Grid Type                 RadialGrid  ... OptM3 with GC (2021)
Angular Grid (max. ang.)         AngularGrid ... 4 (Lebedev-302)
Angular grid pruning method      GridPruning ... 4 (adaptive)
Weight generation scheme         WeightScheme... mBecke (2022)
Basis function cutoff            BFCut       ... 1.0000e-12
Integration weight cutoff        WCut        ... 1.0000e-14
Partially contracted basis set               ... off
Rotationally invariant grid construction     ... off
Angular grids for H and He will be reduced by one unit

Total number of grid points                  ...    67991
Total number of batches                      ...     1070
Average number of points per batch           ...       63
Average number of grid points per atom       ...     4533

--------------------
COSX GRID GENERATION
--------------------

GRIDX 1
-------
General Integration Accuracy     IntAcc      ... 3.816
Radial Grid Type                 RadialGrid  ... OptM3 with GC (2021)
Angular Grid (max. ang.)         AngularGrid ... 1 (Lebedev-50)
Angular grid pruning method      GridPruning ... 4 (adaptive)
Weight generation scheme         WeightScheme... mBecke (2022)
Basis function cutoff            BFCut       ... 1.0000e-12
Integration weight cutoff        WCut        ... 1.0000e-14
Partially contracted basis set               ... on
Rotationally invariant grid construction     ... off
Angular grids for H and He will be reduced by one unit

Total number of grid points                  ...     8725
Total number of batches                      ...       77
Average number of points per batch           ...      113
Average number of grid points per atom       ...      582
UseSFitting                                  ... on

GRIDX 2
-------
General Integration Accuracy     IntAcc      ... 4.020
Radial Grid Type                 RadialGrid  ... OptM3 with GC (2021)
Angular Grid (max. ang.)         AngularGrid ... 2 (Lebedev-110)
Angular grid pruning method      GridPruning ... 4 (adaptive)
Weight generation scheme         WeightScheme... mBecke (2022)
Basis function cutoff            BFCut       ... 1.0000e-12
Integration weight cutoff        WCut        ... 1.0000e-14
Partially contracted basis set               ... on
Rotationally invariant grid construction     ... off
Angular grids for H and He will be reduced by one unit

Total number of grid points                  ...    18769
Total number of batches                      ...      156
Average number of points per batch           ...      120
Average number of grid points per atom       ...     1251
UseSFitting                                  ... on

GRIDX 3
-------
General Integration Accuracy     IntAcc      ... 4.338
Radial Grid Type                 RadialGrid  ... OptM3 with GC (2021)
Angular Grid (max. ang.)         AngularGrid ... 3 (Lebedev-194)
Angular grid pruning method      GridPruning ... 4 (adaptive)
Weight generation scheme         WeightScheme... mBecke (2022)
Basis function cutoff            BFCut       ... 1.0000e-12
Integration weight cutoff        WCut        ... 1.0000e-14
Partially contracted basis set               ... on
Rotationally invariant grid construction     ... off
Angular grids for H and He will be reduced by one unit

Total number of grid points                  ...    41137
Total number of batches                      ...      329
Average number of points per batch           ...      125
Average number of grid points per atom       ...     2742
UseSFitting                                  ... on
Initializing property integral containers    ... done (  0.0 sec)

SHARK setup successfully completed in   0.6 seconds

Maximum memory used throughout the entire STARTUP-calculation: 18.8 MB


           ************************************************************
           *        Program running with 8 parallel MPI-processes     *
           *              working on a common directory               *
           ************************************************************
Occupation numbers will be reassigned to an Aufbau configuration
             **** ENERGY FILE WAS UPDATED (calc.en.tmp) ****
Finished Guess after   0.1 sec
Maximum memory used throughout the entire GUESS-calculation: 8.5 MB


           ************************************************************
           *        Program running with 8 parallel MPI-processes     *
           *              working on a common directory               *
           ************************************************************
--------------------
CPCM SOLVATION MODEL
--------------------
CPCM parameters:
  Epsilon                                         ...      16.7000
  Refrac                                          ...       1.2750
  Rsolv                                           ...       1.3000
  Surface type                                    ... GAUSSIAN VDW
  Discretization scheme                           ... Constant charge density
    Threshold for H atoms                         ...       5.0000 (charges/Ang^2)
    Threshold for non-H atoms                     ...       5.0000 (charges/Ang^2)
  Epsilon function type                           ...         CPCM
Solvent:                                          ... CUSTOM
Radii:
  Scheme                                          ... Element-dependent radii
  Radius for C  used is    3.8550 Bohr (=   2.0400 Ang.)
  Radius for O  used is    3.4469 Bohr (=   1.8240 Ang.)
  Radius for H  used is    2.4944 Bohr (=   1.3200 Ang.)
Calculating surface                               ...        done! (  0.0s)
Cavity surface points                             ...         1444
Cavity Volume                                     ...     893.9610
Cavity Surface-area                               ...     524.1718
Calculating surface distance matrix               ...        done! (  0.0s)
Performing Cholesky decomposition & store         ...        done! (  0.0s)
Overall time for CPCM initialization              ...                 0.1s

----------------------------------------D-I-I-S--------------------------------------------
Iteration    Energy (Eh)           Delta-E    RMSDP     MaxDP     DIISErr   Damp  Time(sec)
-------------------------------------------------------------------------------------------
               ***  Starting incremental Fock matrix formation  ***
                              *** Initializing SOSCF ***
---------------------------------------S-O-S-C-F--------------------------------------
Iteration    Energy (Eh)           Delta-E    RMSDP     MaxDP     MaxGrad    Time(sec)
--------------------------------------------------------------------------------------
    1    -307.7794181997846863     0.00e+00  5.63e-05  1.05e-03  9.11e-05     0.5
               *** Restarting incremental Fock matrix formation ***
    2    -307.7794246214268696    -6.42e-06  2.27e-05  3.66e-04  9.80e-05     0.5
    3    -307.7794254481995040    -8.27e-07  1.01e-05  1.44e-04  7.01e-05     0.4
    4    -307.7794255045361069    -5.63e-08  3.93e-06  6.84e-05  4.13e-05     0.4
    5    -307.7794255408357458    -3.63e-08  9.38e-07  2.58e-05  7.41e-06     0.4
    6    -307.7794255413490419    -5.13e-10  3.62e-07  1.00e-05  5.27e-06     0.4
                 **** Energy Check signals convergence ****

               *****************************************************
               *                     SUCCESS                       *
               *           SCF CONVERGED AFTER   6 CYCLES          *
               *****************************************************

Recomputing exchange energy using gridx3       ... done (    0.643 sec)
Old exchange energy                            :    -22.320497389 Eh
New exchange energy                            :    -22.320574734 Eh
Exchange energy change after final integration :     -0.000077345 Eh
Total energy after final integration           :   -307.779502886 Eh
             **** ENERGY FILE WAS UPDATED (calc.en.tmp) ****

----------------
TOTAL SCF ENERGY
----------------

Total Energy       :       -307.77950288604853 Eh           -8375.10606 eV

Components:
Nuclear Repulsion  :        291.41969108570424 Eh            7929.93294 eV
Electronic Energy  :       -599.19395232969805 Eh          -16304.89637 eV
One Electron Energy:       -993.68753966998406 Eh          -27039.61262 eV
Two Electron Energy:        394.49358734028601 Eh           10734.71625 eV
CPCM Dielectric    :         -0.00516429735524 Eh              -0.14053 eV

Virial components:
Potential Energy   :       -612.85979747412080 Eh          -16676.76292 eV
Kinetic Energy     :        305.08029458807232 Eh            8301.65686 eV
Virial Ratio       :          2.00884753406188

DFT components:
N(Alpha)           :       26.000027844274 electrons
N(Beta)            :       26.000027844274 electrons
N(Total)           :       52.000055688547 electrons
E(X)               :      -19.829758757998 Eh       
E(C)               :       -1.270215638134 Eh       
E(XC)              :      -21.099974396132 Eh       

CPCM Solvation Model Properties:
Surface-charge          :         -0.01893972967421
Corrected charge        :          0.00000000000000
Outlying charge corr.   :          0.00002676100365 Eh               0.00073 eV
Free-energy (cav+disp)  :  This term is not implemented in the current solvation scheme

---------------
SCF CONVERGENCE
---------------

  Last Energy change         ...    5.1330e-10  Tolerance :   1.0000e-09
  Last MAX-Density change    ...    9.9986e-06  Tolerance :   1.0000e-08
  Last RMS-Density change    ...    3.6155e-07  Tolerance :   1.0000e-09
  Last DIIS Error            ...    1.0128e-03  Tolerance :   1.0000e-08
  Last Orbital Gradient      ...    5.2722e-06  Tolerance :   2.0000e-06
  Last Orbital Rotation      ...    4.2781e-06  Tolerance :   2.0000e-06


Total SCF time: 0 days 0 hours 0 min 3 sec 
Finished LeanSCF after   3.6 sec

Maximum memory used throughout the entire LEANSCF-calculation: 15.5 MB


           ************************************************************
           *        Program running with 8 parallel MPI-processes     *
           *              working on a common directory               *
           ************************************************************

------------------------------------------------------------------------------
                                ORCA  MP2 
------------------------------------------------------------------------------

Freezing NCore=14 chemical core electrons

----------------------
RI-MP2 ENERGY+GRADIENT
----------------------
Dimension of the orbital basis            ...  138
Dimension of the AuxC basis               ...  448
Memory devoted to MP2                     ... 8000 MB   
Data format for matrix containers         ... DOUBLE
Compression type for matrix containers    ... UNCOMPRESSED
Overall scaling of the MP2 energy         ...   2.700e-01

-----------------------
SHARK RI TRANSFORMATION
-----------------------

Number of basis functions                ...    138
Number of aux functions                  ...    448
Number of operators                      ...      1
Generation of IJK                        ... YES
Generation of IAK                        ... YES
Generation of ABK                        ... NO
Orbital Range Operator  0:    0-  25 to   26- 137

Aux basis identifier                     ...   AUXC
Contraction scheme used                  ... SEGMENTED
Do orthogonalization                     ... YES
All operator combinations                ... NO
Transpose (ia|K)                         ... NO
Integral generator used                  ... LIBINT
Starting integral generation + trafo... 
Half trafo (segmented) done. Total time =  0.0 sec. integrals=  0.0 sec trafo=  0.0 sec
Integral generation and half transformation done (  0.0 sec)

Reading or making V^(-1/2)          ... done (  0.0 sec)
Sorting IJK integrals               ... done (  0.0 sec)
Sorting IAK integrals               ... done (  0.0 sec)

SHARK RI integral transformation done. Total time =  0.1 sec.

Opening buffers                              ... done
Frozen core precalculation                   ... done

Starting loop over batches of integrals:

Operator 0  - window                       ... (  7- 25)x( 26-137)
Operator 0  - Memory available             ...  8000 MB
Operator 0  - Memory needed per MO         ...   0.4 MB
Operator 0  - Number of orbitals per batch ... 3
Operator 0  - Number of batches            ... 1

OPERATOR  0   PASS   0:  MOs     7 ...    9 +   10 ...   12 +   13 ...   15 +   16 ...   18
                            +   19 ...   21 +   22 ...   24 +   25 ...   25
  Reading integrals       ... ok
  Internal MO   9
Closing buffer GIPV ( 0.01 GB; CompressionRatio= 1.00)
Time spent in pair loops =     0.136 sec
Deleting buffers (Ka|jb) ...done

-----------------------------------------------
 RI-MP2 CORRELATION ENERGY:     -0.328427106 Eh
-----------------------------------------------


---------------------
MP2 DENSITY FORMATION
---------------------

Completing the external part of the density      ... done
Storing the unrelaxed density                    ... done

Re-sorting 3-index density container for op 0    ... done
Computing external part of the Lagrangian        ... done
Calculating the xc-kernel                        ... done
Calculating G(D)                                 ... done
Completing the Lagrangian                        ... done
Solving the Z-vector equations                   ... Using XC Grid                  ... (calc.grid_cpscf.tmp) 
Recalculating density on grid  ... (calc.grho_cpscf0.tmp) done
Calculating the xc-kernel      ... (calc.fxc_cpscf0.tmp) done

-------------------
SHARK CP-SCF DRIVER
-------------------

Dimension of the orbital basis          ...    138
Dimension of the CPSCF-problem          ...   2912
Number of operators                     ...      1
Max. number of iterations               ...    128
Convergence Tolerance                   ... 3.0e-05
Number of perturbations                 ...      1
Perturbation type                       ... REAL

----------------------------
POPLE LINEAR EQUATION SOLVER
----------------------------

  ITERATION   0:   ||err||_max =   4.0033e-02 (   0.3 sec)
  ITERATION   1:   ||err||_max =   1.1764e-02 (   0.3 sec)
  ITERATION   2:   ||err||_max =   5.0734e-03 (   0.3 sec)
  ITERATION   3:   ||err||_max =   1.3590e-03 (   0.3 sec)
  ITERATION   4:   ||err||_max =   4.6403e-04 (   0.3 sec)
  ITERATION   5:   ||err||_max =   9.8762e-05 (   0.3 sec)
  ITERATION   6:   ||err||_max =   2.7025e-05 (   0.3 sec)
done
Finalizing the relaxed density                   ... done
Transforming P to the AO basis                   ... done
Storing the relaxed density                      ... done

------------------------------------
ENERGY WEIGHTED DENSITY FINALIZATION
------------------------------------

Gathering the parts of the W-matrix              ... done
Forming the Z-density                            ... done
Transforming Z to the AO basis                   ... done
Calculating G(Z)                                 ... done
Finalizing the W-matrix                          ... done
Transforming W to the AO basis and storing       ... done

----------------------------------
MP2 DERIVATIVE INTEGRAL GENERATION
----------------------------------

Input SCF Electron Density              ... calc.scfp
Input Correlated Electron Density       ... calc.pmp2re
Input Energy Weighted Density           ... calc.wmp2.tmp

Nuclear repulsion gradient              ... done (  0.0 sec)
HCore & Overlap gradient  (SHARK)       ... done (  0.0 sec)
Two-electron RIJ gradient terms         ... done (  0.2 sec)

-----------------------------------------------------------
MP2 COSX Grid Generation
-----------------------------------------------------------

General Integration Accuracy     IntAcc      ... 4.871
Radial Grid Type                 RadialGrid  ... OptM3 with GC (2021)
Angular Grid (max. ang.)         AngularGrid ... 4 (Lebedev-302)
Angular grid pruning method      GridPruning ... 4 (adaptive)
Weight generation scheme         WeightScheme... mBecke (2022)
Basis function cutoff            BFCut       ... 1.0000e-12
Integration weight cutoff        WCut        ... 1.0000e-14
Partially contracted basis set               ... on
Rotationally invariant grid construction     ... off
Angular grids for H and He will be reduced by one unit

Total number of grid points                  ...    79303
Total number of batches                      ...      627
Average number of points per batch           ...      126
Average number of grid points per atom       ...     5287
UseSFitting                                  ... on
Two-electron COSX gradient terms        ... 
Integration Timings:
Total Time                  =     2.0 sec
Basis fcn evaluation        =     0.0 sec
Density evaluation          =     0.0 sec
A evaluation                =     1.8 sec
A derivative evaluation     =     0.0 sec
S-fit derivative evaluation =     0.0 sec
anal. over. der. evaluation =     0.0 sec
num. over. der. evaluation  =     0.1 sec
K(P) evaluation             =     0.0 sec
finalize                    =     0.0 sec

done (  2.4 sec)
CPCM gradient                           ... done (  0.2 sec)
DFT XC gradient                         ... Exchange-correlation gradient    ... done
done (  0.3 sec)
Empirical dispersion gradient           ... 
-------------------
DISPERSION GRADIENT
-------------------

   1   C   :   -0.000241668   -0.000112368    0.000000207
   2   C   :    0.000777701   -0.000181284   -0.000003106
   3   C   :    0.000236248   -0.000197406   -0.000001548
   4   C   :   -0.000002166    0.000229083    0.000001013
   5   C   :   -0.000173529   -0.000167824   -0.000000204
   6   C   :   -0.000475569    0.000268896    0.000002600
   7   O   :    0.000076939   -0.000038164   -0.000000384
   8   H   :   -0.000124261   -0.000022372    0.000000283
   9   H   :   -0.000101731   -0.000049864    0.000030316
  10   H   :   -0.000101932   -0.000049598   -0.000030195
  11   H   :   -0.000036545    0.000127134    0.000000675
  12   H   :   -0.000004992    0.000126007   -0.000036267
  13   H   :   -0.000004770    0.000125678    0.000037382
  14   H   :    0.000113660    0.000006077   -0.000000307
  15   H   :    0.000062614   -0.000063994   -0.000000465

Difference to translation invariance:
           :    0.0000000000    0.0000000000    0.0000000000

Difference to rotation invariance:
           :    0.0000000000    0.0000000000    0.0000000000

Norm of the Dispersion gradient    ...    0.0011560646
RMS gradient                       ...    0.0001723359
MAX gradient                       ...    0.0007777011
done (  0.0 sec)

-------
TIMINGS
-------

Total time                :    7.319 sec
Integral trafo            :    0.072 sec (  1.0%)
FC preparation            :    0.011 sec (  0.1%)
I/O of integrals          :    0.023 sec (  0.3%)
K(i,j) operators          :    0.019 sec (  0.3%)
T(i,j) pair energies      :    0.004 sec (  0.1%)
V**(-1/2)                 :    0.045 sec (  0.6%)
Gamma(ia|P)               :    0.018 sec (  0.2%)
Gamma-Trafo               :    0.010 sec (  0.1%)
D(internal)               :    0.020 sec (  0.3%)
W(virtual)                :    0.002 sec (  0.0%)
W(internal)               :    0.022 sec (  0.3%)
L(virtual)                :    0.031 sec (  0.4%)
L(internal)               :    0.004 sec (  0.0%)
XC kernel                 :    0.012 sec (  0.2%)
G(D)                      :    0.610 sec (  8.3%)
G(Z)                      :    0.599 sec (  8.2%)
Z-vector solution         :    2.388 sec ( 32.6%)
3-index derivative        :    0.083 sec (  1.1%)
2-index derivative        :    0.021 sec (  0.3%)
Fock matrix gradient      :    3.217 sec ( 43.9%)


---------------------------------------
MP2 TOTAL ENERGY:     -308.107929992 Eh
---------------------------------------

The final MP2 gradient
  0:   0.00009781  -0.00027250  -0.00001585
  1:   0.00028560   0.00099932   0.00001595
  2:  -0.00053104  -0.00020527  -0.00000541
  3:   0.00009684  -0.00027108  -0.00000231
  4:   0.00032171  -0.00016361   0.00000079
  5:  -0.00040672   0.00052765  -0.00000406
  6:   0.00018274  -0.00074781  -0.00000167
  7:  -0.00001008   0.00009072   0.00000350
  8:  -0.00008379  -0.00002088  -0.00000031
  9:  -0.00008683  -0.00002189   0.00000290
 10:  -0.00005717  -0.00002635   0.00000087
 11:   0.00001390   0.00006918  -0.00001994
 12:   0.00001364   0.00006913   0.00002160
 13:   0.00004489  -0.00016325   0.00000064
 14:   0.00008043   0.00006781  -0.00000086

-----------------------------------
NORM OF THE MP2 GRADIENT:  0.001678
-----------------------------------

Maximum memory used throughout the entire MP2-calculation: 30.1 MB


-------------------------------------------------------------------------------
                          DFT DISPERSION CORRECTION                            
                                                                               
                              DFTD3 V3.1  Rev 1                                
                          USING Becke-Johnson damping                          
-------------------------------------------------------------------------------
-------------------------   ----------------
Dispersion correction           -0.009590383
-------------------------   ----------------


-------------------------   --------------------
FINAL SINGLE POINT ENERGY      -308.117520374540
-------------------------   --------------------

------------------------------------------------------------------------------
                         ORCA GEOMETRY RELAXATION STEP
------------------------------------------------------------------------------

Reading the OPT-File                    .... done
Getting information on internals        .... done
Copying old internal coords+grads       .... done
Making the new internal coordinates     .... (2022 redundants) done
Validating the new internal coordinates .... (2022 redundants) done
Calculating the B-matrix                .... done
Calculating the G,G- and P matrices     .... done
Transforming gradient to internals      .... done
Projecting the internal gradient        .... done
Number of atoms                         ....  15
Number of internal coordinates          ....  66
Current Energy                          ....  -308.117520375 Eh
Current gradient norm                   ....     0.001678283 Eh/bohr
Maximum allowed component of the step   ....  0.300
Current trust radius                    ....  0.675
Updating the Hessian (BFGS)             .... done
Forming the augmented Hessian           .... done
Diagonalizing the augmented Hessian     .... done
Last element of RFO vector              ....  0.999993706
Lowest eigenvalues of augmented Hessian:
 -0.000003098  0.013073938  0.013115592  0.022210259  0.023077145
Length of the computed step             ....  0.003548067
The final length of the internal step   ....  0.003548067
Converting the step to Cartesian space:
 Initial RMS(Int)=    0.0004367369
Transforming coordinates:
 Iter   0:  RMS(Cart)=    0.0006654475 RMS(Int)=    0.7733984161
done
Storing new coordinates                 .... done
The predicted energy change is          ....    -0.000001549
Previously predicted energy change      ....    -0.000015532
Actually observed energy change         ....    -0.000017235
Ratio of predicted to observed change   ....     1.109657644
New trust radius                        ....     0.700000000

                                .--------------------.
          ----------------------|Geometry convergence|-------------------------
          Item                value                   Tolerance       Converged
          ---------------------------------------------------------------------
          Energy change      -0.0000172349            0.0000010000      NO
          RMS gradient        0.0001245397            0.0000300000      NO
          MAX gradient        0.0004399395            0.0001000000      NO
          RMS step            0.0004367369            0.0006000000      YES
          MAX step            0.0013657298            0.0010000000      NO
          ........................................................
          Max(Bonds)      0.0005      Max(Angles)    0.08
          Max(Dihed)        0.02      Max(Improp)    0.00
          ---------------------------------------------------------------------

The optimization has not yet converged - more geometry cycles are needed


    ---------------------------------------------------------------------------
                         Redundant Internal Coordinates
                            (Angstroem and degrees)

        Definition                    Value    dE/dq     Step     New-Value
    ----------------------------------------------------------------------------
     1. B(C   1,C   0)                1.4872  0.000102 -0.0001    1.4872   
     2. B(C   2,C   1)                1.3731 -0.000387  0.0004    1.3734   
     3. B(C   3,C   2)                1.4977 -0.000159  0.0002    1.4979   
     4. B(C   4,C   2)                1.4433  0.000170 -0.0005    1.4427   
     5. B(C   5,C   4)                1.3639 -0.000350  0.0004    1.3642   
     6. B(O   6,C   5)                1.3597 -0.000079 -0.0001    1.3596   
     7. B(O   6,C   1)                1.3703  0.000440 -0.0005    1.3697   
     8. B(H   7,C   0)                1.0968  0.000090 -0.0001    1.0967   
     9. B(H   8,C   0)                1.1006  0.000032 -0.0000    1.1005   
    10. B(H   9,C   0)                1.1006  0.000031 -0.0000    1.1005   
    11. B(H  10,C   3)                1.0982  0.000050 -0.0001    1.0981   
    12. B(H  11,C   3)                1.1009  0.000058 -0.0001    1.1009   
    13. B(H  12,C   3)                1.1009  0.000059 -0.0001    1.1009   
    14. B(H  13,C   4)                1.0880 -0.000046  0.0000    1.0880   
    15. B(H  14,C   5)                1.0862  0.000003 -0.0000    1.0862   
    16. A(C   1,C   0,H   7)          110.13 -0.000106    0.06    110.19   
    17. A(C   1,C   0,H   9)          111.28  0.000115   -0.05    111.23   
    18. A(H   7,C   0,H   8)          108.23 -0.000021    0.01    108.23   
    19. A(H   8,C   0,H   9)          107.59 -0.000077    0.02    107.61   
    20. A(C   1,C   0,H   8)          111.27  0.000110   -0.05    111.23   
    21. A(H   7,C   0,H   9)          108.23 -0.000026    0.00    108.23   
    22. A(C   2,C   1,O   6)          109.87  0.000120   -0.03    109.84   
    23. A(C   0,C   1,O   6)          116.32 -0.000197    0.04    116.36   
    24. A(C   0,C   1,C   2)          133.81  0.000078   -0.01    133.80   
    25. A(C   1,C   2,C   4)          105.77  0.000001    0.01    105.78   
    26. A(C   3,C   2,C   4)          126.27 -0.000005   -0.01    126.26   
    27. A(C   1,C   2,C   3)          127.96  0.000004   -0.00    127.96   
    28. A(H  10,C   3,H  12)          107.81 -0.000005    0.00    107.81   
    29. A(H  11,C   3,H  12)          107.09 -0.000063    0.02    107.11   
    30. A(H  10,C   3,H  11)          107.80 -0.000004    0.00    107.81   
    31. A(C   2,C   3,H  11)          111.23  0.000063   -0.01    111.21   
    32. A(C   2,C   3,H  10)          111.48 -0.000058    0.01    111.49   
    33. A(C   2,C   3,H  12)          111.23  0.000063   -0.01    111.21   
    34. A(C   5,C   4,H  13)          126.47 -0.000127    0.04    126.51   
    35. A(C   2,C   4,H  13)          127.01  0.000207   -0.05    126.96   
    36. A(C   2,C   4,C   5)          106.51 -0.000080    0.01    106.53   
    37. A(O   6,C   5,H  14)          116.32 -0.000043   -0.03    116.28   
    38. A(C   4,C   5,H  14)          133.52 -0.000261    0.08    133.60   
    39. A(C   4,C   5,O   6)          110.17  0.000303   -0.05    110.12   
    40. A(C   1,O   6,C   5)          107.68 -0.000344    0.05    107.74   
    41. D(O   6,C   1,C   0,H   7)    179.97 -0.000007    0.00    179.97   
    42. D(C   2,C   1,C   0,H   8)   -120.05  0.000022   -0.01   -120.06   
    43. D(C   2,C   1,C   0,H   7)     -0.05 -0.000003    0.01     -0.04   
    44. D(C   2,C   1,C   0,H   9)    119.97 -0.000031    0.02    119.99   
    45. D(O   6,C   1,C   0,H   8)     59.96  0.000018   -0.01     59.95   
    46. D(C   3,C   2,C   1,C   0)      0.02 -0.000002   -0.00      0.01   
    47. D(C   3,C   2,C   1,O   6)   -180.00  0.000001    0.00   -180.00   
    48. D(C   4,C   2,C   1,O   6)     -0.00  0.000001    0.00      0.00   
    49. D(C   4,C   2,C   1,C   0)   -179.99 -0.000002   -0.00   -179.99   
    50. D(H  12,C   3,C   2,C   1)    120.37 -0.000003   -0.00    120.36   
    51. D(H  11,C   3,C   2,C   4)     59.65  0.000001    0.00     59.65   
    52. D(H  11,C   3,C   2,C   1)   -120.35  0.000001    0.00   -120.35   
    53. D(H  10,C   3,C   2,C   1)      0.01 -0.000000    0.00      0.01   
    54. D(H  10,C   3,C   2,C   4)   -179.99  0.000000   -0.00   -179.99   
    55. D(C   5,C   4,C   2,C   1)      0.00  0.000001   -0.01     -0.00   
    56. D(H  13,C   4,C   2,C   3)      0.00  0.000000   -0.00     -0.00   
    57. D(H  13,C   4,C   2,C   1)   -180.00  0.000001   -0.00   -180.00   
    58. D(C   5,C   4,C   2,C   3)   -180.00  0.000001   -0.00   -180.00   
    59. D(H  14,C   5,C   4,H  13)     -0.00  0.000001   -0.00     -0.00   
    60. D(H  14,C   5,C   4,C   2)    180.00  0.000000    0.00    180.00   
    61. D(O   6,C   5,C   4,H  13)    180.00 -0.000002    0.00    180.00   
    62. D(O   6,C   5,C   4,C   2)     -0.00 -0.000003    0.01      0.00   
    63. D(C   1,O   6,C   5,H  14)   -180.00  0.000001    0.00   -180.00   
    64. D(C   1,O   6,C   5,C   4)      0.00  0.000003   -0.00     -0.00   
    65. D(C   5,O   6,C   1,C   2)     -0.00 -0.000003    0.00      0.00   
    66. D(C   5,O   6,C   1,C   0)    179.99  0.000000    0.00    179.99   
    ----------------------------------------------------------------------------

Geometry step timings:
Preparation and reading OPT file:      0.001 s (22.729 %)
Internal coordinates            :      0.000 s ( 0.808 %)
B/P matrices and projection     :      0.001 s (20.369 %)
Hessian update/contruction      :      0.000 s ( 9.279 %)
Making the step                 :      0.000 s (15.228 %)
Converting the step to Cartesian:      0.000 s ( 1.778 %)
Storing new data                :      0.000 s ( 0.970 %)
Checking convergence            :      0.000 s ( 1.067 %)
Final printing                  :      0.001 s (27.708 %)
Total time                      :      0.003 s

Time for energy+gradient        :     12.288 s
Time for complete geometry iter :     12.473 s

         *************************************************************
         *                GEOMETRY OPTIMIZATION CYCLE   7            *
         *************************************************************
---------------------------------
CARTESIAN COORDINATES (ANGSTROEM)
---------------------------------
  C      0.910875   -0.060874   -0.021399
  C      2.385377    0.132703   -0.024702
  C      3.198905    1.239288   -0.022292
  C      2.793084    2.681175   -0.014778
  C      4.549897    0.733073   -0.028506
  C      4.454408   -0.627811   -0.034123
  O      3.148150   -1.004978   -0.031906
  H      0.401695    0.910415   -0.015193
  H      0.585190   -0.626035    0.864999
  H      0.580034   -0.617447   -0.911317
  H      1.700518    2.791606   -0.010898
  H      3.181657    3.208948   -0.899301
  H      3.187194    3.201264    0.871851
  H      5.467561    1.317643   -0.028669
  H      5.186660   -1.430021   -0.039803

----------------------------
CARTESIAN COORDINATES (A.U.)
----------------------------
  NO LB      ZA    FRAG     MASS         X           Y           Z
   0 C     6.0000    0    12.011    1.721305   -0.115035   -0.040438
   1 C     6.0000    0    12.011    4.507710    0.250773   -0.046680
   2 C     6.0000    0    12.011    6.045054    2.341914   -0.042126
   3 C     6.0000    0    12.011    5.278163    5.066687   -0.027926
   4 C     6.0000    0    12.011    8.598058    1.385307   -0.053868
   5 C     6.0000    0    12.011    8.417610   -1.186392   -0.064483
   6 O     8.0000    0    15.999    5.949142   -1.899133   -0.060293
   7 H     1.0000    0     1.008    0.759093    1.720435   -0.028711
   8 H     1.0000    0     1.008    1.105849   -1.183035    1.634611
   9 H     1.0000    0     1.008    1.096106   -1.166806   -1.722140
  10 H     1.0000    0     1.008    3.213513    5.275370   -0.020595
  11 H     1.0000    0     1.008    6.012460    6.064033   -1.699432
  12 H     1.0000    0     1.008    6.022923    6.049512    1.647559
  13 H     1.0000    0     1.008   10.332193    2.489984   -0.054177
  14 H     1.0000    0     1.008    9.801367   -2.702349   -0.075217

--------------------------------
INTERNAL COORDINATES (ANGSTROEM)
--------------------------------
 C      0   0   0     0.000000000000     0.00000000     0.00000000
 C      1   0   0     1.487157940487     0.00000000     0.00000000
 C      2   1   0     1.373448813201   133.80087472     0.00000000
 C      3   2   1     1.497927427920   127.95848060     0.00000000
 C      3   2   1     1.442730225261   105.78068457   180.01211122
 C      5   3   2     1.364242035724   106.52797403     0.00000000
 O      6   5   3     1.359620650592   110.11852565     0.00000000
 H      1   2   3     1.096679052038   110.18614314   359.96266974
 H      1   2   3     1.100536267377   111.22601785   239.93688724
 H      1   2   3     1.100538118853   111.22873283   119.99371380
 H      4   3   2     1.098139484980   111.49152538     0.00000000
 H      4   3   2     1.100869617307   111.21206434   239.65245422
 H      4   3   2     1.100874181582   111.21133536   120.36390940
 H      5   3   2     1.088039361524   126.96083369   180.00070188
 H      6   5   3     1.086170833001   133.59716881   179.99829350

---------------------------
INTERNAL COORDINATES (A.U.)
---------------------------
 C      0   0   0     0.000000000000     0.00000000     0.00000000
 C      1   0   0     2.810321225407     0.00000000     0.00000000
 C      2   1   0     2.595442115910   133.80087472     0.00000000
 C      3   2   1     2.830672607259   127.95848060     0.00000000
 C      3   2   1     2.726365010873   105.78068457   180.01211122
 C      5   3   2     2.578043827902   106.52797403     0.00000000
 O      6   5   3     2.569310675642   110.11852565     0.00000000
 H      1   2   3     2.072423065160   110.18614314   359.96266974
 H      1   2   3     2.079712145791   111.22601785   239.93688724
 H      1   2   3     2.079715644573   111.22873283   119.99371380
 H      4   3   2     2.075182883458   111.49152538     0.00000000
 H      4   3   2     2.080342085866   111.21206434   239.65245422
 H      4   3   2     2.080350711094   111.21133536   120.36390940
 H      5   3   2     2.056096416207   126.96083369   180.00070188
 H      6   5   3     2.052565409024   133.59716881   179.99829350


           ************************************************************
           *        Program running with 8 parallel MPI-processes     *
           *              working on a common directory               *
           ************************************************************
------------------------------------------------------------------------------
                   ___                                                        
                  /   \      - P O W E R E D   B Y -                         
                 /     \                                                     
                 |  |  |   _    _      __       _____    __    __             
                 |  |  |  | |  | |    /  \     |  _  \  |  |  /  |          
                  \  \/   | |  | |   /    \    | | | |  |  | /  /          
                 / \  \   | |__| |  /  /\  \   | |_| |  |  |/  /          
                |  |  |   |  __  | /  /__\  \  |    /   |      \           
                |  |  |   | |  | | |   __   |  |    \   |  |\   \          
                \     /   | |  | | |  |  |  |  | |\  \  |  | \   \       
                 \___/    |_|  |_| |__|  |__|  |_| \__\ |__|  \__/        
                                                                              
                      - O R C A' S   B I G   F R I E N D -                    
                                      &                                       
                       - I N T E G R A L  F E E D E R -                       
                                                                              
 v1 FN, 2020, v2 2021, v3 2022-2024                                           
------------------------------------------------------------------------------


----------------------
SHARK INTEGRAL PACKAGE
----------------------

Number of atoms                             ...     15
Number of basis functions                   ...    138
Number of shells                            ...     66
Maximum angular momentum                    ...      2
Integral batch strategy                     ... SHARK/LIBINT Hybrid
RI-J (if used) integral strategy            ... SPLIT-RIJ (Revised 2003 algorithm where possible)
Printlevel                                  ...      1
Contraction scheme used                     ... SEGMENTED contraction
Prescreening option                         ... SCHWARTZ
   Thresh                                   ... 1.000e-12
   Tcut                                     ... 1.000e-14
   Tpresel                                  ... 1.000e-14 
Coulomb Range Separation                    ... NOT USED
Exchange Range Separation                   ... NOT USED
Multipole approximations                    ... NOT USED
Finite Nucleus Model                        ... NOT USED
CABS basis                                  ... NOT available
Auxiliary Coulomb fitting basis             ... AVAILABLE
   # of basis functions in Aux-J            ...    431
   # of shells in Aux-J                     ...    145
   Maximum angular momentum in Aux-J        ...      4
Auxiliary J/K fitting basis                 ... NOT available
Auxiliary Correlation fitting basis         ... AVAILABLE
   # of basis functions in Aux-C            ...    448
   # of shells in Aux-C                     ...    160
   Maximum angular momentum in Aux-C        ...      3
Auxiliary 'external' fitting basis          ... NOT available

Checking pre-screening integrals            ... done (  0.0 sec) Dimension = 66
Check shell pair data                       ... done (  0.0 sec)
Shell pair information
Shell pair cut-off parameter TPreSel        ...   1.0e-14
Total number of shell pairs                 ...      2211
Shell pairs after pre-screening             ...      2166
Total number of primitive shell pairs       ...      7865
Primitive shell pairs kept                  ...      5993
          la=0 lb=0:    686 shell pairs
          la=1 lb=0:    794 shell pairs
          la=1 lb=1:    246 shell pairs
          la=2 lb=0:    258 shell pairs
          la=2 lb=1:    154 shell pairs
          la=2 lb=2:     28 shell pairs

Calculating one electron integrals          ... done (  0.0 sec)
Calculating RI/J V-Matrix + Cholesky decomp.... done (  0.0 sec)
Calculating RI/C V-Matrix + Cholesky decomp.... done (  0.0 sec)
Calculating Nuclear repulsion               ... done (  0.0 sec) ENN=    291.428264437069 Eh

Diagonalization of the overlap matrix:
Smallest eigenvalue                        ... 5.815e-04
Time for diagonalization                   ...    0.002 sec
Threshold for overlap eigenvalues          ... 1.000e-07
Number of eigenvalues below threshold      ... 0
Time for construction of square roots      ...    0.001 sec
Total time needed                          ...    0.004 sec

-------------------
DFT GRID GENERATION
-------------------

General Integration Accuracy     IntAcc      ... 4.388
Radial Grid Type                 RadialGrid  ... OptM3 with GC (2021)
Angular Grid (max. ang.)         AngularGrid ... 4 (Lebedev-302)
Angular grid pruning method      GridPruning ... 4 (adaptive)
Weight generation scheme         WeightScheme... mBecke (2022)
Basis function cutoff            BFCut       ... 1.0000e-12
Integration weight cutoff        WCut        ... 1.0000e-14
Partially contracted basis set               ... off
Rotationally invariant grid construction     ... off
Angular grids for H and He will be reduced by one unit

Total number of grid points                  ...    67991
Total number of batches                      ...     1071
Average number of points per batch           ...       63
Average number of grid points per atom       ...     4533

--------------------
COSX GRID GENERATION
--------------------

GRIDX 1
-------
General Integration Accuracy     IntAcc      ... 3.816
Radial Grid Type                 RadialGrid  ... OptM3 with GC (2021)
Angular Grid (max. ang.)         AngularGrid ... 1 (Lebedev-50)
Angular grid pruning method      GridPruning ... 4 (adaptive)
Weight generation scheme         WeightScheme... mBecke (2022)
Basis function cutoff            BFCut       ... 1.0000e-12
Integration weight cutoff        WCut        ... 1.0000e-14
Partially contracted basis set               ... on
Rotationally invariant grid construction     ... off
Angular grids for H and He will be reduced by one unit

Total number of grid points                  ...     8725
Total number of batches                      ...       77
Average number of points per batch           ...      113
Average number of grid points per atom       ...      582
UseSFitting                                  ... on

GRIDX 2
-------
General Integration Accuracy     IntAcc      ... 4.020
Radial Grid Type                 RadialGrid  ... OptM3 with GC (2021)
Angular Grid (max. ang.)         AngularGrid ... 2 (Lebedev-110)
Angular grid pruning method      GridPruning ... 4 (adaptive)
Weight generation scheme         WeightScheme... mBecke (2022)
Basis function cutoff            BFCut       ... 1.0000e-12
Integration weight cutoff        WCut        ... 1.0000e-14
Partially contracted basis set               ... on
Rotationally invariant grid construction     ... off
Angular grids for H and He will be reduced by one unit

Total number of grid points                  ...    18771
Total number of batches                      ...      156
Average number of points per batch           ...      120
Average number of grid points per atom       ...     1251
UseSFitting                                  ... on

GRIDX 3
-------
General Integration Accuracy     IntAcc      ... 4.338
Radial Grid Type                 RadialGrid  ... OptM3 with GC (2021)
Angular Grid (max. ang.)         AngularGrid ... 3 (Lebedev-194)
Angular grid pruning method      GridPruning ... 4 (adaptive)
Weight generation scheme         WeightScheme... mBecke (2022)
Basis function cutoff            BFCut       ... 1.0000e-12
Integration weight cutoff        WCut        ... 1.0000e-14
Partially contracted basis set               ... on
Rotationally invariant grid construction     ... off
Angular grids for H and He will be reduced by one unit

Total number of grid points                  ...    41140
Total number of batches                      ...      329
Average number of points per batch           ...      125
Average number of grid points per atom       ...     2743
UseSFitting                                  ... on
Initializing property integral containers    ... done (  0.0 sec)

SHARK setup successfully completed in   0.6 seconds

Maximum memory used throughout the entire STARTUP-calculation: 18.8 MB


           ************************************************************
           *        Program running with 8 parallel MPI-processes     *
           *              working on a common directory               *
           ************************************************************
Occupation numbers will be reassigned to an Aufbau configuration
             **** ENERGY FILE WAS UPDATED (calc.en.tmp) ****
Finished Guess after   0.1 sec
Maximum memory used throughout the entire GUESS-calculation: 8.5 MB


           ************************************************************
           *        Program running with 8 parallel MPI-processes     *
           *              working on a common directory               *
           ************************************************************
--------------------
CPCM SOLVATION MODEL
--------------------
CPCM parameters:
  Epsilon                                         ...      16.7000
  Refrac                                          ...       1.2750
  Rsolv                                           ...       1.3000
  Surface type                                    ... GAUSSIAN VDW
  Discretization scheme                           ... Constant charge density
    Threshold for H atoms                         ...       5.0000 (charges/Ang^2)
    Threshold for non-H atoms                     ...       5.0000 (charges/Ang^2)
  Epsilon function type                           ...         CPCM
Solvent:                                          ... CUSTOM
Radii:
  Scheme                                          ... Element-dependent radii
  Radius for C  used is    3.8550 Bohr (=   2.0400 Ang.)
  Radius for O  used is    3.4469 Bohr (=   1.8240 Ang.)
  Radius for H  used is    2.4944 Bohr (=   1.3200 Ang.)
Calculating surface                               ...        done! (  0.0s)
Cavity surface points                             ...         1446
Cavity Volume                                     ...     893.9838
Cavity Surface-area                               ...     524.1837
Calculating surface distance matrix               ...        done! (  0.0s)
Performing Cholesky decomposition & store         ...        done! (  0.1s)
Overall time for CPCM initialization              ...                 0.1s

----------------------------------------D-I-I-S--------------------------------------------
Iteration    Energy (Eh)           Delta-E    RMSDP     MaxDP     DIISErr   Damp  Time(sec)
-------------------------------------------------------------------------------------------
               ***  Starting incremental Fock matrix formation  ***
                              *** Initializing SOSCF ***
---------------------------------------S-O-S-C-F--------------------------------------
Iteration    Energy (Eh)           Delta-E    RMSDP     MaxDP     MaxGrad    Time(sec)
--------------------------------------------------------------------------------------
    1    -307.7794235662654501     0.00e+00  1.54e-05  2.15e-04  3.02e-05     0.5
               *** Restarting incremental Fock matrix formation ***
    2    -307.7794242473024724    -6.81e-07  7.02e-06  1.30e-04  5.95e-05     0.5
    3    -307.7794243563467944    -1.09e-07  4.62e-06  9.78e-05  2.58e-05     0.4
    4    -307.7794243637890759    -7.44e-09  1.74e-06  3.76e-05  2.31e-05     0.4
    5    -307.7794243731167398    -9.33e-09  4.02e-07  1.39e-05  2.69e-06     0.4
    6    -307.7794243738749174    -7.58e-10  1.68e-07  5.29e-06  2.57e-06     0.4
                 **** Energy Check signals convergence ****

               *****************************************************
               *                     SUCCESS                       *
               *           SCF CONVERGED AFTER   6 CYCLES          *
               *****************************************************

Recomputing exchange energy using gridx3       ... done (    0.664 sec)
Old exchange energy                            :    -22.320575235 Eh
New exchange energy                            :    -22.320652473 Eh
Exchange energy change after final integration :     -0.000077238 Eh
Total energy after final integration           :   -307.779501612 Eh
             **** ENERGY FILE WAS UPDATED (calc.en.tmp) ****

----------------
TOTAL SCF ENERGY
----------------

Total Energy       :       -307.77950161161442 Eh           -8375.10602 eV

Components:
Nuclear Repulsion  :        291.42826443706906 Eh            7930.16624 eV
Electronic Energy  :       -599.20252635674660 Eh          -16305.12968 eV
One Electron Energy:       -993.70428415481524 Eh          -27040.06826 eV
Two Electron Energy:        394.50175779806864 Eh           10734.93858 eV
CPCM Dielectric    :         -0.00516245419741 Eh              -0.14048 eV

Virial components:
Potential Energy   :       -612.86009204427046 Eh          -16676.77094 eV
Kinetic Energy     :        305.08059043265604 Eh            8301.66491 eV
Virial Ratio       :          2.00884655157882

DFT components:
N(Alpha)           :       26.000027711586 electrons
N(Beta)            :       26.000027711586 electrons
N(Total)           :       52.000055423171 electrons
E(X)               :      -19.829825859437 Eh       
E(C)               :       -1.270222900439 Eh       
E(XC)              :      -21.100048759877 Eh       

CPCM Solvation Model Properties:
Surface-charge          :         -0.01893934504158
Corrected charge        :         -0.00000000000000
Outlying charge corr.   :          0.00002675997859 Eh               0.00073 eV
Free-energy (cav+disp)  :  This term is not implemented in the current solvation scheme

---------------
SCF CONVERGENCE
---------------

  Last Energy change         ...    7.5818e-10  Tolerance :   1.0000e-09
  Last MAX-Density change    ...    5.2908e-06  Tolerance :   1.0000e-08
  Last RMS-Density change    ...    1.6750e-07  Tolerance :   1.0000e-09
  Last DIIS Error            ...    2.0403e-04  Tolerance :   1.0000e-08
  Last Orbital Gradient      ...    2.5724e-06  Tolerance :   2.0000e-06
  Last Orbital Rotation      ...    4.3706e-06  Tolerance :   2.0000e-06


Total SCF time: 0 days 0 hours 0 min 3 sec 
Finished LeanSCF after   3.6 sec

Maximum memory used throughout the entire LEANSCF-calculation: 15.6 MB


           ************************************************************
           *        Program running with 8 parallel MPI-processes     *
           *              working on a common directory               *
           ************************************************************

------------------------------------------------------------------------------
                                ORCA  MP2 
------------------------------------------------------------------------------

Freezing NCore=14 chemical core electrons

----------------------
RI-MP2 ENERGY+GRADIENT
----------------------
Dimension of the orbital basis            ...  138
Dimension of the AuxC basis               ...  448
Memory devoted to MP2                     ... 8000 MB   
Data format for matrix containers         ... DOUBLE
Compression type for matrix containers    ... UNCOMPRESSED
Overall scaling of the MP2 energy         ...   2.700e-01

-----------------------
SHARK RI TRANSFORMATION
-----------------------

Number of basis functions                ...    138
Number of aux functions                  ...    448
Number of operators                      ...      1
Generation of IJK                        ... YES
Generation of IAK                        ... YES
Generation of ABK                        ... NO
Orbital Range Operator  0:    0-  25 to   26- 137

Aux basis identifier                     ...   AUXC
Contraction scheme used                  ... SEGMENTED
Do orthogonalization                     ... YES
All operator combinations                ... NO
Transpose (ia|K)                         ... NO
Integral generator used                  ... LIBINT
Starting integral generation + trafo... 
Half trafo (segmented) done. Total time =  0.0 sec. integrals=  0.0 sec trafo=  0.0 sec
Integral generation and half transformation done (  0.0 sec)

Reading or making V^(-1/2)          ... done (  0.0 sec)
Sorting IJK integrals               ... done (  0.0 sec)
Sorting IAK integrals               ... done (  0.0 sec)

SHARK RI integral transformation done. Total time =  0.1 sec.

Opening buffers                              ... done
Frozen core precalculation                   ... done

Starting loop over batches of integrals:

Operator 0  - window                       ... (  7- 25)x( 26-137)
Operator 0  - Memory available             ...  8000 MB
Operator 0  - Memory needed per MO         ...   0.4 MB
Operator 0  - Number of orbitals per batch ... 3
Operator 0  - Number of batches            ... 1

OPERATOR  0   PASS   0:  MOs     7 ...    9 +   10 ...   12 +   13 ...   15 +   16 ...   18
                            +   19 ...   21 +   22 ...   24 +   25 ...   25
  Reading integrals       ... ok
  Internal MO   9
Closing buffer GIPV ( 0.01 GB; CompressionRatio= 1.00)
Time spent in pair loops =     0.135 sec
Deleting buffers (Ka|jb) ...done

-----------------------------------------------
 RI-MP2 CORRELATION ENERGY:     -0.328429865 Eh
-----------------------------------------------


---------------------
MP2 DENSITY FORMATION
---------------------

Completing the external part of the density      ... done
Storing the unrelaxed density                    ... done

Re-sorting 3-index density container for op 0    ... done
Computing external part of the Lagrangian        ... done
Calculating the xc-kernel                        ... done
Calculating G(D)                                 ... done
Completing the Lagrangian                        ... done
Solving the Z-vector equations                   ... Using XC Grid                  ... (calc.grid_cpscf.tmp) 
Recalculating density on grid  ... (calc.grho_cpscf0.tmp) done
Calculating the xc-kernel      ... (calc.fxc_cpscf0.tmp) done

-------------------
SHARK CP-SCF DRIVER
-------------------

Dimension of the orbital basis          ...    138
Dimension of the CPSCF-problem          ...   2912
Number of operators                     ...      1
Max. number of iterations               ...    128
Convergence Tolerance                   ... 3.0e-05
Number of perturbations                 ...      1
Perturbation type                       ... REAL

----------------------------
POPLE LINEAR EQUATION SOLVER
----------------------------

  ITERATION   0:   ||err||_max =   4.0000e-02 (   0.3 sec)
  ITERATION   1:   ||err||_max =   1.1755e-02 (   0.3 sec)
  ITERATION   2:   ||err||_max =   5.0696e-03 (   0.3 sec)
  ITERATION   3:   ||err||_max =   1.3582e-03 (   0.3 sec)
  ITERATION   4:   ||err||_max =   4.6400e-04 (   0.3 sec)
  ITERATION   5:   ||err||_max =   9.8758e-05 (   0.3 sec)
  ITERATION   6:   ||err||_max =   2.7025e-05 (   0.3 sec)
done
Finalizing the relaxed density                   ... done
Transforming P to the AO basis                   ... done
Storing the relaxed density                      ... done

------------------------------------
ENERGY WEIGHTED DENSITY FINALIZATION
------------------------------------

Gathering the parts of the W-matrix              ... done
Forming the Z-density                            ... done
Transforming Z to the AO basis                   ... done
Calculating G(Z)                                 ... done
Finalizing the W-matrix                          ... done
Transforming W to the AO basis and storing       ... done

----------------------------------
MP2 DERIVATIVE INTEGRAL GENERATION
----------------------------------

Input SCF Electron Density              ... calc.scfp
Input Correlated Electron Density       ... calc.pmp2re
Input Energy Weighted Density           ... calc.wmp2.tmp

Nuclear repulsion gradient              ... done (  0.0 sec)
HCore & Overlap gradient  (SHARK)       ... done (  0.0 sec)
Two-electron RIJ gradient terms         ... done (  0.2 sec)

-----------------------------------------------------------
MP2 COSX Grid Generation
-----------------------------------------------------------

General Integration Accuracy     IntAcc      ... 4.871
Radial Grid Type                 RadialGrid  ... OptM3 with GC (2021)
Angular Grid (max. ang.)         AngularGrid ... 4 (Lebedev-302)
Angular grid pruning method      GridPruning ... 4 (adaptive)
Weight generation scheme         WeightScheme... mBecke (2022)
Basis function cutoff            BFCut       ... 1.0000e-12
Integration weight cutoff        WCut        ... 1.0000e-14
Partially contracted basis set               ... on
Rotationally invariant grid construction     ... off
Angular grids for H and He will be reduced by one unit

Total number of grid points                  ...    79303
Total number of batches                      ...      627
Average number of points per batch           ...      126
Average number of grid points per atom       ...     5287
UseSFitting                                  ... on
Two-electron COSX gradient terms        ... 
Integration Timings:
Total Time                  =     2.0 sec
Basis fcn evaluation        =     0.0 sec
Density evaluation          =     0.0 sec
A evaluation                =     1.7 sec
A derivative evaluation     =     0.0 sec
S-fit derivative evaluation =     0.0 sec
anal. over. der. evaluation =     0.0 sec
num. over. der. evaluation  =     0.1 sec
K(P) evaluation             =     0.0 sec
finalize                    =     0.0 sec

done (  2.4 sec)
CPCM gradient                           ... done (  0.3 sec)
DFT XC gradient                         ... Exchange-correlation gradient    ... done
done (  0.3 sec)
Empirical dispersion gradient           ... 
-------------------
DISPERSION GRADIENT
-------------------

   1   C   :   -0.000241727   -0.000112397    0.000000206
   2   C   :    0.000776190   -0.000180821   -0.000003085
   3   C   :    0.000236105   -0.000197380   -0.000001545
   4   C   :   -0.000002032    0.000229175    0.000001016
   5   C   :   -0.000173372   -0.000167871   -0.000000210
   6   C   :   -0.000474275    0.000268211    0.000002573
   7   O   :    0.000077118   -0.000038005   -0.000000386
   8   H   :   -0.000124339   -0.000022363    0.000000280
   9   H   :   -0.000101719   -0.000049864    0.000030316
  10   H   :   -0.000101916   -0.000049597   -0.000030191
  11   H   :   -0.000036558    0.000127181    0.000000677
  12   H   :   -0.000004980    0.000125999   -0.000036270
  13   H   :   -0.000004758    0.000125670    0.000037391
  14   H   :    0.000113609    0.000006149   -0.000000310
  15   H   :    0.000062655   -0.000064085   -0.000000463

Difference to translation invariance:
           :   -0.0000000000    0.0000000000   -0.0000000000

Difference to rotation invariance:
           :   -0.0000000000   -0.0000000000    0.0000000000

Norm of the Dispersion gradient    ...    0.0011542858
RMS gradient                       ...    0.0001720708
MAX gradient                       ...    0.0007761899
done (  0.0 sec)

-------
TIMINGS
-------

Total time                :    7.275 sec
Integral trafo            :    0.072 sec (  1.0%)
FC preparation            :    0.011 sec (  0.2%)
I/O of integrals          :    0.023 sec (  0.3%)
K(i,j) operators          :    0.019 sec (  0.3%)
T(i,j) pair energies      :    0.004 sec (  0.1%)
V**(-1/2)                 :    0.045 sec (  0.6%)
Gamma(ia|P)               :    0.018 sec (  0.3%)
Gamma-Trafo               :    0.010 sec (  0.1%)
D(virtual)                :    0.001 sec (  0.0%)
D(internal)               :    0.020 sec (  0.3%)
W(virtual)                :    0.002 sec (  0.0%)
W(internal)               :    0.022 sec (  0.3%)
L(virtual)                :    0.032 sec (  0.4%)
L(internal)               :    0.004 sec (  0.1%)
XC kernel                 :    0.012 sec (  0.2%)
G(D)                      :    0.602 sec (  8.3%)
G(Z)                      :    0.602 sec (  8.3%)
Z-vector solution         :    2.383 sec ( 32.8%)
3-index derivative        :    0.084 sec (  1.1%)
2-index derivative        :    0.021 sec (  0.3%)
Fock matrix gradient      :    3.181 sec ( 43.7%)


---------------------------------------
MP2 TOTAL ENERGY:     -308.107931477 Eh
---------------------------------------

The final MP2 gradient
  0:   0.00001853  -0.00004049  -0.00000963
  1:   0.00002400   0.00035248   0.00000679
  2:  -0.00004068  -0.00021769   0.00000034
  3:   0.00004419  -0.00009664   0.00000069
  4:  -0.00000207   0.00010771  -0.00000564
  5:  -0.00028446   0.00015651   0.00000393
  6:   0.00025281  -0.00028488  -0.00000520
  7:  -0.00005209  -0.00000328   0.00000277
  8:  -0.00000652   0.00000164   0.00001903
  9:  -0.00000728   0.00000101  -0.00001792
 10:  -0.00002339  -0.00001575   0.00000045
 11:  -0.00000083   0.00002567  -0.00000243
 12:  -0.00000114   0.00002592   0.00000323
 13:   0.00002455  -0.00008607  -0.00000074
 14:   0.00001694   0.00000454   0.00000008

-----------------------------------
NORM OF THE MP2 GRADIENT:  0.000681
-----------------------------------

Maximum memory used throughout the entire MP2-calculation: 30.3 MB


-------------------------------------------------------------------------------
                          DFT DISPERSION CORRECTION                            
                                                                               
                              DFTD3 V3.1  Rev 1                                
                          USING Becke-Johnson damping                          
-------------------------------------------------------------------------------
-------------------------   ----------------
Dispersion correction           -0.009590684
-------------------------   ----------------


-------------------------   --------------------
FINAL SINGLE POINT ENERGY      -308.117522160597
-------------------------   --------------------

------------------------------------------------------------------------------
                         ORCA GEOMETRY RELAXATION STEP
------------------------------------------------------------------------------

Reading the OPT-File                    .... done
Getting information on internals        .... done
Copying old internal coords+grads       .... done
Making the new internal coordinates     .... (2022 redundants) done
Validating the new internal coordinates .... (2022 redundants) done
Calculating the B-matrix                .... done
Calculating the G,G- and P matrices     .... done
Transforming gradient to internals      .... done
Projecting the internal gradient        .... done
Number of atoms                         ....  15
Number of internal coordinates          ....  66
Current Energy                          ....  -308.117522161 Eh
Current gradient norm                   ....     0.000680743 Eh/bohr
Maximum allowed component of the step   ....  0.300
Current trust radius                    ....  0.700
Updating the Hessian (BFGS)             .... done
Forming the augmented Hessian           .... done
Diagonalizing the augmented Hessian     .... done
Last element of RFO vector              ....  0.999998960
Lowest eigenvalues of augmented Hessian:
 -0.000000553  0.013073939  0.013115109  0.022212461  0.023071082
Length of the computed step             ....  0.001442123
The final length of the internal step   ....  0.001442123
Converting the step to Cartesian space:
 Initial RMS(Int)=    0.0001775130
Transforming coordinates:
 Iter   0:  RMS(Cart)=    0.0002331489 RMS(Int)=    0.0001775056
done
Storing new coordinates                 .... done
The predicted energy change is          ....    -0.000000277
Previously predicted energy change      ....    -0.000001549
Actually observed energy change         ....    -0.000001786
Ratio of predicted to observed change   ....     1.152992474
New trust radius                        ....     0.700000000

                                .--------------------.
          ----------------------|Geometry convergence|-------------------------
          Item                value                   Tolerance       Converged
          ---------------------------------------------------------------------
          Energy change      -0.0000017861            0.0000010000      NO
          RMS gradient        0.0000538923            0.0000300000      NO
          MAX gradient        0.0002063313            0.0001000000      NO
          RMS step            0.0001775130            0.0006000000      YES
          MAX step            0.0005751209            0.0010000000      YES
          ........................................................
          Max(Bonds)      0.0003      Max(Angles)    0.03
          Max(Dihed)        0.01      Max(Improp)    0.00
          ---------------------------------------------------------------------

The optimization has not yet converged - more geometry cycles are needed


    ---------------------------------------------------------------------------
                         Redundant Internal Coordinates
                            (Angstroem and degrees)

        Definition                    Value    dE/dq     Step     New-Value
    ----------------------------------------------------------------------------
     1. B(C   1,C   0)                1.4872  0.000043 -0.0001    1.4871   
     2. B(C   2,C   1)                1.3734 -0.000141  0.0002    1.3736   
     3. B(C   3,C   2)                1.4979 -0.000051  0.0001    1.4980   
     4. B(C   4,C   2)                1.4427 -0.000087 -0.0000    1.4427   
     5. B(C   5,C   4)                1.3642 -0.000085  0.0001    1.3644   
     6. B(O   6,C   5)                1.3596 -0.000161  0.0001    1.3597   
     7. B(O   6,C   1)                1.3697  0.000206 -0.0003    1.3694   
     8. B(H   7,C   0)                1.0967  0.000027 -0.0001    1.0966   
     9. B(H   8,C   0)                1.1005  0.000013 -0.0000    1.1005   
    10. B(H   9,C   0)                1.1005  0.000012 -0.0000    1.1005   
    11. B(H  10,C   3)                1.0981  0.000017 -0.0000    1.0981   
    12. B(H  11,C   3)                1.1009  0.000018 -0.0000    1.1008   
    13. B(H  12,C   3)                1.1009  0.000018 -0.0000    1.1008   
    14. B(H  13,C   4)                1.0880 -0.000022  0.0000    1.0881   
    15. B(H  14,C   5)                1.0862  0.000007 -0.0000    1.0862   
    16. A(C   1,C   0,H   7)          110.19  0.000057   -0.00    110.18   
    17. A(C   1,C   0,H   9)          111.23 -0.000006   -0.01    111.22   
    18. A(H   7,C   0,H   8)          108.23 -0.000029    0.01    108.24   
    19. A(H   8,C   0,H   9)          107.61  0.000011    0.00    107.62   
    20. A(C   1,C   0,H   8)          111.23 -0.000009   -0.01    111.22   
    21. A(H   7,C   0,H   9)          108.23 -0.000027    0.01    108.24   
    22. A(C   2,C   1,O   6)          109.84 -0.000006   -0.00    109.83   
    23. A(C   0,C   1,O   6)          116.36 -0.000038    0.02    116.38   
    24. A(C   0,C   1,C   2)          133.80  0.000044   -0.01    133.79   
    25. A(C   1,C   2,C   4)          105.78  0.000049   -0.01    105.77   
    26. A(C   3,C   2,C   4)          126.26 -0.000032    0.00    126.26   
    27. A(C   1,C   2,C   3)          127.96 -0.000016    0.00    127.96   
    28. A(H  10,C   3,H  12)          107.81 -0.000004    0.00    107.81   
    29. A(H  11,C   3,H  12)          107.11 -0.000029    0.01    107.12   
    30. A(H  10,C   3,H  11)          107.81 -0.000003    0.00    107.81   
    31. A(C   2,C   3,H  11)          111.21  0.000030   -0.01    111.20   
    32. A(C   2,C   3,H  10)          111.49 -0.000027    0.01    111.50   
    33. A(C   2,C   3,H  12)          111.21  0.000031   -0.01    111.20   
    34. A(C   5,C   4,H  13)          126.51 -0.000062    0.02    126.53   
    35. A(C   2,C   4,H  13)          126.96  0.000115   -0.03    126.93   
    36. A(C   2,C   4,C   5)          106.53 -0.000053    0.01    106.54   
    37. A(O   6,C   5,H  14)          116.28 -0.000053    0.00    116.29   
    38. A(C   4,C   5,H  14)          133.60 -0.000086    0.02    133.62   
    39. A(C   4,C   5,O   6)          110.12  0.000139   -0.03    110.09   
    40. A(C   1,O   6,C   5)          107.74 -0.000129    0.03    107.76   
    41. D(O   6,C   1,C   0,H   7)    179.97 -0.000002    0.00    179.98   
    42. D(C   2,C   1,C   0,H   8)   -120.06  0.000002   -0.00   -120.06   
    43. D(C   2,C   1,C   0,H   7)     -0.04 -0.000002    0.00     -0.03   
    44. D(C   2,C   1,C   0,H   9)    119.99 -0.000002    0.01    120.00   
    45. D(O   6,C   1,C   0,H   8)     59.95  0.000002   -0.00     59.95   
    46. D(C   3,C   2,C   1,C   0)      0.01  0.000001   -0.00      0.01   
    47. D(C   3,C   2,C   1,O   6)   -180.00  0.000000   -0.00   -180.00   
    48. D(C   4,C   2,C   1,O   6)      0.00  0.000001   -0.00     -0.00   
    49. D(C   4,C   2,C   1,C   0)   -179.99  0.000002   -0.01   -179.99   
    50. D(H  12,C   3,C   2,C   1)    120.36 -0.000002   -0.00    120.36   
    51. D(H  11,C   3,C   2,C   4)     59.65  0.000001    0.00     59.66   
    52. D(H  11,C   3,C   2,C   1)   -120.35  0.000002   -0.00   -120.35   
    53. D(H  10,C   3,C   2,C   1)      0.01  0.000000   -0.00      0.01   
    54. D(H  10,C   3,C   2,C   4)   -179.99 -0.000001    0.00   -179.99   
    55. D(C   5,C   4,C   2,C   1)     -0.00 -0.000002    0.00      0.00   
    56. D(H  13,C   4,C   2,C   3)     -0.00  0.000001   -0.00     -0.00   
    57. D(H  13,C   4,C   2,C   1)   -180.00 -0.000000    0.00   -180.00   
    58. D(C   5,C   4,C   2,C   3)    180.00 -0.000001    0.00    180.00   
    59. D(H  14,C   5,C   4,H  13)     -0.00 -0.000000    0.00     -0.00   
    60. D(H  14,C   5,C   4,C   2)    180.00  0.000001   -0.00    180.00   
    61. D(O   6,C   5,C   4,H  13)    180.00  0.000001   -0.00    180.00   
    62. D(O   6,C   5,C   4,C   2)      0.00  0.000002   -0.01     -0.00   
    63. D(C   1,O   6,C   5,H  14)   -180.00 -0.000001    0.00   -180.00   
    64. D(C   1,O   6,C   5,C   4)     -0.00 -0.000002    0.00      0.00   
    65. D(C   5,O   6,C   1,C   2)      0.00  0.000000   -0.00     -0.00   
    66. D(C   5,O   6,C   1,C   0)    179.99 -0.000000    0.00    179.99   
    ----------------------------------------------------------------------------

Geometry step timings:
Preparation and reading OPT file:      0.001 s (22.439 %)
Internal coordinates            :      0.000 s ( 0.862 %)
B/P matrices and projection     :      0.001 s (20.747 %)
Hessian update/contruction      :      0.000 s ( 9.448 %)
Making the step                 :      0.000 s (15.736 %)
Converting the step to Cartesian:      0.000 s ( 2.011 %)
Storing new data                :      0.000 s ( 1.021 %)
Checking convergence            :      0.000 s ( 0.415 %)
Final printing                  :      0.001 s (27.258 %)
Total time                      :      0.003 s

Time for energy+gradient        :     12.269 s
Time for complete geometry iter :     12.454 s

         *************************************************************
         *                GEOMETRY OPTIMIZATION CYCLE   8            *
         *************************************************************
---------------------------------
CARTESIAN COORDINATES (ANGSTROEM)
---------------------------------
  C      0.910876   -0.060861   -0.021377
  C      2.385340    0.132504   -0.024727
  C      3.198912    1.239291   -0.022306
  C      2.793039    2.681270   -0.014794
  C      4.549844    0.733026   -0.028454
  C      4.454582   -0.628018   -0.034155
  O      3.148107   -1.004815   -0.031933
  H      0.401889    0.910470   -0.015202
  H      0.585258   -0.626018    0.865028
  H      0.580077   -0.617468   -0.911270
  H      1.700512    2.791806   -0.010946
  H      3.181693    3.208885   -0.899337
  H      3.187181    3.201185    0.871882
  H      5.467253    1.318066   -0.028578
  H      5.186641   -1.430377   -0.039868

----------------------------
CARTESIAN COORDINATES (A.U.)
----------------------------
  NO LB      ZA    FRAG     MASS         X           Y           Z
   0 C     6.0000    0    12.011    1.721306   -0.115011   -0.040396
   1 C     6.0000    0    12.011    4.507640    0.250396   -0.046727
   2 C     6.0000    0    12.011    6.045068    2.341921   -0.042153
   3 C     6.0000    0    12.011    5.278078    5.066866   -0.027957
   4 C     6.0000    0    12.011    8.597960    1.385218   -0.053770
   5 C     6.0000    0    12.011    8.417939   -1.186781   -0.064543
   6 O     8.0000    0    15.999    5.949061   -1.898825   -0.060344
   7 H     1.0000    0     1.008    0.759460    1.720540   -0.028728
   8 H     1.0000    0     1.008    1.105977   -1.183002    1.634666
   9 H     1.0000    0     1.008    1.096186   -1.166846   -1.722051
  10 H     1.0000    0     1.008    3.213503    5.275749   -0.020686
  11 H     1.0000    0     1.008    6.012529    6.063914   -1.699500
  12 H     1.0000    0     1.008    6.022899    6.049363    1.647619
  13 H     1.0000    0     1.008   10.331611    2.490783   -0.054005
  14 H     1.0000    0     1.008    9.801330   -2.703020   -0.075341

--------------------------------
INTERNAL COORDINATES (ANGSTROEM)
--------------------------------
 C      0   0   0     0.000000000000     0.00000000     0.00000000
 C      1   0   0     1.487093172916     0.00000000     0.00000000
 C      2   1   0     1.373639114784   133.78941467     0.00000000
 C      3   2   1     1.498029371114   127.96100531     0.00000000
 C      3   2   1     1.442692014037   105.77443251   180.00662936
 C      5   3   2     1.364384852712   106.54065555     0.00000000
 O      6   5   3     1.359726433434   110.09107795     0.00000000
 H      1   2   3     1.096626981473   110.18410025   359.96733738
 H      1   2   3     1.100519102012   111.22020674   239.93616537
 H      1   2   3     1.100522755724   111.22142809   120.00089940
 H      4   3   2     1.098110595274   111.49821597     0.00000000
 H      4   3   2     1.100838771549   111.20258385   239.65148674
 H      4   3   2     1.100842966772   111.20156670   120.36267122
 H      5   3   2     1.088076439931   126.92995954   180.00146174
 H      6   5   3     1.086150443244   133.61997173   179.99539358

---------------------------
INTERNAL COORDINATES (A.U.)
---------------------------
 C      0   0   0     0.000000000000     0.00000000     0.00000000
 C      1   0   0     2.810198832435     0.00000000     0.00000000
 C      2   1   0     2.595801733785   133.78941467     0.00000000
 C      3   2   1     2.830865251976   127.96100531     0.00000000
 C      3   2   1     2.726292802125   105.77443251   180.00662936
 C      5   3   2     2.578313712897   106.54065555     0.00000000
 O      6   5   3     2.569510576245   110.09107795     0.00000000
 H      1   2   3     2.072324666052   110.18410025   359.96733738
 H      1   2   3     2.079679707951   111.22020674   239.93616537
 H      1   2   3     2.079686612466   111.22142809   120.00089940
 H      4   3   2     2.075128289825   111.49821597     0.00000000
 H      4   3   2     2.080283795830   111.20258385   239.65148674
 H      4   3   2     2.080291723652   111.20156670   120.36267122
 H      5   3   2     2.056166484241   126.92995954   180.00146174
 H      6   5   3     2.052526877969   133.61997173   179.99539358


           ************************************************************
           *        Program running with 8 parallel MPI-processes     *
           *              working on a common directory               *
           ************************************************************
------------------------------------------------------------------------------
                   ___                                                        
                  /   \      - P O W E R E D   B Y -                         
                 /     \                                                     
                 |  |  |   _    _      __       _____    __    __             
                 |  |  |  | |  | |    /  \     |  _  \  |  |  /  |          
                  \  \/   | |  | |   /    \    | | | |  |  | /  /          
                 / \  \   | |__| |  /  /\  \   | |_| |  |  |/  /          
                |  |  |   |  __  | /  /__\  \  |    /   |      \           
                |  |  |   | |  | | |   __   |  |    \   |  |\   \          
                \     /   | |  | | |  |  |  |  | |\  \  |  | \   \       
                 \___/    |_|  |_| |__|  |__|  |_| \__\ |__|  \__/        
                                                                              
                      - O R C A' S   B I G   F R I E N D -                    
                                      &                                       
                       - I N T E G R A L  F E E D E R -                       
                                                                              
 v1 FN, 2020, v2 2021, v3 2022-2024                                           
------------------------------------------------------------------------------


----------------------
SHARK INTEGRAL PACKAGE
----------------------

Number of atoms                             ...     15
Number of basis functions                   ...    138
Number of shells                            ...     66
Maximum angular momentum                    ...      2
Integral batch strategy                     ... SHARK/LIBINT Hybrid
RI-J (if used) integral strategy            ... SPLIT-RIJ (Revised 2003 algorithm where possible)
Printlevel                                  ...      1
Contraction scheme used                     ... SEGMENTED contraction
Prescreening option                         ... SCHWARTZ
   Thresh                                   ... 1.000e-12
   Tcut                                     ... 1.000e-14
   Tpresel                                  ... 1.000e-14 
Coulomb Range Separation                    ... NOT USED
Exchange Range Separation                   ... NOT USED
Multipole approximations                    ... NOT USED
Finite Nucleus Model                        ... NOT USED
CABS basis                                  ... NOT available
Auxiliary Coulomb fitting basis             ... AVAILABLE
   # of basis functions in Aux-J            ...    431
   # of shells in Aux-J                     ...    145
   Maximum angular momentum in Aux-J        ...      4
Auxiliary J/K fitting basis                 ... NOT available
Auxiliary Correlation fitting basis         ... AVAILABLE
   # of basis functions in Aux-C            ...    448
   # of shells in Aux-C                     ...    160
   Maximum angular momentum in Aux-C        ...      3
Auxiliary 'external' fitting basis          ... NOT available

Checking pre-screening integrals            ... done (  0.0 sec) Dimension = 66
Check shell pair data                       ... done (  0.0 sec)
Shell pair information
Shell pair cut-off parameter TPreSel        ...   1.0e-14
Total number of shell pairs                 ...      2211
Shell pairs after pre-screening             ...      2166
Total number of primitive shell pairs       ...      7865
Primitive shell pairs kept                  ...      5993
          la=0 lb=0:    686 shell pairs
          la=1 lb=0:    794 shell pairs
          la=1 lb=1:    246 shell pairs
          la=2 lb=0:    258 shell pairs
          la=2 lb=1:    154 shell pairs
          la=2 lb=2:     28 shell pairs

Calculating one electron integrals          ... done (  0.0 sec)
Calculating RI/J V-Matrix + Cholesky decomp.... done (  0.0 sec)
Calculating RI/C V-Matrix + Cholesky decomp.... done (  0.0 sec)
Calculating Nuclear repulsion               ... done (  0.0 sec) ENN=    291.426422041106 Eh

Diagonalization of the overlap matrix:
Smallest eigenvalue                        ... 5.818e-04
Time for diagonalization                   ...    0.002 sec
Threshold for overlap eigenvalues          ... 1.000e-07
Number of eigenvalues below threshold      ... 0
Time for construction of square roots      ...    0.001 sec
Total time needed                          ...    0.004 sec

-------------------
DFT GRID GENERATION
-------------------

General Integration Accuracy     IntAcc      ... 4.388
Radial Grid Type                 RadialGrid  ... OptM3 with GC (2021)
Angular Grid (max. ang.)         AngularGrid ... 4 (Lebedev-302)
Angular grid pruning method      GridPruning ... 4 (adaptive)
Weight generation scheme         WeightScheme... mBecke (2022)
Basis function cutoff            BFCut       ... 1.0000e-12
Integration weight cutoff        WCut        ... 1.0000e-14
Partially contracted basis set               ... off
Rotationally invariant grid construction     ... off
Angular grids for H and He will be reduced by one unit

Total number of grid points                  ...    67991
Total number of batches                      ...     1071
Average number of points per batch           ...       63
Average number of grid points per atom       ...     4533

--------------------
COSX GRID GENERATION
--------------------

GRIDX 1
-------
General Integration Accuracy     IntAcc      ... 3.816
Radial Grid Type                 RadialGrid  ... OptM3 with GC (2021)
Angular Grid (max. ang.)         AngularGrid ... 1 (Lebedev-50)
Angular grid pruning method      GridPruning ... 4 (adaptive)
Weight generation scheme         WeightScheme... mBecke (2022)
Basis function cutoff            BFCut       ... 1.0000e-12
Integration weight cutoff        WCut        ... 1.0000e-14
Partially contracted basis set               ... on
Rotationally invariant grid construction     ... off
Angular grids for H and He will be reduced by one unit

Total number of grid points                  ...     8725
Total number of batches                      ...       77
Average number of points per batch           ...      113
Average number of grid points per atom       ...      582
UseSFitting                                  ... on

GRIDX 2
-------
General Integration Accuracy     IntAcc      ... 4.020
Radial Grid Type                 RadialGrid  ... OptM3 with GC (2021)
Angular Grid (max. ang.)         AngularGrid ... 2 (Lebedev-110)
Angular grid pruning method      GridPruning ... 4 (adaptive)
Weight generation scheme         WeightScheme... mBecke (2022)
Basis function cutoff            BFCut       ... 1.0000e-12
Integration weight cutoff        WCut        ... 1.0000e-14
Partially contracted basis set               ... on
Rotationally invariant grid construction     ... off
Angular grids for H and He will be reduced by one unit

Total number of grid points                  ...    18771
Total number of batches                      ...      156
Average number of points per batch           ...      120
Average number of grid points per atom       ...     1251
UseSFitting                                  ... on

GRIDX 3
-------
General Integration Accuracy     IntAcc      ... 4.338
Radial Grid Type                 RadialGrid  ... OptM3 with GC (2021)
Angular Grid (max. ang.)         AngularGrid ... 3 (Lebedev-194)
Angular grid pruning method      GridPruning ... 4 (adaptive)
Weight generation scheme         WeightScheme... mBecke (2022)
Basis function cutoff            BFCut       ... 1.0000e-12
Integration weight cutoff        WCut        ... 1.0000e-14
Partially contracted basis set               ... on
Rotationally invariant grid construction     ... off
Angular grids for H and He will be reduced by one unit

Total number of grid points                  ...    41139
Total number of batches                      ...      329
Average number of points per batch           ...      125
Average number of grid points per atom       ...     2743
UseSFitting                                  ... on
Initializing property integral containers    ... done (  0.0 sec)

SHARK setup successfully completed in   0.6 seconds

Maximum memory used throughout the entire STARTUP-calculation: 18.8 MB


           ************************************************************
           *        Program running with 8 parallel MPI-processes     *
           *              working on a common directory               *
           ************************************************************
Occupation numbers will be reassigned to an Aufbau configuration
             **** ENERGY FILE WAS UPDATED (calc.en.tmp) ****
Finished Guess after   0.1 sec
Maximum memory used throughout the entire GUESS-calculation: 8.5 MB


           ************************************************************
           *        Program running with 8 parallel MPI-processes     *
           *              working on a common directory               *
           ************************************************************
--------------------
CPCM SOLVATION MODEL
--------------------
CPCM parameters:
  Epsilon                                         ...      16.7000
  Refrac                                          ...       1.2750
  Rsolv                                           ...       1.3000
  Surface type                                    ... GAUSSIAN VDW
  Discretization scheme                           ... Constant charge density
    Threshold for H atoms                         ...       5.0000 (charges/Ang^2)
    Threshold for non-H atoms                     ...       5.0000 (charges/Ang^2)
  Epsilon function type                           ...         CPCM
Solvent:                                          ... CUSTOM
Radii:
  Scheme                                          ... Element-dependent radii
  Radius for C  used is    3.8550 Bohr (=   2.0400 Ang.)
  Radius for O  used is    3.4469 Bohr (=   1.8240 Ang.)
  Radius for H  used is    2.4944 Bohr (=   1.3200 Ang.)
Calculating surface                               ...        done! (  0.0s)
Cavity surface points                             ...         1446
Cavity Volume                                     ...     894.0035
Cavity Surface-area                               ...     524.1916
Calculating surface distance matrix               ...        done! (  0.0s)
Performing Cholesky decomposition & store         ...        done! (  0.1s)
Overall time for CPCM initialization              ...                 0.1s

----------------------------------------D-I-I-S--------------------------------------------
Iteration    Energy (Eh)           Delta-E    RMSDP     MaxDP     DIISErr   Damp  Time(sec)
-------------------------------------------------------------------------------------------
               ***  Starting incremental Fock matrix formation  ***
                              *** Initializing SOSCF ***
---------------------------------------S-O-S-C-F--------------------------------------
Iteration    Energy (Eh)           Delta-E    RMSDP     MaxDP     MaxGrad    Time(sec)
--------------------------------------------------------------------------------------
    1    -307.7794212143757591     0.00e+00  7.23e-06  1.06e-04  1.29e-05     0.5
               *** Restarting incremental Fock matrix formation ***
    2    -307.7794213535420909    -1.39e-07  3.32e-06  6.43e-05  2.80e-05     0.5
    3    -307.7794213755260557    -2.20e-08  2.15e-06  3.54e-05  1.15e-05     0.4
    4    -307.7794213760578828    -5.32e-10  7.49e-07  1.34e-05  7.28e-06     0.4
                 **** Energy Check signals convergence ****

               *****************************************************
               *                     SUCCESS                       *
               *           SCF CONVERGED AFTER   4 CYCLES          *
               *****************************************************

Recomputing exchange energy using gridx3       ... done (    0.645 sec)
Old exchange energy                            :    -22.320548836 Eh
New exchange energy                            :    -22.320626199 Eh
Exchange energy change after final integration :     -0.000077362 Eh
Total energy after final integration           :   -307.779498739 Eh
             **** ENERGY FILE WAS UPDATED (calc.en.tmp) ****

----------------
TOTAL SCF ENERGY
----------------

Total Energy       :       -307.77949873852020 Eh           -8375.10594 eV

Components:
Nuclear Repulsion  :        291.42642204110626 Eh            7930.11610 eV
Electronic Energy  :       -599.20068015488766 Eh          -16305.07944 eV
One Electron Energy:       -993.70072475398183 Eh          -27039.97141 eV
Two Electron Energy:        394.50004459909417 Eh           10734.89196 eV
CPCM Dielectric    :         -0.00516326227643 Eh              -0.14050 eV

Virial components:
Potential Energy   :       -612.85967404556322 Eh          -16676.75956 eV
Kinetic Energy     :        305.08017530704308 Eh            8301.65362 eV
Virial Ratio       :          2.00884791490880

DFT components:
N(Alpha)           :       26.000027725981 electrons
N(Beta)            :       26.000027725981 electrons
N(Total)           :       52.000055451962 electrons
E(X)               :      -19.829807365530 Eh       
E(C)               :       -1.270221266686 Eh       
E(XC)              :      -21.100028632216 Eh       

CPCM Solvation Model Properties:
Surface-charge          :         -0.01893878228555
Corrected charge        :         -0.00000000000000
Outlying charge corr.   :          0.00002675824544 Eh               0.00073 eV
Free-energy (cav+disp)  :  This term is not implemented in the current solvation scheme

---------------
SCF CONVERGENCE
---------------

  Last Energy change         ...    5.3183e-10  Tolerance :   1.0000e-09
  Last MAX-Density change    ...    1.3366e-05  Tolerance :   1.0000e-08
  Last RMS-Density change    ...    7.4854e-07  Tolerance :   1.0000e-09
  Last DIIS Error            ...    9.0796e-05  Tolerance :   1.0000e-08
  Last Orbital Gradient      ...    7.2844e-06  Tolerance :   2.0000e-06
  Last Orbital Rotation      ...    9.6633e-06  Tolerance :   2.0000e-06


Total SCF time: 0 days 0 hours 0 min 2 sec 
Finished LeanSCF after   2.8 sec

Maximum memory used throughout the entire LEANSCF-calculation: 15.7 MB


           ************************************************************
           *        Program running with 8 parallel MPI-processes     *
           *              working on a common directory               *
           ************************************************************

------------------------------------------------------------------------------
                                ORCA  MP2 
------------------------------------------------------------------------------

Freezing NCore=14 chemical core electrons

----------------------
RI-MP2 ENERGY+GRADIENT
----------------------
Dimension of the orbital basis            ...  138
Dimension of the AuxC basis               ...  448
Memory devoted to MP2                     ... 8000 MB   
Data format for matrix containers         ... DOUBLE
Compression type for matrix containers    ... UNCOMPRESSED
Overall scaling of the MP2 energy         ...   2.700e-01

-----------------------
SHARK RI TRANSFORMATION
-----------------------

Number of basis functions                ...    138
Number of aux functions                  ...    448
Number of operators                      ...      1
Generation of IJK                        ... YES
Generation of IAK                        ... YES
Generation of ABK                        ... NO
Orbital Range Operator  0:    0-  25 to   26- 137

Aux basis identifier                     ...   AUXC
Contraction scheme used                  ... SEGMENTED
Do orthogonalization                     ... YES
All operator combinations                ... NO
Transpose (ia|K)                         ... NO
Integral generator used                  ... LIBINT
Starting integral generation + trafo... 
Half trafo (segmented) done. Total time =  0.0 sec. integrals=  0.0 sec trafo=  0.0 sec
Integral generation and half transformation done (  0.0 sec)

Reading or making V^(-1/2)          ... done (  0.0 sec)
Sorting IJK integrals               ... done (  0.0 sec)
Sorting IAK integrals               ... done (  0.0 sec)

SHARK RI integral transformation done. Total time =  0.1 sec.

Opening buffers                              ... done
Frozen core precalculation                   ... done

Starting loop over batches of integrals:

Operator 0  - window                       ... (  7- 25)x( 26-137)
Operator 0  - Memory available             ...  8000 MB
Operator 0  - Memory needed per MO         ...   0.4 MB
Operator 0  - Number of orbitals per batch ... 3
Operator 0  - Number of batches            ... 1

OPERATOR  0   PASS   0:  MOs     7 ...    9 +   10 ...   12 +   13 ...   15 +   16 ...   18
                            +   19 ...   21 +   22 ...   24 +   25 ...   25
  Reading integrals       ... ok
  Internal MO   9
Closing buffer GIPV ( 0.01 GB; CompressionRatio= 1.00)
Time spent in pair loops =     0.135 sec
Deleting buffers (Ka|jb) ...done

-----------------------------------------------
 RI-MP2 CORRELATION ENERGY:     -0.328432772 Eh
-----------------------------------------------


---------------------
MP2 DENSITY FORMATION
---------------------

Completing the external part of the density      ... done
Storing the unrelaxed density                    ... done

Re-sorting 3-index density container for op 0    ... done
Computing external part of the Lagrangian        ... done
Calculating the xc-kernel                        ... done
Calculating G(D)                                 ... done
Completing the Lagrangian                        ... done
Solving the Z-vector equations                   ... Using XC Grid                  ... (calc.grid_cpscf.tmp) 
Recalculating density on grid  ... (calc.grho_cpscf0.tmp) done
Calculating the xc-kernel      ... (calc.fxc_cpscf0.tmp) done

-------------------
SHARK CP-SCF DRIVER
-------------------

Dimension of the orbital basis          ...    138
Dimension of the CPSCF-problem          ...   2912
Number of operators                     ...      1
Max. number of iterations               ...    128
Convergence Tolerance                   ... 3.0e-05
Number of perturbations                 ...      1
Perturbation type                       ... REAL

----------------------------
POPLE LINEAR EQUATION SOLVER
----------------------------

  ITERATION   0:   ||err||_max =   3.9991e-02 (   0.3 sec)
  ITERATION   1:   ||err||_max =   1.1753e-02 (   0.3 sec)
  ITERATION   2:   ||err||_max =   5.0689e-03 (   0.3 sec)
  ITERATION   3:   ||err||_max =   1.3583e-03 (   0.3 sec)
  ITERATION   4:   ||err||_max =   4.6409e-04 (   0.3 sec)
  ITERATION   5:   ||err||_max =   9.8759e-05 (   0.4 sec)
  ITERATION   6:   ||err||_max =   2.7017e-05 (   0.3 sec)
done
Finalizing the relaxed density                   ... done
Transforming P to the AO basis                   ... done
Storing the relaxed density                      ... done

------------------------------------
ENERGY WEIGHTED DENSITY FINALIZATION
------------------------------------

Gathering the parts of the W-matrix              ... done
Forming the Z-density                            ... done
Transforming Z to the AO basis                   ... done
Calculating G(Z)                                 ... done
Finalizing the W-matrix                          ... done
Transforming W to the AO basis and storing       ... done

----------------------------------
MP2 DERIVATIVE INTEGRAL GENERATION
----------------------------------

Input SCF Electron Density              ... calc.scfp
Input Correlated Electron Density       ... calc.pmp2re
Input Energy Weighted Density           ... calc.wmp2.tmp

Nuclear repulsion gradient              ... done (  0.0 sec)
HCore & Overlap gradient  (SHARK)       ... done (  0.0 sec)
Two-electron RIJ gradient terms         ... done (  0.2 sec)

-----------------------------------------------------------
MP2 COSX Grid Generation
-----------------------------------------------------------

General Integration Accuracy     IntAcc      ... 4.871
Radial Grid Type                 RadialGrid  ... OptM3 with GC (2021)
Angular Grid (max. ang.)         AngularGrid ... 4 (Lebedev-302)
Angular grid pruning method      GridPruning ... 4 (adaptive)
Weight generation scheme         WeightScheme... mBecke (2022)
Basis function cutoff            BFCut       ... 1.0000e-12
Integration weight cutoff        WCut        ... 1.0000e-14
Partially contracted basis set               ... on
Rotationally invariant grid construction     ... off
Angular grids for H and He will be reduced by one unit

Total number of grid points                  ...    79304
Total number of batches                      ...      627
Average number of points per batch           ...      126
Average number of grid points per atom       ...     5287
UseSFitting                                  ... on
Two-electron COSX gradient terms        ... 
Integration Timings:
Total Time                  =     2.1 sec
Basis fcn evaluation        =     0.0 sec
Density evaluation          =     0.0 sec
A evaluation                =     1.8 sec
A derivative evaluation     =     0.0 sec
S-fit derivative evaluation =     0.0 sec
anal. over. der. evaluation =     0.0 sec
num. over. der. evaluation  =     0.1 sec
K(P) evaluation             =     0.0 sec
finalize                    =     0.0 sec

done (  2.5 sec)
CPCM gradient                           ... done (  0.2 sec)
DFT XC gradient                         ... Exchange-correlation gradient    ... done
done (  0.3 sec)
Empirical dispersion gradient           ... 
-------------------
DISPERSION GRADIENT
-------------------

   1   C   :   -0.000241770   -0.000112421    0.000000208
   2   C   :    0.000774698   -0.000180452   -0.000003069
   3   C   :    0.000235611   -0.000196630   -0.000001543
   4   C   :   -0.000002014    0.000229286    0.000001014
   5   C   :   -0.000173117   -0.000167854   -0.000000220
   6   C   :   -0.000472647    0.000267038    0.000002564
   7   O   :    0.000077206   -0.000038059   -0.000000388
   8   H   :   -0.000124343   -0.000022357    0.000000280
   9   H   :   -0.000101717   -0.000049865    0.000030318
  10   H   :   -0.000101912   -0.000049597   -0.000030189
  11   H   :   -0.000036568    0.000127201    0.000000674
  12   H   :   -0.000004974    0.000126004   -0.000036276
  13   H   :   -0.000004753    0.000125675    0.000037397
  14   H   :    0.000113598    0.000006180   -0.000000305
  15   H   :    0.000062703   -0.000064148   -0.000000466

Difference to translation invariance:
           :    0.0000000000    0.0000000000    0.0000000000

Difference to rotation invariance:
           :    0.0000000000   -0.0000000000    0.0000000000

Norm of the Dispersion gradient    ...    0.0011520638
RMS gradient                       ...    0.0001717395
MAX gradient                       ...    0.0007746977
done (  0.0 sec)

-------
TIMINGS
-------

Total time                :    7.498 sec
Integral trafo            :    0.073 sec (  1.0%)
FC preparation            :    0.011 sec (  0.1%)
I/O of integrals          :    0.023 sec (  0.3%)
K(i,j) operators          :    0.019 sec (  0.3%)
T(i,j) pair energies      :    0.004 sec (  0.1%)
V**(-1/2)                 :    0.045 sec (  0.6%)
Gamma(ia|P)               :    0.018 sec (  0.2%)
Gamma-Trafo               :    0.010 sec (  0.1%)
D(virtual)                :    0.001 sec (  0.0%)
D(internal)               :    0.019 sec (  0.3%)
W(virtual)                :    0.002 sec (  0.0%)
W(internal)               :    0.022 sec (  0.3%)
L(virtual)                :    0.032 sec (  0.4%)
L(internal)               :    0.004 sec (  0.1%)
XC kernel                 :    0.012 sec (  0.2%)
G(D)                      :    0.613 sec (  8.2%)
G(Z)                      :    0.617 sec (  8.2%)
Z-vector solution         :    2.491 sec ( 33.2%)
3-index derivative        :    0.083 sec (  1.1%)
2-index derivative        :    0.021 sec (  0.3%)
Fock matrix gradient      :    3.272 sec ( 43.6%)


---------------------------------------
MP2 TOTAL ENERGY:     -308.107931510 Eh
---------------------------------------

The final MP2 gradient
  0:   0.00000562   0.00001184  -0.00000293
  1:  -0.00009544   0.00007027   0.00000346
  2:   0.00007275  -0.00011036  -0.00000593
  3:  -0.00000178  -0.00000933   0.00000040
  4:  -0.00005322   0.00012708   0.00000423
  5:  -0.00012387  -0.00004733  -0.00000518
  6:   0.00015619  -0.00005198   0.00000083
  7:  -0.00003103  -0.00002533   0.00000121
  8:   0.00001076   0.00000207   0.00001118
  9:   0.00001149   0.00000246  -0.00001180
 10:  -0.00000561  -0.00000511   0.00000036
 11:  -0.00000645   0.00000123   0.00000368
 12:  -0.00000651   0.00000080  -0.00000320
 13:   0.00001964  -0.00004145   0.00000035
 14:   0.00001058   0.00000508  -0.00000101

-----------------------------------
NORM OF THE MP2 GRADIENT:  0.000316
-----------------------------------

Maximum memory used throughout the entire MP2-calculation: 30.4 MB


-------------------------------------------------------------------------------
                          DFT DISPERSION CORRECTION                            
                                                                               
                              DFTD3 V3.1  Rev 1                                
                          USING Becke-Johnson damping                          
-------------------------------------------------------------------------------
-------------------------   ----------------
Dispersion correction           -0.009590947
-------------------------   ----------------


-------------------------   --------------------
FINAL SINGLE POINT ENERGY      -308.117522456827
-------------------------   --------------------

------------------------------------------------------------------------------
                         ORCA GEOMETRY RELAXATION STEP
------------------------------------------------------------------------------

Reading the OPT-File                    .... done
Getting information on internals        .... done
Copying old internal coords+grads       .... done
Making the new internal coordinates     .... (2022 redundants) done
Validating the new internal coordinates .... (2022 redundants) done
Calculating the B-matrix                .... done
Calculating the G,G- and P matrices     .... done
Transforming gradient to internals      .... done
Projecting the internal gradient        .... done
Number of atoms                         ....  15
Number of internal coordinates          ....  66
Current Energy                          ....  -308.117522457 Eh
Current gradient norm                   ....     0.000316359 Eh/bohr
Maximum allowed component of the step   ....  0.300
Current trust radius                    ....  0.700
Updating the Hessian (BFGS)             .... done
Forming the augmented Hessian           .... done
Diagonalizing the augmented Hessian     .... done
Last element of RFO vector              ....  0.999999728
Lowest eigenvalues of augmented Hessian:
 -0.000000123  0.013073928  0.013111649  0.022217806  0.023065269
Length of the computed step             ....  0.000737709
The final length of the internal step   ....  0.000737709
Converting the step to Cartesian space:
 Initial RMS(Int)=    0.0000908057
Transforming coordinates:
 Iter   0:  RMS(Cart)=    0.0001406445 RMS(Int)=    1.0937543795
done
Storing new coordinates                 .... done
The predicted energy change is          ....    -0.000000061
Previously predicted energy change      ....    -0.000000277
Actually observed energy change         ....    -0.000000296
Ratio of predicted to observed change   ....     1.071239543
New trust radius                        ....     0.700000000

                                .--------------------.
          ----------------------|Geometry convergence|-------------------------
          Item                value                   Tolerance       Converged
          ---------------------------------------------------------------------
          Energy change      -0.0000002962            0.0000010000      YES
          RMS gradient        0.0000238093            0.0000300000      YES
          MAX gradient        0.0000970856            0.0001000000      YES
          RMS step            0.0000908057            0.0006000000      YES
          MAX step            0.0003153471            0.0010000000      YES
          ........................................................
          Max(Bonds)      0.0001      Max(Angles)    0.02
          Max(Dihed)        0.00      Max(Improp)    0.00
          ---------------------------------------------------------------------

                    ***********************HURRAY********************
                    ***        THE OPTIMIZATION HAS CONVERGED     ***
                    *************************************************


    ---------------------------------------------------------------------------
                         Redundant Internal Coordinates

                          --- Optimized Parameters ---  
                            (Angstroem and degrees)

        Definition                    OldVal   dE/dq     Step     FinalVal
    ----------------------------------------------------------------------------
     1. B(C   1,C   0)                1.4871 -0.000005 -0.0000    1.4871   
     2. B(C   2,C   1)                1.3736 -0.000009  0.0000    1.3737   
     3. B(C   3,C   2)                1.4980  0.000006  0.0000    1.4980   
     4. B(C   4,C   2)                1.4427 -0.000063  0.0001    1.4427   
     5. B(C   5,C   4)                1.3644  0.000026  0.0000    1.3644   
     6. B(O   6,C   5)                1.3597 -0.000097  0.0001    1.3598   
     7. B(O   6,C   1)                1.3694  0.000083 -0.0001    1.3693   
     8. B(H   7,C   0)                1.0966 -0.000002 -0.0000    1.0966   
     9. B(H   8,C   0)                1.1005  0.000001 -0.0000    1.1005   
    10. B(H   9,C   0)                1.1005  0.000001 -0.0000    1.1005   
    11. B(H  10,C   3)                1.0981  0.000001 -0.0000    1.0981   
    12. B(H  11,C   3)                1.1008 -0.000001 -0.0000    1.1008   
    13. B(H  12,C   3)                1.1008 -0.000001 -0.0000    1.1008   
    14. B(H  13,C   4)                1.0881 -0.000002  0.0000    1.0881   
    15. B(H  14,C   5)                1.0862  0.000002 -0.0000    1.0861   
    16. A(C   1,C   0,H   7)          110.18  0.000055   -0.01    110.17   
    17. A(C   1,C   0,H   9)          111.22 -0.000025    0.00    111.23   
    18. A(H   7,C   0,H   8)          108.24 -0.000015    0.01    108.25   
    19. A(H   8,C   0,H   9)          107.62  0.000022   -0.00    107.61   
    20. A(C   1,C   0,H   8)          111.22 -0.000025    0.00    111.22   
    21. A(H   7,C   0,H   9)          108.24 -0.000012    0.00    108.25   
    22. A(C   2,C   1,O   6)          109.83 -0.000039    0.00    109.84   
    23. A(C   0,C   1,O   6)          116.38  0.000006    0.00    116.38   
    24. A(C   0,C   1,C   2)          133.79  0.000032   -0.01    133.78   
    25. A(C   1,C   2,C   4)          105.77  0.000033   -0.01    105.77   
    26. A(C   3,C   2,C   4)          126.26 -0.000016    0.00    126.27   
    27. A(C   1,C   2,C   3)          127.96 -0.000018    0.00    127.96   
    28. A(H  10,C   3,H  12)          107.81 -0.000003    0.00    107.81   
    29. A(H  11,C   3,H  12)          107.12 -0.000008    0.00    107.13   
    30. A(H  10,C   3,H  11)          107.81 -0.000003    0.00    107.81   
    31. A(C   2,C   3,H  11)          111.20  0.000007   -0.00    111.20   
    32. A(C   2,C   3,H  10)          111.50 -0.000001    0.00    111.50   
    33. A(C   2,C   3,H  12)          111.20  0.000007   -0.00    111.20   
    34. A(C   5,C   4,H  13)          126.53 -0.000039    0.01    126.54   
    35. A(C   2,C   4,H  13)          126.93  0.000056   -0.02    126.91   
    36. A(C   2,C   4,C   5)          106.54 -0.000018    0.01    106.55   
    37. A(O   6,C   5,H  14)          116.29 -0.000002   -0.00    116.29   
    38. A(C   4,C   5,H  14)          133.62 -0.000027    0.01    133.63   
    39. A(C   4,C   5,O   6)          110.09  0.000029   -0.01    110.08   
    40. A(C   1,O   6,C   5)          107.76 -0.000006    0.01    107.77   
    41. D(O   6,C   1,C   0,H   7)    179.98  0.000000    0.00    179.98   
    42. D(C   2,C   1,C   0,H   8)   -120.06 -0.000003    0.00   -120.06   
    43. D(C   2,C   1,C   0,H   7)     -0.03 -0.000001    0.00     -0.03   
    44. D(C   2,C   1,C   0,H   9)    120.00  0.000003    0.00    120.00   
    45. D(O   6,C   1,C   0,H   8)     59.95 -0.000001    0.00     59.95   
    46. D(C   3,C   2,C   1,C   0)      0.01  0.000001   -0.00      0.01   
    47. D(C   3,C   2,C   1,O   6)   -180.00 -0.000000    0.00   -180.00   
    48. D(C   4,C   2,C   1,O   6)     -0.00 -0.000001    0.00      0.00   
    49. D(C   4,C   2,C   1,C   0)   -179.99 -0.000000    0.00   -179.99   
    50. D(H  12,C   3,C   2,C   1)    120.36  0.000000    0.00    120.36   
    51. D(H  11,C   3,C   2,C   4)     59.66  0.000000   -0.00     59.65   
    52. D(H  11,C   3,C   2,C   1)   -120.35 -0.000001    0.00   -120.35   
    53. D(H  10,C   3,C   2,C   1)      0.01 -0.000000    0.00      0.01   
    54. D(H  10,C   3,C   2,C   4)   -179.99  0.000001   -0.00   -179.99   
    55. D(C   5,C   4,C   2,C   1)      0.00  0.000002   -0.00     -0.00   
    56. D(H  13,C   4,C   2,C   3)     -0.00  0.000000    0.00     -0.00   
    57. D(H  13,C   4,C   2,C   1)   -180.00  0.000001   -0.00   -180.00   
    58. D(C   5,C   4,C   2,C   3)    180.00  0.000001   -0.00    180.00   
    59. D(H  14,C   5,C   4,H  13)     -0.00  0.000001   -0.00     -0.00   
    60. D(H  14,C   5,C   4,C   2)    180.00 -0.000001    0.00    180.00   
    61. D(O   6,C   5,C   4,H  13)    180.00 -0.000001    0.00    180.00   
    62. D(O   6,C   5,C   4,C   2)     -0.00 -0.000002    0.00      0.00   
    63. D(C   1,O   6,C   5,H  14)   -180.00  0.000000    0.00   -180.00   
    64. D(C   1,O   6,C   5,C   4)      0.00  0.000001   -0.00     -0.00   
    65. D(C   5,O   6,C   1,C   2)     -0.00  0.000000   -0.00     -0.00   
    66. D(C   5,O   6,C   1,C   0)    179.99 -0.000001    0.00    179.99   
    ----------------------------------------------------------------------------

Geometry step timings:
Preparation and reading OPT file:      0.001 s (21.677 %)
Internal coordinates            :      0.000 s ( 0.861 %)
B/P matrices and projection     :      0.001 s (20.147 %)
Hessian update/contruction      :      0.000 s ( 9.659 %)
Making the step                 :      0.000 s (15.429 %)
Converting the step to Cartesian:      0.000 s ( 1.753 %)
Storing new data                :      0.000 s ( 0.988 %)
Checking convergence            :      0.000 s ( 0.414 %)
Final printing                  :      0.001 s (29.040 %)
Total time                      :      0.003 s
                 *******************************************************
                 *** FINAL ENERGY EVALUATION AT THE STATIONARY POINT ***
                 ***               (AFTER    8 CYCLES)               ***
                 *******************************************************
---------------------------------
CARTESIAN COORDINATES (ANGSTROEM)
---------------------------------
  C      0.910911   -0.060871   -0.021384
  C      2.385378    0.132422   -0.024745
  C      3.198890    1.239310   -0.022297
  C      2.792989    2.681293   -0.014775
  C      4.549854    0.732965   -0.028489
  C      4.454686   -0.628092   -0.034128
  O      3.148065   -1.004784   -0.031935
  H      0.402185    0.910590   -0.015244
  H      0.585195   -0.625988    0.865001
  H      0.580013   -0.617481   -0.911233
  H      1.700471    2.791836   -0.010928
  H      3.181657    3.208862   -0.899332
  H      3.187144    3.201148    0.871923
  H      5.467114    1.318261   -0.028645
  H      5.186652   -1.430526   -0.039828

----------------------------
CARTESIAN COORDINATES (A.U.)
----------------------------
  NO LB      ZA    FRAG     MASS         X           Y           Z
   0 C     6.0000    0    12.011    1.721373   -0.115029   -0.040411
   1 C     6.0000    0    12.011    4.507711    0.250241   -0.046761
   2 C     6.0000    0    12.011    6.045027    2.341956   -0.042135
   3 C     6.0000    0    12.011    5.277984    5.066909   -0.027921
   4 C     6.0000    0    12.011    8.597979    1.385103   -0.053837
   5 C     6.0000    0    12.011    8.418137   -1.186921   -0.064493
   6 O     8.0000    0    15.999    5.948980   -1.898766   -0.060349
   7 H     1.0000    0     1.008    0.760019    1.720766   -0.028806
   8 H     1.0000    0     1.008    1.105858   -1.182945    1.634616
   9 H     1.0000    0     1.008    1.096065   -1.166871   -1.721980
  10 H     1.0000    0     1.008    3.213425    5.275806   -0.020650
  11 H     1.0000    0     1.008    6.012460    6.063870   -1.699491
  12 H     1.0000    0     1.008    6.022829    6.049294    1.647696
  13 H     1.0000    0     1.008   10.331348    2.491152   -0.054132
  14 H     1.0000    0     1.008    9.801351   -2.703302   -0.075263

--------------------------------
INTERNAL COORDINATES (ANGSTROEM)
--------------------------------
 C      0   0   0     0.000000000000     0.00000000     0.00000000
 C      1   0   0     1.487086210225     0.00000000     0.00000000
 C      2   1   0     1.373684567961   133.78215536     0.00000000
 C      3   2   1     1.498040796834   127.96452209     0.00000000
 C      3   2   1     1.442749905495   105.76744295   180.00718434
 C      5   3   2     1.364391531463   106.54713876     0.00000000
 O      6   5   3     1.359838665076   110.08112026     0.00000000
 H      1   2   3     1.096620574476   110.17165492   359.97125743
 H      1   2   3     1.100512766711   111.22442404   239.93904598
 H      1   2   3     1.100517929009   111.22536553   120.00444913
 H      4   3   2     1.098102644054   111.49962466     0.00000000
 H      4   3   2     1.100832641087   111.19924373   239.65275805
 H      4   3   2     1.100837207669   111.19813080   120.36339042
 H      5   3   2     1.088088391526   126.91189955   179.99891037
 H      6   5   3     1.086142960802   133.63026822   179.99654412

---------------------------
INTERNAL COORDINATES (A.U.)
---------------------------
 C      0   0   0     0.000000000000     0.00000000     0.00000000
 C      1   0   0     2.810185674856     0.00000000     0.00000000
 C      2   1   0     2.595887627840   133.78215536     0.00000000
 C      3   2   1     2.830886843458   127.96452209     0.00000000
 C      3   2   1     2.726402201126   105.76744295   180.00718434
 C      5   3   2     2.578326333906   106.54713876     0.00000000
 O      6   5   3     2.569722663311   110.08112026     0.00000000
 H      1   2   3     2.072312558584   110.17165492   359.97125743
 H      1   2   3     2.079667735967   111.22442404   239.93904598
 H      1   2   3     2.079677491297   111.22536553   120.00444913
 H      4   3   2     2.075113264197   111.49962466     0.00000000
 H      4   3   2     2.080272210936   111.19924373   239.65275805
 H      4   3   2     2.080280840524   111.19813080   120.36339042
 H      5   3   2     2.056189069482   126.91189955   179.99891037
 H      6   5   3     2.052512738203   133.63026822   179.99654412

---------------------
BASIS SET INFORMATION
---------------------
There are 3 groups of distinct atoms

 Group   1 Type C   : 7s4p1d contracted to 3s2p1d pattern {511/31/1}
 Group   2 Type O   : 7s4p1d contracted to 3s2p1d pattern {511/31/1}
 Group   3 Type H   : 4s1p contracted to 2s1p pattern {31/1}

Atom   0C    basis set group =>   1
Atom   1C    basis set group =>   1
Atom   2C    basis set group =>   1
Atom   3C    basis set group =>   1
Atom   4C    basis set group =>   1
Atom   5C    basis set group =>   1
Atom   6O    basis set group =>   2
Atom   7H    basis set group =>   3
Atom   8H    basis set group =>   3
Atom   9H    basis set group =>   3
Atom  10H    basis set group =>   3
Atom  11H    basis set group =>   3
Atom  12H    basis set group =>   3
Atom  13H    basis set group =>   3
Atom  14H    basis set group =>   3
---------------------------------
AUXILIARY/J BASIS SET INFORMATION
---------------------------------
There are 3 groups of distinct atoms

 Group   1 Type C   : 12s5p4d2f1g contracted to 6s4p3d1f1g pattern {711111/2111/211/2/1}
 Group   2 Type O   : 12s5p4d2f1g contracted to 6s4p3d1f1g pattern {711111/2111/211/2/1}
 Group   3 Type H   : 5s2p1d contracted to 3s1p1d pattern {311/2/1}

Atom   0C    basis set group =>   1
Atom   1C    basis set group =>   1
Atom   2C    basis set group =>   1
Atom   3C    basis set group =>   1
Atom   4C    basis set group =>   1
Atom   5C    basis set group =>   1
Atom   6O    basis set group =>   2
Atom   7H    basis set group =>   3
Atom   8H    basis set group =>   3
Atom   9H    basis set group =>   3
Atom  10H    basis set group =>   3
Atom  11H    basis set group =>   3
Atom  12H    basis set group =>   3
Atom  13H    basis set group =>   3
Atom  14H    basis set group =>   3
---------------------------------
AUXILIARY/C BASIS SET INFORMATION
---------------------------------
There are 3 groups of distinct atoms

 Group   1 Type C   : 8s6p5d3f contracted to 6s5p4d1f pattern {311111/21111/2111/3}
 Group   2 Type O   : 8s6p5d3f contracted to 6s5p4d1f pattern {311111/21111/2111/3}
 Group   3 Type H   : 4s3p2d contracted to 3s2p1d pattern {211/21/2}

Atom   0C    basis set group =>   1
Atom   1C    basis set group =>   1
Atom   2C    basis set group =>   1
Atom   3C    basis set group =>   1
Atom   4C    basis set group =>   1
Atom   5C    basis set group =>   1
Atom   6O    basis set group =>   2
Atom   7H    basis set group =>   3
Atom   8H    basis set group =>   3
Atom   9H    basis set group =>   3
Atom  10H    basis set group =>   3
Atom  11H    basis set group =>   3
Atom  12H    basis set group =>   3
Atom  13H    basis set group =>   3
Atom  14H    basis set group =>   3


           ************************************************************
           *        Program running with 8 parallel MPI-processes     *
           *              working on a common directory               *
           ************************************************************
------------------------------------------------------------------------------
                             ORCA STARTUP CALCULATIONS
                           -- RI-GTO INTEGRALS CHOSEN --
------------------------------------------------------------------------------
------------------------------------------------------------------------------
                   ___                                                        
                  /   \      - P O W E R E D   B Y -                         
                 /     \                                                     
                 |  |  |   _    _      __       _____    __    __             
                 |  |  |  | |  | |    /  \     |  _  \  |  |  /  |          
                  \  \/   | |  | |   /    \    | | | |  |  | /  /          
                 / \  \   | |__| |  /  /\  \   | |_| |  |  |/  /          
                |  |  |   |  __  | /  /__\  \  |    /   |      \           
                |  |  |   | |  | | |   __   |  |    \   |  |\   \          
                \     /   | |  | | |  |  |  |  | |\  \  |  | \   \       
                 \___/    |_|  |_| |__|  |__|  |_| \__\ |__|  \__/        
                                                                              
                      - O R C A' S   B I G   F R I E N D -                    
                                      &                                       
                       - I N T E G R A L  F E E D E R -                       
                                                                              
 v1 FN, 2020, v2 2021, v3 2022-2024                                           
------------------------------------------------------------------------------


----------------------
SHARK INTEGRAL PACKAGE
----------------------

Number of atoms                             ...     15
Number of basis functions                   ...    138
Number of shells                            ...     66
Maximum angular momentum                    ...      2
Integral batch strategy                     ... SHARK/LIBINT Hybrid
RI-J (if used) integral strategy            ... SPLIT-RIJ (Revised 2003 algorithm where possible)
Printlevel                                  ...      1
Contraction scheme used                     ... SEGMENTED contraction
Prescreening option                         ... SCHWARTZ
   Thresh                                   ... 1.000e-12
   Tcut                                     ... 1.000e-14
   Tpresel                                  ... 1.000e-14 
Coulomb Range Separation                    ... NOT USED
Exchange Range Separation                   ... NOT USED
Multipole approximations                    ... NOT USED
Finite Nucleus Model                        ... NOT USED
CABS basis                                  ... NOT available
Auxiliary Coulomb fitting basis             ... AVAILABLE
   # of basis functions in Aux-J            ...    431
   # of shells in Aux-J                     ...    145
   Maximum angular momentum in Aux-J        ...      4
Auxiliary J/K fitting basis                 ... NOT available
Auxiliary Correlation fitting basis         ... AVAILABLE
   # of basis functions in Aux-C            ...    448
   # of shells in Aux-C                     ...    160
   Maximum angular momentum in Aux-C        ...      3
Auxiliary 'external' fitting basis          ... NOT available

Checking pre-screening integrals            ... done (  0.0 sec) Dimension = 66
Check shell pair data                       ... done (  0.0 sec)
Shell pair information
Shell pair cut-off parameter TPreSel        ...   1.0e-14
Total number of shell pairs                 ...      2211
Shell pairs after pre-screening             ...      2166
Total number of primitive shell pairs       ...      7865
Primitive shell pairs kept                  ...      5993
          la=0 lb=0:    686 shell pairs
          la=1 lb=0:    794 shell pairs
          la=1 lb=1:    246 shell pairs
          la=2 lb=0:    258 shell pairs
          la=2 lb=1:    154 shell pairs
          la=2 lb=2:     28 shell pairs

Calculating one electron integrals          ... done (  0.0 sec)
Calculating RI/J V-Matrix + Cholesky decomp.... done (  0.0 sec)
Calculating RI/C V-Matrix + Cholesky decomp.... done (  0.0 sec)
Calculating Nuclear repulsion               ... done (  0.0 sec) ENN=    291.425137218828 Eh

Diagonalization of the overlap matrix:
Smallest eigenvalue                        ... 5.819e-04
Time for diagonalization                   ...    0.002 sec
Threshold for overlap eigenvalues          ... 1.000e-07
Number of eigenvalues below threshold      ... 0
Time for construction of square roots      ...    0.001 sec
Total time needed                          ...    0.004 sec

-------------------
DFT GRID GENERATION
-------------------

General Integration Accuracy     IntAcc      ... 4.388
Radial Grid Type                 RadialGrid  ... OptM3 with GC (2021)
Angular Grid (max. ang.)         AngularGrid ... 4 (Lebedev-302)
Angular grid pruning method      GridPruning ... 4 (adaptive)
Weight generation scheme         WeightScheme... mBecke (2022)
Basis function cutoff            BFCut       ... 1.0000e-12
Integration weight cutoff        WCut        ... 1.0000e-14
Partially contracted basis set               ... off
Rotationally invariant grid construction     ... off
Angular grids for H and He will be reduced by one unit

Total number of grid points                  ...    67991
Total number of batches                      ...     1071
[truncated: 122,785 more chars]
