# Supplementary material for: Bro̷nsted Acid-Catalyzed Reduction of Furans
Source: J Am Chem Soc. 2025 Feb 19;147(9):7932–8. doi: 10.1021/jacs.4c18485 (PMC11887439; doi:10.1021/jacs.4c18485)
Supplement: Supplementary file 2 — ja4c18485_si_002.zip [file ja4c18485_si_002.zip › AllCoordinates/23-Dimethyl-Furan/SM/calc.xyz]

15
Coordinates from ORCA-job calc E -308.117522498691
  C           0.91091127036494     -0.06087060968585     -0.02138438308932
  C           2.38537797161737      0.13242204901328     -0.02474468551464
  C           3.19889040391424      1.23930994858042     -0.02229671819825
  C           2.79298907738371      2.68129253176091     -0.01477528847103
  C           4.54985446339356      0.73296515096149     -0.02848911069657
  C           4.45468615646517     -0.62809158816461     -0.03412802574287
  O           3.14806471799641     -1.00478350884936     -0.03193520560608
  H           0.40218486800462      0.91059036367955     -0.01524360672453
  H           0.58519472337593     -0.62598772361000      0.86500138409158
  H           0.58001268733470     -0.61748140878020     -0.91123282982068
  H           1.70047148271726      2.79183627323799     -0.01092776426911
  H           3.18165698652679      3.20886195246171     -0.89933182506225
  H           3.18714362032435      3.20114845350182      0.87192340595547
  H           5.46711396954595      1.31826107764610     -0.02864516277332
  H           5.18665158073496     -1.43052580035327     -0.03982750667839
