# Supplementary material for: Bro̷nsted Acid-Catalyzed Reduction of Furans
Source: J Am Chem Soc. 2025 Feb 19;147(9):7932–8. doi: 10.1021/jacs.4c18485 (PMC11887439; doi:10.1021/jacs.4c18485)
Supplement: Supplementary file 2 — ja4c18485_si_002.zip [file ja4c18485_si_002.zip › AllCoordinates/23-Dimethyl-Furan/SM/SP/calc.mpi8.out]

! Job execution by suborca V 10.00 !
Job started from head1.mpi-muelheim.mpg.de, running /hsnfs/software/orca/orca_stable_directory/orca_stable_20240817/orca on xe31th17.mpi-muelheim.mpg.de in /usr/scratch/frank/calc__9282470 (/bin/ksh)
Job execution start: Sat Aug 17 15:58:19 CEST 2024
Shared library path: /hsnfs/software/openmpi-4.1.0/lib:/hsnfs/software/orca/orca_stable_directory/orca_stable_20240817:/hsnfs/software/themis/llvm-14.0.1/lib::/hsnfs/software/cfour-2.1/lib:/hsnfs/software/orca/orca_stable:/usr/users/openmpi-2.0.4/lib:/opt/intel/lib/intel64:/opt/intel/mkl/lib/intel64
SLURM Job ID is: 9282470
SLURM_JOB_NODELIST: xe31th17
Maxcore enforced by SLURM: 9600 MB per core
Expanded nodelist (1 nodes):
xe31th17

                                 *****************
                                 * O   R   C   A *
                                 *****************

                                            #,                                       
                                            ###                                      
                                            ####                                     
                                            #####                                    
                                            ######                                   
                                           ########,                                 
                                     ,,################,,,,,                         
                               ,,#################################,,                 
                          ,,##########################################,,             
                       ,#########################################, ''#####,          
                    ,#############################################,,   '####,        
                  ,##################################################,,,,####,       
                ,###########''''           ''''###############################       
              ,#####''   ,,,,##########,,,,          '''####'''          '####       
            ,##' ,,,,###########################,,,                        '##       
           ' ,,###''''                  '''############,,,                           
         ,,##''                                '''############,,,,        ,,,,,,###''
      ,#''                                            '''#######################'''  
     '                                                          ''''####''''         
             ,#######,   #######,   ,#######,      ##                                
            ,#'     '#,  ##    ##  ,#'     '#,    #''#        ,####,   ,####,        
            ##       ##  ##   ,#'  ##            #'  '#       #'       #'  '#        
            ##       ##  #######   ##           ,######,      #####,   #    #        
            '#,     ,#'  ##    ##  '#,     ,#' ,#      #,     #,   #   #,  ,#        
             '#######'   ##     ##  '#######'  #'      '#     '####' # '####'        


                #########################################################
                #                        -***-                          #
                #          Department of theory and spectroscopy        #
                #                                                       #
                #                      Frank Neese                      #
                #                                                       #
                #     Directorship, Architecture, Infrastructure        #
                #                    SHARK, DRIVERS                     #
                #        Core code/Algorithms in most modules           #
                #                                                       #
                #        Max Planck Institute fuer Kohlenforschung      #
                #                Kaiser Wilhelm Platz 1                 #
                #                 D-45470 Muelheim/Ruhr                 #
                #                      Germany                          #
                #                                                       #
                #                  All rights reserved                  #
                #                        -***-                          #
                #########################################################


                         Program Version 6.0.x  -   STABLE   -
                                (GIT: $c601ac21$)
                ($2024-08-14 11:52:48 +0200 $)

                         (BUILD: $Sat 17 Aug 2024 01:11:30 AM CEST$)


 With contributions from (in alphabetic order):
   Daniel Aravena         : Magnetic Suceptibility
   Michael Atanasov       : Ab Initio Ligand Field Theory (pilot matlab implementation)
   Alexander A. Auer      : GIAO ZORA, VPT2 properties, NMR spectrum
   Ute Becker             : All parallelization in ORCA, NUMFREQ, NUMCALC
   Giovanni Bistoni       : ED, misc. LED, open-shell LED, HFLD
   Martin Brehm           : Molecular dynamics
   Dmytro Bykov           : pre 5.0 version of the SCF Hessian
   Marcos Casanova-Páez   : Triplet and SCS-CIS(D). UHF-(DLPNO)-IP/EA/STEOM-CCSD. UHF-CVS-IP/STEOM-CCSD
   Vijay G. Chilkuri      : MRCI spin determinant printing, contributions to CSF-ICE
   Pauline Colinet        : FMM embedding
   Dipayan Datta          : RHF DLPNO-CCSD density
   Achintya Kumar Dutta   : EOM-CC, STEOM-CC
   Nicolas Foglia         : Exact transition moments, OPA infrastructure, MCD improvements
   Dmitry Ganyushin       : Spin-Orbit,Spin-Spin,Magnetic field MRCI
   Miquel Garcia          : C-PCM and meta-GGA Hessian, CCSD/C-PCM, Gaussian charge scheme
   Tiago L. C. Gouveia    : GS-ROHF, GS-ROCIS
   Yang Guo               : DLPNO-NEVPT2, F12-NEVPT2, CIM, IAO-localization
   Andreas Hansen         : Spin unrestricted coupled pair/coupled cluster methods
   Ingolf Harden          : AUTO-CI MPn and infrastructure 
   Benjamin Helmich-Paris : MC-RPA, TRAH-(SCF,CASSCF), AVAS, COSX integrals, SCF dyn. polar.
   Lee Huntington         : MR-EOM, pCC
   Robert Izsak           : Overlap fitted RIJCOSX, COSX-SCS-MP3, EOM
   Riya Kayal             : Wick's Theorem for AUTO-CI, AUTO-CI UHF-CCSDT
   Emily Kempfer          : AUTO-CI, RHF CISDT and CCSDT
   Christian Kollmar      : KDIIS, OOCD, Brueckner-CCSD(T), CCSD density, CASPT2, CASPT2-K, improved NEVPT2
   Axel Koslowski         : Symmetry handling
   Simone Kossmann        : Meta GGA functionals, TD-DFT gradient, OOMP2, (MP2 Hessian; deprecated post 5.0)
   Lucas Lang             : DCDCAS
   Marvin Lechner         : AUTO-CI (C++ implementation), FIC-MRCC
   Spencer Leger          : CASSCF response
   Dagmar Lenk            : GEPOL surface, SMD, ORCA-2-JSON
   Dimitrios Liakos       : Extrapolation schemes; Compound Job, initial MDCI parallelization
   Dimitrios Manganas     : Further ROCIS development; embedding schemes. LFT, Crystal Embedding
   Dimitrios Pantazis     : SARC Basis sets
   Anastasios Papadopoulos: AUTO-CI, single reference methods and gradients
   Taras Petrenko         : pre 6.0 DFT Hessian and TD-DFT gradient, (ASA, deprecated), ECA, 1-Electron XAS/XES, NRVS
   Peter Pinski           : DLPNO-MP2, DLPNO-MP2 Gradient
   Christoph Reimann      : Effective Core Potentials
   Marius Retegan         : Local ZFS, SOC
   Christoph Riplinger    : Optimizer, TS searches, QM/MM, DLPNO-CCSD(T), (RO)-DLPNO pert. Triples
   Michael Roemelt        : Original ROCIS implementation
   Masaaki Saitow         : Open-shell DLPNO-CCSD energy and density
   Barbara Sandhoefer     : DKH picture change effects
   Kantharuban Sivalingam : CASSCF convergence/infrastructure, NEVPT2 and variants, FIC-MRCI
   Bernardo de Souza      : ESD, SOC TD-DFT
   Georgi Stoychev        : AutoAux, RI-MP2 NMR, DLPNO-MP2 response, X2C
   Van Anh Tran           : RI-MP2 g-tensors
   Willem Van den Heuvel  : Paramagnetic NMR
   Zikuan Wang            : NOTCH, Electric field optimization 
   Frank Wennmohs         : Technical directorship and infrastructure
   Hang Xu                : AUTO-CI-Response properties 


 We gratefully acknowledge several colleagues who have allowed us to
 interface, adapt or use parts of their codes:
   Stefan Grimme, W. Hujo, H. Kruse, P. Pracht,  : VdW corrections, initial TS optimization,
                  C. Bannwarth, S. Ehlert,         DFT functionals, gCP, sTDA/sTD-DF
                  L. Wittmann, M. Mueller
   Ed Valeev, F. Pavosevic, A. Kumar             : LibInt (2-el integral package), F12 methods
   Garnet Chan, S. Sharma, J. Yang, R. Olivares  : DMRG
   Ulf Ekstrom                                   : XCFun DFT Library
   Mihaly Kallay                                 : mrcc  (arbitrary order and MRCC methods)
   Frank Weinhold                                : gennbo (NPA and NBO analysis)
   Simon Mueller                                 : openCOSMO-RS
   Christopher J. Cramer and Donald G. Truhlar   : smd solvation model
   Lars Goerigk                                  : TD-DFT with DH, B97 family of functionals
   V. Asgeirsson, H. Jonsson                     : NEB implementation
   FAccTs GmbH                                   : IRC, NEB, NEB-TS, DLPNO-Multilevel, CI-OPT
                                                   MM, QMMM, 2- and 3-layer-ONIOM, Crystal-QMMM,
                                                   LR-CPCM, SF, NACMEs, symmetry and pop. for TD-DFT,
                                                   nearIR, NL-DFT gradient (VV10), updates on ESD,
                                                   ML-optimized integration grids, MBIS, APM,
                                                   GOAT, DOCKER, SOLVATOR, interface openCOSMO-RS
   S Lehtola, MJT Oliveira, MAL Marques          : LibXC Library
   Liviu Ungur et al                             : ANISO software


 Your calculation uses the libint2 library for the computation of 2-el integrals
 For citations please refer to: http://libint.valeyev.net

 Your ORCA version has been built with support for libXC version: 6.2.2
 For citations please refer to: https://libxc.gitlab.io

 This ORCA versions uses:
   CBLAS   interface :  Fast vector & matrix operations
   LAPACKE interface :  Fast linear algebra routines
   SCALAPACK package :  Parallel linear algebra routines
   Shared memory     :  Shared parallel matrices
   BLAS/LAPACK       :  OpenBLAS 0.3.26  USE64BITINT DYNAMIC_ARCH NO_AFFINITY Haswell SINGLE_THREADED
        Core in use  :  Haswell
   Copyright (c) 2011-2014, The OpenBLAS Project


NOTE: MaxCore=8000 MB was set to SCF,MP2,MDCI,CIPSI,MRCI and CIS
      => If you want to overwrite this, your respective input block should be placed after the MaxCore statement


***************************************
The coordinates will be read from file: calc.xyz
***************************************


================================================================================

----- Orbital basis set information -----
Your calculation utilizes the basis: def2-TZVPP
   F. Weigend and R. Ahlrichs, Phys. Chem. Chem. Phys. 7, 3297 (2005).

----- AuxC basis set information -----
Your calculation utilizes the auxiliary basis: def2-TZVPP/C
  H-La, Hf-Rn : A. Hellweg, C. Hattig, S. Hofener and W. Klopper, Theor. Chem. Acc. 117, 587 (2007).
        Ce-Lu : J. Chmela and M. E. Harding, Mol. Phys. (2018).

================================================================================
                                        WARNINGS
                       Please study these warnings very carefully!
================================================================================

WARNING: Old DensityContainer found on disk!
         Will remove this file - 
         If you want to keep old densities, please start your calculation with a different basename. 


WARNING: Post HF methods need fully converged wavefunctions
  ===> : Setting SCFConvForced true
         You can overwrite this default with %scf ConvForced false 


WARNING: MDCI localization with Augmented Hessian Foster-Boys
  ===> : Switching off randomization!

================================================================================
                                       INPUT FILE
================================================================================
NAME = calc.inp
|  1> ! DLPNO-CCSD(T) def2-TZVPP def2-TZVPP/C
|  2> 
|  3> %cpcm
|  4> epsilon 16.7                    # Dielectric constant
|  5> refrac 1.275
|  6> SURFACETYPE VDW_GAUSSIAN
|  7> end
|  8> 
|  9> 
| 10> %PAL NPROCS 8 END
| 11> 
| 12> %maxcore 8000
| 13> 
| 14> * xyzfile 0 1 calc.xyz 
| 15> 
| 16>                          ****END OF INPUT****
================================================================================

                       ****************************
                       * Single Point Calculation *
                       ****************************

---------------------------------
CARTESIAN COORDINATES (ANGSTROEM)
---------------------------------
  C      0.910911   -0.060871   -0.021384
  C      2.385378    0.132422   -0.024745
  C      3.198890    1.239310   -0.022297
  C      2.792989    2.681293   -0.014775
  C      4.549854    0.732965   -0.028489
  C      4.454686   -0.628092   -0.034128
  O      3.148065   -1.004784   -0.031935
  H      0.402185    0.910590   -0.015244
  H      0.585195   -0.625988    0.865001
  H      0.580013   -0.617481   -0.911233
  H      1.700471    2.791836   -0.010928
  H      3.181657    3.208862   -0.899332
  H      3.187144    3.201148    0.871923
  H      5.467114    1.318261   -0.028645
  H      5.186652   -1.430526   -0.039828

----------------------------
CARTESIAN COORDINATES (A.U.)
----------------------------
  NO LB      ZA    FRAG     MASS         X           Y           Z
   0 C     6.0000    0    12.011    1.721373   -0.115029   -0.040411
   1 C     6.0000    0    12.011    4.507711    0.250241   -0.046761
   2 C     6.0000    0    12.011    6.045027    2.341956   -0.042135
   3 C     6.0000    0    12.011    5.277984    5.066909   -0.027921
   4 C     6.0000    0    12.011    8.597979    1.385103   -0.053837
   5 C     6.0000    0    12.011    8.418137   -1.186921   -0.064493
   6 O     8.0000    0    15.999    5.948980   -1.898766   -0.060349
   7 H     1.0000    0     1.008    0.760019    1.720766   -0.028806
   8 H     1.0000    0     1.008    1.105858   -1.182945    1.634616
   9 H     1.0000    0     1.008    1.096065   -1.166871   -1.721980
  10 H     1.0000    0     1.008    3.213425    5.275806   -0.020650
  11 H     1.0000    0     1.008    6.012460    6.063870   -1.699491
  12 H     1.0000    0     1.008    6.022829    6.049294    1.647696
  13 H     1.0000    0     1.008   10.331348    2.491152   -0.054132
  14 H     1.0000    0     1.008    9.801351   -2.703302   -0.075263

--------------------------------
INTERNAL COORDINATES (ANGSTROEM)
--------------------------------
 C      0   0   0     0.000000000000     0.00000000     0.00000000
 C      1   0   0     1.487086210225     0.00000000     0.00000000
 C      2   1   0     1.373684567961   133.78215536     0.00000000
 C      3   2   1     1.498040796834   127.96452209     0.00000000
 C      3   2   1     1.442749905495   105.76744295   180.00718434
 C      5   3   2     1.364391531463   106.54713876     0.00000000
 O      6   5   3     1.359838665076   110.08112026     0.00000000
 H      1   2   3     1.096620574476   110.17165492   359.97125743
 H      1   2   3     1.100512766711   111.22442404   239.93904598
 H      1   2   3     1.100517929009   111.22536553   120.00444913
 H      4   3   2     1.098102644054   111.49962466     0.00000000
 H      4   3   2     1.100832641087   111.19924373   239.65275805
 H      4   3   2     1.100837207669   111.19813080   120.36339042
 H      5   3   2     1.088088391526   126.91189955   179.99891037
 H      6   5   3     1.086142960802   133.63026822   179.99654412

---------------------------
INTERNAL COORDINATES (A.U.)
---------------------------
 C      0   0   0     0.000000000000     0.00000000     0.00000000
 C      1   0   0     2.810185674856     0.00000000     0.00000000
 C      2   1   0     2.595887627840   133.78215536     0.00000000
 C      3   2   1     2.830886843458   127.96452209     0.00000000
 C      3   2   1     2.726402201126   105.76744295   180.00718434
 C      5   3   2     2.578326333906   106.54713876     0.00000000
 O      6   5   3     2.569722663311   110.08112026     0.00000000
 H      1   2   3     2.072312558584   110.17165492   359.97125743
 H      1   2   3     2.079667735967   111.22442404   239.93904598
 H      1   2   3     2.079677491297   111.22536553   120.00444913
 H      4   3   2     2.075113264197   111.49962466     0.00000000
 H      4   3   2     2.080272210936   111.19924373   239.65275805
 H      4   3   2     2.080280840524   111.19813080   120.36339042
 H      5   3   2     2.056189069482   126.91189955   179.99891037
 H      6   5   3     2.052512738203   133.63026822   179.99654412

---------------------
BASIS SET INFORMATION
---------------------
There are 3 groups of distinct atoms

 Group   1 Type C   : 11s6p2d1f contracted to 5s3p2d1f pattern {62111/411/11/1}
 Group   2 Type O   : 11s6p2d1f contracted to 5s3p2d1f pattern {62111/411/11/1}
 Group   3 Type H   : 5s2p1d contracted to 3s2p1d pattern {311/11/1}

Atom   0C    basis set group =>   1
Atom   1C    basis set group =>   1
Atom   2C    basis set group =>   1
Atom   3C    basis set group =>   1
Atom   4C    basis set group =>   1
Atom   5C    basis set group =>   1
Atom   6O    basis set group =>   2
Atom   7H    basis set group =>   3
Atom   8H    basis set group =>   3
Atom   9H    basis set group =>   3
Atom  10H    basis set group =>   3
Atom  11H    basis set group =>   3
Atom  12H    basis set group =>   3
Atom  13H    basis set group =>   3
Atom  14H    basis set group =>   3
---------------------------------
AUXILIARY/C BASIS SET INFORMATION
---------------------------------
There are 3 groups of distinct atoms

 Group   1 Type C   : 8s6p5d3f1g contracted to 8s6p4d3f1g pattern {11111111/111111/2111/111/1}
 Group   2 Type O   : 8s6p5d3f1g contracted to 8s6p4d3f1g pattern {11111111/111111/2111/111/1}
 Group   3 Type H   : 4s3p2d1f contracted to 4s3p2d1f pattern {1111/111/11/1}

Atom   0C    basis set group =>   1
Atom   1C    basis set group =>   1
Atom   2C    basis set group =>   1
Atom   3C    basis set group =>   1
Atom   4C    basis set group =>   1
Atom   5C    basis set group =>   1
Atom   6O    basis set group =>   2
Atom   7H    basis set group =>   3
Atom   8H    basis set group =>   3
Atom   9H    basis set group =>   3
Atom  10H    basis set group =>   3
Atom  11H    basis set group =>   3
Atom  12H    basis set group =>   3
Atom  13H    basis set group =>   3
Atom  14H    basis set group =>   3

Checking for AutoStart:
The File: calc.gbw exists
Trying to determine its content:
     ... Fine, the file contains calculation information
     ... Fine, the calculation information was read
     ... Fine, the file contains a basis set
     ... Fine, the basis set was read
     ... Fine, the file contains a geometry
     ... Fine, the geometry was read
     ... Fine, the file contains a set of orbitals
     ... Fine, the orbitals can be read
     => possible old guess file was deleted
     => GBW file was renamed to GES file
     => GES file is set as startup file
     => Guess is set to MORead
     ... now leaving AutoStart


           ************************************************************
           *        Program running with 8 parallel MPI-processes     *
           *              working on a common directory               *
           ************************************************************
------------------------------------------------------------------------------
                             ORCA STARTUP CALCULATIONS
------------------------------------------------------------------------------
------------------------------------------------------------------------------
                   ___                                                        
                  /   \      - P O W E R E D   B Y -                         
                 /     \                                                     
                 |  |  |   _    _      __       _____    __    __             
                 |  |  |  | |  | |    /  \     |  _  \  |  |  /  |          
                  \  \/   | |  | |   /    \    | | | |  |  | /  /          
                 / \  \   | |__| |  /  /\  \   | |_| |  |  |/  /          
                |  |  |   |  __  | /  /__\  \  |    /   |      \           
                |  |  |   | |  | | |   __   |  |    \   |  |\   \          
                \     /   | |  | | |  |  |  |  | |\  \  |  | \   \       
                 \___/    |_|  |_| |__|  |__|  |_| \__\ |__|  \__/        
                                                                              
                      - O R C A' S   B I G   F R I E N D -                    
                                      &                                       
                       - I N T E G R A L  F E E D E R -                       
                                                                              
 v1 FN, 2020, v2 2021, v3 2022-2024                                           
------------------------------------------------------------------------------


----------------------
SHARK INTEGRAL PACKAGE
----------------------

Number of atoms                             ...     15
Number of basis functions                   ...    329
Number of shells                            ...    125
Maximum angular momentum                    ...      3
Integral batch strategy                     ... SHARK/LIBINT Hybrid
RI-J (if used) integral strategy            ... SPLIT-RIJ (Revised 2003 algorithm where possible)
Printlevel                                  ...      1
Contraction scheme used                     ... SEGMENTED contraction
Prescreening option                         ... SCHWARTZ
   Thresh                                   ... 1.000e-10
   Tcut                                     ... 1.000e-11
   Tpresel                                  ... 1.000e-11 
Coulomb Range Separation                    ... NOT USED
Exchange Range Separation                   ... NOT USED
Multipole approximations                    ... NOT USED
Finite Nucleus Model                        ... NOT USED
CABS basis                                  ... NOT available
Auxiliary Coulomb fitting basis             ... NOT available
Auxiliary J/K fitting basis                 ... NOT available
Auxiliary Correlation fitting basis         ... AVAILABLE
   # of basis functions in Aux-C            ...    772
   # of shells in Aux-C                     ...    234
   Maximum angular momentum in Aux-C        ...      4
Auxiliary 'external' fitting basis          ... NOT available

Checking pre-screening integrals            ... done (  0.0 sec) Dimension = 125
Check shell pair data                       ... done (  0.0 sec)
Shell pair information
Shell pair cut-off parameter TPreSel        ...   1.0e-11
Total number of shell pairs                 ...      7875
Shell pairs after pre-screening             ...      7199
Total number of primitive shell pairs       ...     21088
Primitive shell pairs kept                  ...     15054
          la=0 lb=0:   1586 shell pairs
          la=1 lb=0:   2001 shell pairs
          la=1 lb=1:    657 shell pairs
          la=2 lb=0:   1158 shell pairs
          la=2 lb=1:    752 shell pairs
          la=2 lb=2:    226 shell pairs
          la=3 lb=0:    393 shell pairs
          la=3 lb=1:    249 shell pairs
          la=3 lb=2:    149 shell pairs
          la=3 lb=3:     28 shell pairs

Calculating one electron integrals          ... done (  0.0 sec)
Calculating RI/C V-Matrix + Cholesky decomp.... done (  0.1 sec)
Calculating Nuclear repulsion               ... done (  0.0 sec) ENN=    291.425137218828 Eh

Diagonalization of the overlap matrix:
Smallest eigenvalue                        ... 2.010e-05
Time for diagonalization                   ...    0.018 sec
Threshold for overlap eigenvalues          ... 1.000e-07
Number of eigenvalues below threshold      ... 0
Time for construction of square roots      ...    0.040 sec
Total time needed                          ...    0.059 sec

-------------------
DFT GRID GENERATION
-------------------

General Integration Accuracy     IntAcc      ... 4.388
Radial Grid Type                 RadialGrid  ... OptM3 with GC (2021)
Angular Grid (max. ang.)         AngularGrid ... 4 (Lebedev-302)
Angular grid pruning method      GridPruning ... 4 (adaptive)
Weight generation scheme         WeightScheme... mBecke (2022)
Basis function cutoff            BFCut       ... 1.0000e-10
Integration weight cutoff        WCut        ... 1.0000e-14
Partially contracted basis set               ... off
Rotationally invariant grid construction     ... off
Angular grids for H and He will be reduced by one unit

Total number of grid points                  ...    67991
Total number of batches                      ...     1071
Average number of points per batch           ...       63
Average number of grid points per atom       ...     4533
Initializing property integral containers    ... done (  0.0 sec)

SHARK setup successfully completed in   0.9 seconds

Maximum memory used throughout the entire STARTUP-calculation: 25.2 MB


           ************************************************************
           *        Program running with 8 parallel MPI-processes     *
           *              working on a common directory               *
           ************************************************************
-------------------------------------------------------------------------------
                                 ORCA GUESS
                   Start orbitals & Density for SCF / CASSCF
-------------------------------------------------------------------------------

------------
SCF SETTINGS
------------
Hamiltonian:
 Ab initio Hamiltonian  Method          .... Hartree-Fock(GTOs)


General Settings:
 Integral files         IntName         .... calc
 Hartree-Fock type      HFTyp           .... RHF
 Total Charge           Charge          ....    0
 Multiplicity           Mult            ....    1
 Number of Electrons    NEL             ....   52
 Basis Dimension        Dim             ....  329
 Nuclear Repulsion      ENuc            ....    291.4251372188 Eh

Convergence Acceleration:
 AO-DIIS                CNVDIIS         .... on
   Start iteration      DIISMaxIt       ....    12
   Startup error        DIISStart       ....  0.200000
   # of expansion vecs  DIISMaxEq       ....     5
   Bias factor          DIISBfac        ....   1.050
   Max. coefficient     DIISMaxC        ....  10.000
 MO-DIIS                CNVKDIIS        .... off
 Trust-Rad. Augm. Hess. CNVTRAH         .... auto
   Auto Start mean grad. ratio tolernc. ....  1.125000
   Auto Start start iteration           ....     1
   Auto Start num. interpolation iter.  ....    10
   Max. Number of Micro iterations      ....    24
   Max. Number of Macro iterations      .... Maxiter - #DIIS iter
   Number of Davidson start vectors     ....     2
   Converg. threshold    (grad. norm)   ....   5.000e-05
   Grad. Scal. Fac. for Micro threshold ....   0.100
   Minimum threshold for Micro iter.    ....   1.000e-02
   NR start threshold (gradient norm)   ....   1.000e-04
   Initial trust radius                 ....   0.400
   Minimum AH scaling param. (alpha)    ....   1.000
   Maximum AH scaling param. (alpha)    .... 1000.000
   Quad. conv. algorithm                .... NR
   White noise on init. David. guess    .... on
   Maximum white noise                  ....   0.010
   Pseudo random numbers                .... off
   Inactive MOs                         .... canonical
   Orbital update algorithm             .... Taylor
   Preconditioner                       .... Diag
   Full preconditioner red. dimension   ....   250
 SOSCF                  CNVSOSCF        .... on
   Start iteration      SOSCFMaxIt      ....   150
   Startup grad/error   SOSCFStart      ....  0.003300
   Hessian update       SOSCFHessUp     .... L-BFGS
 Level Shifting         CNVShift        .... on
   Level shift para.    LevelShift      ....    0.2500
   Turn off err/grad.   ShiftErr        ....    0.0010
 Zerner damping         CNVZerner       .... off
 Static damping         CNVDamp         .... on
   Fraction old density DampFac         ....    0.7000
   Max. Damping (<1)    DampMax         ....    0.9800
   Min. Damping (>=0)   DampMin         ....    0.0000
   Turn off err/grad.   DampErr         ....    0.1000

SCF Procedure:
 Maximum # iterations   MaxIter         ....   125
 SCF integral mode      SCFMode         .... Direct
   Integral package                     .... SHARK and LIBINT hybrid scheme
 Reset frequency        DirectResetFreq ....    20
 Integral Threshold     Thresh          ....  1.000e-10 Eh
 Primitive CutOff       TCut            ....  1.000e-11 Eh

Convergence Tolerance:
 Convergence Check Mode ConvCheckMode   .... Total+1el-Energy
 Convergence forced     ConvForced      .... 1
 Energy Change          TolE            ....  1.000e-06 Eh
 1-El. energy change                    ....  1.000e-03 Eh
 Orbital Gradient       TolG            ....  5.000e-05
 Orbital Rotation angle TolX            ....  5.000e-05
 DIIS Error             TolErr          ....  1.000e-06

---------------------
INITIAL GUESS: MOREAD
---------------------
Guess MOs are being read from file: calc.ges
Input Geometry matches current geometry (good)
Input basis set matches current basis set (good)
Occupation numbers will be reassigned to an Aufbau configuration
MOs were renormalized
MOs were reorthogonalized (Cholesky)
                      ------------------
                      INITIAL GUESS DONE (   0.1 sec)
                      ------------------
             **** ENERGY FILE WAS UPDATED (calc.en.tmp) ****
Finished Guess after   0.3 sec
Maximum memory used throughout the entire GUESS-calculation: 17.3 MB


           ************************************************************
           *        Program running with 8 parallel MPI-processes     *
           *              working on a common directory               *
           ************************************************************

-------------------------------------------------------------------------------------------
                                      ORCA LEAN-SCF
                              memory conserving SCF solver
-------------------------------------------------------------------------------------------

--------------------
CPCM SOLVATION MODEL
--------------------
CPCM parameters:
  Epsilon                                         ...      16.7000
  Refrac                                          ...       1.2750
  Rsolv                                           ...       1.3000
  Surface type                                    ... GAUSSIAN VDW
  Discretization scheme                           ... Constant charge density
    Threshold for H atoms                         ...       5.0000 (charges/Ang^2)
    Threshold for non-H atoms                     ...       5.0000 (charges/Ang^2)
  Epsilon function type                           ...         CPCM
Solvent:                                          ... CUSTOM
Radii:
  Scheme                                          ... Element-dependent radii
  Radius for C  used is    3.8550 Bohr (=   2.0400 Ang.)
  Radius for O  used is    3.4469 Bohr (=   1.8240 Ang.)
  Radius for H  used is    2.4944 Bohr (=   1.3200 Ang.)
Calculating surface                               ...        done! (  0.0s)
Cavity surface points                             ...         1446
Cavity Volume                                     ...     894.0111
Cavity Surface-area                               ...     524.1928
Calculating surface distance matrix               ...        done! (  0.0s)
Performing Cholesky decomposition & store         ...        done! (  0.1s)
Overall time for CPCM initialization              ...                 0.1s

----------------------------------------D-I-I-S--------------------------------------------
Iteration    Energy (Eh)           Delta-E    RMSDP     MaxDP     DIISErr   Damp  Time(sec)
-------------------------------------------------------------------------------------------
               ***  Starting incremental Fock matrix formation  ***
                              *** Initializing SOSCF ***
---------------------------------------S-O-S-C-F--------------------------------------
Iteration    Energy (Eh)           Delta-E    RMSDP     MaxDP     MaxGrad    Time(sec)
--------------------------------------------------------------------------------------
    1    -306.8265032753324135     0.00e+00  2.35e-05  8.66e-04  4.13e-05     4.8
               *** Restarting incremental Fock matrix formation ***
    2    -306.8265059279125921    -2.65e-06  1.43e-05  4.18e-04  8.42e-05     4.7
    3    -306.8265065048481688    -5.77e-07  7.96e-06  2.19e-04  3.11e-05     3.5
                 **** Energy Check signals convergence ****

               *****************************************************
               *                     SUCCESS                       *
               *           SCF CONVERGED AFTER   3 CYCLES          *
               *****************************************************

             **** ENERGY FILE WAS UPDATED (calc.en.tmp) ****

----------------
TOTAL SCF ENERGY
----------------

Total Energy       :       -306.82650650484817 Eh           -8349.17371 eV

Components:
Nuclear Repulsion  :        291.42513721882762 Eh            7930.08114 eV
Electronic Energy  :       -598.24538985817173 Eh          -16279.08467 eV
One Electron Energy:       -993.75554121250241 Eh          -27041.46304 eV
Two Electron Energy:        395.51015135433067 Eh           10762.37837 eV
CPCM Dielectric    :         -0.00625386550408 Eh              -0.17018 eV

Virial components:
Potential Energy   :       -613.11323498347429 Eh          -16683.65930 eV
Kinetic Energy     :        306.28672847862617 Eh            8334.48560 eV
Virial Ratio       :          2.00176232913814

CPCM Solvation Model Properties:
Surface-charge          :         -0.02333613814945
Corrected charge        :         -0.00000000000000
Outlying charge corr.   :          0.00004062662070 Eh               0.00111 eV
Free-energy (cav+disp)  :  This term is not implemented in the current solvation scheme

---------------
SCF CONVERGENCE
---------------

  Last Energy change         ...    5.7694e-07  Tolerance :   1.0000e-06
  Last MAX-Density change    ...    2.1860e-04  Tolerance :   1.0000e-05
  Last RMS-Density change    ...    7.9630e-06  Tolerance :   1.0000e-06
  Last DIIS Error            ...    5.8023e-04  Tolerance :   1.0000e-06
  Last Orbital Gradient      ...    3.1132e-05  Tolerance :   5.0000e-05
  Last Orbital Rotation      ...    9.2627e-05  Tolerance :   5.0000e-05


----------------
ORBITAL ENERGIES
----------------

  NO   OCC          E(Eh)            E(eV) 
   0   2.0000     -20.614630      -560.9526 
   1   2.0000     -11.283100      -307.0288 
   2   2.0000     -11.281745      -306.9919 
   3   2.0000     -11.227474      -305.5151 
   4   2.0000     -11.226765      -305.4958 
   5   2.0000     -11.223396      -305.4041 
   6   2.0000     -11.221451      -305.3512 
   7   2.0000      -1.451516       -39.4978 
   8   2.0000      -1.092051       -29.7162 
   9   2.0000      -1.040516       -28.3139 
  10   2.0000      -0.962230       -26.1836 
  11   2.0000      -0.907323       -24.6895 
  12   2.0000      -0.792066       -21.5532 
  13   2.0000      -0.732678       -19.9372 
  14   2.0000      -0.693564       -18.8728 
  15   2.0000      -0.642919       -17.4947 
  16   2.0000      -0.605857       -16.4862 
  17   2.0000      -0.565009       -15.3747 
  18   2.0000      -0.559832       -15.2338 
  19   2.0000      -0.554392       -15.0858 
  20   2.0000      -0.553912       -15.0727 
  21   2.0000      -0.540114       -14.6972 
  22   2.0000      -0.530273       -14.4295 
  23   2.0000      -0.494904       -13.4670 
  24   2.0000      -0.381589       -10.3836 
  25   2.0000      -0.301589        -8.2067 
  26   0.0000       0.147813         4.0222 
  27   0.0000       0.147980         4.0267 
  28   0.0000       0.171195         4.6585 
  29   0.0000       0.193603         5.2682 
  30   0.0000       0.199612         5.4317 
  31   0.0000       0.208795         5.6816 
  32   0.0000       0.215717         5.8700 
  33   0.0000       0.239642         6.5210 
  34   0.0000       0.241401         6.5689 
  35   0.0000       0.259501         7.0614 
  36   0.0000       0.270590         7.3631 
*Only the first 10 virtual orbitals were printed.

                    ********************************
                    * MULLIKEN POPULATION ANALYSIS *
                    ********************************

-----------------------
MULLIKEN ATOMIC CHARGES
-----------------------
   0 C :   -0.225044
   1 C :    0.239184
   2 C :   -0.053915
   3 C :   -0.193760
   4 C :   -0.231756
   5 C :    0.074951
   6 O :   -0.388896
   7 H :    0.088203
   8 H :    0.083600
   9 H :    0.083590
  10 H :    0.077900
  11 H :    0.077047
  12 H :    0.077058
  13 H :    0.139573
  14 H :    0.152265
Sum of atomic charges:    0.0000000

--------------------------------
MULLIKEN REDUCED ORBITAL CHARGES
--------------------------------
  0 C s       :     3.193263  s :     3.193263
      pz      :     1.050105  p :     2.949238
      px      :     0.841755
      py      :     1.057378
      dz2     :     0.014569  d :     0.078515
      dxz     :     0.018765
      dyz     :     0.017566
      dx2y2   :     0.011712
      dxy     :     0.015904
      f0      :     0.000275  f :     0.004028
      f+1     :     0.000611
      f-1     :     0.000757
      f+2     :     0.000420
      f-2     :     0.000268
      f+3     :     0.001081
      f-3     :     0.000615

  1 C s       :     3.139814  s :     3.139814
      pz      :     0.973121  p :     2.423194
      px      :     0.784452
      py      :     0.665621
      dz2     :     0.003553  d :     0.180940
      dxz     :     0.025650
      dyz     :     0.041567
      dx2y2   :     0.053687
      dxy     :     0.056483
      f0      :     0.002454  f :     0.016869
      f+1     :     0.001462
      f-1     :     0.001161
      f+2     :     0.000826
      f-2     :     0.002837
      f+3     :     0.003187
      f-3     :     0.004941

  2 C s       :     3.194957  s :     3.194957
      pz      :     1.011649  p :     2.690022
      px      :     0.912387
      py      :     0.765986
      dz2     :     0.006849  d :     0.157453
      dxz     :     0.024210
      dyz     :     0.027338
      dx2y2   :     0.047560
      dxy     :     0.051496
      f0      :     0.001876  f :     0.011483
      f+1     :     0.001001
      f-1     :     0.001276
      f+2     :     0.000831
      f-2     :     0.001283
      f+3     :     0.002457
      f-3     :     0.002759

  3 C s       :     3.173138  s :     3.173138
      pz      :     1.039284  p :     2.932289
      px      :     1.035651
      py      :     0.857354
      dz2     :     0.013521  d :     0.084289
      dxz     :     0.008602
      dyz     :     0.028804
      dx2y2   :     0.020394
      dxy     :     0.012968
      f0      :     0.000266  f :     0.004044
      f+1     :     0.000529
      f-1     :     0.000832
      f+2     :     0.000373
      f-2     :     0.000306
      f+3     :     0.000999
      f-3     :     0.000738

  4 C s       :     3.132104  s :     3.132104
      pz      :     1.042175  p :     2.971860
      px      :     0.958759
      py      :     0.970926
      dz2     :     0.005328  d :     0.118364
      dxz     :     0.014281
      dyz     :     0.021315
      dx2y2   :     0.034822
      dxy     :     0.042618
      f0      :     0.001612  f :     0.009428
      f+1     :     0.001033
      f-1     :     0.000869
      f+2     :     0.001511
      f-2     :     0.000249
      f+3     :     0.002374
      f-3     :     0.001781

  5 C s       :     3.108662  s :     3.108662
      pz      :     1.004516  p :     2.661838
      px      :     0.694547
      py      :     0.962776
      dz2     :     0.002450  d :     0.139665
      dxz     :     0.023756
      dyz     :     0.026966
      dx2y2   :     0.041053
      dxy     :     0.045441
      f0      :     0.002192  f :     0.014884
      f+1     :     0.001330
      f-1     :     0.000938
      f+2     :     0.002729
      f-2     :     0.000658
      f+3     :     0.004091
      f-3     :     0.002947

  6 O s       :     3.767238  s :     3.767238
      pz      :     1.714202  p :     4.569084
      px      :     1.285689
      py      :     1.569193
      dz2     :     0.005286  d :     0.050113
      dxz     :     0.009484
      dyz     :     0.005643
      dx2y2   :     0.013704
      dxy     :     0.015995
      f0      :     0.000325  f :     0.002461
      f+1     :     0.000410
      f-1     :     0.000264
      f+2     :     0.000213
      f-2     :     0.000258
      f+3     :     0.000537
      f-3     :     0.000454

  7 H s       :     0.871750  s :     0.871750
      pz      :     0.007913  p :     0.037979
      px      :     0.010062
      py      :     0.020004
      dz2     :     0.000206  d :     0.002067
      dxz     :     0.000114
      dyz     :     0.000489
      dx2y2   :     0.000672
      dxy     :     0.000588

  8 H s       :     0.875809  s :     0.875809
      pz      :     0.017925  p :     0.038521
      px      :     0.009090
      py      :     0.011506
      dz2     :     0.000617  d :     0.002069
      dxz     :     0.000443
      dyz     :     0.000529
      dx2y2   :     0.000241
      dxy     :     0.000239

  9 H s       :     0.875821  s :     0.875821
      pz      :     0.018001  p :     0.038520
      px      :     0.009136
      py      :     0.011383
      dz2     :     0.000620  d :     0.002069
      dxz     :     0.000448
      dyz     :     0.000527
      dx2y2   :     0.000238
      dxy     :     0.000236

 10 H s       :     0.882908  s :     0.882908
      pz      :     0.007908  p :     0.037138
      px      :     0.021239
      py      :     0.007990
      dz2     :     0.000202  d :     0.002053
      dxz     :     0.000580
      dyz     :     0.000011
      dx2y2   :     0.000602
      dxy     :     0.000658

 11 H s       :     0.883094  s :     0.883094
      pz      :     0.017442  p :     0.037796
      px      :     0.009275
      py      :     0.011079
      dz2     :     0.000614  d :     0.002062
      dxz     :     0.000422
      dyz     :     0.000544
      dx2y2   :     0.000293
      dxy     :     0.000190

 12 H s       :     0.883085  s :     0.883085
      pz      :     0.017486  p :     0.037795
      px      :     0.009329
      py      :     0.010980
      dz2     :     0.000614  d :     0.002062
      dxz     :     0.000426
      dyz     :     0.000543
      dx2y2   :     0.000291
      dxy     :     0.000188

 13 H s       :     0.820572  s :     0.820572
      pz      :     0.009683  p :     0.037836
      px      :     0.016503
      py      :     0.011651
      dz2     :     0.000206  d :     0.002018
      dxz     :     0.000313
      dyz     :     0.000192
      dx2y2   :     0.000703
      dxy     :     0.000604

 14 H s       :     0.812264  s :     0.812264
      pz      :     0.009895  p :     0.033500
      px      :     0.010565
      py      :     0.013041
      dz2     :     0.000234  d :     0.001971
      dxz     :     0.000164
      dyz     :     0.000326
      dx2y2   :     0.000627
      dxy     :     0.000620


                     *******************************
                     * LOEWDIN POPULATION ANALYSIS *
                     *******************************

----------------------
LOEWDIN ATOMIC CHARGES
----------------------
   0 C :    0.015176
   1 C :   -0.172157
   2 C :   -0.128478
   3 C :    0.015804
   4 C :   -0.054378
   5 C :   -0.109775
   6 O :    0.281701
   7 H :    0.025493
   8 H :    0.021729
   9 H :    0.021728
  10 H :    0.018907
  11 H :    0.017873
  12 H :    0.017878
  13 H :    0.018071
  14 H :    0.010426

-------------------------------
LOEWDIN REDUCED ORBITAL CHARGES
-------------------------------
  0 C s       :     2.697730  s :     2.697730
      pz      :     1.007112  p :     2.950174
      px      :     0.941468
      py      :     1.001594
      dz2     :     0.051354  d :     0.306449
      dxz     :     0.068110
      dyz     :     0.055883
      dx2y2   :     0.066313
      dxy     :     0.064789
      f0      :     0.002272  f :     0.030471
      f+1     :     0.005054
      f-1     :     0.004783
      f+2     :     0.004102
      f-2     :     0.003350
      f+3     :     0.006841
      f-3     :     0.004069

  1 C s       :     2.717487  s :     2.717487
      pz      :     0.889563  p :     2.715860
      px      :     0.948318
      py      :     0.877979
      dz2     :     0.045690  d :     0.641942
      dxz     :     0.081668
      dyz     :     0.120994
      dx2y2   :     0.193189
      dxy     :     0.200401
      f0      :     0.007138  f :     0.096868
      f+1     :     0.005775
      f-1     :     0.007340
      f+2     :     0.005880
      f-2     :     0.018150
      f+3     :     0.019708
      f-3     :     0.032877

  2 C s       :     2.702221  s :     2.702221
      pz      :     0.887048  p :     2.859533
      px      :     0.985834
      py      :     0.986651
      dz2     :     0.032032  d :     0.509620
      dxz     :     0.079303
      dyz     :     0.083271
      dx2y2   :     0.147755
      dxy     :     0.167259
      f0      :     0.003966  f :     0.057103
      f+1     :     0.003429
      f-1     :     0.004356
      f+2     :     0.005697
      f-2     :     0.009174
      f+3     :     0.014881
      f-3     :     0.015601

  3 C s       :     2.695911  s :     2.695911
      pz      :     1.006355  p :     2.946111
      px      :     0.996693
      py      :     0.943063
      dz2     :     0.050500  d :     0.312114
      dxz     :     0.025498
      dyz     :     0.097710
      dx2y2   :     0.086769
      dxy     :     0.051637
      f0      :     0.002069  f :     0.030060
      f+1     :     0.004448
      f-1     :     0.005269
      f+2     :     0.002671
      f-2     :     0.004616
      f+3     :     0.006471
      f-3     :     0.004517

  4 C s       :     2.725191  s :     2.725191
      pz      :     0.906127  p :     2.892975
      px      :     0.971562
      py      :     1.015287
      dz2     :     0.026761  d :     0.390041
      dxz     :     0.044905
      dyz     :     0.062782
      dx2y2   :     0.123848
      dxy     :     0.131746
      f0      :     0.002330  f :     0.046171
      f+1     :     0.003273
      f-1     :     0.003620
      f+2     :     0.010080
      f-2     :     0.001927
      f+3     :     0.015114
      f-3     :     0.009828

  5 C s       :     2.746020  s :     2.746020
      pz      :     0.909258  p :     2.746841
      px      :     0.799382
      py      :     1.038202
      dz2     :     0.038064  d :     0.530485
      dxz     :     0.078679
      dyz     :     0.072858
      dx2y2   :     0.138497
      dxy     :     0.202386
      f0      :     0.005732  f :     0.086428
      f+1     :     0.007956
      f-1     :     0.004333
      f+2     :     0.017266
      f-2     :     0.003923
      f+3     :     0.026383
      f-3     :     0.020835

  6 O s       :     3.224659  s :     3.224659
      pz      :     1.556629  p :     4.366365
      px      :     1.293364
      py      :     1.516372
      dz2     :     0.009257  d :     0.119564
      dxz     :     0.027726
      dyz     :     0.010139
      dx2y2   :     0.034778
      dxy     :     0.037665
      f0      :     0.000478  f :     0.007711
      f+1     :     0.000675
      f-1     :     0.000342
      f+2     :     0.000820
      f-2     :     0.001130
      f+3     :     0.001870
      f-3     :     0.002397

  7 H s       :     0.804819  s :     0.804819
      pz      :     0.037911  p :     0.142129
      px      :     0.040763
      py      :     0.063455
      dz2     :     0.002289  d :     0.027559
      dxz     :     0.001537
      dyz     :     0.007910
      dx2y2   :     0.008344
      dxy     :     0.007480

  8 H s       :     0.808989  s :     0.808989
      pz      :     0.058720  p :     0.142092
      px      :     0.037450
      py      :     0.045922
      dz2     :     0.008524  d :     0.027190
      dxz     :     0.005715
      dyz     :     0.006666
      dx2y2   :     0.003459
      dxy     :     0.002825

  9 H s       :     0.808990  s :     0.808990
      pz      :     0.058874  p :     0.142092
      px      :     0.037547
      py      :     0.045670
      dz2     :     0.008531  d :     0.027189
      dxz     :     0.005767
      dyz     :     0.006692
      dx2y2   :     0.003421
      dxy     :     0.002778

 10 H s       :     0.811669  s :     0.811669
      pz      :     0.037998  p :     0.142049
      px      :     0.069056
      py      :     0.034996
      dz2     :     0.002261  d :     0.027374
      dxz     :     0.009354
      dyz     :     0.000051
      dx2y2   :     0.007001
      dxy     :     0.008708

 11 H s       :     0.813167  s :     0.813167
      pz      :     0.058258  p :     0.141849
      px      :     0.041258
      py      :     0.042333
      dz2     :     0.008516  d :     0.027112
      dxz     :     0.005848
      dyz     :     0.006480
      dx2y2   :     0.003677
      dxy     :     0.002590

 12 H s       :     0.813165  s :     0.813165
      pz      :     0.058360  p :     0.141846
      px      :     0.041365
      py      :     0.042121
      dz2     :     0.008537  d :     0.027111
      dxz     :     0.005873
      dyz     :     0.006485
      dx2y2   :     0.003654
      dxy     :     0.002562

 13 H s       :     0.808075  s :     0.808075
      pz      :     0.043247  p :     0.147615
      px      :     0.062305
      py      :     0.042064
      dz2     :     0.002428  d :     0.026238
      dxz     :     0.005474
      dyz     :     0.002678
      dx2y2   :     0.008074
      dxy     :     0.007585

 14 H s       :     0.816543  s :     0.816543
      pz      :     0.044884  p :     0.146687
      px      :     0.046661
      py      :     0.055142
      dz2     :     0.002655  d :     0.026343
      dxz     :     0.003692
      dyz     :     0.004947
      dx2y2   :     0.006531
      dxy     :     0.008519


                      *****************************
                      * MAYER POPULATION ANALYSIS *
                      *****************************

  NA   - Mulliken gross atomic population
  ZA   - Total nuclear charge
  QA   - Mulliken gross atomic charge
  VA   - Mayer's total valence
  BVA  - Mayer's bonded valence
  FA   - Mayer's free valence

  ATOM       NA         ZA         QA         VA         BVA        FA
  0 C      6.2250     6.0000    -0.2250     3.9671     3.9671     0.0000
  1 C      5.7608     6.0000     0.2392     3.5593     3.5593    -0.0000
  2 C      6.0539     6.0000    -0.0539     3.6484     3.6484    -0.0000
  3 C      6.1938     6.0000    -0.1938     3.9332     3.9332     0.0000
  4 C      6.2318     6.0000    -0.2318     3.9820     3.9820     0.0000
  5 C      5.9250     6.0000     0.0750     3.8593     3.8593    -0.0000
  6 O      8.3889     8.0000    -0.3889     2.0907     2.0907    -0.0000
  7 H      0.9118     1.0000     0.0882     0.9990     0.9990     0.0000
  8 H      0.9164     1.0000     0.0836     0.9961     0.9961     0.0000
  9 H      0.9164     1.0000     0.0836     0.9961     0.9961     0.0000
 10 H      0.9221     1.0000     0.0779     1.0005     1.0005    -0.0000
 11 H      0.9230     1.0000     0.0770     0.9925     0.9925     0.0000
 12 H      0.9229     1.0000     0.0771     0.9925     0.9925     0.0000
 13 H      0.8604     1.0000     0.1396     1.0007     1.0007     0.0000
 14 H      0.8477     1.0000     0.1523     0.9952     0.9952     0.0000

  Mayer bond orders larger than 0.100000
B(  0-C ,  1-C ) :   0.9133 B(  0-C ,  7-H ) :   1.0221 B(  0-C ,  8-H ) :   1.0038 
B(  0-C ,  9-H ) :   1.0038 B(  1-C ,  2-C ) :   1.6626 B(  1-C ,  6-O ) :   1.0393 
B(  2-C ,  3-C ) :   0.9087 B(  2-C ,  4-C ) :   1.1879 B(  3-C , 10-H ) :   1.0168 
B(  3-C , 11-H ) :   1.0079 B(  3-C , 12-H ) :   1.0079 B(  4-C ,  5-C ) :   1.8161 
B(  4-C , 13-H ) :   0.9635 B(  5-C ,  6-O ) :   1.0395 B(  5-C , 14-H ) :   0.9728 


-------
TIMINGS
-------

Total SCF time: 0 days 0 hours 0 min 13 sec 

Total time                  ....      13.525 sec
Sum of individual times     ....      13.489 sec  ( 99.7%)

SCF preparation             ....       0.375 sec  (  2.8%)
Fock matrix formation       ....      12.625 sec  ( 93.4%)
  Startup                   ....       0.049 sec  (  0.4% of F)
  Coulomb+Exchange Fock     ....      11.853 sec  ( 93.9% of F)
  CPCM terms                ....       0.565 sec  (  4.5% of F)
Diagonalization             ....       0.000 sec  (  0.0%)
Density matrix formation    ....       0.096 sec  (  0.7%)
Total Energy calculation    ....       0.009 sec  (  0.1%)
Population analysis         ....       0.031 sec  (  0.2%)
Orbital Transformation      ....       0.084 sec  (  0.6%)
Orbital Orthonormalization  ....       0.000 sec  (  0.0%)
DIIS solution               ....       0.064 sec  (  0.5%)
SOSCF solution              ....       0.201 sec  (  1.5%)
Finished LeanSCF after  13.6 sec

Maximum memory used throughout the entire LEANSCF-calculation: 24.6 MB


           ************************************************************
           *        Program running with 8 parallel MPI-processes     *
           *              working on a common directory               *
           ************************************************************

------------------------------------------------------------------------------
                         ORCA PROPERTY INTEGRAL CALCULATIONS
------------------------------------------------------------------------------

GBWName                                   ... calc.gbw
Number of atoms                           ...     15
Number of basis functions                 ...    329
Max core memory                           ...   8000 MB

Dipole integrals                          ... YES
Quadrupole integrals                      ...  NO
Linear momentum integrals                 ... YES
Angular momentum integrals                ... YES
Higher moments length integrals           ...  NO
Higher moments velocity integrals         ...  NO
Kinetic energy integrals                  ...  NO
GIAO right hand sides                     ...  NO
GIAO dipole derivative integrals          ...  NO
SOC integrals                             ...  NO
EPR diamagnetic integrals (GIAO)          ...  NO
EPR gauge integrals                       ...  NO
Field gradient integrals                  ...  NO (   0 nuclei)
Spin-dipole/Fermi contact integrals       ...  NO (   0 nuclei)
Contact density integrals                 ...  NO (   0 nuclei)
Nucleus-orbit integrals                   ...  NO (   0 nuclei)
Geometric perturbations                   ...  NO (  15 nuclei)

Choice of electric origin   ... Center of mass
Position of electric origin ... (  5.7114,  0.8249, -0.0478) 
Choice of magnetic origin   ... GIAO
Position of magnetic origin ... (  0.0000,  0.0000,  0.0000) 

Calculating integrals                     ... Electric Dipole (Length)     done (  0.0 sec)
Calculating integrals                     ... Linear Momentum              done (  0.0 sec)
Calculating integrals                     ... Angular Momentum  (ElOri)    done (  0.0 sec)

Property integrals calculated in   0.0 sec

Maximum memory used throughout the entire PROPINT-calculation: 18.4 MB


           ************************************************************
           *        Program running with 8 parallel MPI-processes     *
           *              working on a common directory               *
           ************************************************************


--------------------------------------------------------------------------------
                             ORCA-MATRIX DRIVEN CI
--------------------------------------------------------------------------------


Wavefunction type
-----------------
Correlation treatment                      ...      CCSD     
Single excitations                         ... ON
Orbital optimization                       ... OFF
Calculation of Z vector                    ... OFF
Calculation of Brueckner orbitals          ... OFF
Perturbative triple excitations            ... ON
CPCM scheme                                ... PTES
Calculation of F12 correction              ... OFF
Frozen core treatment                      ... chemical core (14 el)
Reference Wavefunction                     ... RHF
  Internal Orbitals:     7 ...   25 ( 19 MO's/ 38 electrons)
  Virtual  Orbitals:    26 ...  328 (303 MO's              )
Number of AO's                             ...    329
Number of electrons                        ...     52
Number of correlated electrons             ...     38

Algorithmic settings
--------------------
Integral transformation                    ... All integrals via the RI transformation
K(C) Formation                             ... RI-DLPNO
   PNO-Integral Storage                    ... ON DISK
   PNO occupation number cut-off           ... 3.330e-07
   Singles PNO occupation number cut-off   ... 9.990e-09
   PNO Mulliken prescreening cut-off       ... 1.000e-03
   Domain cut-off (Mulliken population)    ... 1.000e-03
   PNO Normalization                       ...    1
Maximum number of iterations               ...        50
Convergence tolerance (max. residuum)      ... 2.500e-05
Level shift for amplitude update           ... 2.000e-01
Maximum number of DIIS vectors             ...         7
DIIS turned on at iteration                ...         0
Damping before turning on DIIS             ...     0.500
Damping after turning on DIIS              ...     0.000
Pair specific amplitude update             ... OFF
Natural orbital iterations                 ... OFF
Perturbative natural orbital generation    ... OFF
Printlevel                                 ... 2

Singles Fock matrix elements calculated using PNOs.

Memory handling:
----------------
Maximum memory for working arrays          ...   8000 MB
Data storage in matrix containers          ... UNCOMPRESSED
Data type for integral storage             ... DOUBLE
In-Core Storage of quantities:
   Amplitudes+Sigma Vector      ... NO
   J+K operators                ... NO
   DIIS vectors                 ... NO
   3-external integrals         ... NO
   4-external integrals         ... NO

Localization treatment:
-----------------------
Localization option                        ...    6
Localization threshhold                    ... -1.0e+00
Using relative localization threshhold     ... 1.0e-08
Neglect threshold for strong pairs         ... 1.000e-04 Eh
Prescreening threshold for very weak pairs ... 1.000e-06 Eh

Initializing the integral package          ... done
Localizing the valence orbitals
Localizing the valence orbitals
------------------------------------------------------------------------------
                           ORCA ORBITAL LOCALIZATION
------------------------------------------------------------------------------

Input orbitals are from                  ... calc.gbw
Output orbitals are to                   ... calc.loc
Max. number of iterations                ... 128
Localizations seeded randomly            ... off
Convergence tolerance                    ... 1.000e-06
Using relative localization threshhold   ... 1.000e-08
Threshold for strong local MOs           ... 9.500e-01
Threshold for bond MOs                   ... 8.500e-01
Operator                                 ... 0
Orbital range for localization           ... 7 to 25
Localization criterion                   ... FOSTER-BOYS (AUGMENTED HESSIAN)
Doing the dipole integrals     ... o.k.
Initial value of the localization sum :   202.783489
ITERATION   0 : L=  240.1291307257 DL=  3.73e+01 (AVERGE_DL)=    0.4673281146 
ITERATION   1 : L=  247.2688362447 DL=  7.14e+00 (AVERGE_DL)=    0.2043346859 
ITERATION   2 : L=  247.7214521043 DL=  4.53e-01 (AVERGE_DL)=    0.0514478024 
ITERATION   3 : L=  247.7281801579 DL=  6.73e-03 (AVERGE_DL)=    0.0062725866 
ITERATION   4 : L=  247.7283969226 DL=  2.17e-04 (AVERGE_DL)=    0.0011258907 
ITERATION   5 : L=  247.7284213483 DL=  2.44e-05 (AVERGE_DL)=    0.0003779422 
ITERATION   6 : L=  247.7284307242 DL=  9.38e-06 (AVERGE_DL)=    0.0002341569 
ITERATION   7 : L=  247.7284341989 DL=  3.47e-06 (AVERGE_DL)=    0.0001425486 
ITERATION   8 : L=  247.7284354789 DL=  1.28e-06 (AVERGE_DL)=    0.0000865181 
ITERATION   9 : L=  247.7284359396 DL=  4.61e-07 (AVERGE_DL)=    0.0000519046 
LOCALIZATION SUM CONVERGED

------------------------------------------------------
AUGMENTED HESSIAN OPTIMIZATION OF FOSTER-BOYS ORBITALS
------------------------------------------------------

Spin operator:           0
Orbital window:          7 to 25
Number of iterations:    128
Gradient tolerance:      1.000e-06
Number of pairs:         171
Davidson threshold:      2000
Diagonalization method:  LAPACK
Iter:    0   L: 247.7284359396   Grad. norm: 1.039196e-03
   *** Likely close to a maximum now. ***
       Augmented Hessian eigenvalues:  5.12e-07 -3.74e-01 -1.73e+00 -2.65e+00 ... 
Iter:    1   L: 247.7284361951   Grad. norm: 2.256244e-06
Iter:    2   L: 247.7284361951   Grad. norm: 2.223971e-11
LOCALIZATION HAS CONVERGED.

Eigenvalues of the Hessian:
  0 -3.763e-01
  1 -1.729e+00
  2 -2.648e+00
  3 -4.896e+00
  4 -5.206e+00
  5 -5.374e+00
  6 -7.456e+00
  7 -9.790e+00
  8 -1.368e+01
  9 -1.650e+01
    ...


--------------------------------------------------------------------------------
                    LOCALIZED MOLECULAR ORBITAL COMPOSITIONS
--------------------------------------------------------------------------------

The Mulliken populations for each LMO on each atom are computed
The LMO`s will be ordered according to atom index and type
  (A) Strongly localized MO`s have populations of >=0.950 on one atom
  (B) Two center bond orbitals have populations of >=0.850 on two atoms
  (C) Other MO`s are considered to be `delocalized`

FOUND  -   1 strongly local MO`s
       -  18 two center bond MO`s
       -   0 significantly delocalized MO`s

Rather strongly localized orbitals:
MO   7:   6O  -   0.976827
Bond-like localized orbitals:
MO  25:  14H  -   0.423065  and   5C  -   0.586930
MO  24:  13H  -   0.431068  and   4C  -   0.562038
MO  23:  12H  -   0.472904  and   3C  -   0.555066
MO  22:  11H  -   0.472912  and   3C  -   0.555057
MO  21:  10H  -   0.471137  and   3C  -   0.560993
MO  20:   9H  -   0.466871  and   0C  -   0.556840
MO  19:   8H  -   0.466863  and   0C  -   0.556848
MO  18:   7H  -   0.465724  and   0C  -   0.570710
MO  17:   6O  -   0.688012  and   5C  -   0.339784
MO  16:   6O  -   0.897116  and   5C  -   0.050208
MO  15:   6O  -   0.694104  and   1C  -   0.342296
MO  14:   5C  -   0.494639  and   4C  -   0.519660
MO  13:   5C  -   0.495208  and   4C  -   0.519547
MO  12:   4C  -   0.513923  and   2C  -   0.519197
MO  11:   3C  -   0.440788  and   2C  -   0.584493
MO  10:   2C  -   0.511784  and   1C  -   0.497644
MO   9:   2C  -   0.511644  and   1C  -   0.497285
MO   8:   1C  -   0.594748  and   0C  -   0.429033
Localized MO's were stored in: calc.loc

Localizing the core orbitals
------------------------------------------------------------------------------
                           ORCA ORBITAL LOCALIZATION
------------------------------------------------------------------------------

Input orbitals are from                  ... calc.loc
Output orbitals are to                   ... calc.loc
Max. number of iterations                ... 128
Localizations seeded randomly            ... off
Convergence tolerance                    ... 1.000e-06
Using relative localization threshhold   ... 1.000e-08
Threshold for strong local MOs           ... 9.500e-01
Threshold for bond MOs                   ... 8.500e-01
Operator                                 ... 0
Orbital range for localization           ... 0 to 6
Localization criterion                   ... FOSTER-BOYS (AUGMENTED HESSIAN)
Doing the dipole integrals     ... o.k.
Initial value of the localization sum :    66.670445
ITERATION   0 : L=   66.6704480489 DL=  3.22e-06 (AVERGE_DL)=    0.0003914994 
ITERATION   1 : L=   66.6704480489 DL=  0.00e+00 (AVERGE_DL)=    0.0000000000 
LOCALIZATION SUM CONVERGED

------------------------------------------------------
AUGMENTED HESSIAN OPTIMIZATION OF FOSTER-BOYS ORBITALS
------------------------------------------------------

Spin operator:           0
Orbital window:          0 to 6
Number of iterations:    128
Gradient tolerance:      1.000e-06
Number of pairs:         21
Davidson threshold:      2000
Diagonalization method:  LAPACK
Iter:    0   L: 66.6704480489   Grad. norm: 2.210036e-04
   *** Likely close to a maximum now. ***
       Augmented Hessian eigenvalues:  2.49e-10 -2.64e+01 -2.66e+01 -2.68e+01 ... 
Iter:    1   L: 66.6704480490   Grad. norm: 1.211308e-15
LOCALIZATION HAS CONVERGED.

Eigenvalues of the Hessian:
  0 -2.640e+01
  1 -2.659e+01
  2 -2.677e+01
  3 -2.696e+01
  4 -2.973e+01
  5 -3.159e+01
  6 -3.205e+01
  7 -6.942e+01
  8 -7.119e+01
  9 -7.196e+01
    ...


--------------------------------------------------------------------------------
                    LOCALIZED MOLECULAR ORBITAL COMPOSITIONS
--------------------------------------------------------------------------------

The Mulliken populations for each LMO on each atom are computed
The LMO`s will be ordered according to atom index and type
  (A) Strongly localized MO`s have populations of >=0.950 on one atom
  (B) Two center bond orbitals have populations of >=0.850 on two atoms
  (C) Other MO`s are considered to be `delocalized`

FOUND  -   7 strongly local MO`s
       -   0 two center bond MO`s
       -   0 significantly delocalized MO`s

Rather strongly localized orbitals:
MO   6:   6O  -   0.999131
MO   5:   5C  -   1.000730
MO   4:   4C  -   1.001225
MO   3:   3C  -   1.001411
MO   2:   2C  -   1.000670
MO   1:   1C  -   1.000608
MO   0:   0C  -   1.001314
Localized MO's were stored in: calc.loc

Warning: reference  - re-canonicalizations have been set to INT 1 VIRT 1
Warning: internal orbitals are localized - no re-canonicalization of internal orbitals
Warning: UsePNO is turned on - no re-canonicalization of internal and virtual orbitals
Fock densities were made 
Making Fock matrix and reference energy:

--------------------------
CLOSED-SHELL FOCK OPERATOR
--------------------------

MDCI_FockCPCM: ediel   =  -0.006253866000
MDCI_FockCPCM: <VCPCM> =  -0.113268377884
Time needed for Fock operator              ...            5.944 sec
Reference energy                           ...   -306.826525041

--------------
DLPNO SETTINGS (2015 fully linear scaling implementation)
--------------

TCutMKN:           1.000e-03
TCutPAO:           1.000e-03
TCutPNO:           3.330e-07
TCutPNOSingles:    9.990e-09
TCutEN:            9.700e-01
TCutPAOExt:        1.000e-01
TCutPairs:         1.000e-04
TCutPre:           1.000e-06
TCutOSV:           1.000e-06
TCutDOij:          1.000e-05
TCutDO:            1.000e-02
TCutC:             1.000e-04
TCutCPAO:          1.000e-03
TCutCMO:           1.000e-03
TScaleDOMP2PreScr: 2.000e+00
TScaleMKNMP2PreScr:1.000e+01
TScalePNOMP2PreScr:1.000e+00
PAO overlap thresh 1.000e-08
Using PNOs for Singles Fock computation
Use new domains
Use fully linear algorithm
TCutTNO:           1.000e-09
TCutMP2Pairs:      1.000e-05
TCutDOStrong:      2.000e-02
TCutDOWeak:        4.000e-02
TCutMKNStrong:     1.000e-02
TCutMKNWeak:       1.000e-01
NTCutTNO:          1

--------------------------
Creating C-PCM containers                  ... ok
Mulliken population of the LMOs            ... ok
Performing proximity check                 ... No problems found
Calculating differential overlap integrals ... ok

--------------------------
ELECTRON PAIR PRESCREENING
--------------------------

Dipole-based pair screening          .... used

   TCutDOij = 1.000000e-05
   TCutPre  = 1.000000e-06
   .... Finished loop over pairs
Total time spent in the prescreening                  ...     0.000 sec
sum of pair energies estimated for screened out pairs ...       0.000000000000 Eh
Thresholds for map construction and integral transformation for crude MP2:
   TCutMKN                    ...     1.0e-02
   TCutDO                     ...     2.0e-02
   TCutPairs                  ...     1.0e-04
   TCutPNO_CrudeMP2           ...     3.3e-07
   TCutPNOSingles_CrudeMP2    ...     1.0e-08
--------------------------------
LOCAL RI TRANSFORMATION (IAVPAO)
--------------------------------

Orbital window:       7 to 25
Number of PAOs:     329
Basis functions:    329 (125 shells)
Aux. functions:     772 (234 shells)
Use SHARK:           on
Have SHARK:         yes

Processing maps (0.0 sec)
Average map sizes:
   Aux shells -> MOs              19.0
   Aux shells -> PAOs            329.0
   MOs        -> AO shells       122.2
   PAOs       -> AO shells       125.0

Calculating integrals (0.5 sec, 36.827 MB)
Sorting integrals (0.1 sec, 36.818 MB)
Total time for the integral transformation: 0.6 sec
--------------------------------
INITIAL GUESS AND PNO GENERATION
--------------------------------

PNO truncation parameters                   .... 
    PAOOverlapThresh   =        1.000e-08

    TCutPairs          =        1.000e-04
    TCutPNO            =        3.330e-07
    TCutPNOSingles     =        9.990e-09
    TCutMP2Pairs       =        1.000e-05
    TCutMKN            =        1.000e-02
    TCutDO             =        2.000e-02

Pair selection                          .... not used
Type of local MP2 treatment                 .... semi-local MP2
Strategy for PNO selection                  .... occupation number selection
Pair density normalization                  .... MP2 norm
Spin component scaling                      .... not used

   .... Finished loop over pairs
Making pair pair interaction lists          ... done

                       ===========================
                        170 OF  190 PAIRS ARE KEPT CCSD PAIRS
                         20 OF  190 PAIRS ARE KEPT MP2 PAIRS FOR (T)
                          0 OF  190 PAIRS ARE SKIPPED
                       ===========================

Total time spent in the initial guess                 ...     1.473 sec
SL-MP2 correlation energy (all non-screened pairs)    ...      -1.168216371034 Eh

Initial PNO correlation energy                        ...      -1.164052495700 Eh
sum of pair energies prescreened and skipped MP2 pairs...       0.000000000000 Eh
sum of pair energies of crude MP2 skipped pairs only  ...       0.000000000000 Eh
sum of MP2 pair energies for pairs that were not kept ...      -0.000957306668 Eh
sum of PNO error estimates for the kept pairs         ...      -0.003206568666 Eh
                                                          --------------------
sum of all corrections                                         -0.004163875334
Initial total correlation energy                               -1.168216371034
Thresholds for map construction and integral transformation for fine MP2 and CCSD(T) calculation:
   TCutMKN   ...     1.0e-03
   TCutDO    ...     1.0e-02
   TCutPairs ...     1.0e-04
   TCutCMO   ...     1.0e-03
   TCutCPAO  ...     1.0e-03

Thresholds for map construction and integral transformation for strong Triples:
   TCutMKN   ...     1.0e-02
   TCutDO    ...     2.0e-02
   TCutCMO   ...     1.0e-03
   TCutCPAO  ...     1.0e-03

Thresholds for map construction and integral transformation for weak Triples:
   TCutMKN   ...     1.0e-01
   TCutDO    ...     4.0e-02
   TCutCMO   ...     1.0e-03
   TCutCPAO  ...     1.0e-03

--------------------------------
LOCAL RI TRANSFORMATION (IAVPAO)
--------------------------------

Orbital window:       7 to 25
Number of PAOs:     329
Basis functions:    329 (125 shells)
Aux. functions:     772 (234 shells)
Use SHARK:           on
Have SHARK:         yes

Processing maps (0.0 sec)
Average map sizes:
   Aux shells -> MOs              19.0
   Aux shells -> PAOs            329.0
   MOs        -> AO shells       122.2
   PAOs       -> AO shells       125.0

Calculating integrals (0.5 sec, 36.827 MB)
Sorting integrals (0.1 sec, 36.818 MB)
Total time for the integral transformation: 0.6 sec
--------------------------------
INITIAL GUESS AND PNO GENERATION
--------------------------------

PNO truncation parameters                   .... 
    PAOOverlapThresh   =        1.000e-08

    TCutPairs          =        1.000e-04
    TCutPNO            =        3.330e-07
    TCutPNOSingles     =        9.990e-09
    TCutMP2Pairs       =        1.000e-05
    TCutMKN            =        1.000e-03
    TCutDO             =        1.000e-02

Pair selection                          .... not used
Type of local MP2 treatment                 .... semi-local MP2
Strategy for PNO selection                  .... occupation number selection
Pair density normalization                  .... MP2 norm
Spin component scaling                      .... not used

   .... Finished loop over pairs

 PNO Occupation Number Statistics: 
  | Av. % of trace(Dij) retained        ...  98.488585471557
  | sigma^2 in % of trace(Dij) retained ...   3.78e+00
  | Av. % of trace(Di) retained         ...  99.999153924823
  | sigma^2 in % of trace(Di) retained  ...   8.90e-08
 Distributions of % trace(Dij) recovered:
  |       >= 99.9  ...    54 ( 28.4 % of all pairs)
  |   [90.0, 99.0) ...    74 ( 38.9 % of all pairs)
  |   [99.0, 99.9) ...    62 ( 32.6 % of all pairs)
 Distributions of % trace(Di) recovered :
  |       >= 99.9  ...    19 (100.0 % of all I-pairs )

Making pair pair interaction lists          ... done

                       ===========================
                        170 OF  190 PAIRS ARE KEPT
                       ===========================

Total time spent in the initial guess                 ...     2.281 sec
SL-MP2 correlation energy (all non-screened pairs)    ...      -1.168842520083 Eh

Initial PNO correlation energy                        ...      -1.164653161202 Eh
sum of pair energies estimated for screened out pairs ...       0.000000000000 Eh
sum of MP2 pair energies for pairs that were not kept ...      -0.000956857529 Eh
sum of PNO error estimates for the kept pairs         ...      -0.003232501353 Eh
                                                          --------------------
sum of all corrections                                         -0.004189358882
Initial total correlation energy                               -1.168842520083
Thresholds for map construction and integral transformation for fine MP2 and CCSD(T) calculation:
   TCutMKN   ...     1.0e-03
   TCutDO    ...     1.0e-02
   TCutPairs ...     1.0e-04
   TCutCMO   ...     1.0e-03
   TCutCPAO  ...     1.0e-03

Time for aux screen maps:            0.001
Time for maps after fine MP2:            0.007
-----------------------------
LOCAL RI TRANSFORMATION (IJV)
-----------------------------

Orbital window:       7 to 25
Basis functions:    329 (125 shells)
Aux. functions:     772 (234 shells)
Use SHARK:           on

Processing maps (0.0 sec)
Average map sizes:
   Aux shells -> MOs(i)           19.0
   Aux shells -> MOs(j)           19.0
   MOs        -> AO shells       122.2

Calculating integrals (0.6 sec, 2.135 MB)
Sorting integrals (0.0 sec, 2.126 MB)
Total time for the integral transformation: 0.6 sec
--------------------------------
LOCAL RI TRANSFORMATION (VABPAO)
--------------------------------

Number of PAOs:     329
Basis functions:    329 (125 shells)
Aux. functions:     772 (234 shells)
Use SHARK:           on

Processing maps (0.0 sec)
Average map sizes:
   Aux shells -> PAOs            329.0
   PAOs       -> AO shells       125.0

Calculating integrals (1.0 sec, 637.537 MB)
Finished


-------------------------------------
Pair Pair Term precalculation with     
RI-(ij|mn) and (im|jn) transformation  
ON THE FLY                             
-------------------------------------

   IBatch   1 (of   1)              ... done (   34.214 sec)
Total EXT                           ...          34.214 sec

IAVPA Available = YES
VABPAO Available= YES
IJV Available   = YES
IJK Available   = NO
PNO3i Available = YES
PNO3j Available = YES
PNO4 Available  = YES
---------------------
RI-PNO TRANSFORMATION
---------------------

Total Number of PNOs                   ...  5887
Average number of PNOs per pair        ...    34
Maximal number of PNOs per pair        ...    66
   #pairs with  1 -  5 PNOs   :    0
   #pairs with  6 - 10 PNOs   :    3
   #pairs with 11 - 15 PNOs   :   19
   #pairs with 16 - 20 PNOs   :   25
   #pairs with 21 - 25 PNOs   :    6
   #pairs with 26 - 30 PNOs   :   13
   #pairs with 31 - 35 PNOs   :   18
   #pairs with 36 - 40 PNOs   :   20
   #pairs with 41 - 45 PNOs   :   18
   #pairs with 46 - 50 PNOs   :   18
   #pairs with 51 - 55 PNOs   :   20
   #pairs with 56 - 60 PNOs   :    8
   #pairs with 61 - 65 PNOs   :    1
   #pairs with 66 - 70 PNOs   :    1

Generation of (ij|ab)[P] integrals            ... on
Generation of (ia|bc)[P],(ja|bc)[P] integrals ... on
Storage of 3 and 4 external integrals         ... on
Generation of ALL (ka|bc)[P] integrals        ... on
Keep RI integrals in memory                   ... off

Ibatch:  1 (of  1)
Starting 2-4 index PNO integral generation ... done

Timings:
Total PNO integral transformation time     ...         12.233 sec
Size of the 3-external file                ...        83 MB
Size of the 4-external file                ...       509 MB
Size of the IKJL file                      ...         0 MB
Size of the all 3-external file            ...       796 MB
Size of the 1-external file                ...         2 MB

Making pair/pair overlap matrices          ... done (    1.223 sec)
Size of the pair overlap file              ... 207 MB
Redoing the guess amplitudes               ... done (    0.002 sec)

-------------------------
FINAL STARTUP INFORMATION
-------------------------

E(0)                                       ...   -306.826525041
E(SL-MP2)                                  ...     -1.168842520
E(SL-MP2) including corrections            ...     -1.168842520
Initial E(tot)                             ...   -307.995367561
<T|T>                                      ...      0.335908414
Number of pairs included                   ... 170
Total number of pairs                      ... 190

------------------------------------------------
                  RHF COUPLED CLUSTER ITERATIONS
------------------------------------------------

Number of PNO amplitudes to be optimized   ...       239717
Number of non-PNO amplitudes               ...     15607530
Untruncated number of regular amplitudes   ...     17443710

Iter       E(tot)           E(Corr)          Delta-E          Residual     Time
  0   -307.995420765     -1.164706365      0.004136155      0.017746349    5.13
                           *** Turning on DIIS ***
  1   -308.037723236     -1.207008836     -0.042302471      0.008402381    5.27
  2   -308.068501211     -1.237786811     -0.030777975      0.004566994    5.29
  3   -308.074179662     -1.243465263     -0.005678451      0.002063905    5.29
  4   -308.075822441     -1.245108041     -0.001642779      0.001004806    5.32
  5   -308.076307185     -1.245592785     -0.000484744      0.000425527    5.31
  6   -308.076425109     -1.245710709     -0.000117924      0.000169958    5.33
  7   -308.076435990     -1.245721591     -0.000010882      0.000079857    5.32
  8   -308.076442541     -1.245728142     -0.000006551      0.000044301    5.31
  9   -308.076437583     -1.245723183      0.000004958      0.000020957    5.31
               --- The Coupled-Cluster iterations have converged ---

----------------------
COUPLED CLUSTER ENERGY
----------------------

E(0)                                       ...   -306.826525041
E(CORR)(strong-pairs)                      ...     -1.245733240
E(CORR)(weak-pairs)                        ...     -0.004189359
E(CORR)(corrected)                         ...     -1.249922599
C-PCM corr. term (included in E(CORR))     ...     -0.000010057
E(TOT)                                     ...   -308.076447639
Singles Norm <S|S>**1/2                    ...      0.069480443  
T1 diagnostic                              ...      0.011271216  

------------------
LARGEST AMPLITUDES
------------------
  14-> 26  14-> 26       0.046367
  13-> 26  13-> 26       0.046152
   9-> 26   9-> 26       0.041456
  10-> 26  10-> 26       0.041220
  15-> 27  15-> 27       0.040106
  17-> 27  17-> 27       0.039639
  11-> 29  11-> 29       0.039443
  14-> 26  13-> 26       0.037126
  23-> 34  23-> 34       0.036769
  22-> 34  22-> 34       0.036767
   8-> 29   8-> 29       0.036670
  12-> 30  12-> 30       0.036480
  25-> 30  25-> 30       0.035271
  16-> 26  16-> 26       0.034840
  19-> 34  19-> 34       0.034594
  20-> 34  20-> 34       0.034578


-------------------------------------------
DLPNO BASED TRIPLES CORRECTION
-------------------------------------------

Singles multiplier          ...  1.000000
TCutTNO                     ... 1.000e-09
TCutMP2Pairs                ... 1.000e-05
TCutDOStrong                ... 2.000e-02
TCutMKNStrong               ... 1.000e-02
TCutDOWeak                  ... 4.000e-02
TCutMKNWeak                 ... 1.000e-01

Fragment selection                          .... not used
Number of Triples that are to be computed   ...      1216

 . . . . . . . . .
10% done  
20% done  
30% done  
40% done  
50% done  
60% done  
70% done  
80% done  
90% done               (     84.448 sec)
Triples timings:
Total time for T0               ...    91.389 sec
Total time for Iterative (T)    ...     0.000 sec
Total time of overall (T)       ...    91.390 sec

Triples List generation         ...     0.000 sec
TNO generation                  ...     6.936 sec
Pair density generation         ...     0.003 sec
Look up tables                  ...     0.000 sec
Generating 3-index integrals    ...    54.667 sec
  Make 4-ind.int. from 3-ind.int...    11.029 sec
  Projecting amplitudes (D + S) ...     6.600 sec
  Downprojecting integrals      ...     0.001 sec
  Energy contr. (sum over a,b,c)...     3.462 sec
Fitting ET(->0)                 ...     0.000 sec

Everything after 3-index        ...    29.780 sec

Timing details:
 TNO integrals                  ...    64.842 sec
   Reading 3-index integrals    ...     0.199 sec
   Sorting integrals            ...     9.570 sec
       Sorting integrals 1      ...     0.001 sec
       Sorting integrals 2      ...     5.180 sec
       Sorting integrals 3      ...     0.324 sec
       Sorting integrals 4      ...     0.022 sec
       Sorting integrals 5      ...     0.063 sec
       Sorting integrals 6      ...     3.982 sec
   Calculating local VM**-1/2   ...     0.464 sec
   Orthogonal. integrals        ...     0.715 sec
   Multipl. 3-index integrals   ...    53.893 sec
   All concerning IRIab (w/TNO) ...     5.447 sec

 Calculate W0/W1                ...     8.680 sec
 W 3-ext contribution           ...     4.839 sec
 W 3-int contribution           ...     1.172 sec
 Sorting W                      ...     2.370 sec

 V exchange contribution        ...     1.335 sec

 Timings for Triples without generation
     of 3-index integrals       ...    29.779 sec
       0 weak pairs             ...    27.929 sec
       1 weak pair              ...     1.850 sec
       2 weak pairs             ...     0.000 sec
       3 weak pairs             ...     0.000 sec
  Extra time for extrapolation  ...     0.000 sec

Number of Triples   (0, 1, 2, 3 weak pairs; overall):    990     226       0       0  (  1216)
Number of Atoms     (0, 1, 2, 3 weak pairs; overall):   12.4    11.3     0.0     0.0  (    15)
Number of PAOs      (0, 1, 2, 3 weak pairs; overall):  289.0   265.9     0.0     0.0  (   329)
Number of AuxFcns   (0, 1, 2, 3 weak pairs; overall):  394.2   324.2     0.0     0.0  (   772)
Number of TNOs      (0, 1, 2, 3 weak pairs         ):   89.9    64.4     0.0     0.0
Aver. Number of NTNO, Atoms, PAOs, AuxFcns / Triples:   1216    85.2    12.2   284.7   381.2

Triples Correction (T)                     ...     -0.055600828
Final correlation energy                   ...     -1.305523427
E(CCSD)                                    ...   -308.076447639
E(CCSD(T))                                 ...   -308.132048467


--------------------------------------------------------------------------------
                                    TIMINGS
--------------------------------------------------------------------------------


Total execution time                   ...      219.900 sec

Localization of occupied MO's          ...        0.136 sec (  0.1%)
Fock Matrix Formation                  ...        5.944 sec (  2.7%)
Global overlap, Fock, MKN matrices     ...       11.202 sec (  5.1%)
Differential overlap integrals         ...        0.498 sec (  0.2%)
Organizing maps                        ...        0.022 sec (  0.0%)
RI 3-index integral generations        ...        2.763 sec (  1.3%)
RI-PNO integral transformation         ...       50.811 sec ( 23.1%)
Initial Guess                          ...        3.797 sec (  1.7%)
DIIS Solver                            ...        0.173 sec (  0.1%)
State Vector Update                    ...        0.013 sec (  0.0%)
Sigma-vector construction              ...       52.691 sec ( 24.0%)
  <D|H|D>(0-ext)                       ...        1.811 sec (  3.4% of sigma)
  <D|H|D>(2-ext Fock)                  ...        0.010 sec (  0.0% of sigma)
  <D|H|D>(2-ext)                       ...        7.349 sec ( 13.9% of sigma)
  <D|H|D>(4-ext)                       ...        5.672 sec ( 10.8% of sigma)
  <D|H|D>(4-ext-corr)                  ...       23.487 sec ( 44.6% of sigma)
  CCSD doubles correction              ...        0.141 sec (  0.3% of sigma)
  <S|H|S>                              ...        0.632 sec (  1.2% of sigma)
  <S|H|D>(1-ext)                       ...        0.239 sec (  0.5% of sigma)
  <D|H|S>(1-ext)                       ...        0.006 sec (  0.0% of sigma)
  <S|H|D>(3-ext)                       ...        0.171 sec (  0.3% of sigma)
  Fock-dressing                        ...        5.420 sec ( 10.3% of sigma)
  Singles amplitudes                   ...        0.376 sec (  0.7% of sigma)
  (ik|jl)-dressing                     ...        1.265 sec (  2.4% of sigma)
  (ij|ab),(ia|jb)-dressing             ...        1.444 sec (  2.7% of sigma)
  C-PCM terms                          ...        1.324 sec (  2.5% of sigma)
  Pair energies                        ...        0.004 sec (  0.0% of sigma)
Total Time for computing (T)           ...       91.393 sec ( 41.6% of ALL)
C-PCM correction to E(CORR)            ...        0.091 sec (  0.0%)


Maximum memory used throughout the entire MDCI-calculation: 4132.2 MB

-------------------------   --------------------
FINAL SINGLE POINT ENERGY      -308.132048467237
-------------------------   --------------------


           ************************************************************
           *        Program running with 8 parallel MPI-processes     *
           *              working on a common directory               *
           ************************************************************

------------------------------------------------------------------------------
                              ORCA PROPERTY CALCULATIONS
------------------------------------------------------------------------------

GBWName                                 ... calc.gbw
Number of atoms                         ...     15
Number of basis functions               ...    329
Max core memory                         ...   8000 MB

Electric properties:
Dipole moment                           ... YES
Quadrupole moment                       ...  NO
Static polarizability (Dipole/Dipole)   ...  NO
Static polarizability (Dipole/Quad.)    ...  NO
Static polarizability (Quad./Quad.)     ...  NO
Static polarizability (Velocity)        ...  NO

Atomic electric properties:
Dipole moment                           ...  NO
Quadrupole moment                       ...  NO
Static polarizability                   ...  NO

Choice of electric origin               ... Center of mass
Position of electric origin             ...     5.711353     0.824872    -0.047809

General magnetic properties:
Magnetizability                         ...  NO

EPR properties:
g-Tensor (aka g-matrix)                 ...  NO
Zero-Field splitting spin-orbit         ...  NO
Zero-field splitting spin-spin          ...  NO
Hyperfine couplings                     ...  NO (   0 nuclei)
Quadrupole couplings                    ...  NO (   0 nuclei)
Contact density                         ...  NO (   0 nuclei)

NMR properties:
Chemical shifts                         ...  NO (   0 nuclei)
Spin-rotation constants                 ...  NO (   0 nuclei)
Spin-spin couplings                     ...  NO (   0 nuclei,    0 pairs)

Choice of magnetic origin               ... GIAO
Position of magnetic origin             ...     0.000000     0.000000     0.000000

Properties with geometric perturbations:
SCF Hessian                             ...  NO
IR spectrum                             ...  NO
VCD spectrum                            ...  NO
X-ray spectroscopy properties:
SCF XES/XAS/RIXS spectra                ...  NO


-------------
DIPOLE MOMENT
-------------

Method             : SCF
Type of density    : Electron Density
Multiplicity       :   1
Irrep              :   0
Energy             :  -306.8265065048481688 Eh
Relativity type    : 
Basis              : AO
                                X                 Y                 Z
Electronic contribution:      3.524255790      -4.437860796      -0.029499272
Nuclear contribution   :     -3.645874545       4.917880231       0.031902556
                        -----------------------------------------
Total Dipole Moment    :     -0.121618754       0.480019435       0.002403284
                        -----------------------------------------
Magnitude (a.u.)       :      0.495192443
Magnitude (Debye)      :      1.258679160


--------------------
Rotational spectrum 
--------------------
 
Rotational constants in cm-1:             0.117697             0.108744             0.057750 
Rotational constants in MHz :          3528.476614          3260.069222          1731.303001 

Dipole components along the rotational axes: 
x,y,z [a.u.] :     0.464683     0.171130    -0.000053 
x,y,z [Debye]:     1.181130     0.434977    -0.000134 

 

Dipole moment calculation done in   0.0 sec 

Maximum memory used throughout the entire PROP-calculation: 15.8 MB

--------------------------------
SUGGESTED CITATIONS FOR THIS RUN
--------------------------------

Below you find a list of papers that are relevant to this ORCA run
We neither can nor want to force you to cite these papers, but we appreciate if you do
You receive ORCA, which is the product of decades of hard work by many enthusiastic individuals, for free
The only thing we kindly ask in return is that you cite our papers,
We deeply appreciate it, if you show your appreciation for ORCA by not just citing the generic ORCA reference.

Please note that relegating all ORCA citations to the supporting information does *not* help us.
SI sections are not indexed - citations you put there will not count into any citation statistics
But we need these citations in order to attract the funding resources that allow us to do what we are doing

Therefore, if you are a happy ORCA user, please consider citing a few of the papers listed below in the main body of your paper

In addition to the list printed below, the program has created the file calc.bibtex that contains the list in bibtex format
You can import this file easily into all common literature databanks and citation aid programs


List of essential papers. We consider these as the minimum necessary citations

  1. Neese,F.
     Software update: the ORCA program system, version 5.0
     WIRES Comput. Molec. Sci., 2022 12(1)e1606
     doi.org/10.1002/wcms.1606

List of papers to cite with high priority. The work reported in these papers was absolutely
necessary for this run to complete.
Our perspective: the developers of density functionals and basis sets usually get cited in chemistry papers
Good! But without the algorithms to do something with them, the functionals or basis sets would not do anything.
Hence, in our opinion, the algorithm design and method developments papers are equally worthy of getting cited

  1. Neese,F.; Hansen,A.; Liakos,D.G.
     Efficient and accurate approximations to the local coupled cluster singles doubles method using a truncated pair natural orbital basis
     J. Chem. Phys., 2009 131 064103
     doi.org/10.1063/1.3173827
  2. Neese,F.; Wennmohs,F.; Hansen,A.
     Efficient and accurate local approximations to coupled-electron pair approaches: An attempt to revive the pair natural orbital method
     J. Chem. Phys., 2009 130 114108
     doi.org/10.1063/1.3086717
  3. Riplinger,C.; Neese,F.
     An efficient and near linear scaling pair natural orbital based local coupled cluster method
     J. Chem. Phys., 2013 138(3)Art. No. 034106
     doi.org/10.1063/1.4773581
  4. Riplinger,C.; Sandhoefer,B.; Hansen,A.; Neese,F.
     Natural triple excitations in local coupled cluster calculations with pair natural orbitals
     J. Chem. Phys., 2013 139(13)Art. No. 134101
     doi.org/10.1063/1.4821834
  5. Riplinger,C.; Pinski,P.; Becker,U.; Valeev,E.F.; Neese,F.
     Sparse maps-A systematic infrastructure for reduced-scaling electronic structure methods. II. Linear scaling domain based pair natural orbital coupled cluster theory
     J. Chem. Phys., 2016 144 
     doi.org/10.1063/1.4939030
  6. Bistoni,G.; Riplinger,C.; Minenkov,Y.; Cavallo,L.; Auer,A.A.; Neese,F.
     Treating Subvalence Correlation Effects in Domain Based Pair Natural Orbital Coupled Cluster Calculations: An Out-of-the-Box Approach
     J. Theo. Comp. Chem., 2017 13 3220-3227
     doi.org/10.1021/acs.jctc.7b00352
  7. Garcia-Rates,M.; Neese,F.
     Effect of the Solute Cavity on the Solvation Energy and its Derivatives within the Framework of the Gaussian Charge Scheme
     J. Comput. Chem., 2020 41 922-939
     doi.org/10.1002/jcc.26139
  8. Garcia-Rates,M.; Becker,U.; Neese,F.
     Implicit solvation in domain based pair natural orbital coupled cluster (DLPNO-CCSD) theory
     J. Comput. Chem., 2021 42 1959-1973
     doi.org/10.1002/jcc.26726
  9. Neese,F.
     The SHARK Integral Generation and Digestion System
     J. Comp. Chem., 2022  1-16
     doi.org/10.1002/jcc.26942

List of suggested additional citations. These are papers that are important in the 'surrounding' of 
of this run, or papers that preceded the highly important papers. If you like your results we are grateful for a citation.

  1. Neese,F.
     The ORCA program system
     WIRES Comput. Molec. Sci., 2012 2(1)73-78
     doi.org/10.1002/wcms.81
  2. Neese,F.
     Software update: the ORCA program system, version 4.0
     WIRES Comput. Molec. Sci., 2018 8(1)1-6
     doi.org/10.1002/wcms.1327
  3. Neese,F.; Wennmohs,F.; Becker,U.; Riplinger,C.
     The ORCA quantum chemistry program package
     J. Chem. Phys., 2020 152 Art. No. L224108
     doi.org/10.1063/5.0004608

List of optional additional citations

  1. Neese,F.
     Approximate second-order SCF convergence for spin unrestricted wavefunctions
     Chem. Phys. Lett., 2000 325(1-3)93-98
     doi.org/10.1016/s0009-2614(00)00662-x

Timings for individual modules:

Sum of individual times          ...      236.000 sec (=   3.933 min)
Startup calculation              ...        1.062 sec (=   0.018 min)   0.4 %
SCF iterations                   ...       14.119 sec (=   0.235 min)   6.0 %
Property integrals               ...        0.288 sec (=   0.005 min)   0.1 %
Property calculations            ...        0.276 sec (=   0.005 min)   0.1 %
MDCI module                      ...      220.255 sec (=   3.671 min)  93.3 %
                             ****ORCA TERMINATED NORMALLY****
TOTAL RUN TIME: 0 days 0 hours 3 minutes 56 seconds 314 msec
'calc.bibtex' -> '/hsnfs/users/frank/ThermodynamicMap/23Dimethyl/SM/SP/calc.bibtex'
'calc.cpcm' -> '/hsnfs/users/frank/ThermodynamicMap/23Dimethyl/SM/SP/calc.cpcm'
'calc.cpcm_corr' -> '/hsnfs/users/frank/ThermodynamicMap/23Dimethyl/SM/SP/calc.cpcm_corr'
'calc.densities' -> '/hsnfs/users/frank/ThermodynamicMap/23Dimethyl/SM/SP/calc.densities'
'calc.densitiesinfo' -> '/hsnfs/users/frank/ThermodynamicMap/23Dimethyl/SM/SP/calc.densitiesinfo'
'calc.err' -> '/hsnfs/users/frank/ThermodynamicMap/23Dimethyl/SM/SP/calc.err'
'calc.gbw' -> '/hsnfs/users/frank/ThermodynamicMap/23Dimethyl/SM/SP/calc.gbw'
'calc.ges' -> '/hsnfs/users/frank/ThermodynamicMap/23Dimethyl/SM/SP/calc.ges'
'calc.job' -> '/hsnfs/users/frank/ThermodynamicMap/23Dimethyl/SM/SP/calc.job'
'calc.loc' -> '/hsnfs/users/frank/ThermodynamicMap/23Dimethyl/SM/SP/calc.loc'
'calc.property.txt' -> '/hsnfs/users/frank/ThermodynamicMap/23Dimethyl/SM/SP/calc.property.txt'
'calc.xyz' -> '/hsnfs/users/frank/ThermodynamicMap/23Dimethyl/SM/SP/calc.xyz'
cp: cannot stat 'calc.asa.inp': No such file or directory
cp: missing destination file operand after '/hsnfs/users/frank/ThermodynamicMap/23Dimethyl/SM/SP/'
Try 'cp --help' for more information.
cp: cannot stat 'calc.pc.tmp': No such file or directory
cp: cannot stat 'calc.QM2.pc.tmp': No such file or directory
