# Supplementary material for: Bro̷nsted Acid-Catalyzed Reduction of Furans
Source: J Am Chem Soc. 2025 Feb 19;147(9):7932–8. doi: 10.1021/jacs.4c18485 (PMC11887439; doi:10.1021/jacs.4c18485)
Supplement: Supplementary file 2 — ja4c18485_si_002.zip [file ja4c18485_si_002.zip › AllCoordinates/3-(p-NO2-Phenyl)-Furan/2/calc.mpi8.out]

! Job execution by suborca V 10.00 !
Job started from head1.mpi-muelheim.mpg.de, running /hsnfs/software/orca/orca_stable_directory/orca_stable_20240725/orca on xe30th73.mpi-muelheim.mpg.de in /usr/scratch/frank/calc__8525190 (/bin/ksh)
Job execution start: Thu Jul 25 14:08:39 CEST 2024
Shared library path: /hsnfs/software/openmpi-4.1.0/lib:/hsnfs/software/orca/orca_stable_directory/orca_stable_20240725:/hsnfs/software/themis/llvm-14.0.1/lib::/hsnfs/software/cfour-2.1/lib:/hsnfs/software/orca/orca_stable:/usr/users/openmpi-2.0.4/lib:/opt/intel/lib/intel64:/opt/intel/mkl/lib/intel64
SLURM Job ID is: 8525190
SLURM_JOB_NODELIST: xe30th73
Maxcore enforced by SLURM: 9600 MB per core
Expanded nodelist (1 nodes):
xe30th73

                                 *****************
                                 * O   R   C   A *
                                 *****************

                                            #,                                       
                                            ###                                      
                                            ####                                     
                                            #####                                    
                                            ######                                   
                                           ########,                                 
                                     ,,################,,,,,                         
                               ,,#################################,,                 
                          ,,##########################################,,             
                       ,#########################################, ''#####,          
                    ,#############################################,,   '####,        
                  ,##################################################,,,,####,       
                ,###########''''           ''''###############################       
              ,#####''   ,,,,##########,,,,          '''####'''          '####       
            ,##' ,,,,###########################,,,                        '##       
           ' ,,###''''                  '''############,,,                           
         ,,##''                                '''############,,,,        ,,,,,,###''
      ,#''                                            '''#######################'''  
     '                                                          ''''####''''         
             ,#######,   #######,   ,#######,      ##                                
            ,#'     '#,  ##    ##  ,#'     '#,    #''#        ,####,   ,####,        
            ##       ##  ##   ,#'  ##            #'  '#       #'       #'  '#        
            ##       ##  #######   ##           ,######,      #####,   #    #        
            '#,     ,#'  ##    ##  '#,     ,#' ,#      #,     #,   #   #,  ,#        
             '#######'   ##     ##  '#######'  #'      '#     '####' # '####'        


                #########################################################
                #                        -***-                          #
                #          Department of theory and spectroscopy        #
                #                                                       #
                #                      Frank Neese                      #
                #                                                       #
                #     Directorship, Architecture, Infrastructure        #
                #                    SHARK, DRIVERS                     #
                #        Core code/Algorithms in most modules           #
                #                                                       #
                #        Max Planck Institute fuer Kohlenforschung      #
                #                Kaiser Wilhelm Platz 1                 #
                #                 D-45470 Muelheim/Ruhr                 #
                #                      Germany                          #
                #                                                       #
                #                  All rights reserved                  #
                #                        -***-                          #
                #########################################################


                         Program Version 6.0.x  -   STABLE   -
                                (GIT: $d9a9c442$)
                ($2024-07-22 23:30:13 +0200 $)

                         (BUILD: $Thu 25 Jul 2024 01:05:14 AM CEST$)


 With contributions from (in alphabetic order):
   Daniel Aravena         : Magnetic Suceptibility
   Michael Atanasov       : Ab Initio Ligand Field Theory (pilot matlab implementation)
   Alexander A. Auer      : GIAO ZORA, VPT2 properties, NMR spectrum
   Ute Becker             : All parallelization in ORCA, NUMFREQ, NUMCALC
   Giovanni Bistoni       : ED, misc. LED, open-shell LED, HFLD
   Martin Brehm           : Molecular dynamics
   Dmytro Bykov           : pre 5.0 version of the SCF Hessian
   Marcos Casanova-Páez   : Triplet and SCS-CIS(D). UHF-(DLPNO)-IP/EA/STEOM-CCSD. UHF-CVS-IP/STEOM-CCSD
   Vijay G. Chilkuri      : MRCI spin determinant printing, contributions to CSF-ICE
   Pauline Colinet        : FMM embedding
   Dipayan Datta          : RHF DLPNO-CCSD density
   Achintya Kumar Dutta   : EOM-CC, STEOM-CC
   Nicolas Foglia         : Exact transition moments, OPA infrastructure, MCD improvements
   Dmitry Ganyushin       : Spin-Orbit,Spin-Spin,Magnetic field MRCI
   Miquel Garcia          : C-PCM and meta-GGA Hessian, CCSD/C-PCM, Gaussian charge scheme
   Tiago L. C. Gouveia    : GS-ROHF, GS-ROCIS
   Yang Guo               : DLPNO-NEVPT2, F12-NEVPT2, CIM, IAO-localization
   Andreas Hansen         : Spin unrestricted coupled pair/coupled cluster methods
   Ingolf Harden          : AUTO-CI MPn and infrastructure 
   Benjamin Helmich-Paris : MC-RPA, TRAH-(SCF,CASSCF), AVAS, COSX integrals, SCF dyn. polar.
   Lee Huntington         : MR-EOM, pCC
   Robert Izsak           : Overlap fitted RIJCOSX, COSX-SCS-MP3, EOM
   Riya Kayal             : Wick's Theorem for AUTO-CI, AUTO-CI UHF-CCSDT
   Emily Kempfer          : AUTO-CI, RHF CISDT and CCSDT
   Christian Kollmar      : KDIIS, OOCD, Brueckner-CCSD(T), CCSD density, CASPT2, CASPT2-K, improved NEVPT2
   Axel Koslowski         : Symmetry handling
   Simone Kossmann        : Meta GGA functionals, TD-DFT gradient, OOMP2, (MP2 Hessian; deprecated post 5.0)
   Lucas Lang             : DCDCAS
   Marvin Lechner         : AUTO-CI (C++ implementation), FIC-MRCC
   Spencer Leger          : CASSCF response
   Dagmar Lenk            : GEPOL surface, SMD, ORCA-2-JSON
   Dimitrios Liakos       : Extrapolation schemes; Compound Job, initial MDCI parallelization
   Dimitrios Manganas     : Further ROCIS development; embedding schemes. LFT, Crystal Embedding
   Dimitrios Pantazis     : SARC Basis sets
   Anastasios Papadopoulos: AUTO-CI, single reference methods and gradients
   Taras Petrenko         : pre 6.0 DFT Hessian and TD-DFT gradient, (ASA, deprecated), ECA, 1-Electron XAS/XES, NRVS
   Peter Pinski           : DLPNO-MP2, DLPNO-MP2 Gradient
   Christoph Reimann      : Effective Core Potentials
   Marius Retegan         : Local ZFS, SOC
   Christoph Riplinger    : Optimizer, TS searches, QM/MM, DLPNO-CCSD(T), (RO)-DLPNO pert. Triples
   Michael Roemelt        : Original ROCIS implementation
   Masaaki Saitow         : Open-shell DLPNO-CCSD energy and density
   Barbara Sandhoefer     : DKH picture change effects
   Kantharuban Sivalingam : CASSCF convergence/infrastructure, NEVPT2 and variants, FIC-MRCI
   Bernardo de Souza      : ESD, SOC TD-DFT
   Georgi Stoychev        : AutoAux, RI-MP2 NMR, DLPNO-MP2 response, X2C
   Van Anh Tran           : RI-MP2 g-tensors
   Willem Van den Heuvel  : Paramagnetic NMR
   Zikuan Wang            : NOTCH, Electric field optimization 
   Frank Wennmohs         : Technical directorship and infrastructure
   Hang Xu                : AUTO-CI-Response properties 


 We gratefully acknowledge several colleagues who have allowed us to
 interface, adapt or use parts of their codes:
   Stefan Grimme, W. Hujo, H. Kruse, P. Pracht,  : VdW corrections, initial TS optimization,
                  C. Bannwarth, S. Ehlert,         DFT functionals, gCP, sTDA/sTD-DF
                  L. Wittmann, M. Mueller
   Ed Valeev, F. Pavosevic, A. Kumar             : LibInt (2-el integral package), F12 methods
   Garnet Chan, S. Sharma, J. Yang, R. Olivares  : DMRG
   Ulf Ekstrom                                   : XCFun DFT Library
   Mihaly Kallay                                 : mrcc  (arbitrary order and MRCC methods)
   Frank Weinhold                                : gennbo (NPA and NBO analysis)
   Simon Mueller                                 : openCOSMO-RS
   Christopher J. Cramer and Donald G. Truhlar   : smd solvation model
   Lars Goerigk                                  : TD-DFT with DH, B97 family of functionals
   V. Asgeirsson, H. Jonsson                     : NEB implementation
   FAccTs GmbH                                   : IRC, NEB, NEB-TS, DLPNO-Multilevel, CI-OPT
                                                   MM, QMMM, 2- and 3-layer-ONIOM, Crystal-QMMM,
                                                   LR-CPCM, SF, NACMEs, symmetry and pop. for TD-DFT,
                                                   nearIR, NL-DFT gradient (VV10), updates on ESD,
                                                   ML-optimized integration grids, MBIS, APM,
                                                   GOAT, DOCKER, SOLVATOR, interface openCOSMO-RS
   S Lehtola, MJT Oliveira, MAL Marques          : LibXC Library
   Liviu Ungur et al                             : ANISO software


 Your calculation uses the libint2 library for the computation of 2-el integrals
 For citations please refer to: http://libint.valeyev.net

 Your ORCA version has been built with support for libXC version: 6.2.2
 For citations please refer to: https://libxc.gitlab.io

 This ORCA versions uses:
   CBLAS   interface :  Fast vector & matrix operations
   LAPACKE interface :  Fast linear algebra routines
   SCALAPACK package :  Parallel linear algebra routines
   Shared memory     :  Shared parallel matrices
   BLAS/LAPACK       :  OpenBLAS 0.3.26  USE64BITINT DYNAMIC_ARCH NO_AFFINITY Haswell SINGLE_THREADED
        Core in use  :  Haswell
   Copyright (c) 2011-2014, The OpenBLAS Project


NOTE: MaxCore=8000 MB was set to SCF,MP2,MDCI,CIPSI,MRCI and CIS
      => If you want to overwrite this, your respective input block should be placed after the MaxCore statement
Your calculation utilizes the atom-pairwise dispersion correction
with the Becke-Johnson damping scheme (D3BJ)


================================================================================

----- Orbital basis set information -----
Your calculation utilizes the basis: def2-SVP
   F. Weigend and R. Ahlrichs, Phys. Chem. Chem. Phys. 7, 3297 (2005).

----- AuxJ basis set information -----
Your calculation utilizes the auxiliary basis: def2/J
   F. Weigend, Phys. Chem. Chem. Phys. 8, 1057 (2006).

----- AuxC basis set information -----
Your calculation utilizes the auxiliary basis: def2-SVP/C
  H-La, Hf-Rn : A. Hellweg, C. Hattig, S. Hofener and W. Klopper, Theor. Chem. Acc. 117, 587 (2007).
        Ce-Lu : J. Chmela and M. E. Harding, Mol. Phys. (2018).

================================================================================
                                        WARNINGS
                       Please study these warnings very carefully!
================================================================================

WARNING: Old DensityContainer found on disk!
         Will remove this file - 
         If you want to keep old densities, please start your calculation with a different basename. 


WARNING: The frozen-core approximation for MP2-gradient calculations is turned on by default.

WARNING: Geometry Optimization
  ===> : Switching off AutoStart
         For restart on a previous wavefunction, please use MOREAD

WARNING: The frozen-core approximation is turned on by default for 
         the MP2 part of double-hybrid DFT.

================================================================================
                                       INPUT FILE
================================================================================
NAME = calc.inp
|  1> ! RI-B2PLYP D3BJ  def2-SVP def2-SVP/C RIJCOSX def2/J  VeryTightOpt NumFreq
|  2> 
|  3> %cpcm
|  4> epsilon 16.7                    # Dielectric constant
|  5> refrac 1.275   
|  6> SURFACETYPE VDW_GAUSSIAN
|  7> end
|  8> 
|  9> %geom
| 10> MaxIter 100
| 11> end
| 12> 
| 13> %PAL NPROCS 8 END
| 14> 
| 15> %maxcore 8000
| 16> 
| 17> * xyz 1 1
| 18> C        0.6391180000      2.0625810000      0.0578430000                 
| 19> C        0.2300850000      0.6705890000      0.0445120000                 
| 20> C        1.1425640000     -0.3450440000      0.4203710000                 
| 21> C        0.7596300000     -1.6819700000      0.3862710000                 
| 22> C       -0.5455740000     -1.9927950000     -0.0095350000                 
| 23> C       -1.4778120000     -1.0165900000     -0.3727220000                 
| 24> C       -1.0821770000      0.3178430000     -0.3526910000                 
| 25> C       -0.2304350000      3.1989600000     -0.3768320000                 
| 26> O        0.5898650000      4.3737960000     -0.1992790000                 
| 27> C        1.7433060000      3.9942390000      0.2622070000                 
| 28> C        1.8556680000      2.6051360000      0.4470120000                 
| 29> H        2.1596060000     -0.0941030000      0.7336580000                 
| 30> H        1.4529700000     -2.4765730000      0.6600640000                 
| 31> N       -0.9501180000     -3.4136810000     -0.0512780000                 
| 32> H       -2.4870910000     -1.3019830000     -0.6703240000                 
| 33> H       -1.8059200000      1.0833090000     -0.6477700000                 
| 34> H       -0.5202150000      3.1540930000     -1.4413930000                 
| 35> H        2.4835580000      4.7765980000      0.4536450000                 
| 36> H        2.7429480000      2.0966190000      0.8267220000                 
| 37> H       -1.1353530000      3.3299790000      0.2425040000                 
| 38> O       -2.1961190000     -3.6412330000     -0.0449310000                 
| 39> O       -0.0220460000     -4.2751830000     -0.1009940000                 
| 40> *
| 41> 
| 42>                          ****END OF INPUT****
================================================================================

                       *****************************
                       * Geometry Optimization Run *
                       *****************************

Geometry optimization settings:
Update method            Update   .... BFGS
Choice of coordinates    CoordSys .... (2022) Redundant Internals
Initial Hessian          InHess   .... Almloef's Model
Max. no of cycles        MaxIter  .... 100

Convergence Tolerances:
Energy Change            TolE     ....  2.0000e-07 Eh
Max. Gradient            TolMAXG  ....  3.0000e-05 Eh/bohr
RMS Gradient             TolRMSG  ....  8.0000e-06 Eh/bohr
Max. Displacement        TolMAXD  ....  2.0000e-04 bohr
RMS Displacement         TolRMSD  ....  1.0000e-04 bohr
Strict Convergence                .... False

------------------------------------------------------------------------------
                        ORCA OPTIMIZATION COORDINATE SETUP
------------------------------------------------------------------------------

The optimization will be done in redundant internal coordinates (2022)
Making redundant internal coordinates   ...  (2022 redundants) done
Evaluating the initial hessian          ...  (Almloef) done
Evaluating the coordinates              ...  done
Calculating the B-matrix                .... done
Calculating the G-matrix                .... done
Diagonalizing the G-matrix              .... done
Small eigenvalue found = 1.273e-02
The first mode is                       ....   50
The number of degrees of freedom        ....   60

    -----------------------------------------------------------------
                    Redundant Internal Coordinates


    -----------------------------------------------------------------
         Definition                    Initial Value    Approx d2E/dq
    -----------------------------------------------------------------
      1. B(C   1,C   0)                  1.4509         0.499537   
      2. B(C   2,C   1)                  1.4161         0.567629   
      3. B(C   3,C   2)                  1.3911         0.622266   
      4. B(C   4,C   3)                  1.3989         0.604770   
      5. B(C   5,C   4)                  1.3978         0.607065   
      6. B(C   6,C   5)                  1.3920         0.620243   
      7. B(C   6,C   1)                  1.4157         0.568489   
      8. B(C   7,C   0)                  1.4955         0.424104   
      9. B(O   8,C   7)                  1.4438         0.459184   
     10. B(C   9,O   8)                  1.2990         0.781672   
     11. B(C  10,C   9)                  1.4058         0.589478   
     12. B(C  10,C   0)                  1.3877         0.630014   
     13. B(H  11,C   2)                  1.0934         0.355648   
     14. B(H  12,C   3)                  1.0895         0.360722   
     15. B(N  13,C   4)                  1.4779         0.405105   
     16. B(H  14,C   5)                  1.0903         0.359760   
     17. B(H  15,C   6)                  1.0940         0.354860   
     18. B(H  16,C   7)                  1.1042         0.341787   
     19. B(H  17,C   9)                  1.0939         0.354924   
     20. B(H  18,C  10)                  1.0909         0.358928   
     21. B(H  19,C   7)                  1.1044         0.341591   
     22. B(O  20,N  13)                  1.2666         0.788587   
     23. B(O  21,N  13)                  1.2673         0.786718   
     24. A(C   7,C   0,C  10)          107.1070         0.406797   
     25. A(C   1,C   0,C   7)          124.2243         0.390536   
     26. A(C   1,C   0,C  10)          128.6679         0.418793   
     27. A(C   0,C   1,C   6)          120.1948         0.411211   
     28. A(C   2,C   1,C   6)          119.5402         0.420666   
     29. A(C   0,C   1,C   2)          120.2637         0.411100   
     30. A(C   3,C   2,H  11)          118.9238         0.352384   
     31. A(C   1,C   2,C   3)          120.3568         0.427521   
     32. A(C   1,C   2,H  11)          120.7176         0.346962   
     33. A(C   2,C   3,C   4)          118.5106         0.432412   
     34. A(C   4,C   3,H  12)          120.1860         0.351530   
     35. A(C   2,C   3,H  12)          121.3034         0.353230   
     36. A(C   5,C   4,N  13)          118.7847         0.398321   
     37. A(C   3,C   4,N  13)          118.4899         0.398056   
     38. A(C   3,C   4,C   5)          122.7245         0.430495   
     39. A(C   4,C   5,C   6)          118.4375         0.432454   
     40. A(C   6,C   5,H  14)          121.1970         0.352876   
     41. A(C   4,C   5,H  14)          120.3640         0.351596   
     42. A(C   1,C   6,C   5)          120.4213         0.427388   
     43. A(C   1,C   6,H  15)          120.9679         0.346921   
     44. A(C   5,C   6,H  15)          118.6107         0.352058   
     45. A(O   8,C   7,H  16)          107.5008         0.330668   
     46. A(C   0,C   7,H  16)          113.6997         0.328329   
     47. A(C   0,C   7,O   8)          104.6087         0.382407   
     48. A(H  16,C   7,H  19)          109.2964         0.286101   
     49. A(O   8,C   7,H  19)          107.4598         0.330637   
     50. A(C   0,C   7,H  19)          113.8030         0.328298   
     51. A(C   7,O   8,C   9)          108.0837         0.423185   
     52. A(C  10,C   9,H  17)          129.0185         0.349057   
     53. A(O   8,C   9,H  17)          117.0040         0.363928   
     54. A(O   8,C   9,C  10)          113.9774         0.445557   
     55. A(C   9,C  10,H  18)          124.8454         0.349718   
     56. A(C   0,C  10,H  18)          128.9313         0.353672   
     57. A(C   0,C  10,C   9)          106.2231         0.431385   
     58. A(O  20,N  13,O  21)          126.7613         0.460926   
     59. A(C   4,N  13,O  21)          117.0145         0.411583   
     60. A(C   4,N  13,O  20)          116.2213         0.411757   
     61. D(C   2,C   1,C   0,C   7)    177.2551         0.016997   
     62. D(C   6,C   1,C   0,C  10)    178.0198         0.016997   
     63. D(C   6,C   1,C   0,C   7)     -2.3457         0.016997   
     64. D(C   2,C   1,C   0,C  10)     -2.3794         0.016997   
     65. D(C   3,C   2,C   1,C   0)   -178.8913         0.022094   
     66. D(C   3,C   2,C   1,C   6)      0.7122         0.022094   
     67. D(H  11,C   2,C   1,C   0)      0.6087         0.022094   
     68. D(H  11,C   2,C   1,C   6)   -179.7879         0.022094   
     69. D(H  12,C   3,C   2,H  11)     -0.2897         0.026806   
     70. D(H  12,C   3,C   2,C   1)    179.2191         0.026806   
     71. D(C   4,C   3,C   2,H  11)    179.6902         0.026806   
     72. D(C   4,C   3,C   2,C   1)     -0.8010         0.026806   
     73. D(N  13,C   4,C   3,C   2)    179.7366         0.025236   
     74. D(C   5,C   4,C   3,H  12)   -179.9463         0.025236   
     75. D(C   5,C   4,C   3,C   2)      0.0735         0.025236   
     76. D(N  13,C   4,C   3,H  12)     -0.2832         0.025236   
     77. D(H  14,C   5,C   4,N  13)      0.6528         0.025438   
     78. D(H  14,C   5,C   4,C   3)   -179.6851         0.025438   
     79. D(C   6,C   5,C   4,N  13)   -178.9216         0.025438   
     80. D(C   6,C   5,C   4,C   3)      0.7406         0.025438   
     81. D(H  15,C   6,C   5,H  14)     -0.2833         0.026621   
     82. D(C   1,C   6,C   5,H  14)    179.6068         0.026621   
     83. D(C   1,C   6,C   5,C   4)     -0.8225         0.026621   
     84. D(H  15,C   6,C   1,C   2)   -179.9924         0.022164   
     85. D(C   5,C   6,C   1,C   2)      0.1201         0.022164   
     86. D(H  15,C   6,C   5,C   4)    179.2874         0.026621   
     87. D(H  15,C   6,C   1,C   0)     -0.3887         0.022164   
     88. D(C   5,C   6,C   1,C   0)    179.7238         0.022164   
     89. D(H  16,C   7,C   0,C   1)    -62.6452         0.013293   
     90. D(O   8,C   7,C   0,C  10)      0.0685         0.013293   
     91. D(O   8,C   7,C   0,C   1)   -179.6330         0.013293   
     92. D(H  19,C   7,C   0,C   1)     63.3754         0.013293   
     93. D(H  16,C   7,C   0,C  10)    117.0562         0.013293   
     94. D(C   9,O   8,C   7,H  19)    121.2090         0.016610   
     95. D(C   9,O   8,C   7,H  16)   -121.2488         0.016610   
     96. D(C   9,O   8,C   7,C   0)     -0.0697         0.016610   
     97. D(H  17,C   9,O   8,C   7)   -179.8768         0.046837   
     98. D(C  10,C   9,O   8,C   7)      0.0474         0.046837   
     99. D(H  18,C  10,C   9,H  17)      0.0516         0.023911   
    100. D(H  18,C  10,C   9,O   8)   -179.8614         0.023911   
    101. D(C   0,C  10,C   9,H  17)    179.9112         0.023911   
    102. D(C   0,C  10,C   9,O   8)     -0.0018         0.023911   
    103. D(H  18,C  10,C   0,C   7)    179.8091         0.027520   
    104. D(H  18,C  10,C   0,C   1)     -0.5070         0.027520   
    105. D(C   9,C  10,C   0,C   7)     -0.0427         0.027520   
    106. D(C   9,C  10,C   0,C   1)    179.6411         0.027520   
    107. D(O  21,N  13,C   4,C   5)    160.1156         0.012953   
    108. D(O  21,N  13,C   4,C   3)    -19.5610         0.012953   
    109. D(O  20,N  13,C   4,C   5)    -19.3030         0.012953   
    110. D(O  20,N  13,C   4,C   3)    161.0203         0.012953   
    -----------------------------------------------------------------

Number of atoms                         .... 22
Number of degrees of freedom            .... 110


         *************************************************************
         *                GEOMETRY OPTIMIZATION CYCLE   1            *
         *************************************************************
---------------------------------
CARTESIAN COORDINATES (ANGSTROEM)
---------------------------------
  C      0.639118    2.062581    0.057843
  C      0.230085    0.670589    0.044512
  C      1.142564   -0.345044    0.420371
  C      0.759630   -1.681970    0.386271
  C     -0.545574   -1.992795   -0.009535
  C     -1.477812   -1.016590   -0.372722
  C     -1.082177    0.317843   -0.352691
  C     -0.230435    3.198960   -0.376832
  O      0.589865    4.373796   -0.199279
  C      1.743306    3.994239    0.262207
  C      1.855668    2.605136    0.447012
  H      2.159606   -0.094103    0.733658
  H      1.452970   -2.476573    0.660064
  N     -0.950118   -3.413681   -0.051278
  H     -2.487091   -1.301983   -0.670324
  H     -1.805920    1.083309   -0.647770
  H     -0.520215    3.154093   -1.441393
  H      2.483558    4.776598    0.453645
  H      2.742948    2.096619    0.826722
  H     -1.135353    3.329979    0.242504
  O     -2.196119   -3.641233   -0.044931
  O     -0.022046   -4.275183   -0.100994

----------------------------
CARTESIAN COORDINATES (A.U.)
----------------------------
  NO LB      ZA    FRAG     MASS         X           Y           Z
   0 C     6.0000    0    12.011    1.207758    3.897713    0.109307
   1 C     6.0000    0    12.011    0.434798    1.267230    0.084115
   2 C     6.0000    0    12.011    2.159133   -0.652039    0.794386
   3 C     6.0000    0    12.011    1.435493   -3.178463    0.729946
   4 C     6.0000    0    12.011   -1.030985   -3.765837   -0.018019
   5 C     6.0000    0    12.011   -2.792660   -1.921077   -0.704343
   6 C     6.0000    0    12.011   -2.045018    0.600636   -0.666489
   7 C     6.0000    0    12.011   -0.435459    6.045158   -0.712109
   8 O     8.0000    0    15.999    1.114683    8.265277   -0.376583
   9 C     6.0000    0    12.011    3.294371    7.548018    0.495499
  10 C     6.0000    0    12.011    3.506704    4.922994    0.844730
  11 H     1.0000    0     1.008    4.081064   -0.177829    1.386413
  12 H     1.0000    0     1.008    2.745715   -4.680045    1.247340
  13 N     7.0000    0    14.007   -1.795463   -6.450922   -0.096901
  14 H     1.0000    0     1.008   -4.699921   -2.460391   -1.266729
  15 H     1.0000    0     1.008   -3.412694    2.047157   -1.224108
  16 H     1.0000    0     1.008   -0.983064    5.960372   -2.723838
  17 H     1.0000    0     1.008    4.693244    9.026462    0.857265
  18 H     1.0000    0     1.008    5.183421    3.962036    1.562278
  19 H     1.0000    0     1.008   -2.145506    6.292748    0.458266
  20 O     8.0000    0    15.999   -4.150063   -6.880933   -0.084907
  21 O     8.0000    0    15.999   -0.041661   -8.078925   -0.190851

--------------------------------
INTERNAL COORDINATES (ANGSTROEM)
--------------------------------
 C      0   0   0     0.000000000000     0.00000000     0.00000000
 C      1   0   0     1.450905730471     0.00000000     0.00000000
 C      2   1   0     1.416120864902   120.26372833     0.00000000
 C      3   2   1     1.391104736471   120.35676509   181.10874780
 C      4   3   2     1.398868132412   118.51059996   359.19903046
 C      5   4   3     1.397837146322   122.72448215     0.07353504
 C      6   5   4     1.391991280747   118.43751480     0.74055889
 C      1   2   3     1.495467153459   124.22432022   177.25514153
 O      8   1   2     1.443834057191   104.60869289   180.36701862
 C      9   8   1     1.299022318871   108.08368805   359.93032743
 C      1   2   3     1.387736409080   128.66788597   357.62059315
 H      3   2   1     1.093386738357   120.71760492     0.60869748
 H      4   3   2     1.089530582434   121.30335660   179.21912239
 N      5   4   3     1.477942945780   118.48993719   179.73664307
 H      6   5   4     1.090256948932   120.36404803   180.31492357
 H      7   6   5     1.093989827853   118.61074424   179.28736829
 H      8   1   2     1.104208141072   113.69969780   297.35478962
 H     10   9   8     1.093941102724   117.00398921   180.12318247
 H     11   1   2     1.090887263556   128.93126519   359.49299037
 H      8   1   2     1.104363910122   113.80304651    63.37539583
 O     14   5   4     1.266624920454   116.22128951   161.02033625
 O     14   5   4     1.267270694778   117.01449788   340.43901588

---------------------------
INTERNAL COORDINATES (A.U.)
---------------------------
 C      0   0   0     0.000000000000     0.00000000     0.00000000
 C      1   0   0     2.741814476727     0.00000000     0.00000000
 C      2   1   0     2.676080607197   120.26372833     0.00000000
 C      3   2   1     2.628806975531   120.35676509   181.10874780
 C      4   3   2     2.643477667728   118.51059996   359.19903046
 C      5   4   3     2.641529386371   122.72448215     0.07353504
 C      6   5   4     2.630482301418   118.43751480     0.74055889
 C      1   2   3     2.826023362312   124.22432022   177.25514153
 O      8   1   2     2.728450950920   104.60869289   180.36701862
 C      9   8   1     2.454796424518   108.08368805   359.93032743
 C      1   2   3     2.622441759232   128.66788597   357.62059315
 H      3   2   1     2.066201493955   120.71760492     0.60869748
 H      4   3   2     2.058914415331   121.30335660   179.21912239
 N      5   4   3     2.792907409085   118.48993719   179.73664307
 H      6   5   4     2.060287049086   120.36404803   180.31492357
 H      7   6   5     2.067341167938   118.61074424   179.28736829
 H      8   1   2     2.086650981473   113.69969780   297.35478962
 H     10   9   8     2.067249090788   117.00398921   180.12318247
 H     11   1   2     2.061478171104   128.93126519   359.49299037
 H      8   1   2     2.086945342318   113.80304651    63.37539583
 O     14   5   4     2.393574214057   116.22128951   161.02033625
 O     14   5   4     2.394794550675   117.01449788   340.43901588

---------------------
BASIS SET INFORMATION
---------------------
There are 4 groups of distinct atoms

 Group   1 Type C   : 7s4p1d contracted to 3s2p1d pattern {511/31/1}
 Group   2 Type O   : 7s4p1d contracted to 3s2p1d pattern {511/31/1}
 Group   3 Type H   : 4s1p contracted to 2s1p pattern {31/1}
 Group   4 Type N   : 7s4p1d contracted to 3s2p1d pattern {511/31/1}

Atom   0C    basis set group =>   1
Atom   1C    basis set group =>   1
Atom   2C    basis set group =>   1
Atom   3C    basis set group =>   1
Atom   4C    basis set group =>   1
Atom   5C    basis set group =>   1
Atom   6C    basis set group =>   1
Atom   7C    basis set group =>   1
Atom   8O    basis set group =>   2
Atom   9C    basis set group =>   1
Atom  10C    basis set group =>   1
Atom  11H    basis set group =>   3
Atom  12H    basis set group =>   3
Atom  13N    basis set group =>   4
Atom  14H    basis set group =>   3
Atom  15H    basis set group =>   3
Atom  16H    basis set group =>   3
Atom  17H    basis set group =>   3
Atom  18H    basis set group =>   3
Atom  19H    basis set group =>   3
Atom  20O    basis set group =>   2
Atom  21O    basis set group =>   2
---------------------------------
AUXILIARY/J BASIS SET INFORMATION
---------------------------------
There are 4 groups of distinct atoms

 Group   1 Type C   : 12s5p4d2f1g contracted to 6s4p3d1f1g pattern {711111/2111/211/2/1}
 Group   2 Type O   : 12s5p4d2f1g contracted to 6s4p3d1f1g pattern {711111/2111/211/2/1}
 Group   3 Type H   : 5s2p1d contracted to 3s1p1d pattern {311/2/1}
 Group   4 Type N   : 12s5p4d2f1g contracted to 6s4p3d1f1g pattern {711111/2111/211/2/1}

Atom   0C    basis set group =>   1
Atom   1C    basis set group =>   1
Atom   2C    basis set group =>   1
Atom   3C    basis set group =>   1
Atom   4C    basis set group =>   1
Atom   5C    basis set group =>   1
Atom   6C    basis set group =>   1
Atom   7C    basis set group =>   1
Atom   8O    basis set group =>   2
Atom   9C    basis set group =>   1
Atom  10C    basis set group =>   1
Atom  11H    basis set group =>   3
Atom  12H    basis set group =>   3
Atom  13N    basis set group =>   4
Atom  14H    basis set group =>   3
Atom  15H    basis set group =>   3
Atom  16H    basis set group =>   3
Atom  17H    basis set group =>   3
Atom  18H    basis set group =>   3
Atom  19H    basis set group =>   3
Atom  20O    basis set group =>   2
Atom  21O    basis set group =>   2
---------------------------------
AUXILIARY/C BASIS SET INFORMATION
---------------------------------
There are 4 groups of distinct atoms

 Group   1 Type C   : 8s6p5d3f contracted to 6s5p4d1f pattern {311111/21111/2111/3}
 Group   2 Type O   : 8s6p5d3f contracted to 6s5p4d1f pattern {311111/21111/2111/3}
 Group   3 Type H   : 4s3p2d contracted to 3s2p1d pattern {211/21/2}
 Group   4 Type N   : 8s6p5d3f contracted to 6s5p4d1f pattern {311111/21111/2111/3}

Atom   0C    basis set group =>   1
Atom   1C    basis set group =>   1
Atom   2C    basis set group =>   1
Atom   3C    basis set group =>   1
Atom   4C    basis set group =>   1
Atom   5C    basis set group =>   1
Atom   6C    basis set group =>   1
Atom   7C    basis set group =>   1
Atom   8O    basis set group =>   2
Atom   9C    basis set group =>   1
Atom  10C    basis set group =>   1
Atom  11H    basis set group =>   3
Atom  12H    basis set group =>   3
Atom  13N    basis set group =>   4
Atom  14H    basis set group =>   3
Atom  15H    basis set group =>   3
Atom  16H    basis set group =>   3
Atom  17H    basis set group =>   3
Atom  18H    basis set group =>   3
Atom  19H    basis set group =>   3
Atom  20O    basis set group =>   2
Atom  21O    basis set group =>   2


           ************************************************************
           *        Program running with 8 parallel MPI-processes     *
           *              working on a common directory               *
           ************************************************************
------------------------------------------------------------------------------
                             ORCA STARTUP CALCULATIONS
                           -- RI-GTO INTEGRALS CHOSEN --
------------------------------------------------------------------------------
------------------------------------------------------------------------------
                   ___                                                        
                  /   \      - P O W E R E D   B Y -                         
                 /     \                                                     
                 |  |  |   _    _      __       _____    __    __             
                 |  |  |  | |  | |    /  \     |  _  \  |  |  /  |          
                  \  \/   | |  | |   /    \    | | | |  |  | /  /          
                 / \  \   | |__| |  /  /\  \   | |_| |  |  |/  /          
                |  |  |   |  __  | /  /__\  \  |    /   |      \           
                |  |  |   | |  | | |   __   |  |    \   |  |\   \          
                \     /   | |  | | |  |  |  |  | |\  \  |  | \   \       
                 \___/    |_|  |_| |__|  |__|  |_| \__\ |__|  \__/        
                                                                              
                      - O R C A' S   B I G   F R I E N D -                    
                                      &                                       
                       - I N T E G R A L  F E E D E R -                       
                                                                              
 v1 FN, 2020, v2 2021, v3 2022-2024                                           
------------------------------------------------------------------------------


----------------------
SHARK INTEGRAL PACKAGE
----------------------

Number of atoms                             ...     22
Number of basis functions                   ...    236
Number of shells                            ...    108
Maximum angular momentum                    ...      2
Integral batch strategy                     ... SHARK/LIBINT Hybrid
RI-J (if used) integral strategy            ... SPLIT-RIJ (Revised 2003 algorithm where possible)
Printlevel                                  ...      1
Contraction scheme used                     ... SEGMENTED contraction
Prescreening option                         ... SCHWARTZ
   Thresh                                   ... 1.000e-13
   Tcut                                     ... 1.000e-15
   Tpresel                                  ... 1.000e-15 
Coulomb Range Separation                    ... NOT USED
Exchange Range Separation                   ... NOT USED
Multipole approximations                    ... NOT USED
Finite Nucleus Model                        ... NOT USED
CABS basis                                  ... NOT available
Auxiliary Coulomb fitting basis             ... AVAILABLE
   # of basis functions in Aux-J            ...    774
   # of shells in Aux-J                     ...    250
   Maximum angular momentum in Aux-J        ...      4
Auxiliary J/K fitting basis                 ... NOT available
Auxiliary Correlation fitting basis         ... AVAILABLE
   # of basis functions in Aux-C            ...    784
   # of shells in Aux-C                     ...    272
   Maximum angular momentum in Aux-C        ...      3
Auxiliary 'external' fitting basis          ... NOT available

Checking pre-screening integrals            ... done (  0.0 sec) Dimension = 108
Check shell pair data                       ... done (  0.0 sec)
Shell pair information
Shell pair cut-off parameter TPreSel        ...   1.0e-15
Total number of shell pairs                 ...      5886
Shell pairs after pre-screening             ...      5079
Total number of primitive shell pairs       ...     21942
Primitive shell pairs kept                  ...     13288
          la=0 lb=0:   1475 shell pairs
          la=1 lb=0:   1834 shell pairs
          la=1 lb=1:    604 shell pairs
          la=2 lb=0:    661 shell pairs
          la=2 lb=1:    423 shell pairs
          la=2 lb=2:     82 shell pairs

Calculating one electron integrals          ... done (  0.0 sec)
Calculating RI/J V-Matrix + Cholesky decomp.... done (  0.0 sec)
Calculating RI/C V-Matrix + Cholesky decomp.... done (  0.0 sec)
Calculating Nuclear repulsion               ... done (  0.0 sec) ENN=    807.134704327905 Eh

Diagonalization of the overlap matrix:
Smallest eigenvalue                        ... 2.854e-04
Time for diagonalization                   ...    0.006 sec
Threshold for overlap eigenvalues          ... 1.000e-07
Number of eigenvalues below threshold      ... 0
Time for construction of square roots      ...    0.003 sec
Total time needed                          ...    0.010 sec

-------------------
DFT GRID GENERATION
-------------------

General Integration Accuracy     IntAcc      ... 4.388
Radial Grid Type                 RadialGrid  ... OptM3 with GC (2021)
Angular Grid (max. ang.)         AngularGrid ... 4 (Lebedev-302)
Angular grid pruning method      GridPruning ... 4 (adaptive)
Weight generation scheme         WeightScheme... mBecke (2022)
Basis function cutoff            BFCut       ... 1.0000e-13
Integration weight cutoff        WCut        ... 1.0000e-14
Partially contracted basis set               ... off
Rotationally invariant grid construction     ... off
Angular grids for H and He will be reduced by one unit

Total number of grid points                  ...   109815
Total number of batches                      ...     1726
Average number of points per batch           ...       63
Average number of grid points per atom       ...     4992

--------------------
COSX GRID GENERATION
--------------------

GRIDX 1
-------
General Integration Accuracy     IntAcc      ... 3.816
Radial Grid Type                 RadialGrid  ... OptM3 with GC (2021)
Angular Grid (max. ang.)         AngularGrid ... 1 (Lebedev-50)
Angular grid pruning method      GridPruning ... 4 (adaptive)
Weight generation scheme         WeightScheme... mBecke (2022)
Basis function cutoff            BFCut       ... 1.0000e-13
Integration weight cutoff        WCut        ... 1.0000e-14
Partially contracted basis set               ... on
Rotationally invariant grid construction     ... off
Angular grids for H and He will be reduced by one unit

Total number of grid points                  ...    13941
Total number of batches                      ...      121
Average number of points per batch           ...      115
Average number of grid points per atom       ...      634
UseSFitting                                  ... on

GRIDX 2
-------
General Integration Accuracy     IntAcc      ... 4.020
Radial Grid Type                 RadialGrid  ... OptM3 with GC (2021)
Angular Grid (max. ang.)         AngularGrid ... 2 (Lebedev-110)
Angular grid pruning method      GridPruning ... 4 (adaptive)
Weight generation scheme         WeightScheme... mBecke (2022)
Basis function cutoff            BFCut       ... 1.0000e-13
Integration weight cutoff        WCut        ... 1.0000e-14
Partially contracted basis set               ... on
Rotationally invariant grid construction     ... off
Angular grids for H and He will be reduced by one unit

Total number of grid points                  ...    31061
Total number of batches                      ...      254
Average number of points per batch           ...      122
Average number of grid points per atom       ...     1412
UseSFitting                                  ... on

GRIDX 3
-------
General Integration Accuracy     IntAcc      ... 4.338
Radial Grid Type                 RadialGrid  ... OptM3 with GC (2021)
Angular Grid (max. ang.)         AngularGrid ... 3 (Lebedev-194)
Angular grid pruning method      GridPruning ... 4 (adaptive)
Weight generation scheme         WeightScheme... mBecke (2022)
Basis function cutoff            BFCut       ... 1.0000e-13
Integration weight cutoff        WCut        ... 1.0000e-14
Partially contracted basis set               ... on
Rotationally invariant grid construction     ... off
Angular grids for H and He will be reduced by one unit

Total number of grid points                  ...    68290
Total number of batches                      ...      545
Average number of points per batch           ...      125
Average number of grid points per atom       ...     3104
UseSFitting                                  ... on
Initializing property integral containers    ... done (  0.0 sec)

SHARK setup successfully completed in   1.3 seconds

Maximum memory used throughout the entire STARTUP-calculation: 29.0 MB


           ************************************************************
           *        Program running with 8 parallel MPI-processes     *
           *              working on a common directory               *
           ************************************************************
-------------------------------------------------------------------------------
                                 ORCA GUESS
                   Start orbitals & Density for SCF / CASSCF
-------------------------------------------------------------------------------

------------
SCF SETTINGS
------------
Hamiltonian:
 Density Functional     Method          .... DFT(GTOs)
 Exchange Functional    Exchange        .... B88
   X-Alpha parameter    XAlpha          ....  0.666667
   Becke's b parameter  XBeta           ....  0.004200
 Correlation Functional Correlation     .... LYP
 LDA part of GGA corr.  LDAOpt          .... VWN-3
 Gradients option       PostSCFGGA      .... off
 Hybrid DFT is turned on
   Fraction HF Exchange ScalHFX         ....  0.530000
   Scaling of DF-GGA-X  ScalDFX         ....  0.470000
   Scaling of DF-GGA-C  ScalDFC         ....  0.730000
   Scaling of DF-LDA-C  ScalLDAC        ....  0.730000
   Perturbative correction              ....  0.270000
   NL short-range parameter             ....  7.800000
 RI-approximation to the Coulomb term is turned on
   Number of AuxJ basis functions       .... 774
   RIJ-COSX (HFX calculated with COS-X)).... on


General Settings:
 Integral files         IntName         .... calc
 Hartree-Fock type      HFTyp           .... RHF
 Total Charge           Charge          ....    1
 Multiplicity           Mult            ....    1
 Number of Electrons    NEL             ....   98
 Basis Dimension        Dim             ....  236
 Nuclear Repulsion      ENuc            ....    807.1347043279 Eh

Convergence Acceleration:
 AO-DIIS                CNVDIIS         .... on
   Start iteration      DIISMaxIt       ....    12
   Startup error        DIISStart       ....  0.200000
   # of expansion vecs  DIISMaxEq       ....     5
   Bias factor          DIISBfac        ....   1.050
   Max. coefficient     DIISMaxC        ....  10.000
 MO-DIIS                CNVKDIIS        .... off
 Trust-Rad. Augm. Hess. CNVTRAH         .... auto
   Auto Start mean grad. ratio tolernc. ....  1.125000
   Auto Start start iteration           ....    50
   Auto Start num. interpolation iter.  ....    10
   Max. Number of Micro iterations      ....    24
   Max. Number of Macro iterations      .... Maxiter - #DIIS iter
   Number of Davidson start vectors     ....     2
   Converg. threshold    (grad. norm)   ....   2.000e-07
   Grad. Scal. Fac. for Micro threshold ....   0.100
   Minimum threshold for Micro iter.    ....   1.000e-02
   NR start threshold (gradient norm)   ....   1.000e-04
   Initial trust radius                 ....   0.400
   Minimum AH scaling param. (alpha)    ....   1.000
   Maximum AH scaling param. (alpha)    .... 1000.000
   Quad. conv. algorithm                .... NR
   White noise on init. David. guess    .... on
   Maximum white noise                  ....   0.010
   Pseudo random numbers                .... off
   Inactive MOs                         .... canonical
   Orbital update algorithm             .... Taylor
   Preconditioner                       .... Diag
   Full preconditioner red. dimension   ....   250
 SOSCF                  CNVSOSCF        .... on
   Start iteration      SOSCFMaxIt      ....   150
   Startup grad/error   SOSCFStart      ....  0.003300
   Hessian update       SOSCFHessUp     .... L-BFGS
 Level Shifting         CNVShift        .... on
   Level shift para.    LevelShift      ....    0.2500
   Turn off err/grad.   ShiftErr        ....    0.0010
 Zerner damping         CNVZerner       .... off
 Static damping         CNVDamp         .... on
   Fraction old density DampFac         ....    0.7000
   Max. Damping (<1)    DampMax         ....    0.9800
   Min. Damping (>=0)   DampMin         ....    0.0000
   Turn off err/grad.   DampErr         ....    0.1000

SCF Procedure:
 Maximum # iterations   MaxIter         ....   125
 SCF integral mode      SCFMode         .... Direct
   Integral package                     .... SHARK and LIBINT hybrid scheme
 Reset frequency        DirectResetFreq ....    20
 Integral Threshold     Thresh          ....  1.000e-13 Eh
 Primitive CutOff       TCut            ....  1.000e-15 Eh

Convergence Tolerance:
 Convergence Check Mode ConvCheckMode   .... Total+1el-Energy
 Convergence forced     ConvForced      .... 0
 Energy Change          TolE            ....  1.000e-10 Eh
 1-El. energy change                    ....  1.000e-07 Eh
 Orbital Gradient       TolG            ....  2.000e-07
 Orbital Rotation angle TolX            ....  2.000e-07
 DIIS Error             TolErr          ....  1.000e-09

------------------------------
INITIAL GUESS: MODEL POTENTIAL
------------------------------
Loading Hartree-Fock densities                     ... done
Calculating cut-offs                               ... done
Initializing the effective Hamiltonian             ... done
Setting up the integral package (SHARK)            ... done
Starting the Coulomb interaction                   ... done (   0.1 sec)
Making the grid                                    ... done (   0.1 sec)
Mapping shells                                     ... done
Starting the XC term evaluation                    ... done (   0.0 sec)
  promolecular density results
     # of electrons  =     98.996892573
     EX              =    -84.918499899
     EC              =     -1.150868901
     EX+EC           =    -86.069368800
Transforming the Hamiltonian                       ... done (   0.0 sec)
Diagonalizing the Hamiltonian                      ... done (   0.0 sec)
Back transforming the eigenvectors                 ... done (   0.0 sec)
Now organizing SCF variables                       ... done
                      ------------------
                      INITIAL GUESS DONE (   0.3 sec)
                      ------------------
             **** ENERGY FILE WAS UPDATED (calc.en.tmp) ****
Finished Guess after   0.7 sec
Maximum memory used throughout the entire GUESS-calculation: 16.7 MB


           ************************************************************
           *        Program running with 8 parallel MPI-processes     *
           *              working on a common directory               *
           ************************************************************

-------------------------------------------------------------------------------------------
                                      ORCA LEAN-SCF
                              memory conserving SCF solver
-------------------------------------------------------------------------------------------

--------------------
CPCM SOLVATION MODEL
--------------------
CPCM parameters:
  Epsilon                                         ...      16.7000
  Refrac                                          ...       1.2750
  Rsolv                                           ...       1.3000
  Surface type                                    ... GAUSSIAN VDW
  Discretization scheme                           ... Constant charge density
    Threshold for H atoms                         ...       5.0000 (charges/Ang^2)
    Threshold for non-H atoms                     ...       5.0000 (charges/Ang^2)
  Epsilon function type                           ...         CPCM
Solvent:                                          ... CUSTOM
Radii:
  Scheme                                          ... Element-dependent radii
  Radius for C  used is    3.8550 Bohr (=   2.0400 Ang.)
  Radius for O  used is    3.4469 Bohr (=   1.8240 Ang.)
  Radius for H  used is    2.4944 Bohr (=   1.3200 Ang.)
  Radius for N  used is    3.5149 Bohr (=   1.8600 Ang.)
Calculating surface                               ...        done! (  0.0s)
Cavity surface points                             ...         2072
Cavity Volume                                     ...    1489.4046
Cavity Surface-area                               ...     798.4872
Calculating surface distance matrix               ...        done! (  0.1s)
Performing Cholesky decomposition & store         ...        done! (  0.1s)
Overall time for CPCM initialization              ...                 0.2s

----------------------------------------D-I-I-S--------------------------------------------
Iteration    Energy (Eh)           Delta-E    RMSDP     MaxDP     DIISErr   Damp  Time(sec)
-------------------------------------------------------------------------------------------
               ***  Starting incremental Fock matrix formation  ***
    1    -663.9209739369570116     0.00e+00  3.24e-03  7.20e-02  2.48e-01  0.700   1.6
    2    -664.0321817120094465    -1.11e-01  2.35e-03  3.98e-02  1.03e-01  0.700   1.0
                               ***Turning on AO-DIIS***
    3    -664.0820264106067725    -4.98e-02  1.48e-03  2.83e-02  3.85e-02  0.700   1.0
    4    -664.1134018641711236    -3.14e-02  3.43e-03  6.74e-02  2.55e-02  0.000   0.9
    5    -664.1834416327932331    -7.00e-02  2.18e-04  6.62e-03  6.93e-03  0.000   1.0
                              *** Initializing SOSCF ***
---------------------------------------S-O-S-C-F--------------------------------------
Iteration    Energy (Eh)           Delta-E    RMSDP     MaxDP     MaxGrad    Time(sec)
--------------------------------------------------------------------------------------
    6    -664.1837258993406294    -2.84e-04  9.96e-05  1.76e-03  1.86e-03     1.0
               *** Restarting incremental Fock matrix formation ***
    7    -664.1836398618780777     8.60e-05  6.43e-05  1.31e-03  5.42e-04     1.6
    8    -664.1836549418388813    -1.51e-05  4.86e-05  1.07e-03  3.10e-04     1.4
    9    -664.1836567595659062    -1.82e-06  2.14e-05  5.44e-04  3.17e-04     1.4
   10    -664.1836584493781857    -1.69e-06  6.16e-06  1.64e-04  3.38e-05     1.3
   11    -664.1836584890241966    -3.96e-08  2.42e-06  8.14e-05  1.86e-05     1.3
   12    -664.1836585283728027    -3.93e-08  6.63e-07  2.07e-05  5.10e-06     1.2
   13    -664.1836585289796631    -6.07e-10  3.96e-07  1.49e-05  8.90e-06     1.2
   14    -664.1836585300096658    -1.03e-09  1.73e-07  3.74e-06  1.22e-06     1.1
   15    -664.1836585300344495    -2.48e-11  7.67e-08  2.19e-06  8.86e-07     1.1
                 **** Energy Check signals convergence ****

               *****************************************************
               *                     SUCCESS                       *
               *           SCF CONVERGED AFTER  15 CYCLES          *
               *****************************************************

Recomputing exchange energy using gridx3       ... done (    2.295 sec)
Old exchange energy                            :    -45.240999163 Eh
New exchange energy                            :    -45.240992094 Eh
Exchange energy change after final integration :      0.000007069 Eh
Total energy after final integration           :   -664.183651461 Eh
             **** ENERGY FILE WAS UPDATED (calc.en.tmp) ****

----------------
TOTAL SCF ENERGY
----------------

Total Energy       :       -664.18365146108340 Eh          -18073.35599 eV

Components:
Nuclear Repulsion  :        807.13470432790484 Eh           21963.25189 eV
Electronic Energy  :      -1471.21613423249073 Eh          -40033.82629 eV
One Electron Energy:      -2487.92987850702411 Eh          -67700.01380 eV
Two Electron Energy:       1016.71374427453350 Eh           27666.18750 eV
CPCM Dielectric    :         -0.10222862544873 Eh              -2.78178 eV

Virial components:
Potential Energy   :      -1322.99777326883486 Eh          -36000.59965 eV
Kinetic Energy     :        658.81412180775146 Eh           17927.24366 eV
Virial Ratio       :          2.00815029531941

DFT components:
N(Alpha)           :       48.999998031577 electrons
N(Beta)            :       48.999998031577 electrons
N(Total)           :       97.999996063155 electrons
E(X)               :      -40.296541963362 Eh       
E(C)               :       -2.478334242989 Eh       
E(XC)              :      -42.774876206351 Eh       

CPCM Solvation Model Properties:
Surface-charge          :         -1.01148835253555
Corrected charge        :         -1.00000000000000
Outlying charge corr.   :          0.00000794906649 Eh               0.00022 eV
Free-energy (cav+disp)  :  This term is not implemented in the current solvation scheme

---------------
SCF CONVERGENCE
---------------

  Last Energy change         ...    2.4784e-11  Tolerance :   1.0000e-10
  Last MAX-Density change    ...    2.1888e-06  Tolerance :   1.0000e-09
  Last RMS-Density change    ...    7.6748e-08  Tolerance :   1.0000e-10
  Last DIIS Error            ...    1.8574e-03  Tolerance :   1.0000e-09
  Last Orbital Gradient      ...    8.8587e-07  Tolerance :   2.0000e-07
  Last Orbital Rotation      ...    1.8305e-06  Tolerance :   2.0000e-07


----------------
ORBITAL ENERGIES
----------------

  NO   OCC          E(Eh)            E(eV) 
   0   2.0000     -19.862622      -540.4894 
   1   2.0000     -19.796753      -538.6970 
   2   2.0000     -19.796350      -538.6861 
   3   2.0000     -15.125010      -411.5724 
   4   2.0000     -10.797732      -293.8212 
   5   2.0000     -10.746811      -292.4356 
   6   2.0000     -10.743216      -292.3378 
   7   2.0000     -10.728087      -291.9261 
   8   2.0000     -10.699827      -291.1571 
   9   2.0000     -10.693209      -290.9770 
  10   2.0000     -10.687209      -290.8138 
  11   2.0000     -10.686322      -290.7896 
  12   2.0000     -10.683280      -290.7068 
  13   2.0000     -10.682591      -290.6881 
  14   2.0000      -1.365445       -37.1556 
  15   2.0000      -1.319182       -35.8968 
  16   2.0000      -1.191155       -32.4130 
  17   2.0000      -1.043047       -28.3828 
  18   2.0000      -1.002578       -27.2815 
  19   2.0000      -0.942073       -25.6351 
  20   2.0000      -0.920561       -25.0497 
  21   2.0000      -0.903865       -24.5954 
  22   2.0000      -0.842762       -22.9327 
  23   2.0000      -0.762983       -20.7618 
  24   2.0000      -0.750042       -20.4097 
  25   2.0000      -0.724018       -19.7015 
  26   2.0000      -0.704066       -19.1586 
  27   2.0000      -0.679845       -18.4995 
  28   2.0000      -0.665246       -18.1023 
  29   2.0000      -0.630890       -17.1674 
  30   2.0000      -0.623773       -16.9737 
  31   2.0000      -0.621414       -16.9095 
  32   2.0000      -0.599351       -16.3092 
  33   2.0000      -0.580720       -15.8022 
  34   2.0000      -0.573962       -15.6183 
  35   2.0000      -0.554073       -15.0771 
  36   2.0000      -0.542190       -14.7538 
  37   2.0000      -0.523273       -14.2390 
  38   2.0000      -0.502846       -13.6831 
  39   2.0000      -0.496399       -13.5077 
  40   2.0000      -0.493667       -13.4333 
  41   2.0000      -0.478918       -13.0320 
  42   2.0000      -0.455325       -12.3900 
  43   2.0000      -0.416484       -11.3331 
  44   2.0000      -0.414009       -11.2658 
  45   2.0000      -0.404040       -10.9945 
  46   2.0000      -0.393004       -10.6942 
  47   2.0000      -0.339683        -9.2432 
  48   2.0000      -0.333837        -9.0842 
  49   0.0000      -0.112104        -3.0505 
  50   0.0000      -0.055115        -1.4997 
  51   0.0000       0.003191         0.0868 
  52   0.0000       0.022121         0.6019 
  53   0.0000       0.082602         2.2477 
  54   0.0000       0.098156         2.6710 
  55   0.0000       0.108913         2.9637 
  56   0.0000       0.117109         3.1867 
  57   0.0000       0.129185         3.5153 
  58   0.0000       0.152336         4.1453 
  59   0.0000       0.162792         4.4298 
*Only the first 10 virtual orbitals were printed.

                    ********************************
                    * MULLIKEN POPULATION ANALYSIS *
                    ********************************

-----------------------
MULLIKEN ATOMIC CHARGES
-----------------------
   0 C :   -0.076019
   1 C :    0.053826
   2 C :    0.002135
   3 C :    0.009685
   4 C :    0.173177
   5 C :    0.011351
   6 C :   -0.008240
   7 C :    0.325941
   8 O :   -0.290543
   9 C :    0.354918
  10 C :   -0.074678
  11 H :    0.071384
  12 H :    0.067801
  13 N :    0.288274
  14 H :    0.069166
  15 H :    0.075376
  16 H :    0.151386
  17 H :    0.142660
  18 H :    0.106203
  19 H :    0.151933
  20 O :   -0.302945
  21 O :   -0.302789
Sum of atomic charges:    1.0000000

--------------------------------
MULLIKEN REDUCED ORBITAL CHARGES
--------------------------------
  0 C s       :     3.160787  s :     3.160787
      pz      :     0.807891  p :     2.866857
      px      :     0.998038
      py      :     1.060929
      dz2     :     0.005138  d :     0.048375
      dxz     :     0.006849
      dyz     :     0.009057
      dx2y2   :     0.011449
      dxy     :     0.015881

  1 C s       :     3.016777  s :     3.016777
      pz      :     1.013558  p :     2.885021
      px      :     0.948886
      py      :     0.922577
      dz2     :     0.004713  d :     0.044376
      dxz     :     0.006702
      dyz     :     0.004824
      dx2y2   :     0.014819
      dxy     :     0.013318

  2 C s       :     3.219063  s :     3.219063
      pz      :     0.910451  p :     2.741256
      px      :     0.902762
      py      :     0.928044
      dz2     :     0.003352  d :     0.037546
      dxz     :     0.003568
      dyz     :     0.007024
      dx2y2   :     0.011384
      dxy     :     0.012218

  3 C s       :     3.239040  s :     3.239040
      pz      :     0.928682  p :     2.714158
      px      :     0.908549
      py      :     0.876927
      dz2     :     0.003538  d :     0.037117
      dxz     :     0.005287
      dyz     :     0.005369
      dx2y2   :     0.012187
      dxy     :     0.010735

  4 C s       :     3.001605  s :     3.001605
      pz      :     1.041290  p :     2.772115
      px      :     0.942107
      py      :     0.788719
      dz2     :     0.005936  d :     0.053104
      dxz     :     0.007377
      dyz     :     0.005427
      dx2y2   :     0.019619
      dxy     :     0.014745

  5 C s       :     3.238415  s :     3.238415
      pz      :     0.925922  p :     2.713105
      px      :     0.871115
      py      :     0.916068
      dz2     :     0.003458  d :     0.037129
      dxz     :     0.003858
      dyz     :     0.006822
      dx2y2   :     0.009755
      dxy     :     0.013235

  6 C s       :     3.212411  s :     3.212411
      pz      :     0.918776  p :     2.758327
      px      :     0.920662
      py      :     0.918889
      dz2     :     0.003401  d :     0.037502
      dxz     :     0.004902
      dyz     :     0.005636
      dx2y2   :     0.011682
      dxy     :     0.011880

  7 C s       :     2.937900  s :     2.937900
      pz      :     1.085081  p :     2.677590
      px      :     0.910516
      py      :     0.681993
      dz2     :     0.010969  d :     0.058569
      dxz     :     0.007852
      dyz     :     0.008533
      dx2y2   :     0.010700
      dxy     :     0.020516

  8 O s       :     3.762631  s :     3.762631
      pz      :     1.622710  p :     4.506647
      px      :     1.291021
      py      :     1.592915
      dz2     :     0.003062  d :     0.021266
      dxz     :     0.003672
      dyz     :     0.002608
      dx2y2   :     0.005244
      dxy     :     0.006679

  9 C s       :     3.155527  s :     3.155527
      pz      :     0.673876  p :     2.410794
      px      :     0.789137
      py      :     0.947781
      dz2     :     0.008583  d :     0.078761
      dxz     :     0.014384
      dyz     :     0.010592
      dx2y2   :     0.022413
      dxy     :     0.022789

 10 C s       :     3.232078  s :     3.232078
      pz      :     1.018780  p :     2.807913
      px      :     0.924951
      py      :     0.864182
      dz2     :     0.003968  d :     0.034687
      dxz     :     0.005142
      dyz     :     0.003487
      dx2y2   :     0.013741
      dxy     :     0.008348

 11 H s       :     0.903859  s :     0.903859
      pz      :     0.004921  p :     0.024757
      px      :     0.016395
      py      :     0.003441

 12 H s       :     0.906825  s :     0.906825
      pz      :     0.004553  p :     0.025374
      px      :     0.009190
      py      :     0.011631

 13 N s       :     3.335649  s :     3.335649
      pz      :     1.110317  p :     3.270171
      px      :     1.023739
      py      :     1.136115
      dz2     :     0.004711  d :     0.105906
      dxz     :     0.023955
      dyz     :     0.007496
      dx2y2   :     0.036801
      dxy     :     0.032944

 14 H s       :     0.905470  s :     0.905470
      pz      :     0.004720  p :     0.025364
      px      :     0.016562
      py      :     0.004083

 15 H s       :     0.900001  s :     0.900001
      pz      :     0.004859  p :     0.024623
      px      :     0.010082
      py      :     0.009683

 16 H s       :     0.824105  s :     0.824105
      pz      :     0.017933  p :     0.024509
      px      :     0.004318
      py      :     0.002259

 17 H s       :     0.833073  s :     0.833073
      pz      :     0.002498  p :     0.024267
      px      :     0.010265
      py      :     0.011505

 18 H s       :     0.868190  s :     0.868190
      pz      :     0.005810  p :     0.025607
      px      :     0.013989
      py      :     0.005809

 19 H s       :     0.823562  s :     0.823562
      pz      :     0.008687  p :     0.024505
      px      :     0.013369
      py      :     0.002449

 20 O s       :     3.886304  s :     3.886304
      pz      :     1.449825  p :     4.395730
      px      :     1.091954
      py      :     1.853952
      dz2     :     0.002689  d :     0.020911
      dxz     :     0.005762
      dyz     :     0.000267
      dx2y2   :     0.008166
      dxy     :     0.004026

 21 O s       :     3.886407  s :     3.886407
      pz      :     1.449085  p :     4.395511
      px      :     1.430366
      py      :     1.516060
      dz2     :     0.002690  d :     0.020871
      dxz     :     0.003136
      dyz     :     0.002899
      dx2y2   :     0.003574
      dxy     :     0.008572


                     *******************************
                     * LOEWDIN POPULATION ANALYSIS *
                     *******************************

----------------------
LOEWDIN ATOMIC CHARGES
----------------------
   0 C :    0.120918
   1 C :   -0.032064
   2 C :    0.042679
   3 C :    0.017452
   4 C :    0.019071
   5 C :    0.018496
   6 C :    0.035583
   7 C :    0.150376
   8 O :   -0.010863
   9 C :    0.286296
  10 C :   -0.050062
  11 H :    0.059125
  12 H :    0.059593
  13 N :    0.344122
  14 H :    0.060130
  15 H :    0.059027
  16 H :    0.089930
  17 H :    0.079081
  18 H :    0.072913
  19 H :    0.089994
  20 O :   -0.255558
  21 O :   -0.256238

-------------------------------
LOEWDIN REDUCED ORBITAL CHARGES
-------------------------------
  0 C s       :     2.876842  s :     2.876842
      pz      :     0.790753  p :     2.892634
      px      :     1.042294
      py      :     1.059587
      dz2     :     0.009871  d :     0.109605
      dxz     :     0.013286
      dyz     :     0.017969
      dx2y2   :     0.028492
      dxy     :     0.039987

  1 C s       :     2.839506  s :     2.839506
      pz      :     0.997092  p :     3.082647
      px      :     1.065640
      py      :     1.019915
      dz2     :     0.010035  d :     0.109910
      dxz     :     0.014236
      dyz     :     0.010497
      dx2y2   :     0.039303
      dxy     :     0.035839

  2 C s       :     2.860885  s :     2.860885
      pz      :     0.919140  p :     3.006116
      px      :     1.037366
      py      :     1.049610
      dz2     :     0.006893  d :     0.090320
      dxz     :     0.006887
      dyz     :     0.014751
      dx2y2   :     0.030336
      dxy     :     0.031452

  3 C s       :     2.860642  s :     2.860642
      pz      :     0.935782  p :     3.031044
      px      :     1.028285
      py      :     1.066976
      dz2     :     0.007482  d :     0.090862
      dxz     :     0.011198
      dyz     :     0.010746
      dx2y2   :     0.031841
      dxy     :     0.029596

  4 C s       :     2.863312  s :     2.863312
      pz      :     1.017649  p :     2.992953
      px      :     1.081866
      py      :     0.893439
      dz2     :     0.012498  d :     0.124664
      dxz     :     0.015220
      dyz     :     0.011278
      dx2y2   :     0.047945
      dxy     :     0.037722

  5 C s       :     2.860723  s :     2.860723
      pz      :     0.934831  p :     3.029939
      px      :     1.041904
      py      :     1.053204
      dz2     :     0.007323  d :     0.090842
      dxz     :     0.007292
      dyz     :     0.014613
      dx2y2   :     0.027279
      dxy     :     0.034334

  6 C s       :     2.860774  s :     2.860774
      pz      :     0.924770  p :     3.013256
      px      :     1.030692
      py      :     1.057793
      dz2     :     0.007007  d :     0.090388
      dxz     :     0.010307
      dyz     :     0.011283
      dx2y2   :     0.030075
      dxy     :     0.031715

  7 C s       :     2.846526  s :     2.846526
      pz      :     1.093087  p :     2.876450
      px      :     0.967580
      py      :     0.815783
      dz2     :     0.024065  d :     0.126648
      dxz     :     0.017367
      dyz     :     0.017361
      dx2y2   :     0.023035
      dxy     :     0.044820

  8 O s       :     3.442735  s :     3.442735
      pz      :     1.600178  p :     4.531975
      px      :     1.342128
      py      :     1.589669
      dz2     :     0.004223  d :     0.036153
      dxz     :     0.006481
      dyz     :     0.003507
      dx2y2   :     0.009423
      dxy     :     0.012519

  9 C s       :     2.889409  s :     2.889409
      pz      :     0.698805  p :     2.659382
      px      :     0.889474
      py      :     1.071104
      dz2     :     0.016195  d :     0.164913
      dxz     :     0.027922
      dyz     :     0.020515
      dx2y2   :     0.050031
      dxy     :     0.050250

 10 C s       :     2.866480  s :     2.866480
      pz      :     1.024911  p :     3.095677
      px      :     1.047308
      py      :     1.023458
      dz2     :     0.007863  d :     0.087904
      dxz     :     0.010277
      dyz     :     0.007745
      dx2y2   :     0.037811
      dxy     :     0.024209

 11 H s       :     0.870942  s :     0.870942
      pz      :     0.015065  p :     0.069933
      px      :     0.043315
      py      :     0.011553

 12 H s       :     0.867748  s :     0.867748
      pz      :     0.014497  p :     0.072659
      px      :     0.026116
      py      :     0.032046

 13 N s       :     3.085690  s :     3.085690
      pz      :     1.070001  p :     3.362153
      px      :     1.115689
      py      :     1.176464
      dz2     :     0.010785  d :     0.208035
      dxz     :     0.039783
      dyz     :     0.012304
      dx2y2   :     0.077041
      dxy     :     0.068123

 14 H s       :     0.867288  s :     0.867288
      pz      :     0.014880  p :     0.072581
      px      :     0.044200
      py      :     0.013502

 15 H s       :     0.871058  s :     0.871058
      pz      :     0.014948  p :     0.069915
      px      :     0.027802
      py      :     0.027165

 16 H s       :     0.840877  s :     0.840877
      pz      :     0.047858  p :     0.069193
      px      :     0.013541
      py      :     0.007794

 17 H s       :     0.850199  s :     0.850199
      pz      :     0.008192  p :     0.070721
      px      :     0.029332
      py      :     0.033196

 18 H s       :     0.853675  s :     0.853675
      pz      :     0.018073  p :     0.073412
      px      :     0.037031
      py      :     0.018309

 19 H s       :     0.840796  s :     0.840796
      pz      :     0.023815  p :     0.069210
      px      :     0.037310
      py      :     0.008086

 20 O s       :     3.654912  s :     3.654912
      pz      :     1.456402  p :     4.562610
      px      :     1.256162
      py      :     1.850046
      dz2     :     0.005980  d :     0.038036
      dxz     :     0.007398
      dyz     :     0.000305
      dx2y2   :     0.017161
      dxy     :     0.007191

 21 O s       :     3.655705  s :     3.655705
      pz      :     1.456393  p :     4.562577
      px      :     1.516288
      py      :     1.589896
      dz2     :     0.005957  d :     0.037957
      dxz     :     0.004135
      dyz     :     0.003627
      dx2y2   :     0.005482
      dxy     :     0.018755


                      *****************************
                      * MAYER POPULATION ANALYSIS *
                      *****************************

  NA   - Mulliken gross atomic population
  ZA   - Total nuclear charge
  QA   - Mulliken gross atomic charge
  VA   - Mayer's total valence
  BVA  - Mayer's bonded valence
  FA   - Mayer's free valence

  ATOM       NA         ZA         QA         VA         BVA        FA
  0 C      6.0760     6.0000    -0.0760     3.9464     3.9464     0.0000
  1 C      5.9462     6.0000     0.0538     3.7882     3.7882     0.0000
  2 C      5.9979     6.0000     0.0021     3.8631     3.8631     0.0000
  3 C      5.9903     6.0000     0.0097     3.8966     3.8966     0.0000
  4 C      5.8268     6.0000     0.1732     3.7187     3.7187    -0.0000
  5 C      5.9886     6.0000     0.0114     3.9027     3.9027    -0.0000
  6 C      6.0082     6.0000    -0.0082     3.8668     3.8668     0.0000
  7 C      5.6741     6.0000     0.3259     3.7503     3.7503     0.0000
  8 O      8.2905     8.0000    -0.2905     2.3139     2.3139    -0.0000
  9 C      5.6451     6.0000     0.3549     3.7454     3.7454     0.0000
 10 C      6.0747     6.0000    -0.0747     3.8558     3.8558     0.0000
 11 H      0.9286     1.0000     0.0714     0.9878     0.9878     0.0000
 12 H      0.9322     1.0000     0.0678     1.0085     1.0085     0.0000
 13 N      6.7117     7.0000     0.2883     3.8732     3.8732    -0.0000
 14 H      0.9308     1.0000     0.0692     1.0084     1.0084    -0.0000
 15 H      0.9246     1.0000     0.0754     0.9905     0.9905     0.0000
 16 H      0.8486     1.0000     0.1514     0.9764     0.9764     0.0000
 17 H      0.8573     1.0000     0.1427     0.9809     0.9809     0.0000
 18 H      0.8938     1.0000     0.1062     0.9874     0.9874     0.0000
 19 H      0.8481     1.0000     0.1519     0.9761     0.9761    -0.0000
 20 O      8.3029     8.0000    -0.3029     1.8702     1.8702    -0.0000
 21 O      8.3028     8.0000    -0.3028     1.8706     1.8706     0.0000

  Mayer bond orders larger than 0.100000
B(  0-C ,  1-C ) :   1.1054 B(  0-C ,  7-C ) :   1.0701 B(  0-C , 10-C ) :   1.5231 
B(  1-C ,  2-C ) :   1.3193 B(  1-C ,  6-C ) :   1.3199 B(  2-C ,  3-C ) :   1.4099 
B(  2-C , 11-H ) :   0.9926 B(  3-C ,  4-C ) :   1.3622 B(  3-C , 12-H ) :   0.9925 
B(  4-C ,  5-C ) :   1.3701 B(  4-C , 13-N ) :   0.8450 B(  5-C ,  6-C ) :   1.4061 
B(  5-C , 14-H ) :   0.9913 B(  6-C , 15-H ) :   0.9858 B(  7-C ,  8-O ) :   0.8469 
B(  7-C , 16-H ) :   0.9110 B(  7-C , 19-H ) :   0.9093 B(  8-O ,  9-C ) :   1.3333 
B(  9-C , 10-C ) :   1.2841 B(  9-C , 17-H ) :   0.9703 B( 10-C , 18-H ) :   0.9887 
B( 13-N , 20-O ) :   1.5066 B( 13-N , 21-O ) :   1.5069 B( 20-O , 21-O ) :   0.2657 


-------
TIMINGS
-------

Total SCF time: 0 days 0 hours 0 min 20 sec 

Total time                  ....      20.686 sec
Sum of individual times     ....      20.658 sec  ( 99.9%)

SCF preparation             ....       0.360 sec  (  1.7%)
Fock matrix formation       ....      19.905 sec  ( 96.2%)
  Startup                   ....       0.015 sec  (  0.1% of F)
  Split-RI-J                ....       1.450 sec  (  7.3% of F)
  Chain of spheres X        ....      13.628 sec  ( 68.5% of F)
  XC integration            ....       2.339 sec  ( 11.8% of F)
    XC Preparation          ....       0.000 sec  (  0.0% of XC)
    Basis function eval.    ....       0.896 sec  ( 38.3% of XC)
    Density eval.           ....       0.545 sec  ( 23.3% of XC)
    XC-Functional eval.     ....       0.088 sec  (  3.8% of XC)
    XC-Potential eval.      ....       0.631 sec  ( 27.0% of XC)
  CPCM terms                ....       2.399 sec  ( 12.1% of F)
Diagonalization             ....       0.000 sec  (  0.0%)
Density matrix formation    ....       0.039 sec  (  0.2%)
Total Energy calculation    ....       0.032 sec  (  0.2%)
Population analysis         ....       0.021 sec  (  0.1%)
Orbital Transformation      ....       0.030 sec  (  0.1%)
Orbital Orthonormalization  ....       0.000 sec  (  0.0%)
DIIS solution               ....       0.150 sec  (  0.7%)
SOSCF solution              ....       0.120 sec  (  0.6%)
Finished LeanSCF after  20.8 sec

Maximum memory used throughout the entire LEANSCF-calculation: 26.1 MB


           ************************************************************
           *        Program running with 8 parallel MPI-processes     *
           *              working on a common directory               *
           ************************************************************

------------------------------------------------------------------------------
                                ORCA  MP2 
------------------------------------------------------------------------------

Freezing NCore=28 chemical core electrons

----------------------
RI-MP2 ENERGY+GRADIENT
----------------------
Dimension of the orbital basis            ...  236
Dimension of the AuxC basis               ...  784
Memory devoted to MP2                     ... 8000 MB   
Data format for matrix containers         ... DOUBLE
Compression type for matrix containers    ... UNCOMPRESSED
Overall scaling of the MP2 energy         ...   2.700e-01

-----------------------
SHARK RI TRANSFORMATION
-----------------------

Number of basis functions                ...    236
Number of aux functions                  ...    784
Number of operators                      ...      1
Generation of IJK                        ... YES
Generation of IAK                        ... YES
Generation of ABK                        ... NO
Orbital Range Operator  0:    0-  48 to   49- 235

Aux basis identifier                     ...   AUXC
Contraction scheme used                  ... SEGMENTED
Do orthogonalization                     ... YES
All operator combinations                ... NO
Transpose (ia|K)                         ... NO
Integral generator used                  ... LIBINT
Starting integral generation + trafo... 
Half trafo (segmented) done. Total time =  0.2 sec. integrals=  0.1 sec trafo=  0.1 sec
Integral generation and half transformation done (  0.2 sec)

Reading or making V^(-1/2)          ... done (  0.0 sec)
Sorting IJK integrals               ... done (  0.1 sec)
Sorting IAK integrals               ... done (  0.2 sec)

SHARK RI integral transformation done. Total time =  0.4 sec.

Opening buffers                              ... done
Frozen core precalculation                   ... done

Starting loop over batches of integrals:

Operator 0  - window                       ... ( 14- 48)x( 49-235)
Operator 0  - Memory available             ...  8000 MB
Operator 0  - Memory needed per MO         ...   1.1 MB
Operator 0  - Number of orbitals per batch ... 5
Operator 0  - Number of batches            ... 1

OPERATOR  0   PASS   0:  MOs    14 ...   18 +   19 ...   23 +   24 ...   28 +   29 ...   33
                            +   34 ...   38 +   39 ...   43 +   44 ...   48
  Reading integrals       ... ok
  Internal MO  16
Closing buffer GIPV ( 0.05 GB; CompressionRatio= 1.00)
Time spent in pair loops =     2.114 sec
Deleting buffers (Ka|jb) ...done

-----------------------------------------------
 RI-MP2 CORRELATION ENERGY:     -0.677400744 Eh
-----------------------------------------------


---------------------
MP2 DENSITY FORMATION
---------------------

Completing the external part of the density      ... done
Storing the unrelaxed density                    ... done

Re-sorting 3-index density container for op 0    ... done
Computing external part of the Lagrangian        ... done
Calculating the xc-kernel                        ... done
Calculating G(D)                                 ... done
Completing the Lagrangian                        ... done
Solving the Z-vector equations                   ... Using XC Grid                  ... (calc.grid_cpscf.tmp) 
Recalculating density on grid  ... (calc.grho_cpscf0.tmp) done
Calculating the xc-kernel      ... (calc.fxc_cpscf0.tmp) done

-------------------
SHARK CP-SCF DRIVER
-------------------

Dimension of the orbital basis          ...    236
Dimension of the CPSCF-problem          ...   9163
Number of operators                     ...      1
Max. number of iterations               ...    128
Convergence Tolerance                   ... 3.0e-06
Number of perturbations                 ...      1
Perturbation type                       ... REAL

----------------------------
POPLE LINEAR EQUATION SOLVER
----------------------------

  ITERATION   0:   ||err||_max =   8.8557e-02 (   0.9 sec)
  ITERATION   1:   ||err||_max =   2.6524e-02 (   0.9 sec)
  ITERATION   2:   ||err||_max =   1.1181e-02 (   0.9 sec)
  ITERATION   3:   ||err||_max =   3.8001e-03 (   0.9 sec)
  ITERATION   4:   ||err||_max =   1.1684e-03 (   0.9 sec)
  ITERATION   5:   ||err||_max =   4.9694e-04 (   0.9 sec)
  ITERATION   6:   ||err||_max =   1.9986e-04 (   0.9 sec)
  ITERATION   7:   ||err||_max =   1.0850e-04 (   0.9 sec)
  ITERATION   8:   ||err||_max =   5.2154e-05 (   0.9 sec)
  ITERATION   9:   ||err||_max =   1.5868e-05 (   0.9 sec)
  ITERATION  10:   ||err||_max =   8.9955e-06 (   0.9 sec)
  ITERATION  11:   ||err||_max =   2.6381e-06 (   0.9 sec)
done
Finalizing the relaxed density                   ... done
Transforming P to the AO basis                   ... done
Storing the relaxed density                      ... done

------------------------------------
ENERGY WEIGHTED DENSITY FINALIZATION
------------------------------------

Gathering the parts of the W-matrix              ... done
Forming the Z-density                            ... done
Transforming Z to the AO basis                   ... done
Calculating G(Z)                                 ... done
Finalizing the W-matrix                          ... done
Transforming W to the AO basis and storing       ... done

----------------------------------
MP2 DERIVATIVE INTEGRAL GENERATION
----------------------------------

Input SCF Electron Density              ... calc.scfp
Input Correlated Electron Density       ... calc.pmp2re
Input Energy Weighted Density           ... calc.wmp2.tmp

Nuclear repulsion gradient              ... done (  0.0 sec)
HCore & Overlap gradient  (SHARK)       ... done (  0.1 sec)
Two-electron RIJ gradient terms         ... done (  0.6 sec)

-----------------------------------------------------------
MP2 COSX Grid Generation
-----------------------------------------------------------

General Integration Accuracy     IntAcc      ... 4.871
Radial Grid Type                 RadialGrid  ... OptM3 with GC (2021)
Angular Grid (max. ang.)         AngularGrid ... 4 (Lebedev-302)
Angular grid pruning method      GridPruning ... 4 (adaptive)
Weight generation scheme         WeightScheme... mBecke (2022)
Basis function cutoff            BFCut       ... 1.0000e-13
Integration weight cutoff        WCut        ... 1.0000e-14
Partially contracted basis set               ... on
Rotationally invariant grid construction     ... off
Angular grids for H and He will be reduced by one unit

Total number of grid points                  ...   126592
Total number of batches                      ...     1001
Average number of points per batch           ...      126
Average number of grid points per atom       ...     5754
UseSFitting                                  ... on
Two-electron COSX gradient terms        ... 
Integration Timings:
Total Time                  =     6.7 sec
Basis fcn evaluation        =     0.1 sec
Density evaluation          =     0.1 sec
A evaluation                =     5.8 sec
A derivative evaluation     =     0.0 sec
S-fit derivative evaluation =     0.0 sec
anal. over. der. evaluation =     0.0 sec
num. over. der. evaluation  =     0.3 sec
K(P) evaluation             =     0.1 sec
finalize                    =     0.0 sec

done (  7.5 sec)
CPCM gradient                           ... done (  0.6 sec)
DFT XC gradient                         ... Exchange-correlation gradient    ... done
done (  0.8 sec)
Empirical dispersion gradient           ... 
-------------------
DISPERSION GRADIENT
-------------------

   1   C   :    0.000217472    0.000511827    0.000028599
   2   C   :   -0.000018531   -0.000140419    0.000008698
   3   C   :    0.000069309   -0.000107900    0.000034574
   4   C   :    0.000120052   -0.000101636    0.000046305
   5   C   :   -0.000023632   -0.000077071   -0.000001216
   6   C   :   -0.000157174   -0.000026006   -0.000044427
   7   C   :   -0.000113897   -0.000075336   -0.000028806
   8   C   :    0.000162866    0.000266046    0.000032328
   9   O   :    0.000020515    0.000087251   -0.000001550
  10   C   :   -0.000227890   -0.000202984   -0.000061260
  11   C   :    0.000145255    0.000217790    0.000033408
  12   H   :    0.000120482   -0.000056465    0.000044487
  13   H   :    0.000102674   -0.000068563    0.000038524
  14   N   :   -0.000059683   -0.000208679   -0.000005072
  15   H   :   -0.000123389   -0.000002159   -0.000038761
  16   H   :   -0.000132924    0.000013077   -0.000042396
  17   H   :   -0.000069657    0.000102923   -0.000099153
  18   H   :    0.000052966    0.000069625    0.000012273
  19   H   :    0.000126005    0.000040703    0.000043553
  20   H   :   -0.000109321    0.000113136    0.000010313
  21   O   :   -0.000118031   -0.000157094   -0.000000256
  22   O   :    0.000016532   -0.000198067   -0.000010164

Difference to translation invariance:
           :   -0.0000000000   -0.0000000000   -0.0000000000

Difference to rotation invariance:
           :   -0.0000000000   -0.0000000000    0.0000000000

Norm of the Dispersion gradient    ...    0.0009881786
RMS gradient                       ...    0.0001216364
MAX gradient                       ...    0.0005118267
done (  0.0 sec)

                *********************************************
                * UNRELAXED MP2 DENSITY POPULATION ANALYSIS *
                *********************************************

------------------------------------------------------------------------------
                           ORCA POPULATION ANALYSIS
------------------------------------------------------------------------------
Input electron density              ... calc.pmp2ur
BaseName (.gbw .S,...)              ... calc

                    ********************************
                    * MULLIKEN POPULATION ANALYSIS *
                    ********************************

-----------------------
MULLIKEN ATOMIC CHARGES
-----------------------
   0 C :   -0.080254
   1 C :    0.053734
   2 C :    0.000931
   3 C :    0.007924
   4 C :    0.171357
   5 C :    0.009512
   6 C :   -0.009380
   7 C :    0.321063
   8 O :   -0.278147
   9 C :    0.343669
  10 C :   -0.071148
  11 H :    0.072529
  12 H :    0.068671
  13 N :    0.267904
  14 H :    0.070036
  15 H :    0.076521
  16 H :    0.152220
  17 H :    0.143554
  18 H :    0.107351
  19 H :    0.152757
  20 O :   -0.290517
  21 O :   -0.290290
Sum of atomic charges:    1.0000000

--------------------------------
MULLIKEN REDUCED ORBITAL CHARGES
--------------------------------
  0 C s       :     3.159338  s :     3.159338
      pz      :     0.811877  p :     2.866644
      px      :     0.996177
      py      :     1.058589
      dz2     :     0.006106  d :     0.054272
      dxz     :     0.007921
      dyz     :     0.010267
      dx2y2   :     0.012825
      dxy     :     0.017153
  1 C s       :     3.017373  s :     3.017373
      pz      :     1.009923  p :     2.877902
      px      :     0.946816
      py      :     0.921162
      dz2     :     0.005878  d :     0.050991
      dxz     :     0.008053
      dyz     :     0.006261
      dx2y2   :     0.016140
      dxy     :     0.014660
  2 C s       :     3.218444  s :     3.218444
      pz      :     0.909766  p :     2.737071
      px      :     0.901401
      py      :     0.925905
      dz2     :     0.004368  d :     0.043554
      dxz     :     0.004654
      dyz     :     0.008391
      dx2y2   :     0.012690
      dxy     :     0.013451
  3 C s       :     3.238623  s :     3.238623
      pz      :     0.927405  p :     2.710221
      px      :     0.907140
      py      :     0.875675
      dz2     :     0.004572  d :     0.043232
      dxz     :     0.006472
      dyz     :     0.006660
      dx2y2   :     0.013388
      dxy     :     0.012139
  4 C s       :     3.002204  s :     3.002204
      pz      :     1.038377  p :     2.767023
      px      :     0.939638
      py      :     0.789008
      dz2     :     0.007100  d :     0.059416
      dxz     :     0.008740
      dyz     :     0.006769
      dx2y2   :     0.020816
      dxy     :     0.015991
  5 C s       :     3.237992  s :     3.237992
      pz      :     0.924706  p :     2.709256
      px      :     0.869860
      py      :     0.914690
      dz2     :     0.004481  d :     0.043240
      dxz     :     0.004957
      dyz     :     0.008209
      dx2y2   :     0.011124
      dxy     :     0.014469
  6 C s       :     3.211849  s :     3.211849
      pz      :     0.918013  p :     2.754006
      px      :     0.919086
      py      :     0.916907
      dz2     :     0.004428  d :     0.043526
      dxz     :     0.006083
      dyz     :     0.006910
      dx2y2   :     0.012876
      dxy     :     0.013228
  7 C s       :     2.938605  s :     2.938605
      pz      :     1.083015  p :     2.676437
      px      :     0.909763
      py      :     0.683659
      dz2     :     0.012025  d :     0.063895
      dxz     :     0.009006
      dyz     :     0.009697
      dx2y2   :     0.011821
      dxy     :     0.021347
  8 O s       :     3.761661  s :     3.761661
      pz      :     1.614707  p :     4.488958
      px      :     1.287010
      py      :     1.587241
      dz2     :     0.004300  d :     0.027528
      dxz     :     0.004950
      dyz     :     0.003847
      dx2y2   :     0.006508
      dxy     :     0.007923
  9 C s       :     3.154681  s :     3.154681
      pz      :     0.681698  p :     2.418306
      px      :     0.790375
      py      :     0.946233
      dz2     :     0.009347  d :     0.083343
      dxz     :     0.015144
      dyz     :     0.011595
      dx2y2   :     0.023318
      dxy     :     0.023939
 10 C s       :     3.232618  s :     3.232618
      pz      :     1.011738  p :     2.797488
      px      :     0.922753
      py      :     0.862997
      dz2     :     0.005063  d :     0.041042
      dxz     :     0.006346
      dyz     :     0.004964
      dx2y2   :     0.014919
      dxy     :     0.009751
 11 H s       :     0.901607  s :     0.901607
      pz      :     0.005393  p :     0.025863
      px      :     0.016556
      py      :     0.003914
 12 H s       :     0.904894  s :     0.904894
      pz      :     0.005026  p :     0.026435
      px      :     0.009504
      py      :     0.011906
 13 N s       :     3.336134  s :     3.336134
      pz      :     1.125025  p :     3.284903
      px      :     1.024042
      py      :     1.135836
      dz2     :     0.005761  d :     0.111059
      dxz     :     0.024637
      dyz     :     0.008570
      dx2y2   :     0.037975
      dxy     :     0.034115
 14 H s       :     0.903541  s :     0.903541
      pz      :     0.005187  p :     0.026423
      px      :     0.016695
      py      :     0.004541
 15 H s       :     0.897742  s :     0.897742
      pz      :     0.005337  p :     0.025737
      px      :     0.010396
      py      :     0.010004
 16 H s       :     0.822224  s :     0.822224
      pz      :     0.018015  p :     0.025555
      px      :     0.004750
      py      :     0.002791
 17 H s       :     0.831232  s :     0.831232
      pz      :     0.002983  p :     0.025214
      px      :     0.010510
      py      :     0.011721
 18 H s       :     0.866060  s :     0.866060
      pz      :     0.006221  p :     0.026589
      px      :     0.014174
      py      :     0.006194
 19 H s       :     0.821689  s :     0.821689
      pz      :     0.009009  p :     0.025553
      px      :     0.013567
      py      :     0.002977
 20 O s       :     3.885008  s :     3.885008
      pz      :     1.440698  p :     4.378961
      px      :     1.090830
      py      :     1.847432
      dz2     :     0.003746  d :     0.026549
      dxz     :     0.006878
      dyz     :     0.001429
      dx2y2   :     0.009196
      dxy     :     0.005301
 21 O s       :     3.885111  s :     3.885111
      pz      :     1.439914  p :     4.378673
      px      :     1.426821
      py      :     1.511938
      dz2     :     0.003746  d :     0.026505
      dxz     :     0.004273
      dyz     :     0.004037
      dx2y2   :     0.004880
      dxy     :     0.009569


                     *******************************
                     * LOEWDIN POPULATION ANALYSIS *
                     *******************************

----------------------
LOEWDIN ATOMIC CHARGES
----------------------
   0 C :    0.115129
   1 C :   -0.031158
   2 C :    0.042454
   3 C :    0.017485
   4 C :    0.016508
   5 C :    0.018476
   6 C :    0.035404
   7 C :    0.147932
   8 O :    0.000242
   9 C :    0.275899
  10 C :   -0.044400
  11 H :    0.059059
  12 H :    0.059332
  13 N :    0.322772
  14 H :    0.059871
  15 H :    0.058988
  16 H :    0.089967
  17 H :    0.079113
  18 H :    0.073080
  19 H :    0.090028
  20 O :   -0.242791
  21 O :   -0.243391

-------------------------------
LOEWDIN REDUCED ORBITAL CHARGES
-------------------------------
  0 C s       :     2.876759  s :     2.876759
      pz      :     0.794565  p :     2.891073
      px      :     1.040068
      py      :     1.056440
      dz2     :     0.011194  d :     0.117040
      dxz     :     0.014554
      dyz     :     0.019293
      dx2y2   :     0.030312
      dxy     :     0.041686
  1 C s       :     2.840005  s :     2.840005
      pz      :     0.993654  p :     3.072884
      px      :     1.062277
      py      :     1.016953
      dz2     :     0.011654  d :     0.118269
      dxz     :     0.015839
      dyz     :     0.012127
      dx2y2   :     0.041013
      dxy     :     0.037635
  2 C s       :     2.860935  s :     2.860935
      pz      :     0.917816  p :     2.998771
      px      :     1.034537
      py      :     1.046418
      dz2     :     0.008327  d :     0.097840
      dxz     :     0.008140
      dyz     :     0.016267
      dx2y2   :     0.032056
      dxy     :     0.033049
  3 C s       :     2.860758  s :     2.860758
      pz      :     0.933957  p :     3.023241
      px      :     1.025500
      py      :     1.063785
      dz2     :     0.008946  d :     0.098515
      dxz     :     0.012612
      dyz     :     0.012131
      dx2y2   :     0.033480
      dxy     :     0.031346
  4 C s       :     2.864063  s :     2.864063
      pz      :     1.015041  p :     2.986681
      px      :     1.078838
      py      :     0.892802
      dz2     :     0.014110  d :     0.132748
      dxz     :     0.016854
      dyz     :     0.012871
      dx2y2   :     0.049454
      dxy     :     0.039459
  5 C s       :     2.860838  s :     2.860838
      pz      :     0.933053  p :     3.022193
      px      :     1.039034
      py      :     1.050106
      dz2     :     0.008779  d :     0.098493
      dxz     :     0.008548
      dyz     :     0.016159
      dx2y2   :     0.029044
      dxy     :     0.035962
  6 C s       :     2.860829  s :     2.860829
      pz      :     0.923401  p :     3.005843
      px      :     1.027788
      py      :     1.054654
      dz2     :     0.008453  d :     0.097924
      dxz     :     0.011715
      dyz     :     0.012650
      dx2y2   :     0.031683
      dxy     :     0.033423
  7 C s       :     2.846817  s :     2.846817
      pz      :     1.090117  p :     2.872321
      px      :     0.966053
      py      :     0.816151
      dz2     :     0.025426  d :     0.132930
      dxz     :     0.018797
      dyz     :     0.018524
      dx2y2   :     0.024362
      dxy     :     0.045821
  8 O s       :     3.442064  s :     3.442064
      pz      :     1.592289  p :     4.514566
      px      :     1.337902
      py      :     1.584375
      dz2     :     0.005592  d :     0.043128
      dxz     :     0.007917
      dyz     :     0.004790
      dx2y2   :     0.010868
      dxy     :     0.013961
  9 C s       :     2.889314  s :     2.889314
      pz      :     0.706040  p :     2.664448
      px      :     0.889882
      py      :     1.068526
      dz2     :     0.017247  d :     0.170339
      dxz     :     0.028800
      dyz     :     0.021527
      dx2y2   :     0.051201
      dxy     :     0.051563
 10 C s       :     2.866690  s :     2.866690
      pz      :     1.017677  p :     3.081813
      px      :     1.043536
      py      :     1.020600
      dz2     :     0.009367  d :     0.095898
      dxz     :     0.011760
      dyz     :     0.009434
      dx2y2   :     0.039394
      dxy     :     0.025943
 11 H s       :     0.868606  s :     0.868606
      pz      :     0.015739  p :     0.072335
      px      :     0.044281
      py      :     0.012315
 12 H s       :     0.865653  s :     0.865653
      pz      :     0.015151  p :     0.075015
      px      :     0.026915
      py      :     0.032950
 13 N s       :     3.087194  s :     3.087194
      pz      :     1.084989  p :     3.375823
      px      :     1.115339
      py      :     1.175495
      dz2     :     0.012446  d :     0.214211
      dxz     :     0.040097
      dyz     :     0.013406
      dx2y2   :     0.078530
      dxy     :     0.069734
 14 H s       :     0.865193  s :     0.865193
      pz      :     0.015537  p :     0.074936
      px      :     0.045117
      py      :     0.014282
 15 H s       :     0.868695  s :     0.868695
      pz      :     0.015620  p :     0.072317
      px      :     0.028622
      py      :     0.028075
 16 H s       :     0.838728  s :     0.838728
      pz      :     0.048648  p :     0.071306
      px      :     0.014184
      py      :     0.008474
 17 H s       :     0.848115  s :     0.848115
      pz      :     0.008890  p :     0.072772
      px      :     0.030017
      py      :     0.033865
 18 H s       :     0.851446  s :     0.851446
      pz      :     0.018616  p :     0.075474
      px      :     0.037809
      py      :     0.019049
 19 H s       :     0.838649  s :     0.838649
      pz      :     0.024457  p :     0.071323
      px      :     0.038100
      py      :     0.008765
 20 O s       :     3.653835  s :     3.653835
      pz      :     1.447059  p :     4.544514
      px      :     1.253959
      py      :     1.843496
      dz2     :     0.007162  d :     0.044441
      dxz     :     0.008656
      dyz     :     0.001475
      dx2y2   :     0.018547
      dxy     :     0.008600
 21 O s       :     3.654625  s :     3.654625
      pz      :     1.447000  p :     4.544410
      px      :     1.512175
      py      :     1.585235
      dz2     :     0.007138  d :     0.044356
      dxz     :     0.005354
      dyz     :     0.004836
      dx2y2   :     0.006899
      dxy     :     0.020129


                      *****************************
                      * MAYER POPULATION ANALYSIS *
                      *****************************

  NA   - Mulliken gross atomic population
  ZA   - Total nuclear charge
  QA   - Mulliken gross atomic charge
  VA   - Mayer's total valence
  BVA  - Mayer's bonded valence
  FA   - Mayer's free valence

  ATOM       NA         ZA         QA         VA         BVA        FA
  0 C      6.0803     6.0000    -0.0803     3.9698     3.8183     0.1515
  1 C      5.9463     6.0000     0.0537     3.8132     3.6575     0.1557
  2 C      5.9991     6.0000     0.0009     3.8886     3.7399     0.1486
  3 C      5.9921     6.0000     0.0079     3.9233     3.7756     0.1477
  4 C      5.8286     6.0000     0.1714     3.7446     3.5869     0.1577
  5 C      5.9905     6.0000     0.0095     3.9293     3.7814     0.1478
  6 C      6.0094     6.0000    -0.0094     3.8925     3.7434     0.1491
  7 C      5.6789     6.0000     0.3211     3.7796     3.6699     0.1098
  8 O      8.2781     8.0000    -0.2781     2.4099     2.2414     0.1685
  9 C      5.6563     6.0000     0.3437     3.7730     3.6414     0.1316
 10 C      6.0711     6.0000    -0.0711     3.8871     3.7405     0.1466
 11 H      0.9275     1.0000     0.0725     0.9911     0.9704     0.0207
 12 H      0.9313     1.0000     0.0687     1.0120     0.9910     0.0210
 13 N      6.7321     7.0000     0.2679     3.9009     3.6901     0.2108
 14 H      0.9300     1.0000     0.0700     1.0118     0.9909     0.0210
 15 H      0.9235     1.0000     0.0765     0.9938     0.9731     0.0207
 16 H      0.8478     1.0000     0.1522     0.9788     0.9590     0.0198
 17 H      0.8564     1.0000     0.1436     0.9830     0.9658     0.0173
 18 H      0.8926     1.0000     0.1074     0.9902     0.9710     0.0192
 19 H      0.8472     1.0000     0.1528     0.9786     0.9587     0.0199
 20 O      8.2905     8.0000    -0.2905     1.9717     1.7466     0.2251
 21 O      8.2903     8.0000    -0.2903     1.9723     1.7471     0.2252

  Mayer bond orders larger than 0.100000
B(  0-C ,  1-C ) :   1.0770 B(  0-C ,  7-C ) :   1.0451 B(  0-C , 10-C ) :   1.4713 
B(  1-C ,  2-C ) :   1.2771 B(  1-C ,  6-C ) :   1.2776 B(  2-C ,  3-C ) :   1.3645 
B(  2-C , 11-H ) :   0.9767 B(  3-C ,  4-C ) :   1.3205 B(  3-C , 12-H ) :   0.9768 
B(  4-C ,  5-C ) :   1.3280 B(  4-C , 13-N ) :   0.8198 B(  5-C ,  6-C ) :   1.3611 
B(  5-C , 14-H ) :   0.9757 B(  6-C , 15-H ) :   0.9700 B(  7-C ,  8-O ) :   0.8245 
B(  7-C , 16-H ) :   0.8965 B(  7-C , 19-H ) :   0.8947 B(  8-O ,  9-C ) :   1.2959 
B(  9-C , 10-C ) :   1.2475 B(  9-C , 17-H ) :   0.9564 B( 10-C , 18-H ) :   0.9735 
B( 13-N , 20-O ) :   1.4294 B( 13-N , 21-O ) :   1.4297 B( 20-O , 21-O ) :   0.2277 


                *******************************************
                * RELAXED MP2 DENSITY POPULATION ANALYSIS *
                *******************************************

------------------------------------------------------------------------------
                           ORCA POPULATION ANALYSIS
------------------------------------------------------------------------------
Input electron density              ... calc.pmp2re
BaseName (.gbw .S,...)              ... calc

                    ********************************
                    * MULLIKEN POPULATION ANALYSIS *
                    ********************************

-----------------------
MULLIKEN ATOMIC CHARGES
-----------------------
   0 C :   -0.088842
   1 C :    0.087049
   2 C :   -0.005442
   3 C :    0.002579
   4 C :    0.187110
   5 C :    0.003834
   6 C :   -0.014816
   7 C :    0.288953
   8 O :   -0.218912
   9 C :    0.297714
  10 C :   -0.039827
  11 H :    0.059729
  12 H :    0.053895
  13 N :    0.230870
  14 H :    0.055173
  15 H :    0.064236
  16 H :    0.152639
  17 H :    0.133192
  18 H :    0.099644
  19 H :    0.153208
  20 O :   -0.251205
  21 O :   -0.250781
Sum of atomic charges:    1.0000000

--------------------------------
MULLIKEN REDUCED ORBITAL CHARGES
--------------------------------
  0 C s       :     3.168007  s :     3.168007
      pz      :     0.844107  p :     2.868867
      px      :     0.980585
      py      :     1.044175
      dz2     :     0.005755  d :     0.051968
      dxz     :     0.007423
      dyz     :     0.009976
      dx2y2   :     0.012261
      dxy     :     0.016553
  1 C s       :     3.025291  s :     3.025291
      pz      :     0.999155  p :     2.838334
      px      :     0.925961
      py      :     0.913217
      dz2     :     0.005646  d :     0.049326
      dxz     :     0.007840
      dyz     :     0.006361
      dx2y2   :     0.015400
      dxy     :     0.014078
  2 C s       :     3.230121  s :     3.230121
      pz      :     0.914405  p :     2.733199
      px      :     0.889658
      py      :     0.929136
      dz2     :     0.004158  d :     0.042122
      dxz     :     0.004482
      dyz     :     0.008195
      dx2y2   :     0.012401
      dxy     :     0.012886
  3 C s       :     3.246761  s :     3.246761
      pz      :     0.933276  p :     2.709016
      px      :     0.908832
      py      :     0.866909
      dz2     :     0.004349  d :     0.041643
      dxz     :     0.006170
      dyz     :     0.006452
      dx2y2   :     0.012684
      dxy     :     0.011988
  4 C s       :     3.009718  s :     3.009718
      pz      :     1.017703  p :     2.745525
      px      :     0.919318
      py      :     0.808503
      dz2     :     0.006830  d :     0.057647
      dxz     :     0.008480
      dyz     :     0.007064
      dx2y2   :     0.019796
      dxy     :     0.015477
  5 C s       :     3.246091  s :     3.246091
      pz      :     0.930560  p :     2.708427
      px      :     0.857106
      py      :     0.920761
      dz2     :     0.004257  d :     0.041648
      dxz     :     0.004753
      dyz     :     0.007913
      dx2y2   :     0.010917
      dxy     :     0.013808
  6 C s       :     3.223463  s :     3.223463
      pz      :     0.922359  p :     2.749252
      px      :     0.915882
      py      :     0.911011
      dz2     :     0.004222  d :     0.042101
      dxz     :     0.005870
      dyz     :     0.006750
      dx2y2   :     0.012220
      dxy     :     0.013039
  7 C s       :     2.944210  s :     2.944210
      pz      :     1.082013  p :     2.705091
      px      :     0.919089
      py      :     0.703989
      dz2     :     0.011507  d :     0.061746
      dxz     :     0.008656
      dyz     :     0.009625
      dx2y2   :     0.011781
      dxy     :     0.020178
  8 O s       :     3.757024  s :     3.757024
      pz      :     1.579763  p :     4.434636
      px      :     1.280707
      py      :     1.574166
      dz2     :     0.004267  d :     0.027252
      dxz     :     0.004927
      dyz     :     0.003874
      dx2y2   :     0.006409
      dxy     :     0.007775
  9 C s       :     3.158593  s :     3.158593
      pz      :     0.730029  p :     2.463443
      px      :     0.792079
      py      :     0.941334
      dz2     :     0.008892  d :     0.080250
      dxz     :     0.014489
      dyz     :     0.010992
      dx2y2   :     0.022415
      dxy     :     0.023462
 10 C s       :     3.236406  s :     3.236406
      pz      :     0.980054  p :     2.763580
      px      :     0.914054
      py      :     0.869472
      dz2     :     0.004854  d :     0.039840
      dxz     :     0.006178
      dyz     :     0.005128
      dx2y2   :     0.014148
      dxy     :     0.009533
 11 H s       :     0.915074  s :     0.915074
      pz      :     0.005412  p :     0.025197
      px      :     0.015722
      py      :     0.004062
 12 H s       :     0.920354  s :     0.920354
      pz      :     0.005080  p :     0.025751
      px      :     0.009196
      py      :     0.011475
 13 N s       :     3.332426  s :     3.332426
      pz      :     1.189190  p :     3.328090
      px      :     1.013152
      py      :     1.125749
      dz2     :     0.005711  d :     0.108614
      dxz     :     0.022976
      dyz     :     0.007959
      dx2y2   :     0.037859
      dxy     :     0.034110
 14 H s       :     0.919095  s :     0.919095
      pz      :     0.005227  p :     0.025733
      px      :     0.015853
      py      :     0.004652
 15 H s       :     0.910697  s :     0.910697
      pz      :     0.005364  p :     0.025068
      px      :     0.010020
      py      :     0.009684
 16 H s       :     0.822379  s :     0.822379
      pz      :     0.017278  p :     0.024983
      px      :     0.004804
      py      :     0.002900
 17 H s       :     0.842412  s :     0.842412
      pz      :     0.003182  p :     0.024396
      px      :     0.010047
      py      :     0.011167
 18 H s       :     0.874438  s :     0.874438
      pz      :     0.006087  p :     0.025919
      px      :     0.013645
      py      :     0.006187
 19 H s       :     0.821810  s :     0.821810
      pz      :     0.008837  p :     0.024982
      px      :     0.013087
      py      :     0.003057
 20 O s       :     3.883372  s :     3.883372
      pz      :     1.405357  p :     4.342169
      px      :     1.107814
      py      :     1.828998
      dz2     :     0.003590  d :     0.025663
      dxz     :     0.006693
      dyz     :     0.001418
      dx2y2   :     0.008588
      dxy     :     0.005374
 21 O s       :     3.883464  s :     3.883464
      pz      :     1.404493  p :     4.341697
      px      :     1.426920
      py      :     1.510284
      dz2     :     0.003591  d :     0.025620
      dxz     :     0.004184
      dyz     :     0.003929
      dx2y2   :     0.005023
      dxy     :     0.008893


                     *******************************
                     * LOEWDIN POPULATION ANALYSIS *
                     *******************************

----------------------
LOEWDIN ATOMIC CHARGES
----------------------
   0 C :    0.097320
   1 C :   -0.028284
   2 C :    0.039477
   3 C :    0.011632
   4 C :    0.018769
   5 C :    0.012413
   6 C :    0.032994
   7 C :    0.136887
   8 O :    0.034207
   9 C :    0.243122
  10 C :   -0.027518
  11 H :    0.056930
  12 H :    0.056174
  13 N :    0.294476
  14 H :    0.056681
  15 H :    0.056959
  16 H :    0.092760
  17 H :    0.075810
  18 H :    0.073404
  19 H :    0.092826
  20 O :   -0.213355
  21 O :   -0.213685

-------------------------------
LOEWDIN REDUCED ORBITAL CHARGES
-------------------------------
  0 C s       :     2.875926  s :     2.875926
      pz      :     0.823406  p :     2.911209
      px      :     1.036873
      py      :     1.050930
      dz2     :     0.010832  d :     0.115546
      dxz     :     0.013995
      dyz     :     0.019045
      dx2y2   :     0.030032
      dxy     :     0.041641
  1 C s       :     2.842393  s :     2.842393
      pz      :     0.990099  p :     3.068812
      px      :     1.060515
      py      :     1.018198
      dz2     :     0.011398  d :     0.117079
      dxz     :     0.015703
      dyz     :     0.012452
      dx2y2   :     0.040325
      dxy     :     0.037201
  2 C s       :     2.862679  s :     2.862679
      pz      :     0.921484  p :     3.001252
      px      :     1.033333
      py      :     1.046435
      dz2     :     0.008116  d :     0.096591
      dxz     :     0.007938
      dyz     :     0.016157
      dx2y2   :     0.031857
      dxy     :     0.032524
  3 C s       :     2.862643  s :     2.862643
      pz      :     0.939265  p :     3.028719
      px      :     1.026934
      py      :     1.062520
      dz2     :     0.008705  d :     0.097006
      dxz     :     0.012213
      dyz     :     0.011969
      dx2y2   :     0.032754
      dxy     :     0.031366
  4 C s       :     2.868358  s :     2.868358
      pz      :     1.001039  p :     2.981285
      px      :     1.076058
      py      :     0.904188
      dz2     :     0.013817  d :     0.131587
      dxz     :     0.016660
      dyz     :     0.013567
      dx2y2   :     0.048398
      dxy     :     0.039144
  5 C s       :     2.862729  s :     2.862729
      pz      :     0.938499  p :     3.027879
      px      :     1.038376
      py      :     1.051004
      dz2     :     0.008542  d :     0.096979
      dxz     :     0.008313
      dyz     :     0.015839
      dx2y2   :     0.029022
      dxy     :     0.035262
  6 C s       :     2.862574  s :     2.862574
      pz      :     0.926725  p :     3.007743
      px      :     1.027301
      py      :     1.053717
      dz2     :     0.008247  d :     0.096688
      dxz     :     0.011478
      dyz     :     0.012568
      dx2y2   :     0.031054
      dxy     :     0.033341
  7 C s       :     2.850471  s :     2.850471
      pz      :     1.089493  p :     2.883088
      px      :     0.969625
      py      :     0.823969
      dz2     :     0.024672  d :     0.129554
      dxz     :     0.018111
      dyz     :     0.018369
      dx2y2   :     0.024187
      dxy     :     0.044215
  8 O s       :     3.445306  s :     3.445306
      pz      :     1.562530  p :     4.477196
      px      :     1.336641
      py      :     1.578025
      dz2     :     0.005687  d :     0.043290
      dxz     :     0.008011
      dyz     :     0.004827
      dx2y2   :     0.010829
      dxy     :     0.013936
  9 C s       :     2.888795  s :     2.888795
      pz      :     0.746808  p :     2.700920
      px      :     0.890565
      py      :     1.063548
      dz2     :     0.016634  d :     0.167162
      dxz     :     0.027925
      dyz     :     0.020764
      dx2y2   :     0.050659
      dxy     :     0.051179
 10 C s       :     2.870857  s :     2.870857
      pz      :     0.993659  p :     3.062059
      px      :     1.041916
      py      :     1.026485
      dz2     :     0.009180  d :     0.094602
      dxz     :     0.011685
      dyz     :     0.009907
      dx2y2   :     0.038279
      dxy     :     0.025551
 11 H s       :     0.871237  s :     0.871237
      pz      :     0.015797  p :     0.071834
      px      :     0.043429
      py      :     0.012607
 12 H s       :     0.869236  s :     0.869236
      pz      :     0.015249  p :     0.074590
      px      :     0.026649
      py      :     0.032692
 13 N s       :     3.084397  s :     3.084397
      pz      :     1.141658  p :     3.405547
      px      :     1.101257
      py      :     1.162632
      dz2     :     0.012745  d :     0.215580
      dxz     :     0.038099
      dyz     :     0.012492
      dx2y2   :     0.080536
      dxy     :     0.071709
 14 H s       :     0.868809  s :     0.868809
      pz      :     0.015626  p :     0.074509
      px      :     0.044242
      py      :     0.014641
 15 H s       :     0.871246  s :     0.871246
      pz      :     0.015680  p :     0.071794
      px      :     0.028284
      py      :     0.027830
 16 H s       :     0.835997  s :     0.835997
      pz      :     0.048103  p :     0.071243
      px      :     0.014333
      py      :     0.008807
 17 H s       :     0.851982  s :     0.851982
      pz      :     0.009645  p :     0.072209
      px      :     0.029503
      py      :     0.033061
 18 H s       :     0.851752  s :     0.851752
      pz      :     0.018080  p :     0.074845
      px      :     0.037462
      py      :     0.019302
 19 H s       :     0.835912  s :     0.835912
      pz      :     0.024373  p :     0.071263
      px      :     0.037845
      py      :     0.009044
 20 O s       :     3.656583  s :     3.656583
      pz      :     1.414992  p :     4.513198
      px      :     1.268650
      py      :     1.829556
      dz2     :     0.006969  d :     0.043574
      dxz     :     0.008766
      dyz     :     0.001471
      dx2y2   :     0.017775
      dxy     :     0.008593
 21 O s       :     3.657374  s :     3.657374
      pz      :     1.414830  p :     4.512828
      px      :     1.513673
      py      :     1.584324
      dz2     :     0.006946  d :     0.043483
      dxz     :     0.005425
      dyz     :     0.004864
      dx2y2   :     0.007019
      dxy     :     0.019229


                      *****************************
                      * MAYER POPULATION ANALYSIS *
                      *****************************

  NA   - Mulliken gross atomic population
  ZA   - Total nuclear charge
  QA   - Mulliken gross atomic charge
  VA   - Mayer's total valence
  BVA  - Mayer's bonded valence
  FA   - Mayer's free valence

  ATOM       NA         ZA         QA         VA         BVA        FA
  0 C      6.0888     6.0000    -0.0888     4.0001     3.8522     0.1479
  1 C      5.9130     6.0000     0.0870     3.8145     3.6608     0.1537
  2 C      6.0054     6.0000    -0.0054     3.8773     3.7294     0.1478
  3 C      5.9974     6.0000     0.0026     3.9125     3.7660     0.1464
  4 C      5.8129     6.0000     0.1871     3.7673     3.6119     0.1553
  5 C      5.9962     6.0000     0.0038     3.9180     3.7714     0.1465
  6 C      6.0148     6.0000    -0.0148     3.8812     3.7329     0.1483
  7 C      5.7110     6.0000     0.2890     3.7963     3.6870     0.1093
  8 O      8.2189     8.0000    -0.2189     2.4904     2.3255     0.1649
  9 C      5.7023     6.0000     0.2977     3.8124     3.6850     0.1274
 10 C      6.0398     6.0000    -0.0398     3.8764     3.7323     0.1442
 11 H      0.9403     1.0000     0.0597     0.9908     0.9701     0.0207
 12 H      0.9461     1.0000     0.0539     1.0141     0.9933     0.0208
 13 N      6.7691     7.0000     0.2309     3.9192     3.7181     0.2011
 14 H      0.9448     1.0000     0.0552     1.0140     0.9932     0.0208
 15 H      0.9358     1.0000     0.0642     0.9933     0.9727     0.0206
 16 H      0.8474     1.0000     0.1526     0.9784     0.9587     0.0196
 17 H      0.8668     1.0000     0.1332     0.9846     0.9675     0.0171
 18 H      0.9004     1.0000     0.0996     0.9904     0.9712     0.0192
 19 H      0.8468     1.0000     0.1532     0.9781     0.9585     0.0197
 20 O      8.2512     8.0000    -0.2512     2.0402     1.8192     0.2211
 21 O      8.2508     8.0000    -0.2508     2.0413     1.8202     0.2211

  Mayer bond orders larger than 0.100000
B(  0-C ,  1-C ) :   1.0882 B(  0-C ,  7-C ) :   1.0501 B(  0-C , 10-C ) :   1.4621 
B(  1-C ,  2-C ) :   1.2679 B(  1-C ,  6-C ) :   1.2678 B(  2-C ,  3-C ) :   1.3567 
B(  2-C , 11-H ) :   0.9734 B(  3-C ,  4-C ) :   1.3193 B(  3-C , 12-H ) :   0.9729 
B(  4-C ,  5-C ) :   1.3262 B(  4-C , 13-N ) :   0.8188 B(  5-C ,  6-C ) :   1.3536 
B(  5-C , 14-H ) :   0.9717 B(  6-C , 15-H ) :   0.9666 B(  7-C ,  8-O ) :   0.8463 
B(  7-C , 16-H ) :   0.8886 B(  7-C , 19-H ) :   0.8869 B(  8-O ,  9-C ) :   1.3301 
B(  9-C , 10-C ) :   1.2424 B(  9-C , 17-H ) :   0.9554 B( 10-C , 18-H ) :   0.9707 
B( 13-N , 20-O ) :   1.4419 B( 13-N , 21-O ) :   1.4428 B( 20-O , 21-O ) :   0.2729 


-------
TIMINGS
-------

Total time                :   27.749 sec
Integral trafo            :    0.380 sec (  1.4%)
FC preparation            :    0.144 sec (  0.5%)
I/O of integrals          :    0.122 sec (  0.4%)
K(i,j) operators          :    0.276 sec (  1.0%)
T(i,j) pair energies      :    0.035 sec (  0.1%)
V**(-1/2)                 :    0.178 sec (  0.6%)
Gamma(ia|P)               :    0.263 sec (  0.9%)
Gamma-Trafo               :    0.076 sec (  0.3%)
D(virtual)                :    0.012 sec (  0.0%)
D(internal)               :    0.399 sec (  1.4%)
W(virtual)                :    0.022 sec (  0.1%)
W(internal)               :    0.502 sec (  1.8%)
L(virtual)                :    0.197 sec (  0.7%)
L(internal)               :    0.037 sec (  0.1%)
XC kernel                 :    0.021 sec (  0.1%)
G(D)                      :    1.761 sec (  6.3%)
G(Z)                      :    1.767 sec (  6.4%)
Z-vector solution         :   10.930 sec ( 39.4%)
3-index derivative        :    0.318 sec (  1.1%)
2-index derivative        :    0.031 sec (  0.1%)
Fock matrix gradient      :    9.521 sec ( 34.3%)


---------------------------------------
MP2 TOTAL ENERGY:     -664.861052205 Eh
---------------------------------------

The final MP2 gradient
  0:   0.00004287  -0.00036068  -0.00002116
  1:   0.00021183   0.00064584   0.00004617
  2:   0.00064529  -0.00103879   0.00037177
  3:   0.00105321   0.00042787   0.00065021
  4:  -0.00034952   0.00516957  -0.00015001
  5:   0.00019245   0.00141748  -0.00012343
  6:  -0.00121654  -0.00037281  -0.00043060
  7:   0.00001932   0.00075265  -0.00012608
  8:  -0.00346729   0.00123727  -0.00150574
  9:   0.00248464   0.00006495   0.00090338
 10:   0.00098718  -0.00043803   0.00048847
 11:   0.00175445   0.00018839   0.00058822
 12:   0.00054691  -0.00045044   0.00013551
 13:   0.00837265   0.02433459   0.00220680
 14:  -0.00127509  -0.00007892  -0.00029542
 15:  -0.00135909   0.00104472  -0.00053722
 16:  -0.00061743   0.00011774  -0.00214236
 17:   0.00046832  -0.00001202   0.00019146
 18:   0.00198225  -0.00113178   0.00084476
 19:  -0.00188199   0.00040487   0.00119422
 20:  -0.05481839  -0.00005185   0.00041608
 21:   0.04615697  -0.03195794  -0.00271456

-----------------------------------
NORM OF THE MP2 GRADIENT:  0.083164
-----------------------------------

Maximum memory used throughout the entire MP2-calculation: 68.1 MB


-------------------------------------------------------------------------------
                          DFT DISPERSION CORRECTION                            
                                                                               
                              DFTD3 V3.1  Rev 1                                
                          USING Becke-Johnson damping                          
-------------------------------------------------------------------------------
The B2PLYP functional is recognized
Active option DFTDOPT                   ...         4   

molecular C6(AA) [au] = 5983.987286 


            DFT-D V3
 parameters
 s6 scaling factor         :     0.6400 
 a1 scaling factor         :     0.3065 
 s8 scaling factor         :     0.9147 
 a2 scaling factor         :     5.0570 
 ad hoc parameters k1-k3   :    16.0000     1.3333    -4.0000 

 Edisp/kcal,au: -12.702364713500  -0.020242504510 
 E6   /kcal   :  -7.103607364 
 E8   /kcal   :  -5.598757350 
 % E8         :  44.076496589 

-------------------------   ----------------
Dispersion correction           -0.020242505
-------------------------   ----------------


-------------------------   --------------------
FINAL SINGLE POINT ENERGY      -664.881294709911
-------------------------   --------------------

------------------------------------------------------------------------------
                         ORCA GEOMETRY RELAXATION STEP
------------------------------------------------------------------------------

Reading the OPT-File                    .... done
Getting information on internals        .... done
Copying old internal coords+grads       .... done
Making the new internal coordinates     .... (2022 redundants) done
Validating the new internal coordinates .... (2022 redundants) done
Calculating the B-matrix                .... done
Calculating the G,G- and P matrices     .... done
Transforming gradient to internals      .... done
Projecting the internal gradient        .... done
Number of atoms                         ....  22
Number of internal coordinates          .... 110
Current Energy                          ....  -664.881294710 Eh
Current gradient norm                   ....     0.083163847 Eh/bohr
Maximum allowed component of the step   ....  0.300
Current trust radius                    ....  0.300
Evaluating the initial hessian          ....  (Almloef) done
Projecting the Hessian                  .... done
Forming the augmented Hessian           .... done
Diagonalizing the augmented Hessian     .... done
Last element of RFO vector              ....  0.992730133
Lowest eigenvalues of augmented Hessian:
 -0.008603180  0.012955288  0.013022262  0.016997556  0.017188278
Length of the computed step             ....  0.121242891
The final length of the internal step   ....  0.121242891
Converting the step to Cartesian space:
 Initial RMS(Int)=    0.0115600561
Transforming coordinates:
 Iter   0:  RMS(Cart)=    0.0200789172 RMS(Int)=    0.5986901661
done
Storing new coordinates                 .... done

                                .--------------------.
          ----------------------|Geometry convergence|-------------------------
          Item                value                   Tolerance       Converged
          ---------------------------------------------------------------------
          RMS gradient        0.0076619680            0.0000080000      NO
          MAX gradient        0.0556301536            0.0000300000      NO
          RMS step            0.0115600561            0.0001000000      NO
          MAX step            0.0699467665            0.0002000000      NO
          ........................................................
          Max(Bonds)      0.0370      Max(Angles)    1.79
          Max(Dihed)        2.05      Max(Improp)    0.00
          ---------------------------------------------------------------------

The optimization has not yet converged - more geometry cycles are needed


    ---------------------------------------------------------------------------
                         Redundant Internal Coordinates
                            (Angstroem and degrees)

        Definition                    Value    dE/dq     Step     New-Value
    ----------------------------------------------------------------------------
     1. B(C   1,C   0)                1.4509  0.000655 -0.0007    1.4502   
     2. B(C   2,C   1)                1.4161  0.002541 -0.0023    1.4138   
     3. B(C   3,C   2)                1.3911  0.000691 -0.0006    1.3905   
     4. B(C   4,C   3)                1.3989  0.002266 -0.0020    1.3969   
     5. B(C   5,C   4)                1.3978  0.002422 -0.0021    1.3958   
     6. B(C   6,C   5)                1.3920  0.000444 -0.0004    1.3916   
     7. B(C   6,C   1)                1.4157  0.002275 -0.0021    1.4136   
     8. B(C   7,C   0)                1.4955  0.002590 -0.0030    1.4925   
     9. B(O   8,C   7)                1.4438  0.000275 -0.0003    1.4435   
    10. B(C   9,O   8)                1.2990  0.004256 -0.0029    1.2961   
    11. B(C  10,C   9)                1.4058  0.001314 -0.0012    1.4046   
    12. B(C  10,C   0)                1.3877  0.001987 -0.0016    1.3861   
    13. B(H  11,C   2)                1.0934  0.001847 -0.0027    1.0907   
    14. B(H  12,C   3)                1.0895  0.000709 -0.0010    1.0885   
    15. B(N  13,C   4)                1.4779  0.007447 -0.0095    1.4684   
    16. B(H  14,C   5)                1.0903  0.001278 -0.0018    1.0884   
    17. B(H  15,C   6)                1.0940  0.001776 -0.0026    1.0914   
    18. B(H  16,C   7)                1.1042  0.002219 -0.0034    1.1009   
    19. B(H  17,C   9)                1.0939  0.000348 -0.0005    1.0934   
    20. B(H  18,C  10)                1.0909  0.002437 -0.0035    1.0874   
    21. B(H  19,C   7)                1.1044  0.002258 -0.0034    1.1010   
    22. B(O  20,N  13)                1.2666  0.053937 -0.0358    1.2308   
    23. B(O  21,N  13)                1.2673  0.055630 -0.0370    1.2303   
    24. A(C   7,C   0,C  10)          107.11  0.001154   -0.14    106.97   
    25. A(C   1,C   0,C   7)          124.22 -0.000484    0.06    124.28   
    26. A(C   1,C   0,C  10)          128.67 -0.000670    0.08    128.75   
    27. A(C   0,C   1,C   6)          120.19 -0.000396    0.05    120.25   
    28. A(C   2,C   1,C   6)          119.54  0.000509   -0.07    119.47   
    29. A(C   0,C   1,C   2)          120.26 -0.000113    0.01    120.28   
    30. A(C   3,C   2,H  11)          118.92 -0.000057    0.01    118.94   
    31. A(C   1,C   2,C   3)          120.36 -0.000387    0.05    120.41   
    32. A(C   1,C   2,H  11)          120.72  0.000443   -0.07    120.65   
    33. A(C   2,C   3,C   4)          118.51  0.000155   -0.02    118.49   
    34. A(C   4,C   3,H  12)          120.19  0.000034   -0.01    120.18   
    35. A(C   2,C   3,H  12)          121.30 -0.000189    0.03    121.33   
    36. A(C   5,C   4,N  13)          118.78  0.000314   -0.04    118.74   
    37. A(C   3,C   4,N  13)          118.49 -0.000136    0.02    118.51   
    38. A(C   3,C   4,C   5)          122.72 -0.000179    0.02    122.75   
    39. A(C   4,C   5,C   6)          118.44  0.000389   -0.05    118.38   
    40. A(C   6,C   5,H  14)          121.20 -0.000468    0.07    121.27   
    41. A(C   4,C   5,H  14)          120.36  0.000079   -0.02    120.35   
    42. A(C   1,C   6,C   5)          120.42 -0.000489    0.07    120.49   
    43. A(C   1,C   6,H  15)          120.97  0.000523   -0.08    120.89   
    44. A(C   5,C   6,H  15)          118.61 -0.000034    0.01    118.62   
    45. A(O   8,C   7,H  16)          107.50 -0.000011    0.03    107.53   
    46. A(C   0,C   7,H  16)          113.70  0.000268   -0.06    113.64   
    47. A(C   0,C   7,O   8)          104.61 -0.000475    0.10    104.71   
    48. A(H  16,C   7,H  19)          109.30 -0.000103   -0.00    109.29   
    49. A(O   8,C   7,H  19)          107.46  0.000034    0.00    107.46   
    50. A(C   0,C   7,H  19)          113.80  0.000248   -0.06    113.75   
    51. A(C   7,O   8,C   9)          108.08  0.000116   -0.04    108.04   
    52. A(C  10,C   9,H  17)          129.02 -0.000474    0.09    129.11   
    53. A(O   8,C   9,H  17)          117.00  0.000302   -0.03    116.97   
    54. A(O   8,C   9,C  10)          113.98  0.000171   -0.05    113.92   
    55. A(C   9,C  10,H  18)          124.85  0.000475   -0.06    124.78   
    56. A(C   0,C  10,H  18)          128.93  0.000490   -0.07    128.87   
    57. A(C   0,C  10,C   9)          106.22 -0.000965    0.13    106.35   
    58. A(O  20,N  13,O  21)          126.76  0.014185   -1.79    124.98   
    59. A(C   4,N  13,O  21)          117.01 -0.004915    0.61    117.62   
    60. A(C   4,N  13,O  20)          116.22 -0.009281    1.20    117.43   
    61. D(C   2,C   1,C   0,C   7)    177.26 -0.000118    0.28    177.53   
    62. D(C   6,C   1,C   0,C  10)    178.02 -0.000045    0.09    178.11   
    63. D(C   6,C   1,C   0,C   7)     -2.35 -0.000061    0.16     -2.19   
    64. D(C   2,C   1,C   0,C  10)     -2.38 -0.000102    0.21     -2.17   
    65. D(C   3,C   2,C   1,C   0)   -178.89  0.000188   -0.34   -179.23   
    66. D(C   3,C   2,C   1,C   6)      0.71  0.000128   -0.22      0.49   
    67. D(H  11,C   2,C   1,C   0)      0.61  0.000066   -0.13      0.48   
    68. D(H  11,C   2,C   1,C   6)   -179.79  0.000005   -0.01   -179.80   
    69. D(H  12,C   3,C   2,H  11)     -0.29 -0.000032    0.05     -0.24   
    70. D(H  12,C   3,C   2,C   1)    179.22 -0.000150    0.26    179.48   
    71. D(C   4,C   3,C   2,H  11)    179.69  0.000068   -0.11    179.58   
    72. D(C   4,C   3,C   2,C   1)     -0.80 -0.000050    0.10     -0.70   
    73. D(N  13,C   4,C   3,C   2)    179.74 -0.000168    0.30    180.03   
    74. D(C   5,C   4,C   3,H  12)   -179.95  0.000010   -0.02   -179.96   
    75. D(C   5,C   4,C   3,C   2)      0.07 -0.000088    0.15      0.22   
    76. D(N  13,C   4,C   3,H  12)     -0.28 -0.000069    0.14     -0.15   
    77. D(H  14,C   5,C   4,N  13)      0.65  0.000141   -0.25      0.41   
    78. D(H  14,C   5,C   4,C   3)   -179.69  0.000060   -0.09   -179.78   
    79. D(C   6,C   5,C   4,N  13)   -178.92  0.000247   -0.42   -179.34   
    80. D(C   6,C   5,C   4,C   3)      0.74  0.000165   -0.26      0.48   
    81. D(H  15,C   6,C   5,H  14)     -0.28 -0.000011    0.02     -0.26   
    82. D(C   1,C   6,C   5,H  14)    179.61  0.000022   -0.04    179.57   
    83. D(C   1,C   6,C   5,C   4)     -0.82 -0.000082    0.13     -0.69   
    84. D(H  15,C   6,C   1,C   2)   -179.99 -0.000026    0.05   -179.95   
    85. D(C   5,C   6,C   1,C   2)      0.12 -0.000059    0.10      0.22   
    86. D(H  15,C   6,C   5,C   4)    179.29 -0.000115    0.19    179.48   
    87. D(H  15,C   6,C   1,C   0)     -0.39 -0.000085    0.16     -0.22   
    88. D(C   5,C   6,C   1,C   0)    179.72 -0.000118    0.22    179.95   
    89. D(H  16,C   7,C   0,C   1)    -62.65 -0.000121   -0.01    -62.66   
    90. D(O   8,C   7,C   0,C  10)      0.07  0.000034   -0.02      0.05   
    91. D(O   8,C   7,C   0,C   1)   -179.63  0.000051   -0.08   -179.71   
    92. D(H  19,C   7,C   0,C   1)     63.38  0.000180   -0.12     63.26   
    93. D(H  16,C   7,C   0,C  10)    117.06 -0.000139    0.05    117.10   
    94. D(C   9,O   8,C   7,H  19)    121.21  0.000028    0.01    121.22   
    95. D(C   9,O   8,C   7,H  16)   -121.25 -0.000081    0.02   -121.23   
    96. D(C   9,O   8,C   7,C   0)     -0.07 -0.000026    0.02     -0.05   
    97. D(H  17,C   9,O   8,C   7)   -179.88  0.000011   -0.01   -179.88   
    98. D(C  10,C   9,O   8,C   7)      0.05  0.000011   -0.02      0.03   
    99. D(H  18,C  10,C   9,H  17)      0.05 -0.000016    0.02      0.07   
   100. D(H  18,C  10,C   9,O   8)   -179.86 -0.000017    0.03   -179.83   
   101. D(C   0,C  10,C   9,H  17)    179.91  0.000012   -0.01    179.90   
   102. D(C   0,C  10,C   9,O   8)     -0.00  0.000011    0.00      0.00   
   103. D(H  18,C  10,C   0,C   7)    179.81  0.000002   -0.02    179.79   
   104. D(H  18,C  10,C   0,C   1)     -0.51 -0.000015    0.04     -0.47   
   105. D(C   9,C  10,C   0,C   7)     -0.04 -0.000027    0.01     -0.03   
   106. D(C   9,C  10,C   0,C   1)    179.64 -0.000044    0.07    179.71   
   107. D(O  21,N  13,C   4,C   5)    160.12 -0.000779    2.05    162.16   
   108. D(O  21,N  13,C   4,C   3)    -19.56 -0.000701    1.90    -17.66   
   109. D(O  20,N  13,C   4,C   5)    -19.30  0.000226   -0.64    -19.94   
   110. D(O  20,N  13,C   4,C   3)    161.02  0.000304   -0.78    160.24   
    ----------------------------------------------------------------------------

Geometry step timings:
Preparation and reading OPT file:      0.000 s ( 7.884 %)
Internal coordinates            :      0.000 s ( 0.712 %)
B/P matrices and projection     :      0.001 s (31.816 %)
Hessian update/contruction      :      0.000 s (12.538 %)
Making the step                 :      0.001 s (25.178 %)
Converting the step to Cartesian:      0.000 s ( 3.179 %)
Storing new data                :      0.000 s ( 0.788 %)
Checking convergence            :      0.000 s ( 0.153 %)
Final printing                  :      0.001 s (17.625 %)
Total time                      :      0.004 s

Time for energy+gradient        :     51.230 s
Time for complete geometry iter :     51.415 s

         *************************************************************
         *                GEOMETRY OPTIMIZATION CYCLE   2            *
         *************************************************************
---------------------------------
CARTESIAN COORDINATES (ANGSTROEM)
---------------------------------
  C      0.638901    2.060415    0.055205
  C      0.231061    0.668853    0.035992
  C      1.141690   -0.346073    0.409463
  C      0.758531   -1.682363    0.376826
  C     -0.545249   -1.992200   -0.017513
  C     -1.475090   -1.017713   -0.383434
  C     -1.078692    0.316088   -0.362073
  C     -0.229728    3.196960   -0.370465
  O      0.588434    4.372118   -0.187758
  C      1.740568    3.992112    0.268334
  C      1.853534    2.603184    0.444404
  H      2.155845   -0.095358    0.722940
  H      1.449946   -2.476369    0.653165
  N     -0.950663   -3.403137   -0.051423
  H     -2.482413   -1.302992   -0.681050
  H     -1.800055    1.080627   -0.655805
  H     -0.520470    3.157059   -1.431485
  H      2.479457    4.774327    0.462713
  H      2.739156    2.095381    0.818841
  H     -1.131051    3.322344    0.249203
  O     -2.156984   -3.646610   -0.030639
  O     -0.060269   -4.252066   -0.058381

----------------------------
CARTESIAN COORDINATES (A.U.)
----------------------------
  NO LB      ZA    FRAG     MASS         X           Y           Z
   0 C     6.0000    0    12.011    1.207348    3.893620    0.104322
   1 C     6.0000    0    12.011    0.436641    1.263948    0.068014
   2 C     6.0000    0    12.011    2.157482   -0.653983    0.773774
   3 C     6.0000    0    12.011    1.433416   -3.179205    0.712097
   4 C     6.0000    0    12.011   -1.030372   -3.764713   -0.033095
   5 C     6.0000    0    12.011   -2.787516   -1.923199   -0.724585
   6 C     6.0000    0    12.011   -2.038433    0.597321   -0.684218
   7 C     6.0000    0    12.011   -0.434123    6.041378   -0.700078
   8 O     8.0000    0    15.999    1.111980    8.262107   -0.354812
   9 C     6.0000    0    12.011    3.289198    7.543998    0.507078
  10 C     6.0000    0    12.011    3.502671    4.919304    0.839803
  11 H     1.0000    0     1.008    4.073956   -0.180201    1.366159
  12 H     1.0000    0     1.008    2.740000   -4.679660    1.234303
  13 N     7.0000    0    14.007   -1.796493   -6.430996   -0.097175
  14 H     1.0000    0     1.008   -4.691081   -2.462298   -1.286999
  15 H     1.0000    0     1.008   -3.401611    2.042088   -1.239292
  16 H     1.0000    0     1.008   -0.983545    5.965977   -2.705115
  17 H     1.0000    0     1.008    4.685496    9.022170    0.874400
  18 H     1.0000    0     1.008    5.176255    3.959697    1.547386
  19 H     1.0000    0     1.008   -2.137378    6.278321    0.470925
  20 O     8.0000    0    15.999   -4.076109   -6.891094   -0.057899
  21 O     8.0000    0    15.999   -0.113893   -8.035241   -0.110324

--------------------------------
INTERNAL COORDINATES (ANGSTROEM)
--------------------------------
 C      0   0   0     0.000000000000     0.00000000     0.00000000
 C      1   0   0     1.450223484086     0.00000000     0.00000000
 C      2   1   0     1.413789779453   120.27819589     0.00000000
 C      3   2   1     1.390520179425   120.41066751   180.76703590
 C      4   3   2     1.396905810137   118.48702371   359.29742177
 C      5   4   3     1.395753205620   122.74702085     0.22086203
 C      6   5   4     1.391622677711   118.38440459     0.47696334
 C      1   2   3     1.492463067902   124.28185504   177.53261162
 O      8   1   2     1.443526727498   104.71290733   180.28826133
 C      9   8   1     1.296085647677   108.04010100   359.95387135
 C      1   2   3     1.386147932389   128.74649229   357.82851288
 H      3   2   1     1.090703699196   120.65103397     0.48125861
 H      4   3   2     1.088514649337   121.33264632   179.48177428
 N      5   4   3     1.468418080033   118.51066193   180.03469572
 H      6   5   4     1.088420382041   120.34770841   180.22061246
 H      7   6   5     1.091403516015   118.62034192   179.47645768
 H      8   1   2     1.100856992768   113.64084999   297.34467238
 H     10   9   8     1.093434952648   116.96907049   180.11601943
 H     11   1   2     1.087379133090   128.86621446   359.53242359
 H      8   1   2     1.100951382403   113.74551598    63.25959316
 O     14   5   4     1.230821231817   117.40472599   160.23699623
 O     14   5   4     1.230256458110   117.60306436   342.33978016

---------------------------
INTERNAL COORDINATES (A.U.)
---------------------------
 C      0   0   0     0.000000000000     0.00000000     0.00000000
 C      1   0   0     2.740525217904     0.00000000     0.00000000
 C      2   1   0     2.671675494102   120.27819589     0.00000000
 C      3   2   1     2.627702322805   120.41066751   180.76703590
 C      4   3   2     2.639769416043   118.48702371   359.29742177
 C      5   4   3     2.637591309165   122.74702085     0.22086203
 C      6   5   4     2.629785742629   118.38440459     0.47696334
 C      1   2   3     2.820346463326   124.28185504   177.53261162
 O      8   1   2     2.727870181967   104.71290733   180.28826133
 C      9   8   1     2.449246920215   108.04010100   359.95387135
 C      1   2   3     2.619439973316   128.74649229   357.82851288
 H      3   2   1     2.061131284735   120.65103397     0.48125861
 H      4   3   2     2.056994580009   121.33264632   179.48177428
 N      5   4   3     2.774908021360   118.51066193   180.03469572
 H      6   5   4     2.056816440635   120.34770841   180.22061246
 H      7   6   5     2.062453746867   118.62034192   179.47645768
 H      8   1   2     2.080318228943   113.64084999   297.34467238
 H     10   9   8     2.066292605762   116.96907049   180.11601943
 H     11   1   2     2.054848765281   128.86621446   359.53242359
 H      8   1   2     2.080496599503   113.74551598    63.25959316
 O     14   5   4     2.325915047949   117.40472599   160.23699623
 O     14   5   4     2.324847780315   117.60306436   342.33978016


           ************************************************************
           *        Program running with 8 parallel MPI-processes     *
           *              working on a common directory               *
           ************************************************************
------------------------------------------------------------------------------
                   ___                                                        
                  /   \      - P O W E R E D   B Y -                         
                 /     \                                                     
                 |  |  |   _    _      __       _____    __    __             
                 |  |  |  | |  | |    /  \     |  _  \  |  |  /  |          
                  \  \/   | |  | |   /    \    | | | |  |  | /  /          
                 / \  \   | |__| |  /  /\  \   | |_| |  |  |/  /          
                |  |  |   |  __  | /  /__\  \  |    /   |      \           
                |  |  |   | |  | | |   __   |  |    \   |  |\   \          
                \     /   | |  | | |  |  |  |  | |\  \  |  | \   \       
                 \___/    |_|  |_| |__|  |__|  |_| \__\ |__|  \__/        
                                                                              
                      - O R C A' S   B I G   F R I E N D -                    
                                      &                                       
                       - I N T E G R A L  F E E D E R -                       
                                                                              
 v1 FN, 2020, v2 2021, v3 2022-2024                                           
------------------------------------------------------------------------------


----------------------
SHARK INTEGRAL PACKAGE
----------------------

Number of atoms                             ...     22
Number of basis functions                   ...    236
Number of shells                            ...    108
Maximum angular momentum                    ...      2
Integral batch strategy                     ... SHARK/LIBINT Hybrid
RI-J (if used) integral strategy            ... SPLIT-RIJ (Revised 2003 algorithm where possible)
Printlevel                                  ...      1
Contraction scheme used                     ... SEGMENTED contraction
Prescreening option                         ... SCHWARTZ
   Thresh                                   ... 1.000e-13
   Tcut                                     ... 1.000e-15
   Tpresel                                  ... 1.000e-15 
Coulomb Range Separation                    ... NOT USED
Exchange Range Separation                   ... NOT USED
Multipole approximations                    ... NOT USED
Finite Nucleus Model                        ... NOT USED
CABS basis                                  ... NOT available
Auxiliary Coulomb fitting basis             ... AVAILABLE
   # of basis functions in Aux-J            ...    774
   # of shells in Aux-J                     ...    250
   Maximum angular momentum in Aux-J        ...      4
Auxiliary J/K fitting basis                 ... NOT available
Auxiliary Correlation fitting basis         ... AVAILABLE
   # of basis functions in Aux-C            ...    784
   # of shells in Aux-C                     ...    272
   Maximum angular momentum in Aux-C        ...      3
Auxiliary 'external' fitting basis          ... NOT available

Checking pre-screening integrals            ... done (  0.0 sec) Dimension = 108
Check shell pair data                       ... done (  0.0 sec)
Shell pair information
Shell pair cut-off parameter TPreSel        ...   1.0e-15
Total number of shell pairs                 ...      5886
Shell pairs after pre-screening             ...      5091
Total number of primitive shell pairs       ...     21942
Primitive shell pairs kept                  ...     13324
          la=0 lb=0:   1479 shell pairs
          la=1 lb=0:   1838 shell pairs
          la=1 lb=1:    604 shell pairs
          la=2 lb=0:    663 shell pairs
          la=2 lb=1:    424 shell pairs
          la=2 lb=2:     83 shell pairs

Calculating one electron integrals          ... done (  0.0 sec)
Calculating RI/J V-Matrix + Cholesky decomp.... done (  0.0 sec)
Calculating RI/C V-Matrix + Cholesky decomp.... done (  0.0 sec)
Calculating Nuclear repulsion               ... done (  0.0 sec) ENN=    810.658088082742 Eh

Diagonalization of the overlap matrix:
Smallest eigenvalue                        ... 2.825e-04
Time for diagonalization                   ...    0.006 sec
Threshold for overlap eigenvalues          ... 1.000e-07
Number of eigenvalues below threshold      ... 0
Time for construction of square roots      ...    0.003 sec
Total time needed                          ...    0.010 sec

-------------------
DFT GRID GENERATION
-------------------

General Integration Accuracy     IntAcc      ... 4.388
Radial Grid Type                 RadialGrid  ... OptM3 with GC (2021)
Angular Grid (max. ang.)         AngularGrid ... 4 (Lebedev-302)
Angular grid pruning method      GridPruning ... 4 (adaptive)
Weight generation scheme         WeightScheme... mBecke (2022)
Basis function cutoff            BFCut       ... 1.0000e-13
Integration weight cutoff        WCut        ... 1.0000e-14
Partially contracted basis set               ... off
Rotationally invariant grid construction     ... off
Angular grids for H and He will be reduced by one unit

Total number of grid points                  ...   109804
Total number of batches                      ...     1726
Average number of points per batch           ...       63
Average number of grid points per atom       ...     4991

--------------------
COSX GRID GENERATION
--------------------

GRIDX 1
-------
General Integration Accuracy     IntAcc      ... 3.816
Radial Grid Type                 RadialGrid  ... OptM3 with GC (2021)
Angular Grid (max. ang.)         AngularGrid ... 1 (Lebedev-50)
Angular grid pruning method      GridPruning ... 4 (adaptive)
Weight generation scheme         WeightScheme... mBecke (2022)
Basis function cutoff            BFCut       ... 1.0000e-13
Integration weight cutoff        WCut        ... 1.0000e-14
Partially contracted basis set               ... on
Rotationally invariant grid construction     ... off
Angular grids for H and He will be reduced by one unit

Total number of grid points                  ...    13941
Total number of batches                      ...      121
Average number of points per batch           ...      115
Average number of grid points per atom       ...      634
UseSFitting                                  ... on

GRIDX 2
-------
General Integration Accuracy     IntAcc      ... 4.020
Radial Grid Type                 RadialGrid  ... OptM3 with GC (2021)
Angular Grid (max. ang.)         AngularGrid ... 2 (Lebedev-110)
Angular grid pruning method      GridPruning ... 4 (adaptive)
Weight generation scheme         WeightScheme... mBecke (2022)
Basis function cutoff            BFCut       ... 1.0000e-13
Integration weight cutoff        WCut        ... 1.0000e-14
Partially contracted basis set               ... on
Rotationally invariant grid construction     ... off
Angular grids for H and He will be reduced by one unit

Total number of grid points                  ...    31057
Total number of batches                      ...      254
Average number of points per batch           ...      122
Average number of grid points per atom       ...     1412
UseSFitting                                  ... on

GRIDX 3
-------
General Integration Accuracy     IntAcc      ... 4.338
Radial Grid Type                 RadialGrid  ... OptM3 with GC (2021)
Angular Grid (max. ang.)         AngularGrid ... 3 (Lebedev-194)
Angular grid pruning method      GridPruning ... 4 (adaptive)
Weight generation scheme         WeightScheme... mBecke (2022)
Basis function cutoff            BFCut       ... 1.0000e-13
Integration weight cutoff        WCut        ... 1.0000e-14
Partially contracted basis set               ... on
Rotationally invariant grid construction     ... off
Angular grids for H and He will be reduced by one unit

Total number of grid points                  ...    68281
Total number of batches                      ...      545
Average number of points per batch           ...      125
Average number of grid points per atom       ...     3104
UseSFitting                                  ... on
Initializing property integral containers    ... done (  0.0 sec)

SHARK setup successfully completed in   1.3 seconds

Maximum memory used throughout the entire STARTUP-calculation: 29.4 MB


           ************************************************************
           *        Program running with 8 parallel MPI-processes     *
           *              working on a common directory               *
           ************************************************************
Occupation numbers will be reassigned to an Aufbau configuration
             **** ENERGY FILE WAS UPDATED (calc.en.tmp) ****
Finished Guess after   0.1 sec
Maximum memory used throughout the entire GUESS-calculation: 12.9 MB


           ************************************************************
           *        Program running with 8 parallel MPI-processes     *
           *              working on a common directory               *
           ************************************************************
--------------------
CPCM SOLVATION MODEL
--------------------
CPCM parameters:
  Epsilon                                         ...      16.7000
  Refrac                                          ...       1.2750
  Rsolv                                           ...       1.3000
  Surface type                                    ... GAUSSIAN VDW
  Discretization scheme                           ... Constant charge density
    Threshold for H atoms                         ...       5.0000 (charges/Ang^2)
    Threshold for non-H atoms                     ...       5.0000 (charges/Ang^2)
  Epsilon function type                           ...         CPCM
Solvent:                                          ... CUSTOM
Radii:
  Scheme                                          ... Element-dependent radii
  Radius for C  used is    3.8550 Bohr (=   2.0400 Ang.)
  Radius for O  used is    3.4469 Bohr (=   1.8240 Ang.)
  Radius for H  used is    2.4944 Bohr (=   1.3200 Ang.)
  Radius for N  used is    3.5149 Bohr (=   1.8600 Ang.)
Calculating surface                               ...        done! (  0.0s)
Cavity surface points                             ...         2069
Cavity Volume                                     ...    1482.8731
Cavity Surface-area                               ...     794.8633
Calculating surface distance matrix               ...        done! (  0.1s)
Performing Cholesky decomposition & store         ...        done! (  0.1s)
Overall time for CPCM initialization              ...                 0.2s

----------------------------------------D-I-I-S--------------------------------------------
Iteration    Energy (Eh)           Delta-E    RMSDP     MaxDP     DIISErr   Damp  Time(sec)
-------------------------------------------------------------------------------------------
               ***  Starting incremental Fock matrix formation  ***
    1    -664.1910979269433710     0.00e+00  1.94e-04  4.92e-03  2.23e-02  0.700   1.7
    2    -664.1919692270158748    -8.71e-04  1.72e-04  4.58e-03  1.60e-02  0.700   1.4
                               ***Turning on AO-DIIS***
    3    -664.1926458024289559    -6.77e-04  1.47e-04  3.89e-03  1.12e-02  0.700   0.9
    4    -664.1931585992789451    -5.13e-04  3.92e-04  1.07e-02  8.53e-03  0.000   0.9
                              *** Initializing SOSCF ***
---------------------------------------S-O-S-C-F--------------------------------------
Iteration    Energy (Eh)           Delta-E    RMSDP     MaxDP     MaxGrad    Time(sec)
--------------------------------------------------------------------------------------
    5    -664.1945710513022050    -1.41e-03  4.31e-05  1.29e-03  1.25e-03     0.9
               *** Restarting incremental Fock matrix formation ***
    6    -664.1945840853549043    -1.30e-05  2.76e-05  1.08e-03  4.91e-04     1.6
    7    -664.1945897580311566    -5.67e-06  3.10e-05  1.35e-03  2.41e-04     1.3
    8    -664.1945913892781164    -1.63e-06  8.93e-06  4.02e-04  2.09e-04     1.3
    9    -664.1945918360294172    -4.47e-07  4.34e-06  1.42e-04  6.29e-05     1.3
   10    -664.1945918769325772    -4.09e-08  1.69e-06  4.37e-05  2.59e-05     1.2
   11    -664.1945918978072996    -2.09e-08  4.72e-07  1.37e-05  4.44e-06     1.2
   12    -664.1945918983200272    -5.13e-10  2.26e-07  6.05e-06  3.51e-06     1.2
   13    -664.1945918985717299    -2.52e-10  7.52e-08  1.66e-06  5.46e-07     1.1
   14    -664.1945918985944672    -2.27e-11  3.41e-08  1.30e-06  4.73e-07     1.0
                 **** Energy Check signals convergence ****

               *****************************************************
               *                     SUCCESS                       *
               *           SCF CONVERGED AFTER  14 CYCLES          *
               *****************************************************

Recomputing exchange energy using gridx3       ... done (    2.287 sec)
Old exchange energy                            :    -45.290205914 Eh
New exchange energy                            :    -45.290180310 Eh
Exchange energy change after final integration :      0.000025604 Eh
Total energy after final integration           :   -664.194566295 Eh
             **** ENERGY FILE WAS UPDATED (calc.en.tmp) ****

----------------
TOTAL SCF ENERGY
----------------

Total Energy       :       -664.19456629499746 Eh          -18073.65300 eV

Components:
Nuclear Repulsion  :        810.65808808274176 Eh           22059.12804 eV
Electronic Energy  :      -1474.75066337503540 Eh          -40130.00572 eV
One Electron Energy:      -2494.84072157154424 Eh          -67888.06740 eV
Two Electron Energy:       1020.09005819650895 Eh           27758.06168 eV
CPCM Dielectric    :         -0.10201660630075 Eh              -2.77601 eV

Virial components:
Potential Energy   :      -1323.29947305658447 Eh          -36008.80931 eV
Kinetic Energy     :        659.10490676158702 Eh           17935.15632 eV
Virial Ratio       :          2.00772207805039

DFT components:
N(Alpha)           :       49.000001093784 electrons
N(Beta)            :       49.000001093784 electrons
N(Total)           :       98.000002187569 electrons
E(X)               :      -40.331189121401 Eh       
E(C)               :       -2.481414574476 Eh       
E(XC)              :      -42.812603695878 Eh       

CPCM Solvation Model Properties:
Surface-charge          :         -1.01147994202719
Corrected charge        :         -1.00000000000000
Outlying charge corr.   :          0.00000795422121 Eh               0.00022 eV
Free-energy (cav+disp)  :  This term is not implemented in the current solvation scheme

---------------
SCF CONVERGENCE
---------------

  Last Energy change         ...    2.2737e-11  Tolerance :   1.0000e-10
  Last MAX-Density change    ...    1.2982e-06  Tolerance :   1.0000e-09
  Last RMS-Density change    ...    3.4127e-08  Tolerance :   1.0000e-10
  Last DIIS Error            ...    1.2503e-03  Tolerance :   1.0000e-09
  Last Orbital Gradient      ...    4.7280e-07  Tolerance :   2.0000e-07
  Last Orbital Rotation      ...    7.4012e-07  Tolerance :   2.0000e-07


Total SCF time: 0 days 0 hours 0 min 19 sec 
Finished LeanSCF after  19.8 sec

Maximum memory used throughout the entire LEANSCF-calculation: 26.4 MB


           ************************************************************
           *        Program running with 8 parallel MPI-processes     *
           *              working on a common directory               *
           ************************************************************

------------------------------------------------------------------------------
                                ORCA  MP2 
------------------------------------------------------------------------------

Freezing NCore=28 chemical core electrons

----------------------
RI-MP2 ENERGY+GRADIENT
----------------------
Dimension of the orbital basis            ...  236
Dimension of the AuxC basis               ...  784
Memory devoted to MP2                     ... 8000 MB   
Data format for matrix containers         ... DOUBLE
Compression type for matrix containers    ... UNCOMPRESSED
Overall scaling of the MP2 energy         ...   2.700e-01

-----------------------
SHARK RI TRANSFORMATION
-----------------------

Number of basis functions                ...    236
Number of aux functions                  ...    784
Number of operators                      ...      1
Generation of IJK                        ... YES
Generation of IAK                        ... YES
Generation of ABK                        ... NO
Orbital Range Operator  0:    0-  48 to   49- 235

Aux basis identifier                     ...   AUXC
Contraction scheme used                  ... SEGMENTED
Do orthogonalization                     ... YES
All operator combinations                ... NO
Transpose (ia|K)                         ... NO
Integral generator used                  ... LIBINT
Starting integral generation + trafo... 
Half trafo (segmented) done. Total time =  0.2 sec. integrals=  0.1 sec trafo=  0.1 sec
Integral generation and half transformation done (  0.2 sec)

Reading or making V^(-1/2)          ... done (  0.0 sec)
Sorting IJK integrals               ... done (  0.1 sec)
Sorting IAK integrals               ... done (  0.2 sec)

SHARK RI integral transformation done. Total time =  0.4 sec.

Opening buffers                              ... done
Frozen core precalculation                   ... done

Starting loop over batches of integrals:

Operator 0  - window                       ... ( 14- 48)x( 49-235)
Operator 0  - Memory available             ...  8000 MB
Operator 0  - Memory needed per MO         ...   1.1 MB
Operator 0  - Number of orbitals per batch ... 5
Operator 0  - Number of batches            ... 1

OPERATOR  0   PASS   0:  MOs    14 ...   18 +   19 ...   23 +   24 ...   28 +   29 ...   33
                            +   34 ...   38 +   39 ...   43 +   44 ...   48
  Reading integrals       ... ok
  Internal MO  16
Closing buffer GIPV ( 0.05 GB; CompressionRatio= 1.00)
Time spent in pair loops =     2.127 sec
Deleting buffers (Ka|jb) ...done

-----------------------------------------------
 RI-MP2 CORRELATION ENERGY:     -0.671463914 Eh
-----------------------------------------------


---------------------
MP2 DENSITY FORMATION
---------------------

Completing the external part of the density      ... done
Storing the unrelaxed density                    ... done

Re-sorting 3-index density container for op 0    ... done
Computing external part of the Lagrangian        ... done
Calculating the xc-kernel                        ... done
Calculating G(D)                                 ... done
Completing the Lagrangian                        ... done
Solving the Z-vector equations                   ... Using XC Grid                  ... (calc.grid_cpscf.tmp) 
Recalculating density on grid  ... (calc.grho_cpscf0.tmp) done
Calculating the xc-kernel      ... (calc.fxc_cpscf0.tmp) done

-------------------
SHARK CP-SCF DRIVER
-------------------

Dimension of the orbital basis          ...    236
Dimension of the CPSCF-problem          ...   9163
Number of operators                     ...      1
Max. number of iterations               ...    128
Convergence Tolerance                   ... 3.0e-06
Number of perturbations                 ...      1
Perturbation type                       ... REAL

----------------------------
POPLE LINEAR EQUATION SOLVER
----------------------------

  ITERATION   0:   ||err||_max =   8.2346e-02 (   0.9 sec)
  ITERATION   1:   ||err||_max =   2.3486e-02 (   0.9 sec)
  ITERATION   2:   ||err||_max =   9.7310e-03 (   0.9 sec)
  ITERATION   3:   ||err||_max =   2.5834e-03 (   0.9 sec)
  ITERATION   4:   ||err||_max =   1.0053e-03 (   0.9 sec)
  ITERATION   5:   ||err||_max =   4.0705e-04 (   0.9 sec)
  ITERATION   6:   ||err||_max =   1.5989e-04 (   0.9 sec)
  ITERATION   7:   ||err||_max =   5.8820e-05 (   0.9 sec)
  ITERATION   8:   ||err||_max =   2.8570e-05 (   0.9 sec)
  ITERATION   9:   ||err||_max =   1.1122e-05 (   0.9 sec)
  ITERATION  10:   ||err||_max =   6.3477e-06 (   0.9 sec)
  ITERATION  11:   ||err||_max =   1.6241e-06 (   0.9 sec)
done
Finalizing the relaxed density                   ... done
Transforming P to the AO basis                   ... done
Storing the relaxed density                      ... done

------------------------------------
ENERGY WEIGHTED DENSITY FINALIZATION
------------------------------------

Gathering the parts of the W-matrix              ... done
Forming the Z-density                            ... done
Transforming Z to the AO basis                   ... done
Calculating G(Z)                                 ... done
Finalizing the W-matrix                          ... done
Transforming W to the AO basis and storing       ... done

----------------------------------
MP2 DERIVATIVE INTEGRAL GENERATION
----------------------------------

Input SCF Electron Density              ... calc.scfp
Input Correlated Electron Density       ... calc.pmp2re
Input Energy Weighted Density           ... calc.wmp2.tmp

Nuclear repulsion gradient              ... done (  0.0 sec)
HCore & Overlap gradient  (SHARK)       ... done (  0.1 sec)
Two-electron RIJ gradient terms         ... done (  0.6 sec)

-----------------------------------------------------------
MP2 COSX Grid Generation
-----------------------------------------------------------

General Integration Accuracy     IntAcc      ... 4.871
Radial Grid Type                 RadialGrid  ... OptM3 with GC (2021)
Angular Grid (max. ang.)         AngularGrid ... 4 (Lebedev-302)
Angular grid pruning method      GridPruning ... 4 (adaptive)
Weight generation scheme         WeightScheme... mBecke (2022)
Basis function cutoff            BFCut       ... 1.0000e-13
Integration weight cutoff        WCut        ... 1.0000e-14
Partially contracted basis set               ... on
Rotationally invariant grid construction     ... off
Angular grids for H and He will be reduced by one unit

Total number of grid points                  ...   126568
Total number of batches                      ...     1000
Average number of points per batch           ...      126
Average number of grid points per atom       ...     5753
UseSFitting                                  ... on
Two-electron COSX gradient terms        ... 
Integration Timings:
Total Time                  =     6.9 sec
Basis fcn evaluation        =     0.1 sec
Density evaluation          =     0.1 sec
A evaluation                =     5.7 sec
A derivative evaluation     =     0.0 sec
S-fit derivative evaluation =     0.0 sec
anal. over. der. evaluation =     0.0 sec
num. over. der. evaluation  =     0.3 sec
K(P) evaluation             =     0.1 sec
finalize                    =     0.0 sec

done (  7.7 sec)
CPCM gradient                           ... done (  0.6 sec)
DFT XC gradient                         ... Exchange-correlation gradient    ... done
done (  0.8 sec)
Empirical dispersion gradient           ... 
-------------------
DISPERSION GRADIENT
-------------------

   1   C   :    0.000219355    0.000514505    0.000031038
   2   C   :   -0.000018502   -0.000142323    0.000007368
   3   C   :    0.000060237   -0.000108815    0.000030231
   4   C   :    0.000115894   -0.000100526    0.000043086
   5   C   :   -0.000023451   -0.000079637   -0.000001093
   6   C   :   -0.000152496   -0.000026622   -0.000044735
   7   C   :   -0.000106399   -0.000082241   -0.000027364
   8   C   :    0.000172713    0.000267506    0.000036807
   9   O   :    0.000021475    0.000085065   -0.000000538
  10   C   :   -0.000236597   -0.000211322   -0.000064586
  11   C   :    0.000138519    0.000220186    0.000031239
  12   H   :    0.000121345   -0.000056239    0.000044301
  13   H   :    0.000103008   -0.000068643    0.000038139
  14   N   :   -0.000059538   -0.000206828   -0.000004457
  15   H   :   -0.000123829   -0.000001772   -0.000039544
  16   H   :   -0.000133268    0.000013694   -0.000043130
  17   H   :   -0.000069687    0.000103174   -0.000098352
  18   H   :    0.000052802    0.000069452    0.000012537
  19   H   :    0.000126546    0.000040542    0.000043532
  20   H   :   -0.000109182    0.000112941    0.000011157
  21   O   :   -0.000107146   -0.000154590    0.000000561
  22   O   :    0.000008201   -0.000187507   -0.000006195

Difference to translation invariance:
           :    0.0000000000   -0.0000000000    0.0000000000

Difference to rotation invariance:
           :    0.0000000000   -0.0000000000   -0.0000000000

Norm of the Dispersion gradient    ...    0.0009896598
RMS gradient                       ...    0.0001218187
MAX gradient                       ...    0.0005145052
done (  0.0 sec)

-------
TIMINGS
-------

Total time                :   27.730 sec
Integral trafo            :    0.376 sec (  1.4%)
FC preparation            :    0.143 sec (  0.5%)
I/O of integrals          :    0.123 sec (  0.4%)
K(i,j) operators          :    0.275 sec (  1.0%)
T(i,j) pair energies      :    0.034 sec (  0.1%)
V**(-1/2)                 :    0.163 sec (  0.6%)
Gamma(ia|P)               :    0.261 sec (  0.9%)
Gamma-Trafo               :    0.076 sec (  0.3%)
D(virtual)                :    0.011 sec (  0.0%)
D(internal)               :    0.391 sec (  1.4%)
W(virtual)                :    0.022 sec (  0.1%)
W(internal)               :    0.509 sec (  1.8%)
L(virtual)                :    0.204 sec (  0.7%)
L(internal)               :    0.036 sec (  0.1%)
XC kernel                 :    0.021 sec (  0.1%)
G(D)                      :    1.748 sec (  6.3%)
G(Z)                      :    1.761 sec (  6.3%)
Z-vector solution         :   10.823 sec ( 39.0%)
3-index derivative        :    0.321 sec (  1.2%)
2-index derivative        :    0.032 sec (  0.1%)
Fock matrix gradient      :    9.721 sec ( 35.1%)


---------------------------------------
MP2 TOTAL ENERGY:     -664.866030209 Eh
---------------------------------------

The final MP2 gradient
  0:  -0.00025933  -0.00029648  -0.00009611
  1:   0.00015988   0.00028469   0.00011533
  2:   0.00051042  -0.00025455  -0.00002829
  3:   0.00034493  -0.00014705   0.00044562
  4:  -0.00111506  -0.00166325   0.00142651
  5:  -0.00046266   0.00013156  -0.00026025
  6:  -0.00040953   0.00005967  -0.00023165
  7:  -0.00031669   0.00019823  -0.00016808
  8:  -0.00101122   0.00040999  -0.00045269
  9:   0.00067948  -0.00019435   0.00026425
 10:   0.00076827  -0.00015819   0.00035127
 11:   0.00003728  -0.00013426   0.00009107
 12:   0.00001765   0.00000319   0.00007848
 13:   0.00311376   0.00845929  -0.00574511
 14:   0.00007209   0.00020509   0.00004325
 15:  -0.00015407  -0.00013014  -0.00002746
 16:  -0.00001604   0.00003106  -0.00006779
 17:   0.00011597  -0.00004935   0.00006938
 18:   0.00001417   0.00002480   0.00002232
 19:  -0.00007204   0.00001157   0.00003645
 20:  -0.00925188  -0.00101871   0.00246779
 21:   0.00714801  -0.00583779   0.00164748

-----------------------------------
NORM OF THE MP2 GRADIENT:  0.017476
-----------------------------------

Maximum memory used throughout the entire MP2-calculation: 68.3 MB


-------------------------------------------------------------------------------
                          DFT DISPERSION CORRECTION                            
                                                                               
                              DFTD3 V3.1  Rev 1                                
                          USING Becke-Johnson damping                          
-------------------------------------------------------------------------------
-------------------------   ----------------
Dispersion correction           -0.020277439
-------------------------   ----------------


-------------------------   --------------------
FINAL SINGLE POINT ENERGY      -664.886307648529
-------------------------   --------------------

------------------------------------------------------------------------------
                         ORCA GEOMETRY RELAXATION STEP
------------------------------------------------------------------------------

Reading the OPT-File                    .... done
Getting information on internals        .... done
Copying old internal coords+grads       .... done
Making the new internal coordinates     .... (2022 redundants) done
Validating the new internal coordinates .... (2022 redundants) done
Calculating the B-matrix                .... done
Calculating the G,G- and P matrices     .... done
Transforming gradient to internals      .... done
Projecting the internal gradient        .... done
Number of atoms                         ....  22
Number of internal coordinates          .... 110
Current Energy                          ....  -664.886307649 Eh
Current gradient norm                   ....     0.017476364 Eh/bohr
Maximum allowed component of the step   ....  0.300
Current trust radius                    ....  0.300
Updating the Hessian (BFGS)             .... done
Forming the augmented Hessian           .... done
Diagonalizing the augmented Hessian     .... done
Last element of RFO vector              ....  0.950981385
Lowest eigenvalues of augmented Hessian:
 -0.001915540  0.012952415  0.015280844  0.016995640  0.017188289
Length of the computed step             ....  0.325188416
Warning: the length of the step is outside the trust region - taking restricted step instead
The input lambda is                     ....     0.011891
   iter:   5  x=    0.002932  g=  113.689107 f(x)=     0.344504
   iter:  10  x=   -0.003226  g=   10.632870 f(x)=     0.000002
The output lambda is                    ....    -0.003226 (12 iterations)
The final length of the internal step   ....  0.300000000
Converting the step to Cartesian space:
 Initial RMS(Int)=    0.0286038777
Transforming coordinates:
 Iter   0:  RMS(Cart)=    0.0409140281 RMS(Int)=    0.5995746931
 Iter   5:  RMS(Cart)=    0.0000008836 RMS(Int)=    0.0000006824
done
Storing new coordinates                 .... done
The predicted energy change is          ....    -0.001039019
Previously predicted energy change      ....    -0.004364823
Actually observed energy change         ....    -0.005012939
Ratio of predicted to observed change   ....     1.148486142
New trust radius                        ....     0.450000000

                                .--------------------.
          ----------------------|Geometry convergence|-------------------------
          Item                value                   Tolerance       Converged
          ---------------------------------------------------------------------
          Energy change      -0.0050129386            0.0000002000      NO
          RMS gradient        0.0013448030            0.0000080000      NO
          MAX gradient        0.0093091544            0.0000300000      NO
          RMS step            0.0286038777            0.0001000000      NO
          MAX step            0.1709317458            0.0002000000      NO
          ........................................................
          Max(Bonds)      0.0144      Max(Angles)    0.60
          Max(Dihed)        9.79      Max(Improp)    0.00
          ---------------------------------------------------------------------

The optimization has not yet converged - more geometry cycles are needed


    ---------------------------------------------------------------------------
                         Redundant Internal Coordinates
                            (Angstroem and degrees)

        Definition                    Value    dE/dq     Step     New-Value
    ----------------------------------------------------------------------------
     1. B(C   1,C   0)                1.4502 -0.000014 -0.0001    1.4501   
     2. B(C   2,C   1)                1.4138  0.000597 -0.0011    1.4127   
     3. B(C   3,C   2)                1.3905 -0.000055 -0.0001    1.3905   
     4. B(C   4,C   3)                1.3969  0.000463 -0.0009    1.3961   
     5. B(C   5,C   4)                1.3958  0.000452 -0.0009    1.3949   
     6. B(C   6,C   5)                1.3916 -0.000068 -0.0000    1.3916   
     7. B(C   6,C   1)                1.4136  0.000633 -0.0011    1.4125   
     8. B(C   7,C   0)                1.4925  0.000514 -0.0013    1.4912   
     9. B(O   8,C   7)                1.4435  0.000039 -0.0001    1.4434   
    10. B(C   9,O   8)                1.2961  0.001158 -0.0015    1.2946   
    11. B(C  10,C   9)                1.4046  0.000155 -0.0004    1.4042   
    12. B(C  10,C   0)                1.3861  0.000589 -0.0009    1.3853   
    13. B(H  11,C   2)                1.0907  0.000034 -0.0006    1.0901   
    14. B(H  12,C   3)                1.0885  0.000029 -0.0002    1.0883   
    15. B(N  13,C   4)                1.4684 -0.001793  0.0008    1.4693   
    16. B(H  14,C   5)                1.0884 -0.000137 -0.0001    1.0883   
    17. B(H  15,C   6)                1.0914  0.000017 -0.0005    1.0909   
    18. B(H  16,C   7)                1.1009  0.000068 -0.0008    1.1001   
    19. B(H  17,C   9)                1.0934  0.000060 -0.0002    1.0932   
    20. B(H  18,C  10)                1.0874  0.000010 -0.0007    1.0867   
    21. B(H  19,C   7)                1.1010  0.000077 -0.0008    1.1002   
    22. B(O  20,N  13)                1.2308  0.009309 -0.0143    1.2165   
    23. B(O  21,N  13)                1.2303  0.009191 -0.0144    1.2158   
    24. A(C   7,C   0,C  10)          106.97  0.000221   -0.05    106.92   
    25. A(C   1,C   0,C   7)          124.28 -0.000128    0.03    124.31   
    26. A(C   1,C   0,C  10)          128.75 -0.000093    0.03    128.77   
    27. A(C   0,C   1,C   6)          120.25 -0.000161    0.04    120.28   
    28. A(C   2,C   1,C   6)          119.47  0.000116   -0.03    119.44   
    29. A(C   0,C   1,C   2)          120.28  0.000045   -0.00    120.27   
    30. A(C   3,C   2,H  11)          118.94 -0.000079    0.02    118.96   
    31. A(C   1,C   2,C   3)          120.41 -0.000149    0.03    120.44   
    32. A(C   1,C   2,H  11)          120.65  0.000227   -0.05    120.60   
    33. A(C   2,C   3,C   4)          118.49 -0.000016   -0.00    118.49   
    34. A(C   4,C   3,H  12)          120.18  0.000042   -0.01    120.17   
    35. A(C   2,C   3,H  12)          121.33 -0.000026    0.01    121.34   
    36. A(C   5,C   4,N  13)          118.74  0.000400   -0.08    118.67   
    37. A(C   3,C   4,N  13)          118.51 -0.000613    0.10    118.62   
    38. A(C   3,C   4,C   5)          122.75  0.000213   -0.03    122.72   
    39. A(C   4,C   5,C   6)          118.38 -0.000142    0.01    118.40   
    40. A(C   6,C   5,H  14)          121.27 -0.000111    0.04    121.30   
    41. A(C   4,C   5,H  14)          120.35  0.000253   -0.05    120.30   
    42. A(C   1,C   6,C   5)          120.49 -0.000023    0.02    120.51   
    43. A(C   1,C   6,H  15)          120.89  0.000215   -0.06    120.83   
    44. A(C   5,C   6,H  15)          118.62 -0.000192    0.04    118.66   
    45. A(O   8,C   7,H  16)          107.53 -0.000031    0.02    107.54   
    46. A(C   0,C   7,H  16)          113.64  0.000024   -0.02    113.62   
    47. A(C   0,C   7,O   8)          104.71 -0.000012    0.03    104.74   
    48. A(H  16,C   7,H  19)          109.29 -0.000008   -0.00    109.29   
    49. A(O   8,C   7,H  19)          107.46  0.000009   -0.00    107.46   
    50. A(C   0,C   7,H  19)          113.75  0.000015   -0.02    113.73   
    51. A(C   7,O   8,C   9)          108.04 -0.000078   -0.00    108.04   
    52. A(C  10,C   9,H  17)          129.11 -0.000180    0.05    129.16   
    53. A(O   8,C   9,H  17)          116.97  0.000093   -0.02    116.95   
    54. A(O   8,C   9,C  10)          113.92  0.000087   -0.03    113.89   
    55. A(C   9,C  10,H  18)          124.78  0.000074   -0.02    124.76   
    56. A(C   0,C  10,H  18)          128.87  0.000145   -0.04    128.83   
    57. A(C   0,C  10,C   9)          106.35 -0.000218    0.06    106.41   
    58. A(O  20,N  13,O  21)          124.96  0.001242   -0.60    124.35   
    59. A(C   4,N  13,O  21)          117.60 -0.000500    0.12    117.72   
    60. A(C   4,N  13,O  20)          117.40 -0.000889    0.29    117.70   
    61. D(C   2,C   1,C   0,C   7)    177.53 -0.000091    0.32    177.85   
    62. D(C   6,C   1,C   0,C  10)    178.11 -0.000054    0.19    178.30   
    63. D(C   6,C   1,C   0,C   7)     -2.19 -0.000068    0.24     -1.95   
    64. D(C   2,C   1,C   0,C  10)     -2.17 -0.000077    0.27     -1.90   
    65. D(C   3,C   2,C   1,C   0)   -179.23  0.000054   -0.18   -179.41   
    66. D(C   3,C   2,C   1,C   6)      0.49  0.000030   -0.10      0.39   
    67. D(H  11,C   2,C   1,C   0)      0.48  0.000060   -0.17      0.31   
    68. D(H  11,C   2,C   1,C   6)   -179.80  0.000037   -0.09   -179.88   
    69. D(H  12,C   3,C   2,H  11)     -0.24 -0.000019    0.05     -0.18   
    70. D(H  12,C   3,C   2,C   1)    179.48 -0.000012    0.06    179.55   
    71. D(C   4,C   3,C   2,H  11)    179.58  0.000007   -0.02    179.55   
    72. D(C   4,C   3,C   2,C   1)     -0.70  0.000014   -0.01     -0.72   
    73. D(N  13,C   4,C   3,C   2)   -179.97 -0.000126    0.34   -179.63   
    74. D(C   5,C   4,C   3,H  12)   -179.96 -0.000054    0.12   -179.84   
    75. D(C   5,C   4,C   3,C   2)      0.22 -0.000080    0.20      0.42   
    76. D(N  13,C   4,C   3,H  12)     -0.15 -0.000100    0.26      0.12   
    77. D(H  14,C   5,C   4,N  13)      0.41  0.000080   -0.23      0.18   
    78. D(H  14,C   5,C   4,C   3)   -179.78  0.000032   -0.08   -179.86   
    79. D(C   6,C   5,C   4,N  13)   -179.34  0.000149   -0.40   -179.74   
    80. D(C   6,C   5,C   4,C   3)      0.48  0.000101   -0.26      0.22   
    81. D(H  15,C   6,C   5,H  14)     -0.26  0.000021   -0.05     -0.31   
    82. D(C   1,C   6,C   5,H  14)    179.57  0.000016   -0.04    179.53   
    83. D(C   1,C   6,C   5,C   4)     -0.69 -0.000053    0.14     -0.55   
    84. D(H  15,C   6,C   1,C   2)   -179.95 -0.000015    0.04   -179.91   
    85. D(C   5,C   6,C   1,C   2)      0.22 -0.000009    0.04      0.26   
    86. D(H  15,C   6,C   5,C   4)    179.48 -0.000047    0.13    179.61   
    87. D(H  15,C   6,C   1,C   0)     -0.22 -0.000038    0.12     -0.10   
    88. D(C   5,C   6,C   1,C   0)    179.95 -0.000032    0.12    180.06   
    89. D(H  16,C   7,C   0,C   1)    -62.66 -0.000009   -0.03    -62.68   
    90. D(O   8,C   7,C   0,C  10)      0.05  0.000011   -0.02      0.03   
    91. D(O   8,C   7,C   0,C   1)   -179.71  0.000023   -0.06   -179.77   
    92. D(H  19,C   7,C   0,C   1)     63.26  0.000013   -0.06     63.20   
    93. D(H  16,C   7,C   0,C  10)    117.10 -0.000021    0.01    117.12   
    94. D(C   9,O   8,C   7,H  19)    121.22  0.000004    0.01    121.23   
    95. D(C   9,O   8,C   7,H  16)   -121.23 -0.000017    0.01   -121.21   
    96. D(C   9,O   8,C   7,C   0)     -0.05 -0.000011    0.02     -0.03   
    97. D(H  17,C   9,O   8,C   7)   -179.88  0.000010   -0.02   -179.90   
    98. D(C  10,C   9,O   8,C   7)      0.03  0.000007   -0.01      0.02   
    99. D(H  18,C  10,C   9,H  17)      0.07 -0.000005    0.01      0.08   
   100. D(H  18,C  10,C   9,O   8)   -179.83 -0.000002    0.01   -179.82   
   101. D(C   0,C  10,C   9,H  17)    179.90 -0.000003    0.01    179.91   
   102. D(C   0,C  10,C   9,O   8)      0.00  0.000000    0.00      0.01   
   103. D(H  18,C  10,C   0,C   7)    179.79 -0.000005    0.00    179.79   
   104. D(H  18,C  10,C   0,C   1)     -0.47 -0.000018    0.04     -0.42   
   105. D(C   9,C  10,C   0,C   7)     -0.03 -0.000007    0.01     -0.02   
   106. D(C   9,C  10,C   0,C   1)    179.71 -0.000020    0.05    179.76   
   107. D(O  21,N  13,C   4,C   5)    162.16  0.001739   -7.00    155.17   
   108. D(O  21,N  13,C   4,C   3)    -17.66  0.001784   -7.13    -24.79   
   109. D(O  20,N  13,C   4,C   5)    -19.94 -0.002409    9.79    -10.15   
   110. D(O  20,N  13,C   4,C   3)    160.24 -0.002364    9.66    169.89   
    ----------------------------------------------------------------------------

Geometry step timings:
Preparation and reading OPT file:      0.000 s ( 8.259 %)
Internal coordinates            :      0.000 s ( 0.556 %)
B/P matrices and projection     :      0.001 s (25.392 %)
Hessian update/contruction      :      0.000 s ( 8.199 %)
Making the step                 :      0.002 s (37.502 %)
Converting the step to Cartesian:      0.000 s ( 2.700 %)
Storing new data                :      0.000 s ( 0.615 %)
Checking convergence            :      0.000 s ( 0.278 %)
Final printing                  :      0.001 s (16.478 %)
Total time                      :      0.005 s

Time for energy+gradient        :     49.680 s
Time for complete geometry iter :     49.870 s

         *************************************************************
         *                GEOMETRY OPTIMIZATION CYCLE   3            *
         *************************************************************
---------------------------------
CARTESIAN COORDINATES (ANGSTROEM)
---------------------------------
  C      0.639554    2.059107    0.054401
  C      0.231767    0.667552    0.044687
  C      1.141968   -0.343982    0.424186
  C      0.758503   -1.680374    0.404543
  C     -0.545741   -1.993192    0.017164
  C     -1.474218   -1.022175   -0.358039
  C     -1.077510    0.311664   -0.348267
  C     -0.230381    3.192927   -0.371414
  O      0.588170    4.369136   -0.198307
  C      1.741563    3.991989    0.252658
  C      1.855129    2.604245    0.434145
  H      2.156375   -0.090445    0.732515
  H      1.449936   -2.471907    0.686896
  N     -0.956524   -3.403783    0.003409
  H     -2.481943   -1.310254   -0.651101
  H     -1.798239    1.074047   -0.647133
  H     -0.526589    3.147885   -1.429914
  H      2.480881    4.775423    0.439200
  H      2.742246    2.098583    0.805901
  H     -1.127800    3.320711    0.252000
  O     -2.140402   -3.636173   -0.152832
  O     -0.080287   -4.236398   -0.127638

----------------------------
CARTESIAN COORDINATES (A.U.)
----------------------------
  NO LB      ZA    FRAG     MASS         X           Y           Z
   0 C     6.0000    0    12.011    1.208581    3.891149    0.102804
   1 C     6.0000    0    12.011    0.437976    1.261491    0.084447
   2 C     6.0000    0    12.011    2.158008   -0.650033    0.801595
   3 C     6.0000    0    12.011    1.433362   -3.175447    0.764476
   4 C     6.0000    0    12.011   -1.031301   -3.766586    0.032436
   5 C     6.0000    0    12.011   -2.785869   -1.931630   -0.676595
   6 C     6.0000    0    12.011   -2.036199    0.588960   -0.658129
   7 C     6.0000    0    12.011   -0.435357    6.033757   -0.701872
   8 O     8.0000    0    15.999    1.111480    8.256470   -0.374746
   9 C     6.0000    0    12.011    3.291077    7.543766    0.477454
  10 C     6.0000    0    12.011    3.505686    4.921310    0.820415
  11 H     1.0000    0     1.008    4.074958   -0.170916    1.384253
  12 H     1.0000    0     1.008    2.739982   -4.671227    1.298045
  13 N     7.0000    0    14.007   -1.807568   -6.432218    0.006442
  14 H     1.0000    0     1.008   -4.690192   -2.476021   -1.230403
  15 H     1.0000    0     1.008   -3.398180    2.029655   -1.222904
  16 H     1.0000    0     1.008   -0.995108    5.948640   -2.702145
  17 H     1.0000    0     1.008    4.688186    9.024242    0.829967
  18 H     1.0000    0     1.008    5.182094    3.965747    1.522933
  19 H     1.0000    0     1.008   -2.131234    6.275234    0.476210
  20 O     8.0000    0    15.999   -4.044773   -6.871372   -0.288811
  21 O     8.0000    0    15.999   -0.151720   -8.005631   -0.241202

--------------------------------
INTERNAL COORDINATES (ANGSTROEM)
--------------------------------
 C      0   0   0     0.000000000000     0.00000000     0.00000000
 C      1   0   0     1.450106899112     0.00000000     0.00000000
 C      2   1   0     1.412688518097   120.27414945     0.00000000
 C      3   2   1     1.390458383504   120.44487886   180.58639572
 C      4   3   2     1.396054863838   118.48484837   359.28357437
 C      5   4   3     1.394890976017   122.71823920     0.41896880
 C      6   5   4     1.391617649232   118.39727755     0.21691845
 C      1   2   3     1.491191260209   124.31048484   177.85429782
 O      8   1   2     1.443419149524   104.74456827   180.23326923
 C      9   8   1     1.294574924035   108.03672220   359.97182763
 C      1   2   3     1.385281212253   128.77248991   358.10205355
 H      3   2   1     1.090123372287   120.59727359     0.31187533
 H      4   3   2     1.088267915259   121.34338115   179.54609417
 N      5   4   3     1.469251498823   118.61511095   180.37514710
 H      6   5   4     1.088294143273   120.29905845   180.13801574
 H      7   6   5     1.090870847378   118.65874692   179.60885899
 H      8   1   2     1.100085546493   113.62248405   297.31943958
 H     10   9   8     1.093233099000   116.94815253   180.09947895
 H     11   1   2     1.086680033177   128.82988913   359.57726290
 H      8   1   2     1.100152556764   113.72706619    63.19970816
 O     14   5   4     1.216545812421   117.17301277   169.90339581
 O     14   5   4     1.215817124912   117.19301225   335.19787629

---------------------------
INTERNAL COORDINATES (A.U.)
---------------------------
 C      0   0   0     0.000000000000     0.00000000     0.00000000
 C      1   0   0     2.740304904232     0.00000000     0.00000000
 C      2   1   0     2.669594411738   120.27414945     0.00000000
 C      3   2   1     2.627585545437   120.44487886   180.58639572
 C      4   3   2     2.638161360583   118.48484837   359.28357437
 C      5   4   3     2.635961931349   122.71823920     0.41896880
 C      6   5   4     2.629776240180   118.39727755     0.21691845
 C      1   2   3     2.817943095093   124.31048484   177.85429782
 O      8   1   2     2.727666889059   104.74456827   180.23326923
 C      9   8   1     2.446392066268   108.03672220   359.97182763
 C      1   2   3     2.617802109624   128.77248991   358.10205355
 H      3   2   1     2.060034625809   120.59727359     0.31187533
 H      4   3   2     2.056528320174   121.34338115   179.54609417
 N      5   4   3     2.776482954629   118.61511095   180.37514710
 H      6   5   4     2.056577883937   120.29905845   180.13801574
 H      7   6   5     2.061447149024   118.65874692   179.60885899
 H      8   1   2     2.078860406757   113.62248405   297.31943958
 H     10   9   8     2.065911157649   116.94815253   180.09947895
 H     11   1   2     2.053527657906   128.82988913   359.57726290
 H      8   1   2     2.078987037817   113.72706619    63.19970816
 O     14   5   4     2.298938414844   117.17301277   169.90339581
 O     14   5   4     2.297561395014   117.19301225   335.19787629


           ************************************************************
           *        Program running with 8 parallel MPI-processes     *
           *              working on a common directory               *
           ************************************************************
------------------------------------------------------------------------------
                   ___                                                        
                  /   \      - P O W E R E D   B Y -                         
                 /     \                                                     
                 |  |  |   _    _      __       _____    __    __             
                 |  |  |  | |  | |    /  \     |  _  \  |  |  /  |          
                  \  \/   | |  | |   /    \    | | | |  |  | /  /          
                 / \  \   | |__| |  /  /\  \   | |_| |  |  |/  /          
                |  |  |   |  __  | /  /__\  \  |    /   |      \           
                |  |  |   | |  | | |   __   |  |    \   |  |\   \          
                \     /   | |  | | |  |  |  |  | |\  \  |  | \   \       
                 \___/    |_|  |_| |__|  |__|  |_| \__\ |__|  \__/        
                                                                              
                      - O R C A' S   B I G   F R I E N D -                    
                                      &                                       
                       - I N T E G R A L  F E E D E R -                       
                                                                              
 v1 FN, 2020, v2 2021, v3 2022-2024                                           
------------------------------------------------------------------------------


----------------------
SHARK INTEGRAL PACKAGE
----------------------

Number of atoms                             ...     22
Number of basis functions                   ...    236
Number of shells                            ...    108
Maximum angular momentum                    ...      2
Integral batch strategy                     ... SHARK/LIBINT Hybrid
RI-J (if used) integral strategy            ... SPLIT-RIJ (Revised 2003 algorithm where possible)
Printlevel                                  ...      1
Contraction scheme used                     ... SEGMENTED contraction
Prescreening option                         ... SCHWARTZ
   Thresh                                   ... 1.000e-13
   Tcut                                     ... 1.000e-15
   Tpresel                                  ... 1.000e-15 
Coulomb Range Separation                    ... NOT USED
Exchange Range Separation                   ... NOT USED
Multipole approximations                    ... NOT USED
Finite Nucleus Model                        ... NOT USED
CABS basis                                  ... NOT available
Auxiliary Coulomb fitting basis             ... AVAILABLE
   # of basis functions in Aux-J            ...    774
   # of shells in Aux-J                     ...    250
   Maximum angular momentum in Aux-J        ...      4
Auxiliary J/K fitting basis                 ... NOT available
Auxiliary Correlation fitting basis         ... AVAILABLE
   # of basis functions in Aux-C            ...    784
   # of shells in Aux-C                     ...    272
   Maximum angular momentum in Aux-C        ...      3
Auxiliary 'external' fitting basis          ... NOT available

Checking pre-screening integrals            ... done (  0.0 sec) Dimension = 108
Check shell pair data                       ... done (  0.0 sec)
Shell pair information
Shell pair cut-off parameter TPreSel        ...   1.0e-15
Total number of shell pairs                 ...      5886
Shell pairs after pre-screening             ...      5092
Total number of primitive shell pairs       ...     21942
Primitive shell pairs kept                  ...     13332
          la=0 lb=0:   1479 shell pairs
          la=1 lb=0:   1838 shell pairs
          la=1 lb=1:    604 shell pairs
          la=2 lb=0:    663 shell pairs
          la=2 lb=1:    424 shell pairs
          la=2 lb=2:     84 shell pairs

Calculating one electron integrals          ... done (  0.0 sec)
Calculating RI/J V-Matrix + Cholesky decomp.... done (  0.0 sec)
Calculating RI/C V-Matrix + Cholesky decomp.... done (  0.0 sec)
Calculating Nuclear repulsion               ... done (  0.0 sec) ENN=    812.199420803747 Eh

Diagonalization of the overlap matrix:
Smallest eigenvalue                        ... 2.810e-04
Time for diagonalization                   ...    0.006 sec
Threshold for overlap eigenvalues          ... 1.000e-07
Number of eigenvalues below threshold      ... 0
Time for construction of square roots      ...    0.003 sec
Total time needed                          ...    0.010 sec

-------------------
DFT GRID GENERATION
-------------------

General Integration Accuracy     IntAcc      ... 4.388
Radial Grid Type                 RadialGrid  ... OptM3 with GC (2021)
Angular Grid (max. ang.)         AngularGrid ... 4 (Lebedev-302)
Angular grid pruning method      GridPruning ... 4 (adaptive)
Weight generation scheme         WeightScheme... mBecke (2022)
Basis function cutoff            BFCut       ... 1.0000e-13
Integration weight cutoff        WCut        ... 1.0000e-14
Partially contracted basis set               ... off
Rotationally invariant grid construction     ... off
Angular grids for H and He will be reduced by one unit

Total number of grid points                  ...   109799
Total number of batches                      ...     1725
Average number of points per batch           ...       63
Average number of grid points per atom       ...     4991

--------------------
COSX GRID GENERATION
--------------------

GRIDX 1
-------
General Integration Accuracy     IntAcc      ... 3.816
Radial Grid Type                 RadialGrid  ... OptM3 with GC (2021)
Angular Grid (max. ang.)         AngularGrid ... 1 (Lebedev-50)
Angular grid pruning method      GridPruning ... 4 (adaptive)
Weight generation scheme         WeightScheme... mBecke (2022)
Basis function cutoff            BFCut       ... 1.0000e-13
Integration weight cutoff        WCut        ... 1.0000e-14
Partially contracted basis set               ... on
Rotationally invariant grid construction     ... off
Angular grids for H and He will be reduced by one unit

Total number of grid points                  ...    13945
Total number of batches                      ...      121
Average number of points per batch           ...      115
Average number of grid points per atom       ...      634
UseSFitting                                  ... on

GRIDX 2
-------
General Integration Accuracy     IntAcc      ... 4.020
Radial Grid Type                 RadialGrid  ... OptM3 with GC (2021)
Angular Grid (max. ang.)         AngularGrid ... 2 (Lebedev-110)
Angular grid pruning method      GridPruning ... 4 (adaptive)
Weight generation scheme         WeightScheme... mBecke (2022)
Basis function cutoff            BFCut       ... 1.0000e-13
Integration weight cutoff        WCut        ... 1.0000e-14
Partially contracted basis set               ... on
Rotationally invariant grid construction     ... off
Angular grids for H and He will be reduced by one unit

Total number of grid points                  ...    31053
Total number of batches                      ...      254
Average number of points per batch           ...      122
Average number of grid points per atom       ...     1412
UseSFitting                                  ... on

GRIDX 3
-------
General Integration Accuracy     IntAcc      ... 4.338
Radial Grid Type                 RadialGrid  ... OptM3 with GC (2021)
Angular Grid (max. ang.)         AngularGrid ... 3 (Lebedev-194)
Angular grid pruning method      GridPruning ... 4 (adaptive)
Weight generation scheme         WeightScheme... mBecke (2022)
Basis function cutoff            BFCut       ... 1.0000e-13
Integration weight cutoff        WCut        ... 1.0000e-14
Partially contracted basis set               ... on
Rotationally invariant grid construction     ... off
Angular grids for H and He will be reduced by one unit

Total number of grid points                  ...    68242
Total number of batches                      ...      544
Average number of points per batch           ...      125
Average number of grid points per atom       ...     3102
UseSFitting                                  ... on
Initializing property integral containers    ... done (  0.0 sec)

SHARK setup successfully completed in   1.3 seconds

Maximum memory used throughout the entire STARTUP-calculation: 29.4 MB


           ************************************************************
           *        Program running with 8 parallel MPI-processes     *
           *              working on a common directory               *
           ************************************************************
Occupation numbers will be reassigned to an Aufbau configuration
             **** ENERGY FILE WAS UPDATED (calc.en.tmp) ****
Finished Guess after   0.2 sec
Maximum memory used throughout the entire GUESS-calculation: 12.9 MB


           ************************************************************
           *        Program running with 8 parallel MPI-processes     *
           *              working on a common directory               *
           ************************************************************
--------------------
CPCM SOLVATION MODEL
--------------------
CPCM parameters:
  Epsilon                                         ...      16.7000
  Refrac                                          ...       1.2750
  Rsolv                                           ...       1.3000
  Surface type                                    ... GAUSSIAN VDW
  Discretization scheme                           ... Constant charge density
    Threshold for H atoms                         ...       5.0000 (charges/Ang^2)
    Threshold for non-H atoms                     ...       5.0000 (charges/Ang^2)
  Epsilon function type                           ...         CPCM
Solvent:                                          ... CUSTOM
Radii:
  Scheme                                          ... Element-dependent radii
  Radius for C  used is    3.8550 Bohr (=   2.0400 Ang.)
  Radius for O  used is    3.4469 Bohr (=   1.8240 Ang.)
  Radius for H  used is    2.4944 Bohr (=   1.3200 Ang.)
  Radius for N  used is    3.5149 Bohr (=   1.8600 Ang.)
Calculating surface                               ...        done! (  0.0s)
Cavity surface points                             ...         2073
Cavity Volume                                     ...    1480.0729
Cavity Surface-area                               ...     792.0706
Calculating surface distance matrix               ...        done! (  0.1s)
Performing Cholesky decomposition & store         ...        done! (  0.1s)
Overall time for CPCM initialization              ...                 0.2s

----------------------------------------D-I-I-S--------------------------------------------
Iteration    Energy (Eh)           Delta-E    RMSDP     MaxDP     DIISErr   Damp  Time(sec)
-------------------------------------------------------------------------------------------
               ***  Starting incremental Fock matrix formation  ***
    1    -664.1636834805904073     0.00e+00  6.43e-04  2.31e-02  8.64e-02  0.700   1.6
    2    -664.1703357464452893    -6.65e-03  5.95e-04  2.20e-02  6.97e-02  0.700   0.9
                               ***Turning on AO-DIIS***
    3    -664.1758299419936975    -5.49e-03  5.25e-04  1.96e-02  5.42e-02  0.700   0.9
    4    -664.1801396973557985    -4.31e-03  1.37e-03  5.12e-02  4.01e-02  0.000   0.9
    5    -664.1923497397378924    -1.22e-02  1.10e-04  4.06e-03  3.44e-03  0.000   0.9
                              *** Initializing SOSCF ***
---------------------------------------S-O-S-C-F--------------------------------------
Iteration    Energy (Eh)           Delta-E    RMSDP     MaxDP     MaxGrad    Time(sec)
--------------------------------------------------------------------------------------
    6    -664.1925131873556438    -1.63e-04  7.84e-05  2.96e-03  2.22e-03     0.9
               *** Restarting incremental Fock matrix formation ***
    7    -664.1925822698283355    -6.91e-05  5.95e-05  2.19e-03  1.12e-03     1.6
    8    -664.1926154354387108    -3.32e-05  7.12e-05  2.52e-03  5.63e-04     1.3
    9    -664.1926266876503178    -1.13e-05  1.61e-05  8.87e-04  3.17e-04     1.3
   10    -664.1926274016004754    -7.14e-07  9.53e-06  3.79e-04  2.20e-04     1.3
   11    -664.1926281328380810    -7.31e-07  3.23e-06  1.33e-04  4.10e-05     1.3
   12    -664.1926281272212691     5.62e-09  1.79e-06  8.03e-05  4.17e-05     1.2
   13    -664.1926281683408888    -4.11e-08  5.57e-07  2.31e-05  6.09e-06     1.2
   14    -664.1926281687326536    -3.92e-10  2.80e-07  1.31e-05  4.67e-06     1.1
   15    -664.1926281693411056    -6.08e-10  6.59e-08  1.52e-06  6.10e-07     1.1
   16    -664.1926281693895362    -4.84e-11  2.96e-08  7.35e-07  5.35e-07     1.0
                 **** Energy Check signals convergence ****

               *****************************************************
               *                     SUCCESS                       *
               *           SCF CONVERGED AFTER  16 CYCLES          *
               *****************************************************

Recomputing exchange energy using gridx3       ... done (    2.383 sec)
Old exchange energy                            :    -45.309004954 Eh
New exchange energy                            :    -45.309030240 Eh
Exchange energy change after final integration :     -0.000025286 Eh
Total energy after final integration           :   -664.192653456 Eh
             **** ENERGY FILE WAS UPDATED (calc.en.tmp) ****

----------------
TOTAL SCF ENERGY
----------------

Total Energy       :       -664.19265345554311 Eh          -18073.60094 eV

Components:
Nuclear Repulsion  :        812.19942080374676 Eh           22101.06984 eV
Electronic Energy  :      -1476.29049837542834 Eh          -40171.90676 eV
One Electron Energy:      -2497.88517567938379 Eh          -67970.91120 eV
Two Electron Energy:       1021.59467730395534 Eh           27799.00444 eV
CPCM Dielectric    :         -0.10155059770786 Eh              -2.76333 eV

Virial components:
Potential Energy   :      -1323.42883092549255 Eh          -36012.32932 eV
Kinetic Energy     :        659.23617746994944 Eh           17938.72838 eV
Virial Ratio       :          2.00751851332646

DFT components:
N(Alpha)           :       48.999992522489 electrons
N(Beta)            :       48.999992522489 electrons
N(Total)           :       97.999985044977 electrons
E(X)               :      -40.344807232292 Eh       
E(C)               :       -2.482641439845 Eh       
E(XC)              :      -42.827448672137 Eh       

CPCM Solvation Model Properties:
Surface-charge          :         -1.01141970857841
Corrected charge        :         -1.00000000000000
Outlying charge corr.   :          0.00000787927759 Eh               0.00021 eV
Free-energy (cav+disp)  :  This term is not implemented in the current solvation scheme

---------------
SCF CONVERGENCE
---------------

  Last Energy change         ...    4.8431e-11  Tolerance :   1.0000e-10
  Last MAX-Density change    ...    7.3537e-07  Tolerance :   1.0000e-09
  Last RMS-Density change    ...    2.9629e-08  Tolerance :   1.0000e-10
  Last DIIS Error            ...    2.2165e-03  Tolerance :   1.0000e-09
  Last Orbital Gradient      ...    5.3526e-07  Tolerance :   2.0000e-07
  Last Orbital Rotation      ...    7.5005e-07  Tolerance :   2.0000e-07


Total SCF time: 0 days 0 hours 0 min 22 sec 
Finished LeanSCF after  22.4 sec

Maximum memory used throughout the entire LEANSCF-calculation: 26.5 MB


           ************************************************************
           *        Program running with 8 parallel MPI-processes     *
           *              working on a common directory               *
           ************************************************************

------------------------------------------------------------------------------
                                ORCA  MP2 
------------------------------------------------------------------------------

Freezing NCore=28 chemical core electrons

----------------------
RI-MP2 ENERGY+GRADIENT
----------------------
Dimension of the orbital basis            ...  236
Dimension of the AuxC basis               ...  784
Memory devoted to MP2                     ... 8000 MB   
Data format for matrix containers         ... DOUBLE
Compression type for matrix containers    ... UNCOMPRESSED
Overall scaling of the MP2 energy         ...   2.700e-01

-----------------------
SHARK RI TRANSFORMATION
-----------------------

Number of basis functions                ...    236
Number of aux functions                  ...    784
Number of operators                      ...      1
Generation of IJK                        ... YES
Generation of IAK                        ... YES
Generation of ABK                        ... NO
Orbital Range Operator  0:    0-  48 to   49- 235

Aux basis identifier                     ...   AUXC
Contraction scheme used                  ... SEGMENTED
Do orthogonalization                     ... YES
All operator combinations                ... NO
Transpose (ia|K)                         ... NO
Integral generator used                  ... LIBINT
Starting integral generation + trafo... 
Half trafo (segmented) done. Total time =  0.2 sec. integrals=  0.1 sec trafo=  0.1 sec
Integral generation and half transformation done (  0.2 sec)

Reading or making V^(-1/2)          ... done (  0.0 sec)
Sorting IJK integrals               ... done (  0.1 sec)
Sorting IAK integrals               ... done (  0.2 sec)

SHARK RI integral transformation done. Total time =  0.4 sec.

Opening buffers                              ... done
Frozen core precalculation                   ... done

Starting loop over batches of integrals:

Operator 0  - window                       ... ( 14- 48)x( 49-235)
Operator 0  - Memory available             ...  8000 MB
Operator 0  - Memory needed per MO         ...   1.1 MB
Operator 0  - Number of orbitals per batch ... 5
Operator 0  - Number of batches            ... 1

OPERATOR  0   PASS   0:  MOs    14 ...   18 +   19 ...   23 +   24 ...   28 +   29 ...   33
                            +   34 ...   38 +   39 ...   43 +   44 ...   48
  Reading integrals       ... ok
  Internal MO  16
Closing buffer GIPV ( 0.05 GB; CompressionRatio= 1.00)
Time spent in pair loops =     2.106 sec
Deleting buffers (Ka|jb) ...done

-----------------------------------------------
 RI-MP2 CORRELATION ENERGY:     -0.669531978 Eh
-----------------------------------------------


---------------------
MP2 DENSITY FORMATION
---------------------

Completing the external part of the density      ... done
Storing the unrelaxed density                    ... done

Re-sorting 3-index density container for op 0    ... done
Computing external part of the Lagrangian        ... done
Calculating the xc-kernel                        ... done
Calculating G(D)                                 ... done
Completing the Lagrangian                        ... done
Solving the Z-vector equations                   ... Using XC Grid                  ... (calc.grid_cpscf.tmp) 
Recalculating density on grid  ... (calc.grho_cpscf0.tmp) done
Calculating the xc-kernel      ... (calc.fxc_cpscf0.tmp) done

-------------------
SHARK CP-SCF DRIVER
-------------------

Dimension of the orbital basis          ...    236
Dimension of the CPSCF-problem          ...   9163
Number of operators                     ...      1
Max. number of iterations               ...    128
Convergence Tolerance                   ... 3.0e-06
Number of perturbations                 ...      1
Perturbation type                       ... REAL

----------------------------
POPLE LINEAR EQUATION SOLVER
----------------------------

  ITERATION   0:   ||err||_max =   8.0288e-02 (   0.9 sec)
  ITERATION   1:   ||err||_max =   2.2775e-02 (   0.9 sec)
  ITERATION   2:   ||err||_max =   9.4577e-03 (   0.9 sec)
  ITERATION   3:   ||err||_max =   2.3658e-03 (   0.9 sec)
  ITERATION   4:   ||err||_max =   1.0195e-03 (   0.9 sec)
  ITERATION   5:   ||err||_max =   4.3773e-04 (   0.9 sec)
  ITERATION   6:   ||err||_max =   1.8942e-04 (   0.9 sec)
  ITERATION   7:   ||err||_max =   6.7512e-05 (   0.9 sec)
  ITERATION   8:   ||err||_max =   2.4898e-05 (   0.9 sec)
  ITERATION   9:   ||err||_max =   9.8674e-06 (   0.9 sec)
  ITERATION  10:   ||err||_max =   5.8929e-06 (   0.9 sec)
  ITERATION  11:   ||err||_max =   1.5769e-06 (   0.9 sec)
done
Finalizing the relaxed density                   ... done
Transforming P to the AO basis                   ... done
Storing the relaxed density                      ... done

------------------------------------
ENERGY WEIGHTED DENSITY FINALIZATION
------------------------------------

Gathering the parts of the W-matrix              ... done
Forming the Z-density                            ... done
Transforming Z to the AO basis                   ... done
Calculating G(Z)                                 ... done
Finalizing the W-matrix                          ... done
Transforming W to the AO basis and storing       ... done

----------------------------------
MP2 DERIVATIVE INTEGRAL GENERATION
----------------------------------

Input SCF Electron Density              ... calc.scfp
Input Correlated Electron Density       ... calc.pmp2re
Input Energy Weighted Density           ... calc.wmp2.tmp

Nuclear repulsion gradient              ... done (  0.0 sec)
HCore & Overlap gradient  (SHARK)       ... done (  0.1 sec)
Two-electron RIJ gradient terms         ... done (  0.6 sec)

-----------------------------------------------------------
MP2 COSX Grid Generation
-----------------------------------------------------------

General Integration Accuracy     IntAcc      ... 4.871
Radial Grid Type                 RadialGrid  ... OptM3 with GC (2021)
Angular Grid (max. ang.)         AngularGrid ... 4 (Lebedev-302)
Angular grid pruning method      GridPruning ... 4 (adaptive)
Weight generation scheme         WeightScheme... mBecke (2022)
Basis function cutoff            BFCut       ... 1.0000e-13
Integration weight cutoff        WCut        ... 1.0000e-14
Partially contracted basis set               ... on
Rotationally invariant grid construction     ... off
Angular grids for H and He will be reduced by one unit

Total number of grid points                  ...   126535
Total number of batches                      ...     1002
Average number of points per batch           ...      126
Average number of grid points per atom       ...     5752
UseSFitting                                  ... on
Two-electron COSX gradient terms        ... 
Integration Timings:
Total Time                  =     6.9 sec
Basis fcn evaluation        =     0.1 sec
Density evaluation          =     0.1 sec
A evaluation                =     5.8 sec
A derivative evaluation     =     0.0 sec
S-fit derivative evaluation =     0.0 sec
anal. over. der. evaluation =     0.0 sec
num. over. der. evaluation  =     0.3 sec
K(P) evaluation             =     0.1 sec
finalize                    =     0.0 sec

done (  7.6 sec)
CPCM gradient                           ... done (  0.6 sec)
DFT XC gradient                         ... Exchange-correlation gradient    ... done
done (  0.8 sec)
Empirical dispersion gradient           ... 
-------------------
DISPERSION GRADIENT
-------------------

   1   C   :    0.000220456    0.000515736    0.000027509
   2   C   :   -0.000018630   -0.000142872    0.000008658
   3   C   :    0.000055603   -0.000110219    0.000031037
   4   C   :    0.000114665   -0.000099078    0.000048180
   5   C   :   -0.000024654   -0.000084680   -0.000003882
   6   C   :   -0.000151360   -0.000028158   -0.000038987
   7   C   :   -0.000102994   -0.000084016   -0.000023813
   8   C   :    0.000177172    0.000268339    0.000036070
   9   O   :    0.000021953    0.000083976   -0.000000753
  10   C   :   -0.000240633   -0.000215226   -0.000063461
  11   C   :    0.000135864    0.000221286    0.000028058
  12   H   :    0.000121458   -0.000055984    0.000044499
  13   H   :    0.000103137   -0.000068163    0.000040147
  14   N   :   -0.000059968   -0.000205631   -0.000001963
  15   H   :   -0.000124055   -0.000002441   -0.000037715
  16   H   :   -0.000133250    0.000013759   -0.000043188
  17   H   :   -0.000070144    0.000102586   -0.000098336
  18   H   :    0.000052793    0.000069463    0.000011908
  19   H   :    0.000126779    0.000040807    0.000042478
  20   H   :   -0.000109068    0.000113002    0.000011266
  21   O   :   -0.000098765   -0.000149336   -0.000007163
  22   O   :    0.000003640   -0.000183148   -0.000010550

Difference to translation invariance:
           :   -0.0000000000    0.0000000000   -0.0000000000

Difference to rotation invariance:
           :    0.0000000000   -0.0000000000   -0.0000000000

Norm of the Dispersion gradient    ...    0.0009898806
RMS gradient                       ...    0.0001218459
MAX gradient                       ...    0.0005157356
done (  0.0 sec)

-------
TIMINGS
-------

Total time                :   27.899 sec
Integral trafo            :    0.372 sec (  1.3%)
FC preparation            :    0.143 sec (  0.5%)
I/O of integrals          :    0.122 sec (  0.4%)
K(i,j) operators          :    0.275 sec (  1.0%)
T(i,j) pair energies      :    0.035 sec (  0.1%)
V**(-1/2)                 :    0.163 sec (  0.6%)
Gamma(ia|P)               :    0.261 sec (  0.9%)
Gamma-Trafo               :    0.076 sec (  0.3%)
D(virtual)                :    0.011 sec (  0.0%)
D(internal)               :    0.395 sec (  1.4%)
W(virtual)                :    0.022 sec (  0.1%)
W(internal)               :    0.524 sec (  1.9%)
L(virtual)                :    0.206 sec (  0.7%)
L(internal)               :    0.037 sec (  0.1%)
XC kernel                 :    0.021 sec (  0.1%)
G(D)                      :    1.734 sec (  6.2%)
G(Z)                      :    1.755 sec (  6.3%)
Z-vector solution         :   11.106 sec ( 39.8%)
3-index derivative        :    0.319 sec (  1.1%)
2-index derivative        :    0.031 sec (  0.1%)
Fock matrix gradient      :    9.659 sec ( 34.6%)


---------------------------------------
MP2 TOTAL ENERGY:     -664.862185434 Eh
---------------------------------------

The final MP2 gradient
  0:  -0.00015614   0.00000747  -0.00012343
  1:   0.00020720  -0.00020508  -0.00005654
  2:  -0.00043433   0.00049387   0.00039049
  3:   0.00056009  -0.00055334  -0.00051682
  4:  -0.00190109  -0.00441488  -0.01036313
  5:   0.00052834  -0.00015853  -0.00106364
  6:  -0.00047902   0.00009991   0.00056451
  7:  -0.00006286  -0.00004704  -0.00005447
  8:   0.00033975  -0.00011309   0.00016567
  9:  -0.00029491  -0.00010673  -0.00013342
 10:   0.00002350   0.00005170   0.00004650
 11:  -0.00034963  -0.00012971  -0.00002171
 12:  -0.00021119   0.00026231  -0.00021811
 13:   0.00047685  -0.00749367   0.03759990
 14:  -0.00003186  -0.00004432  -0.00020552
 15:   0.00017563  -0.00024995   0.00012219
 16:   0.00011948  -0.00005165   0.00038420
 17:  -0.00004383  -0.00003946   0.00000195
 18:  -0.00038507   0.00022412  -0.00012392
 19:   0.00036456  -0.00007658  -0.00021970
 20:   0.01568251   0.00220137  -0.01271714
 21:  -0.01412632   0.01023074  -0.01344362

-----------------------------------
NORM OF THE MP2 GRADIENT:  0.050030
-----------------------------------

Maximum memory used throughout the entire MP2-calculation: 68.4 MB


-------------------------------------------------------------------------------
                          DFT DISPERSION CORRECTION                            
                                                                               
                              DFTD3 V3.1  Rev 1                                
                          USING Becke-Johnson damping                          
-------------------------------------------------------------------------------
-------------------------   ----------------
Dispersion correction           -0.020292092
-------------------------   ----------------


-------------------------   --------------------
FINAL SINGLE POINT ENERGY      -664.882477526018
-------------------------   --------------------

------------------------------------------------------------------------------
                         ORCA GEOMETRY RELAXATION STEP
------------------------------------------------------------------------------

Reading the OPT-File                    .... done
Getting information on internals        .... done
Copying old internal coords+grads       .... done
Making the new internal coordinates     .... (2022 redundants) done
Validating the new internal coordinates .... (2022 redundants) done
Calculating the B-matrix                .... done
Calculating the G,G- and P matrices     .... done
Transforming gradient to internals      .... done
Projecting the internal gradient        .... done
Number of atoms                         ....  22
Number of internal coordinates          .... 110
Current Energy                          ....  -664.882477526 Eh
Current gradient norm                   ....     0.050030013 Eh/bohr
Maximum allowed component of the step   ....  0.300
Current trust radius                    ....  0.450
Updating the Hessian (BFGS)             .... done
Forming the augmented Hessian           .... done
Diagonalizing the augmented Hessian     .... done
Last element of RFO vector              ....  0.971067594
Lowest eigenvalues of augmented Hessian:
 -0.007778492  0.012679344  0.016981818  0.017187777  0.019076325
Length of the computed step             ....  0.245919844
The final length of the internal step   ....  0.245919844
Converting the step to Cartesian space:
 Initial RMS(Int)=    0.0234475371
Transforming coordinates:
 Iter   0:  RMS(Cart)=    0.0350582409 RMS(Int)=    0.0233645312
 Iter   5:  RMS(Cart)=    0.0000000834 RMS(Int)=    0.0000000575
done
Storing new coordinates                 .... done
The predicted energy change is          ....    -0.004124454
Previously predicted energy change      ....    -0.001039019
Actually observed energy change         ....     0.003830123
Ratio of predicted to observed change   ....     3.686288620
New trust radius                        ....     0.300000000

                                .--------------------.
          ----------------------|Geometry convergence|-------------------------
          Item                value                   Tolerance       Converged
          ---------------------------------------------------------------------
          Energy change       0.0038301225            0.0000002000      NO
          RMS gradient        0.0035557375            0.0000080000      NO
          MAX gradient        0.0157521629            0.0000300000      NO
          RMS step            0.0234475371            0.0001000000      NO
          MAX step            0.1282219039            0.0002000000      NO
          ........................................................
          Max(Bonds)      0.0073      Max(Angles)    0.71
          Max(Dihed)        7.35      Max(Improp)    0.00
          ---------------------------------------------------------------------

The optimization has not yet converged - more geometry cycles are needed


    ---------------------------------------------------------------------------
                         Redundant Internal Coordinates
                            (Angstroem and degrees)

        Definition                    Value    dE/dq     Step     New-Value
    ----------------------------------------------------------------------------
     1. B(C   1,C   0)                1.4501 -0.000127  0.0001    1.4502   
     2. B(C   2,C   1)                1.4127 -0.000334  0.0004    1.4131   
     3. B(C   3,C   2)                1.3905  0.000018  0.0001    1.3905   
     4. B(C   4,C   3)                1.3961 -0.000287  0.0003    1.3964   
     5. B(C   5,C   4)                1.3949 -0.000158  0.0003    1.3952   
     6. B(C   6,C   5)                1.3916 -0.000348  0.0001    1.3917   
     7. B(C   6,C   1)                1.4125 -0.000164  0.0003    1.4128   
     8. B(C   7,C   0)                1.4912 -0.000363  0.0005    1.4917   
     9. B(O   8,C   7)                1.4434 -0.000039  0.0001    1.4435   
    10. B(C   9,O   8)                1.2946 -0.000464  0.0005    1.2950   
    11. B(C  10,C   9)                1.4042 -0.000266  0.0002    1.4044   
    12. B(C  10,C   0)                1.3853 -0.000226  0.0002    1.3855   
    13. B(H  11,C   2)                1.0901 -0.000363  0.0005    1.0906   
    14. B(H  12,C   3)                1.0883 -0.000388  0.0003    1.0885   
    15. B(N  13,C   4)                1.4693 -0.005431  0.0031    1.4723   
    16. B(H  14,C   5)                1.0883  0.000098  0.0003    1.0886   
    17. B(H  15,C   6)                1.0909 -0.000318  0.0005    1.0914   
    18. B(H  16,C   7)                1.1001 -0.000401  0.0006    1.1007   
    19. B(H  17,C   9)                1.0932 -0.000051  0.0001    1.0933   
    20. B(H  18,C  10)                1.0867 -0.000457  0.0007    1.0873   
    21. B(H  19,C   7)                1.1002 -0.000436  0.0006    1.1008   
    22. B(O  20,N  13)                1.2165 -0.014040  0.0069    1.2235   
    23. B(O  21,N  13)                1.2158 -0.015752  0.0073    1.2232   
    24. A(C   7,C   0,C  10)          106.92 -0.000162    0.02    106.94   
    25. A(C   1,C   0,C   7)          124.31  0.000221   -0.01    124.30   
    26. A(C   1,C   0,C  10)          128.77 -0.000059   -0.01    128.76   
    27. A(C   0,C   1,C   6)          120.28  0.000110   -0.01    120.28   
    28. A(C   2,C   1,C   6)          119.44  0.000023    0.01    119.45   
    29. A(C   0,C   1,C   2)          120.27 -0.000133    0.00    120.28   
    30. A(C   3,C   2,H  11)          118.96 -0.000172    0.00    118.96   
    31. A(C   1,C   2,C   3)          120.44  0.000235   -0.01    120.43   
    32. A(C   1,C   2,H  11)          120.60 -0.000064    0.01    120.61   
    33. A(C   2,C   3,C   4)          118.48 -0.000396    0.02    118.50   
    34. A(C   4,C   3,H  12)          120.17  0.000185   -0.00    120.17   
    35. A(C   2,C   3,H  12)          121.34  0.000211   -0.01    121.33   
    36. A(C   5,C   4,N  13)          118.67 -0.000875    0.03    118.69   
    37. A(C   3,C   4,N  13)          118.62  0.000671   -0.02    118.60   
    38. A(C   3,C   4,C   5)          122.72  0.000204   -0.01    122.71   
    39. A(C   4,C   5,C   6)          118.40  0.000090    0.01    118.40   
    40. A(C   6,C   5,H  14)          121.30 -0.000054   -0.01    121.30   
    41. A(C   4,C   5,H  14)          120.30 -0.000035    0.00    120.30   
    42. A(C   1,C   6,C   5)          120.51 -0.000156   -0.01    120.50   
    43. A(C   1,C   6,H  15)          120.83  0.000109    0.01    120.84   
    44. A(C   5,C   6,H  15)          118.66  0.000048   -0.00    118.66   
    45. A(O   8,C   7,H  16)          107.54  0.000004   -0.00    107.54   
    46. A(C   0,C   7,H  16)          113.62 -0.000070    0.01    113.63   
    47. A(C   0,C   7,O   8)          104.74  0.000091   -0.02    104.73   
    48. A(H  16,C   7,H  19)          109.29  0.000036   -0.00    109.29   
    49. A(O   8,C   7,H  19)          107.46 -0.000007   -0.00    107.46   
    50. A(C   0,C   7,H  19)          113.73 -0.000046    0.01    113.74   
    51. A(C   7,O   8,C   9)          108.04 -0.000066    0.01    108.05   
    52. A(C  10,C   9,H  17)          129.16 -0.000008   -0.01    129.15   
    53. A(O   8,C   9,H  17)          116.95  0.000006    0.00    116.95   
    54. A(O   8,C   9,C  10)          113.89  0.000003    0.01    113.90   
    55. A(C   9,C  10,H  18)          124.76 -0.000075    0.01    124.77   
    56. A(C   0,C  10,H  18)          128.83 -0.000059    0.01    128.84   
    57. A(C   0,C  10,C   9)          106.41  0.000134   -0.02    106.39   
    58. A(O  20,N  13,O  21)          123.83 -0.003805    0.71    124.53   
    59. A(C   4,N  13,O  21)          117.19  0.000084    0.26    117.45   
    60. A(C   4,N  13,O  20)          117.17 -0.003598    0.28    117.45   
    61. D(C   2,C   1,C   0,C   7)    177.85 -0.000088    0.06    177.91   
    62. D(C   6,C   1,C   0,C  10)    178.30 -0.000026    0.03    178.33   
    63. D(C   6,C   1,C   0,C   7)     -1.95 -0.000046    0.04     -1.91   
    64. D(C   2,C   1,C   0,C  10)     -1.90 -0.000068    0.05     -1.85   
    65. D(C   3,C   2,C   1,C   0)   -179.41  0.000103   -0.02   -179.44   
    66. D(C   3,C   2,C   1,C   6)      0.39  0.000062   -0.01      0.38   
    67. D(H  11,C   2,C   1,C   0)      0.31  0.000045   -0.03      0.29   
    68. D(H  11,C   2,C   1,C   6)   -179.88  0.000003   -0.01   -179.89   
    69. D(H  12,C   3,C   2,H  11)     -0.18  0.000085   -0.03     -0.21   
    70. D(H  12,C   3,C   2,C   1)    179.55  0.000028   -0.03    179.51   
    71. D(C   4,C   3,C   2,H  11)    179.55 -0.000168    0.07    179.62   
    72. D(C   4,C   3,C   2,C   1)     -0.72 -0.000226    0.07     -0.65   
    73. D(N  13,C   4,C   3,C   2)   -179.62  0.000427   -0.14   -179.77   
    74. D(C   5,C   4,C   3,H  12)   -179.84  0.000158   -0.04   -179.88   
    75. D(C   5,C   4,C   3,C   2)      0.42  0.000408   -0.14      0.28   
    76. D(N  13,C   4,C   3,H  12)      0.12  0.000176   -0.05      0.07   
    77. D(H  14,C   5,C   4,N  13)      0.18 -0.000207    0.07      0.26   
    78. D(H  14,C   5,C   4,C   3)   -179.86 -0.000187    0.07   -179.79   
    79. D(C   6,C   5,C   4,N  13)   -179.74 -0.000428    0.15   -179.59   
    80. D(C   6,C   5,C   4,C   3)      0.22 -0.000409    0.14      0.36   
    81. D(H  15,C   6,C   5,H  14)     -0.31 -0.000074    0.02     -0.29   
    82. D(C   1,C   6,C   5,H  14)    179.53  0.000003   -0.00    179.52   
    83. D(C   1,C   6,C   5,C   4)     -0.55  0.000227   -0.08     -0.63   
    84. D(H  15,C   6,C   1,C   2)   -179.91  0.000018   -0.01   -179.91   
    85. D(C   5,C   6,C   1,C   2)      0.26 -0.000061    0.01      0.28   
    86. D(H  15,C   6,C   5,C   4)    179.61  0.000150   -0.06    179.55   
    87. D(H  15,C   6,C   1,C   0)     -0.10 -0.000025    0.01     -0.09   
    88. D(C   5,C   6,C   1,C   0)   -179.94 -0.000103    0.03   -179.90   
    89. D(H  16,C   7,C   0,C   1)    -62.68  0.000045   -0.02    -62.70   
    90. D(O   8,C   7,C   0,C  10)      0.03  0.000003   -0.00      0.03   
    91. D(O   8,C   7,C   0,C   1)   -179.77  0.000019   -0.01   -179.77   
    92. D(H  19,C   7,C   0,C   1)     63.20 -0.000005   -0.00     63.20   
    93. D(H  16,C   7,C   0,C  10)    117.12  0.000028   -0.01    117.11   
    94. D(C   9,O   8,C   7,H  19)    121.23 -0.000006    0.00    121.23   
    95. D(C   9,O   8,C   7,H  16)   -121.21  0.000034   -0.00   -121.21   
    96. D(C   9,O   8,C   7,C   0)     -0.03  0.000003   -0.00     -0.03   
    97. D(H  17,C   9,O   8,C   7)   -179.90  0.000002   -0.00   -179.90   
    98. D(C  10,C   9,O   8,C   7)      0.02 -0.000008    0.00      0.02   
    99. D(H  18,C  10,C   9,H  17)      0.08 -0.000000   -0.00      0.08   
   100. D(H  18,C  10,C   9,O   8)   -179.82  0.000011   -0.01   -179.82   
   101. D(C   0,C  10,C   9,H  17)    179.91 -0.000001    0.00    179.91   
   102. D(C   0,C  10,C   9,O   8)      0.01  0.000010   -0.00      0.00   
   103. D(H  18,C  10,C   0,C   7)    179.79 -0.000008    0.00    179.80   
   104. D(H  18,C  10,C   0,C   1)     -0.42 -0.000025    0.01     -0.41   
   105. D(C   9,C  10,C   0,C   7)     -0.02 -0.000007    0.00     -0.02   
   106. D(C   9,C  10,C   0,C   1)    179.76 -0.000024    0.01    179.77   
   107. D(O  21,N  13,C   4,C   5)    155.16 -0.015183    7.34    162.50   
   108. D(O  21,N  13,C   4,C   3)    -24.80 -0.015201    7.35    -17.46   
   109. D(O  20,N  13,C   4,C   5)    -10.14  0.014541   -6.66    -16.80   
   110. D(O  20,N  13,C   4,C   3)    169.90  0.014522   -6.65    163.25   
    ----------------------------------------------------------------------------

Geometry step timings:
Preparation and reading OPT file:      0.001 s (13.725 %)
Internal coordinates            :      0.000 s ( 0.665 %)
B/P matrices and projection     :      0.001 s (28.891 %)
Hessian update/contruction      :      0.000 s ( 8.337 %)
Making the step                 :      0.001 s (22.816 %)
Converting the step to Cartesian:      0.000 s ( 3.082 %)
Storing new data                :      0.000 s ( 0.665 %)
Checking convergence            :      0.000 s ( 0.310 %)
Final printing                  :      0.001 s (21.463 %)
Total time                      :      0.005 s

Time for energy+gradient        :     52.421 s
Time for complete geometry iter :     52.621 s

         *************************************************************
         *                GEOMETRY OPTIMIZATION CYCLE   4            *
         *************************************************************
---------------------------------
CARTESIAN COORDINATES (ANGSTROEM)
---------------------------------
  C      0.639562    2.060741    0.053688
  C      0.232265    0.669007    0.034225
  C      1.142358   -0.344924    0.408945
  C      0.758920   -1.681255    0.380322
  C     -0.544507   -1.992167   -0.012448
  C     -1.473099   -1.018558   -0.381770
  C     -1.076589    0.315375   -0.363226
  C     -0.230970    3.197238   -0.365444
  O      0.587051    4.372540   -0.183471
  C      1.740580    3.992756    0.266225
  C      1.854837    2.603655    0.438421
  H      2.156749   -0.093123    0.720532
  H      1.450389   -2.474638    0.658379
  N     -0.954408   -3.406040   -0.038601
  H     -2.480564   -1.304937   -0.678351
  H     -1.797359    1.079814   -0.658484
  H     -0.526273    3.159414   -1.425123
  H      2.479448    4.775266    0.458823
  H      2.742371    2.095519    0.807740
  H     -1.129578    3.320550    0.258288
  O     -2.152980   -3.648838   -0.074748
  O     -0.071748   -4.252806   -0.036863

----------------------------
CARTESIAN COORDINATES (A.U.)
----------------------------
  NO LB      ZA    FRAG     MASS         X           Y           Z
   0 C     6.0000    0    12.011    1.208596    3.894236    0.101456
   1 C     6.0000    0    12.011    0.438918    1.264240    0.064675
   2 C     6.0000    0    12.011    2.158745   -0.651813    0.772794
   3 C     6.0000    0    12.011    1.434151   -3.177111    0.718705
   4 C     6.0000    0    12.011   -1.028969   -3.764650   -0.023523
   5 C     6.0000    0    12.011   -2.783753   -1.924795   -0.721441
   6 C     6.0000    0    12.011   -2.034458    0.595972   -0.686397
   7 C     6.0000    0    12.011   -0.436471    6.041903   -0.690589
   8 O     8.0000    0    15.999    1.109366    8.262902   -0.346710
   9 C     6.0000    0    12.011    3.289219    7.545216    0.503093
  10 C     6.0000    0    12.011    3.505135    4.920196    0.828496
  11 H     1.0000    0     1.008    4.075665   -0.175977    1.361609
  12 H     1.0000    0     1.008    2.740839   -4.676389    1.244156
  13 N     7.0000    0    14.007   -1.803569   -6.436483   -0.072946
  14 H     1.0000    0     1.008   -4.687587   -2.465974   -1.281898
  15 H     1.0000    0     1.008   -3.396515    2.040552   -1.244354
  16 H     1.0000    0     1.008   -0.994511    5.970428   -2.693092
  17 H     1.0000    0     1.008    4.685478    9.023945    0.867050
  18 H     1.0000    0     1.008    5.182331    3.959956    1.526408
  19 H     1.0000    0     1.008   -2.134593    6.274929    0.488094
  20 O     8.0000    0    15.999   -4.068543   -6.895304   -0.141254
  21 O     8.0000    0    15.999   -0.135583   -8.036638   -0.069661

--------------------------------
INTERNAL COORDINATES (ANGSTROEM)
--------------------------------
 C      0   0   0     0.000000000000     0.00000000     0.00000000
 C      1   0   0     1.450239231582     0.00000000     0.00000000
 C      2   1   0     1.413061104966   120.27523382     0.00000000
 C      3   2   1     1.390548010199   120.43165452   180.56224960
 C      4   3   2     1.396372207536   118.49991202   359.35063515
 C      5   4   3     1.395204990821   122.70676465     0.28108153
 C      6   5   4     1.391739639562   118.40452278     0.36117633
 C      1   2   3     1.491684058299   124.29690937   177.91179257
 O      8   1   2     1.443470914476   104.72613493   180.22592391
 C      9   8   1     1.295025489260   108.04603918   359.97034179
 C      1   2   3     1.385521904135   128.76339066   358.15160920
 H      3   2   1     1.090632408856   120.60604034     0.28523728
 H      4   3   2     1.088532365102   121.33341146   179.51340764
 N      5   4   3     1.472324874150   118.59965471   180.23053272
 H      6   5   4     1.088558800451   120.29908249   180.20597989
 H      7   6   5     1.091353937611   118.65871909   179.55055287
 H      8   1   2     1.100706123700   113.63404213   297.30146783
 H     10   9   8     1.093317063423   116.95182034   180.09822380
 H     11   1   2     1.087343604514   128.83956301   359.58879577
 H      8   1   2     1.100792153162   113.73707644    63.19918136
 O     14   5   4     1.223451365293   117.63528754   163.27489517
 O     14   5   4     1.223153301257   117.63700172   342.52152902

---------------------------
INTERNAL COORDINATES (A.U.)
---------------------------
 C      0   0   0     0.000000000000     0.00000000     0.00000000
 C      1   0   0     2.740554976359     0.00000000     0.00000000
 C      2   1   0     2.670298498881   120.27523382     0.00000000
 C      3   2   1     2.627754915345   120.43165452   180.56224960
 C      4   3   2     2.638761053263   118.49991202   359.35063515
 C      5   4   3     2.636555333332   122.70676465     0.28108153
 C      6   5   4     2.630006768495   118.40452278     0.36117633
 C      1   2   3     2.818874348521   124.29690937   177.91179257
 O      8   1   2     2.727764710641   104.72613493   180.22592391
 C      9   8   1     2.447243511150   108.04603918   359.97034179
 C      1   2   3     2.618256951364   128.76339066   358.15160920
 H      3   2   1     2.060996565517   120.60604034     0.28523728
 H      4   3   2     2.057028057952   121.33341146   179.51340764
 N      5   4   3     2.782290792304   118.59965471   180.23053272
 H      6   5   4     2.057078013522   120.29908249   180.20597989
 H      7   6   5     2.062360057261   118.65871909   179.55055287
 H      8   1   2     2.080033127723   113.63404213   297.30146783
 H     10   9   8     2.066069827413   116.95182034   180.09822380
 H     11   1   2     2.054781626003   128.83956301   359.58879577
 H      8   1   2     2.080195699846   113.73707644    63.19918136
 O     14   5   4     2.311988018576   117.63528754   163.27489517
 O     14   5   4     2.311424759178   117.63700172   342.52152902


           ************************************************************
           *        Program running with 8 parallel MPI-processes     *
           *              working on a common directory               *
           ************************************************************
------------------------------------------------------------------------------
                   ___                                                        
                  /   \      - P O W E R E D   B Y -                         
                 /     \                                                     
                 |  |  |   _    _      __       _____    __    __             
                 |  |  |  | |  | |    /  \     |  _  \  |  |  /  |          
                  \  \/   | |  | |   /    \    | | | |  |  | /  /          
                 / \  \   | |__| |  /  /\  \   | |_| |  |  |/  /          
                |  |  |   |  __  | /  /__\  \  |    /   |      \           
                |  |  |   | |  | | |   __   |  |    \   |  |\   \          
                \     /   | |  | | |  |  |  |  | |\  \  |  | \   \       
                 \___/    |_|  |_| |__|  |__|  |_| \__\ |__|  \__/        
                                                                              
                      - O R C A' S   B I G   F R I E N D -                    
                                      &                                       
                       - I N T E G R A L  F E E D E R -                       
                                                                              
 v1 FN, 2020, v2 2021, v3 2022-2024                                           
------------------------------------------------------------------------------


----------------------
SHARK INTEGRAL PACKAGE
----------------------

Number of atoms                             ...     22
Number of basis functions                   ...    236
Number of shells                            ...    108
Maximum angular momentum                    ...      2
Integral batch strategy                     ... SHARK/LIBINT Hybrid
RI-J (if used) integral strategy            ... SPLIT-RIJ (Revised 2003 algorithm where possible)
Printlevel                                  ...      1
Contraction scheme used                     ... SEGMENTED contraction
Prescreening option                         ... SCHWARTZ
   Thresh                                   ... 1.000e-13
   Tcut                                     ... 1.000e-15
   Tpresel                                  ... 1.000e-15 
Coulomb Range Separation                    ... NOT USED
Exchange Range Separation                   ... NOT USED
Multipole approximations                    ... NOT USED
Finite Nucleus Model                        ... NOT USED
CABS basis                                  ... NOT available
Auxiliary Coulomb fitting basis             ... AVAILABLE
   # of basis functions in Aux-J            ...    774
   # of shells in Aux-J                     ...    250
   Maximum angular momentum in Aux-J        ...      4
Auxiliary J/K fitting basis                 ... NOT available
Auxiliary Correlation fitting basis         ... AVAILABLE
   # of basis functions in Aux-C            ...    784
   # of shells in Aux-C                     ...    272
   Maximum angular momentum in Aux-C        ...      3
Auxiliary 'external' fitting basis          ... NOT available

Checking pre-screening integrals            ... done (  0.0 sec) Dimension = 108
Check shell pair data                       ... done (  0.0 sec)
Shell pair information
Shell pair cut-off parameter TPreSel        ...   1.0e-15
Total number of shell pairs                 ...      5886
Shell pairs after pre-screening             ...      5090
Total number of primitive shell pairs       ...     21942
Primitive shell pairs kept                  ...     13324
          la=0 lb=0:   1479 shell pairs
          la=1 lb=0:   1837 shell pairs
          la=1 lb=1:    604 shell pairs
          la=2 lb=0:    663 shell pairs
          la=2 lb=1:    424 shell pairs
          la=2 lb=2:     83 shell pairs

Calculating one electron integrals          ... done (  0.0 sec)
Calculating RI/J V-Matrix + Cholesky decomp.... done (  0.0 sec)
Calculating RI/C V-Matrix + Cholesky decomp.... done (  0.0 sec)
Calculating Nuclear repulsion               ... done (  0.0 sec) ENN=    811.086737231611 Eh

Diagonalization of the overlap matrix:
Smallest eigenvalue                        ... 2.815e-04
Time for diagonalization                   ...    0.006 sec
Threshold for overlap eigenvalues          ... 1.000e-07
Number of eigenvalues below threshold      ... 0
Time for construction of square roots      ...    0.003 sec
Total time needed                          ...    0.010 sec

-------------------
DFT GRID GENERATION
-------------------

General Integration Accuracy     IntAcc      ... 4.388
Radial Grid Type                 RadialGrid  ... OptM3 with GC (2021)
Angular Grid (max. ang.)         AngularGrid ... 4 (Lebedev-302)
Angular grid pruning method      GridPruning ... 4 (adaptive)
Weight generation scheme         WeightScheme... mBecke (2022)
Basis function cutoff            BFCut       ... 1.0000e-13
Integration weight cutoff        WCut        ... 1.0000e-14
Partially contracted basis set               ... off
Rotationally invariant grid construction     ... off
Angular grids for H and He will be reduced by one unit

Total number of grid points                  ...   109804
Total number of batches                      ...     1726
Average number of points per batch           ...       63
Average number of grid points per atom       ...     4991

--------------------
COSX GRID GENERATION
--------------------

GRIDX 1
-------
General Integration Accuracy     IntAcc      ... 3.816
Radial Grid Type                 RadialGrid  ... OptM3 with GC (2021)
Angular Grid (max. ang.)         AngularGrid ... 1 (Lebedev-50)
Angular grid pruning method      GridPruning ... 4 (adaptive)
Weight generation scheme         WeightScheme... mBecke (2022)
Basis function cutoff            BFCut       ... 1.0000e-13
Integration weight cutoff        WCut        ... 1.0000e-14
Partially contracted basis set               ... on
Rotationally invariant grid construction     ... off
Angular grids for H and He will be reduced by one unit

Total number of grid points                  ...    13941
Total number of batches                      ...      121
Average number of points per batch           ...      115
Average number of grid points per atom       ...      634
UseSFitting                                  ... on

GRIDX 2
-------
General Integration Accuracy     IntAcc      ... 4.020
Radial Grid Type                 RadialGrid  ... OptM3 with GC (2021)
Angular Grid (max. ang.)         AngularGrid ... 2 (Lebedev-110)
Angular grid pruning method      GridPruning ... 4 (adaptive)
Weight generation scheme         WeightScheme... mBecke (2022)
Basis function cutoff            BFCut       ... 1.0000e-13
Integration weight cutoff        WCut        ... 1.0000e-14
Partially contracted basis set               ... on
Rotationally invariant grid construction     ... off
Angular grids for H and He will be reduced by one unit

Total number of grid points                  ...    31059
Total number of batches                      ...      253
Average number of points per batch           ...      122
Average number of grid points per atom       ...     1412
UseSFitting                                  ... on

GRIDX 3
-------
General Integration Accuracy     IntAcc      ... 4.338
Radial Grid Type                 RadialGrid  ... OptM3 with GC (2021)
Angular Grid (max. ang.)         AngularGrid ... 3 (Lebedev-194)
Angular grid pruning method      GridPruning ... 4 (adaptive)
Weight generation scheme         WeightScheme... mBecke (2022)
Basis function cutoff            BFCut       ... 1.0000e-13
Integration weight cutoff        WCut        ... 1.0000e-14
Partially contracted basis set               ... on
Rotationally invariant grid construction     ... off
Angular grids for H and He will be reduced by one unit

Total number of grid points                  ...    68269
Total number of batches                      ...      543
Average number of points per batch           ...      125
Average number of grid points per atom       ...     3103
UseSFitting                                  ... on
Initializing property integral containers    ... done (  0.0 sec)

SHARK setup successfully completed in   1.3 seconds

Maximum memory used throughout the entire STARTUP-calculation: 29.4 MB


           ************************************************************
           *        Program running with 8 parallel MPI-processes     *
           *              working on a common directory               *
           ************************************************************
Occupation numbers will be reassigned to an Aufbau configuration
             **** ENERGY FILE WAS UPDATED (calc.en.tmp) ****
Finished Guess after   0.2 sec
Maximum memory used throughout the entire GUESS-calculation: 12.9 MB


           ************************************************************
           *        Program running with 8 parallel MPI-processes     *
           *              working on a common directory               *
           ************************************************************
--------------------
CPCM SOLVATION MODEL
--------------------
CPCM parameters:
  Epsilon                                         ...      16.7000
  Refrac                                          ...       1.2750
  Rsolv                                           ...       1.3000
  Surface type                                    ... GAUSSIAN VDW
  Discretization scheme                           ... Constant charge density
    Threshold for H atoms                         ...       5.0000 (charges/Ang^2)
    Threshold for non-H atoms                     ...       5.0000 (charges/Ang^2)
  Epsilon function type                           ...         CPCM
Solvent:                                          ... CUSTOM
Radii:
  Scheme                                          ... Element-dependent radii
  Radius for C  used is    3.8550 Bohr (=   2.0400 Ang.)
  Radius for O  used is    3.4469 Bohr (=   1.8240 Ang.)
  Radius for H  used is    2.4944 Bohr (=   1.3200 Ang.)
  Radius for N  used is    3.5149 Bohr (=   1.8600 Ang.)
Calculating surface                               ...        done! (  0.0s)
Cavity surface points                             ...         2069
Cavity Volume                                     ...    1481.8124
Cavity Surface-area                               ...     794.2148
Calculating surface distance matrix               ...        done! (  0.1s)
Performing Cholesky decomposition & store         ...        done! (  0.1s)
Overall time for CPCM initialization              ...                 0.2s

----------------------------------------D-I-I-S--------------------------------------------
Iteration    Energy (Eh)           Delta-E    RMSDP     MaxDP     DIISErr   Damp  Time(sec)
-------------------------------------------------------------------------------------------
               ***  Starting incremental Fock matrix formation  ***
    1    -664.1760440412377875     0.00e+00  5.36e-04  1.80e-02  5.84e-02  0.700   1.6
    2    -664.1805957742948294    -4.55e-03  4.94e-04  1.71e-02  4.70e-02  0.700   0.9
                               ***Turning on AO-DIIS***
    3    -664.1843602201892054    -3.76e-03  4.35e-04  1.52e-02  3.65e-02  0.700   0.9
    4    -664.1873167079462519    -2.96e-03  1.13e-03  3.95e-02  2.69e-02  0.000   0.9
                              *** Initializing SOSCF ***
---------------------------------------S-O-S-C-F--------------------------------------
Iteration    Energy (Eh)           Delta-E    RMSDP     MaxDP     MaxGrad    Time(sec)
--------------------------------------------------------------------------------------
    5    -664.1957084695367257    -8.39e-03  9.05e-05  3.56e-03  3.10e-03     0.9
               *** Restarting incremental Fock matrix formation ***
    6    -664.1958213271240083    -1.13e-04  8.05e-05  3.13e-03  2.10e-03     1.6
    7    -664.1958838019714904    -6.25e-05  8.68e-05  3.45e-03  1.05e-03     1.3
    8    -664.1959067292101508    -2.29e-05  1.07e-05  3.16e-04  1.08e-04     1.3
    9    -664.1959069169055283    -1.88e-07  4.48e-06  1.64e-04  8.64e-05     1.3
   10    -664.1959070948663566    -1.78e-07  1.64e-06  7.88e-05  1.86e-05     1.2
   11    -664.1959070952458433    -3.79e-10  8.59e-07  3.70e-05  1.69e-05     1.2
   12    -664.1959071034374347    -8.19e-09  2.35e-07  1.01e-05  2.79e-06     1.2
   13    -664.1959071034599447    -2.25e-11  1.29e-07  5.57e-06  3.69e-06     1.1
                 **** Energy Check signals convergence ****

               *****************************************************
               *                     SUCCESS                       *
               *           SCF CONVERGED AFTER  13 CYCLES          *
               *****************************************************

Recomputing exchange energy using gridx3       ... done (    2.282 sec)
Old exchange energy                            :    -45.298501532 Eh
New exchange energy                            :    -45.298475831 Eh
Exchange energy change after final integration :      0.000025701 Eh
Total energy after final integration           :   -664.195881402 Eh
             **** ENERGY FILE WAS UPDATED (calc.en.tmp) ****

----------------
TOTAL SCF ENERGY
----------------

Total Energy       :       -664.19588140248538 Eh          -18073.68878 eV

Components:
Nuclear Repulsion  :        811.08673723161098 Eh           22070.79218 eV
Electronic Energy  :      -1475.18074789527668 Eh          -40141.70892 eV
One Electron Energy:      -2495.67795545469335 Eh          -67910.84969 eV
Two Electron Energy:       1020.49720755941667 Eh           27769.14077 eV
CPCM Dielectric    :         -0.10189643979426 Eh              -2.77274 eV

Virial components:
Potential Energy   :      -1323.35107289957978 Eh          -36010.21342 eV
Kinetic Energy     :        659.15519149709451 Eh           17936.52464 eV
Virial Ratio       :          2.00764719745883

DFT components:
N(Alpha)           :       49.000002886078 electrons
N(Beta)            :       49.000002886078 electrons
N(Total)           :       98.000005772156 electrons
E(X)               :      -40.336979227452 Eh       
E(C)               :       -2.481916219715 Eh       
E(XC)              :      -42.818895447167 Eh       

CPCM Solvation Model Properties:
Surface-charge          :         -1.01147886598089
Corrected charge        :         -1.00000000000000
Outlying charge corr.   :          0.00000795500869 Eh               0.00022 eV
Free-energy (cav+disp)  :  This term is not implemented in the current solvation scheme

---------------
SCF CONVERGENCE
---------------

  Last Energy change         ...    2.2510e-11  Tolerance :   1.0000e-10
  Last MAX-Density change    ...    5.5738e-06  Tolerance :   1.0000e-09
  Last RMS-Density change    ...    1.2942e-07  Tolerance :   1.0000e-10
  Last DIIS Error            ...    3.1033e-03  Tolerance :   1.0000e-09
  Last Orbital Gradient      ...    3.6921e-06  Tolerance :   2.0000e-07
  Last Orbital Rotation      ...    4.1245e-06  Tolerance :   2.0000e-07


Total SCF time: 0 days 0 hours 0 min 18 sec 
Finished LeanSCF after  18.3 sec

Maximum memory used throughout the entire LEANSCF-calculation: 26.7 MB


           ************************************************************
           *        Program running with 8 parallel MPI-processes     *
           *              working on a common directory               *
           ************************************************************

------------------------------------------------------------------------------
                                ORCA  MP2 
------------------------------------------------------------------------------

Freezing NCore=28 chemical core electrons

----------------------
RI-MP2 ENERGY+GRADIENT
----------------------
Dimension of the orbital basis            ...  236
Dimension of the AuxC basis               ...  784
Memory devoted to MP2                     ... 8000 MB   
Data format for matrix containers         ... DOUBLE
Compression type for matrix containers    ... UNCOMPRESSED
Overall scaling of the MP2 energy         ...   2.700e-01

-----------------------
SHARK RI TRANSFORMATION
-----------------------

Number of basis functions                ...    236
Number of aux functions                  ...    784
Number of operators                      ...      1
Generation of IJK                        ... YES
Generation of IAK                        ... YES
Generation of ABK                        ... NO
Orbital Range Operator  0:    0-  48 to   49- 235

Aux basis identifier                     ...   AUXC
Contraction scheme used                  ... SEGMENTED
Do orthogonalization                     ... YES
All operator combinations                ... NO
Transpose (ia|K)                         ... NO
Integral generator used                  ... LIBINT
Starting integral generation + trafo... 
Half trafo (segmented) done. Total time =  0.2 sec. integrals=  0.1 sec trafo=  0.1 sec
Integral generation and half transformation done (  0.2 sec)

Reading or making V^(-1/2)          ... done (  0.0 sec)
Sorting IJK integrals               ... done (  0.1 sec)
Sorting IAK integrals               ... done (  0.2 sec)

SHARK RI integral transformation done. Total time =  0.4 sec.

Opening buffers                              ... done
Frozen core precalculation                   ... done

Starting loop over batches of integrals:

Operator 0  - window                       ... ( 14- 48)x( 49-235)
Operator 0  - Memory available             ...  8000 MB
Operator 0  - Memory needed per MO         ...   1.1 MB
Operator 0  - Number of orbitals per batch ... 5
Operator 0  - Number of batches            ... 1

OPERATOR  0   PASS   0:  MOs    14 ...   18 +   19 ...   23 +   24 ...   28 +   29 ...   33
                            +   34 ...   38 +   39 ...   43 +   44 ...   48
  Reading integrals       ... ok
  Internal MO  16
Closing buffer GIPV ( 0.05 GB; CompressionRatio= 1.00)
Time spent in pair loops =     2.113 sec
Deleting buffers (Ka|jb) ...done

-----------------------------------------------
 RI-MP2 CORRELATION ENERGY:     -0.670378849 Eh
-----------------------------------------------


---------------------
MP2 DENSITY FORMATION
---------------------

Completing the external part of the density      ... done
Storing the unrelaxed density                    ... done

Re-sorting 3-index density container for op 0    ... done
Computing external part of the Lagrangian        ... done
Calculating the xc-kernel                        ... done
Calculating G(D)                                 ... done
Completing the Lagrangian                        ... done
Solving the Z-vector equations                   ... Using XC Grid                  ... (calc.grid_cpscf.tmp) 
Recalculating density on grid  ... (calc.grho_cpscf0.tmp) done
Calculating the xc-kernel      ... (calc.fxc_cpscf0.tmp) done

-------------------
SHARK CP-SCF DRIVER
-------------------

Dimension of the orbital basis          ...    236
Dimension of the CPSCF-problem          ...   9163
Number of operators                     ...      1
Max. number of iterations               ...    128
Convergence Tolerance                   ... 3.0e-06
Number of perturbations                 ...      1
Perturbation type                       ... REAL

----------------------------
POPLE LINEAR EQUATION SOLVER
----------------------------

  ITERATION   0:   ||err||_max =   8.1347e-02 (   0.9 sec)
  ITERATION   1:   ||err||_max =   2.3026e-02 (   0.9 sec)
  ITERATION   2:   ||err||_max =   9.4959e-03 (   0.9 sec)
  ITERATION   3:   ||err||_max =   2.4019e-03 (   0.9 sec)
  ITERATION   4:   ||err||_max =   9.5930e-04 (   0.9 sec)
  ITERATION   5:   ||err||_max =   3.8209e-04 (   0.9 sec)
  ITERATION   6:   ||err||_max =   1.5086e-04 (   0.9 sec)
  ITERATION   7:   ||err||_max =   5.3078e-05 (   0.9 sec)
  ITERATION   8:   ||err||_max =   2.2851e-05 (   0.9 sec)
  ITERATION   9:   ||err||_max =   9.3160e-06 (   0.9 sec)
  ITERATION  10:   ||err||_max =   5.6678e-06 (   0.9 sec)
  ITERATION  11:   ||err||_max =   1.5131e-06 (   0.9 sec)
done
Finalizing the relaxed density                   ... done
Transforming P to the AO basis                   ... done
Storing the relaxed density                      ... done

------------------------------------
ENERGY WEIGHTED DENSITY FINALIZATION
------------------------------------

Gathering the parts of the W-matrix              ... done
Forming the Z-density                            ... done
Transforming Z to the AO basis                   ... done
Calculating G(Z)                                 ... done
Finalizing the W-matrix                          ... done
Transforming W to the AO basis and storing       ... done

----------------------------------
MP2 DERIVATIVE INTEGRAL GENERATION
----------------------------------

Input SCF Electron Density              ... calc.scfp
Input Correlated Electron Density       ... calc.pmp2re
Input Energy Weighted Density           ... calc.wmp2.tmp

Nuclear repulsion gradient              ... done (  0.0 sec)
HCore & Overlap gradient  (SHARK)       ... done (  0.1 sec)
Two-electron RIJ gradient terms         ... done (  0.6 sec)

-----------------------------------------------------------
MP2 COSX Grid Generation
-----------------------------------------------------------

General Integration Accuracy     IntAcc      ... 4.871
Radial Grid Type                 RadialGrid  ... OptM3 with GC (2021)
Angular Grid (max. ang.)         AngularGrid ... 4 (Lebedev-302)
Angular grid pruning method      GridPruning ... 4 (adaptive)
Weight generation scheme         WeightScheme... mBecke (2022)
Basis function cutoff            BFCut       ... 1.0000e-13
Integration weight cutoff        WCut        ... 1.0000e-14
Partially contracted basis set               ... on
Rotationally invariant grid construction     ... off
Angular grids for H and He will be reduced by one unit

Total number of grid points                  ...   126564
Total number of batches                      ...     1001
Average number of points per batch           ...      126
Average number of grid points per atom       ...     5753
UseSFitting                                  ... on
Two-electron COSX gradient terms        ... 
Integration Timings:
Total Time                  =     6.8 sec
Basis fcn evaluation        =     0.1 sec
Density evaluation          =     0.1 sec
A evaluation                =     5.8 sec
A derivative evaluation     =     0.0 sec
S-fit derivative evaluation =     0.0 sec
anal. over. der. evaluation =     0.0 sec
num. over. der. evaluation  =     0.3 sec
K(P) evaluation             =     0.1 sec
finalize                    =     0.0 sec

done (  7.6 sec)
CPCM gradient                           ... done (  0.6 sec)
DFT XC gradient                         ... Exchange-correlation gradient    ... done
done (  0.8 sec)
Empirical dispersion gradient           ... 
-------------------
DISPERSION GRADIENT
-------------------

   1   C   :    0.000219795    0.000515131    0.000031019
   2   C   :   -0.000018400   -0.000142664    0.000007029
   3   C   :    0.000058569   -0.000108656    0.000029519
   4   C   :    0.000115725   -0.000099408    0.000043813
   5   C   :   -0.000023372   -0.000080401   -0.000001369
   6   C   :   -0.000151521   -0.000026313   -0.000044156
   7   C   :   -0.000104653   -0.000082757   -0.000026939
   8   C   :    0.000175280    0.000267879    0.000037433
   9   O   :    0.000021743    0.000084366   -0.000000265
  10   C   :   -0.000238906   -0.000213443   -0.000064772
  11   C   :    0.000136960    0.000220728    0.000030086
  12   H   :    0.000121315   -0.000056175    0.000044133
  13   H   :    0.000103050   -0.000068551    0.000038449
  14   N   :   -0.000059882   -0.000206364   -0.000003662
  15   H   :   -0.000123733   -0.000001955   -0.000039325
  16   H   :   -0.000133071    0.000013636   -0.000043451
  17   H   :   -0.000070134    0.000103204   -0.000097725
  18   H   :    0.000052767    0.000069433    0.000012434
  19   H   :    0.000126645    0.000040586    0.000042804
  20   H   :   -0.000109178    0.000112900    0.000011911
  21   O   :   -0.000105380   -0.000154357   -0.000002130
  22   O   :    0.000006379   -0.000186819   -0.000004838

Difference to translation invariance:
           :    0.0000000000   -0.0000000000   -0.0000000000

Difference to rotation invariance:
           :   -0.0000000000   -0.0000000000    0.0000000000

Norm of the Dispersion gradient    ...    0.0009904819
RMS gradient                       ...    0.0001219199
MAX gradient                       ...    0.0005151310
done (  0.0 sec)

-------
TIMINGS
-------

Total time                :   27.592 sec
Integral trafo            :    0.377 sec (  1.4%)
FC preparation            :    0.143 sec (  0.5%)
I/O of integrals          :    0.121 sec (  0.4%)
K(i,j) operators          :    0.274 sec (  1.0%)
T(i,j) pair energies      :    0.034 sec (  0.1%)
V**(-1/2)                 :    0.162 sec (  0.6%)
Gamma(ia|P)               :    0.261 sec (  0.9%)
Gamma-Trafo               :    0.076 sec (  0.3%)
D(virtual)                :    0.011 sec (  0.0%)
D(internal)               :    0.391 sec (  1.4%)
W(virtual)                :    0.022 sec (  0.1%)
W(internal)               :    0.510 sec (  1.8%)
L(virtual)                :    0.196 sec (  0.7%)
L(internal)               :    0.036 sec (  0.1%)
XC kernel                 :    0.021 sec (  0.1%)
G(D)                      :    1.744 sec (  6.3%)
G(Z)                      :    1.756 sec (  6.4%)
Z-vector solution         :   10.821 sec ( 39.2%)
3-index derivative        :    0.320 sec (  1.2%)
2-index derivative        :    0.031 sec (  0.1%)
Fock matrix gradient      :    9.623 sec ( 34.9%)


---------------------------------------
MP2 TOTAL ENERGY:     -664.866260251 Eh
---------------------------------------

The final MP2 gradient
  0:  -0.00015464  -0.00012394  -0.00005219
  1:   0.00006484   0.00005126   0.00002553
  2:  -0.00002691   0.00004920  -0.00002227
  3:   0.00013493   0.00016634   0.00019482
  4:  -0.00052203  -0.00106898  -0.00053905
  5:   0.00006194   0.00013721  -0.00026941
  6:   0.00004970   0.00002389   0.00003146
  7:   0.00003486   0.00001191  -0.00001852
  8:  -0.00008840   0.00004688  -0.00003154
  9:   0.00003188  -0.00013223   0.00003208
 10:   0.00004762   0.00013170   0.00003028
 11:  -0.00000965  -0.00003347   0.00003337
 12:  -0.00000633   0.00002588  -0.00000106
 13:   0.00085460   0.00131809   0.00197317
 14:  -0.00001263   0.00008151  -0.00001034
 15:  -0.00005142  -0.00006395  -0.00000297
 16:   0.00001483  -0.00002786   0.00002184
 17:   0.00000246  -0.00003412   0.00002004
 18:  -0.00000574   0.00000793   0.00002068
 19:   0.00001693  -0.00001972   0.00000050
 20:   0.00088019  -0.00068921  -0.00047036
 21:  -0.00139926   0.00007803  -0.00099099

-----------------------------------
NORM OF THE MP2 GRADIENT:  0.003577
-----------------------------------

Maximum memory used throughout the entire MP2-calculation: 68.6 MB


-------------------------------------------------------------------------------
                          DFT DISPERSION CORRECTION                            
                                                                               
                              DFTD3 V3.1  Rev 1                                
                          USING Becke-Johnson damping                          
-------------------------------------------------------------------------------
-------------------------   ----------------
Dispersion correction           -0.020278151
-------------------------   ----------------


-------------------------   --------------------
FINAL SINGLE POINT ENERGY      -664.886538402088
-------------------------   --------------------

------------------------------------------------------------------------------
                         ORCA GEOMETRY RELAXATION STEP
------------------------------------------------------------------------------

Reading the OPT-File                    .... done
Getting information on internals        .... done
Copying old internal coords+grads       .... done
Making the new internal coordinates     .... (2022 redundants) done
Validating the new internal coordinates .... (2022 redundants) done
Calculating the B-matrix                .... done
Calculating the G,G- and P matrices     .... done
Transforming gradient to internals      .... done
Projecting the internal gradient        .... done
Number of atoms                         ....  22
Number of internal coordinates          .... 110
Current Energy                          ....  -664.886538402 Eh
Current gradient norm                   ....     0.003576855 Eh/bohr
Maximum allowed component of the step   ....  0.300
Current trust radius                    ....  0.300
Updating the Hessian (BFGS)             .... done
Forming the augmented Hessian           .... done
Diagonalizing the augmented Hessian     .... done
Last element of RFO vector              ....  0.999132968
Lowest eigenvalues of augmented Hessian:
 -0.000048551  0.012680258  0.016981684  0.017187782  0.019076330
Length of the computed step             ....  0.041669203
The final length of the internal step   ....  0.041669203
Converting the step to Cartesian space:
 Initial RMS(Int)=    0.0039730026
Transforming coordinates:
 Iter   0:  RMS(Cart)=    0.0078399370 RMS(Int)=    0.0039703497
done
Storing new coordinates                 .... done
The predicted energy change is          ....    -0.000024317
Previously predicted energy change      ....    -0.004124454
Actually observed energy change         ....    -0.004060876
Ratio of predicted to observed change   ....     0.984585046
New trust radius                        ....     0.450000000

                                .--------------------.
          ----------------------|Geometry convergence|-------------------------
          Item                value                   Tolerance       Converged
          ---------------------------------------------------------------------
          Energy change      -0.0040608761            0.0000002000      NO
          RMS gradient        0.0002649773            0.0000080000      NO
          MAX gradient        0.0013765654            0.0000300000      NO
          RMS step            0.0039730026            0.0001000000      NO
          MAX step            0.0263535503            0.0002000000      NO
          ........................................................
          Max(Bonds)      0.0009      Max(Angles)    0.21
          Max(Dihed)        1.51      Max(Improp)    0.00
          ---------------------------------------------------------------------

The optimization has not yet converged - more geometry cycles are needed


    ---------------------------------------------------------------------------
                         Redundant Internal Coordinates
                            (Angstroem and degrees)

        Definition                    Value    dE/dq     Step     New-Value
    ----------------------------------------------------------------------------
     1. B(C   1,C   0)                1.4502 -0.000127  0.0001    1.4504   
     2. B(C   2,C   1)                1.4131 -0.000067  0.0001    1.4131   
     3. B(C   3,C   2)                1.3905 -0.000026  0.0000    1.3906   
     4. B(C   4,C   3)                1.3964  0.000236 -0.0002    1.3961   
     5. B(C   5,C   4)                1.3952  0.000163 -0.0002    1.3950   
     6. B(C   6,C   5)                1.3917 -0.000047  0.0000    1.3918   
     7. B(C   6,C   1)                1.4128 -0.000022  0.0000    1.4129   
     8. B(C   7,C   0)                1.4917 -0.000050  0.0001    1.4917   
     9. B(O   8,C   7)                1.4435 -0.000008  0.0000    1.4435   
    10. B(C   9,O   8)                1.2950  0.000078 -0.0001    1.2950   
    11. B(C  10,C   9)                1.4044 -0.000117  0.0001    1.4045   
    12. B(C  10,C   0)                1.3855  0.000059 -0.0001    1.3855   
    13. B(H  11,C   2)                1.0906 -0.000003 -0.0000    1.0906   
    14. B(H  12,C   3)                1.0885 -0.000023  0.0000    1.0885   
    15. B(N  13,C   4)                1.4723 -0.000793  0.0009    1.4732   
    16. B(H  14,C   5)                1.0886 -0.000011  0.0000    1.0886   
    17. B(H  15,C   6)                1.0914 -0.000011  0.0000    1.0914   
    18. B(H  16,C   7)                1.1007 -0.000024  0.0000    1.1007   
    19. B(H  17,C   9)                1.0933 -0.000014  0.0000    1.0933   
    20. B(H  18,C  10)                1.0873  0.000001 -0.0000    1.0873   
    21. B(H  19,C   7)                1.1008 -0.000020  0.0000    1.1008   
    22. B(O  20,N  13)                1.2235 -0.000713  0.0002    1.2237   
    23. B(O  21,N  13)                1.2232 -0.001068  0.0004    1.2236   
    24. A(C   7,C   0,C  10)          106.94 -0.000010    0.00    106.94   
    25. A(C   1,C   0,C   7)          124.30  0.000012   -0.00    124.30   
    26. A(C   1,C   0,C  10)          128.76 -0.000001   -0.00    128.76   
    27. A(C   0,C   1,C   6)          120.28 -0.000018    0.00    120.28   
    28. A(C   2,C   1,C   6)          119.45  0.000007    0.00    119.45   
    29. A(C   0,C   1,C   2)          120.28  0.000011   -0.00    120.27   
    30. A(C   3,C   2,H  11)          118.96 -0.000039    0.01    118.97   
    31. A(C   1,C   2,C   3)          120.43  0.000010    0.00    120.43   
    32. A(C   1,C   2,H  11)          120.61  0.000030   -0.01    120.60   
    33. A(C   2,C   3,C   4)          118.50  0.000068   -0.01    118.49   
    34. A(C   4,C   3,H  12)          120.17 -0.000016    0.00    120.17   
    35. A(C   2,C   3,H  12)          121.33 -0.000052    0.01    121.34   
    36. A(C   5,C   4,N  13)          118.69  0.000164   -0.03    118.66   
    37. A(C   3,C   4,N  13)          118.60  0.000013    0.00    118.60   
    38. A(C   3,C   4,C   5)          122.71 -0.000177    0.02    122.73   
    39. A(C   4,C   5,C   6)          118.40  0.000035   -0.00    118.40   
    40. A(C   6,C   5,H  14)          121.30 -0.000105    0.02    121.31   
    41. A(C   4,C   5,H  14)          120.30  0.000070   -0.01    120.29   
    42. A(C   1,C   6,C   5)          120.50  0.000057   -0.01    120.49   
    43. A(C   1,C   6,H  15)          120.84  0.000050   -0.01    120.83   
    44. A(C   5,C   6,H  15)          118.66 -0.000107    0.02    118.68   
    45. A(O   8,C   7,H  16)          107.54  0.000006   -0.00    107.54   
    46. A(C   0,C   7,H  16)          113.63 -0.000030    0.01    113.64   
    47. A(C   0,C   7,O   8)          104.73  0.000025   -0.00    104.72   
    48. A(H  16,C   7,H  19)          109.29  0.000017   -0.00    109.29   
    49. A(O   8,C   7,H  19)          107.46  0.000006   -0.00    107.45   
    50. A(C   0,C   7,H  19)          113.74 -0.000020    0.00    113.74   
    51. A(C   7,O   8,C   9)          108.05 -0.000044    0.01    108.05   
    52. A(C  10,C   9,H  17)          129.15 -0.000047    0.01    129.16   
    53. A(O   8,C   9,H  17)          116.95  0.000019   -0.00    116.95   
    54. A(O   8,C   9,C  10)          113.90  0.000028   -0.00    113.89   
    55. A(C   9,C  10,H  18)          124.77 -0.000011    0.00    124.77   
    56. A(C   0,C  10,H  18)          128.84  0.000010   -0.00    128.84   
    57. A(C   0,C  10,C   9)          106.39  0.000001    0.00    106.39   
    58. A(O  20,N  13,O  21)          124.72 -0.001377    0.21    124.93   
    59. A(C   4,N  13,O  21)          117.64  0.000775   -0.07    117.57   
    60. A(C   4,N  13,O  20)          117.64  0.000583   -0.07    117.57   
    61. D(C   2,C   1,C   0,C   7)    177.91 -0.000041    0.13    178.04   
    62. D(C   6,C   1,C   0,C  10)    178.33 -0.000020    0.07    178.41   
    63. D(C   6,C   1,C   0,C   7)     -1.91 -0.000030    0.10     -1.81   
    64. D(C   2,C   1,C   0,C  10)     -1.85 -0.000031    0.11     -1.74   
    65. D(C   3,C   2,C   1,C   0)   -179.44  0.000030   -0.07   -179.51   
    66. D(C   3,C   2,C   1,C   6)      0.38  0.000018   -0.04      0.34   
    67. D(H  11,C   2,C   1,C   0)      0.29  0.000022   -0.06      0.23   
    68. D(H  11,C   2,C   1,C   6)   -179.89  0.000011   -0.03   -179.92   
    69. D(H  12,C   3,C   2,H  11)     -0.21 -0.000002    0.01     -0.20   
    70. D(H  12,C   3,C   2,C   1)    179.51 -0.000009    0.03    179.54   
    71. D(C   4,C   3,C   2,H  11)    179.62 -0.000010    0.01    179.63   
    72. D(C   4,C   3,C   2,C   1)     -0.65 -0.000018    0.02     -0.63   
    73. D(N  13,C   4,C   3,C   2)   -179.77 -0.000007    0.06   -179.71   
    74. D(C   5,C   4,C   3,H  12)   -179.88  0.000000    0.01   -179.87   
    75. D(C   5,C   4,C   3,C   2)      0.28  0.000008    0.02      0.30   
    76. D(N  13,C   4,C   3,H  12)      0.07 -0.000016    0.06      0.13   
    77. D(H  14,C   5,C   4,N  13)      0.26  0.000017   -0.07      0.19   
    78. D(H  14,C   5,C   4,C   3)   -179.79  0.000002   -0.02   -179.82   
    79. D(C   6,C   5,C   4,N  13)   -179.59  0.000016   -0.09   -179.67   
    80. D(C   6,C   5,C   4,C   3)      0.36 -0.000000   -0.04      0.32   
    81. D(H  15,C   6,C   5,H  14)     -0.29 -0.000003   -0.00     -0.30   
    82. D(C   1,C   6,C   5,H  14)    179.52 -0.000002    0.00    179.53   
    83. D(C   1,C   6,C   5,C   4)     -0.63  0.000000    0.02     -0.61   
    84. D(H  15,C   6,C   1,C   2)   -179.91 -0.000009    0.02   -179.89   
    85. D(C   5,C   6,C   1,C   2)      0.28 -0.000009    0.02      0.29   
    86. D(H  15,C   6,C   5,C   4)    179.55 -0.000000    0.02    179.57   
    87. D(H  15,C   6,C   1,C   0)     -0.09 -0.000021    0.06     -0.04   
    88. D(C   5,C   6,C   1,C   0)   -179.90 -0.000021    0.05   -179.85   
    89. D(H  16,C   7,C   0,C   1)    -62.70  0.000017   -0.03    -62.73   
    90. D(O   8,C   7,C   0,C  10)      0.03  0.000002   -0.01      0.02   
    91. D(O   8,C   7,C   0,C   1)   -179.77  0.000010   -0.03   -179.80   
    92. D(H  19,C   7,C   0,C   1)     63.20 -0.000003   -0.02     63.17   
    93. D(H  16,C   7,C   0,C  10)    117.11  0.000009   -0.01    117.10   
    94. D(C   9,O   8,C   7,H  19)    121.23 -0.000009    0.01    121.24   
    95. D(C   9,O   8,C   7,H  16)   -121.21  0.000016    0.00   -121.21   
    96. D(C   9,O   8,C   7,C   0)     -0.03 -0.000002    0.00     -0.02   
    97. D(H  17,C   9,O   8,C   7)   -179.90  0.000001   -0.00   -179.90   
    98. D(C  10,C   9,O   8,C   7)      0.02  0.000001   -0.00      0.02   
    99. D(H  18,C  10,C   9,H  17)      0.08  0.000002   -0.00      0.08   
   100. D(H  18,C  10,C   9,O   8)   -179.82  0.000001    0.00   -179.82   
   101. D(C   0,C  10,C   9,H  17)    179.91  0.000001   -0.00    179.91   
   102. D(C   0,C  10,C   9,O   8)      0.00 -0.000000   -0.00      0.00   
   103. D(H  18,C  10,C   0,C   7)    179.80 -0.000002    0.00    179.80   
   104. D(H  18,C  10,C   0,C   1)     -0.41 -0.000011    0.03     -0.39   
   105. D(C   9,C  10,C   0,C   7)     -0.02 -0.000001    0.00     -0.02   
   106. D(C   9,C  10,C   0,C   1)    179.77 -0.000010    0.03    179.80   
   107. D(O  21,N  13,C   4,C   5)    162.47 -0.000983    1.51    163.98   
   108. D(O  21,N  13,C   4,C   3)    -17.48 -0.000968    1.47    -16.01   
   109. D(O  20,N  13,C   4,C   5)    -16.77  0.000467    0.77    -16.01   
   110. D(O  20,N  13,C   4,C   3)    163.27  0.000482    0.72    164.00   
    ----------------------------------------------------------------------------

Geometry step timings:
Preparation and reading OPT file:      0.001 s (15.842 %)
Internal coordinates            :      0.000 s ( 0.597 %)
B/P matrices and projection     :      0.001 s (27.399 %)
Hessian update/contruction      :      0.000 s ( 8.038 %)
Making the step                 :      0.001 s (21.407 %)
Converting the step to Cartesian:      0.000 s ( 2.388 %)
Storing new data                :      0.000 s ( 0.661 %)
Checking convergence            :      0.000 s ( 0.277 %)
Final printing                  :      0.001 s (23.369 %)
Total time                      :      0.005 s

Time for energy+gradient        :     48.059 s
Time for complete geometry iter :     48.256 s

         *************************************************************
         *                GEOMETRY OPTIMIZATION CYCLE   5            *
         *************************************************************
---------------------------------
CARTESIAN COORDINATES (ANGSTROEM)
---------------------------------
  C      0.639744    2.060705    0.053006
  C      0.232665    0.668780    0.032231
  C      1.143004   -0.345310    0.406169
  C      0.759440   -1.681637    0.377740
  C     -0.544022   -1.992091   -0.014456
  C     -1.472662   -1.018746   -0.383770
  C     -1.076300    0.315262   -0.365045
  C     -0.231958    3.197693   -0.362546
  O      0.586032    4.372907   -0.179804
  C      1.740470    3.992775    0.267074
  C      1.855497    2.603290    0.436493
  H      2.157569   -0.093497    0.717161
  H      1.450825   -2.475202    0.655553
  N     -0.955143   -3.406549   -0.039174
  H     -2.480101   -1.305521   -0.680186
  H     -1.796976    1.079912   -0.660021
  H     -0.529127    3.161842   -1.421801
  H      2.479343    4.775286    0.459768
  H      2.743839    2.094739    0.803253
  H     -1.129540    3.319632    0.262965
  O     -2.154025   -3.646645   -0.088597
  O     -0.072117   -4.253041   -0.008954

----------------------------
CARTESIAN COORDINATES (A.U.)
----------------------------
  NO LB      ZA    FRAG     MASS         X           Y           Z
   0 C     6.0000    0    12.011    1.208942    3.894167    0.100166
   1 C     6.0000    0    12.011    0.439674    1.263811    0.060908
   2 C     6.0000    0    12.011    2.159965   -0.652541    0.767548
   3 C     6.0000    0    12.011    1.435134   -3.177833    0.713826
   4 C     6.0000    0    12.011   -1.028053   -3.764506   -0.027319
   5 C     6.0000    0    12.011   -2.782928   -1.925151   -0.725220
   6 C     6.0000    0    12.011   -2.033912    0.595759   -0.689834
   7 C     6.0000    0    12.011   -0.438336    6.042764   -0.685113
   8 O     8.0000    0    15.999    1.107441    8.263597   -0.339781
   9 C     6.0000    0    12.011    3.289011    7.545252    0.504696
  10 C     6.0000    0    12.011    3.506381    4.919506    0.824851
  11 H     1.0000    0     1.008    4.077214   -0.176683    1.355239
  12 H     1.0000    0     1.008    2.741662   -4.677453    1.238815
  13 N     7.0000    0    14.007   -1.804959   -6.437444   -0.074027
  14 H     1.0000    0     1.008   -4.686711   -2.467076   -1.285365
  15 H     1.0000    0     1.008   -3.395792    2.040738   -1.247259
  16 H     1.0000    0     1.008   -0.999906    5.975015   -2.686815
  17 H     1.0000    0     1.008    4.685279    9.023983    0.868836
  18 H     1.0000    0     1.008    5.185104    3.958483    1.517929
  19 H     1.0000    0     1.008   -2.134521    6.273196    0.496932
  20 O     8.0000    0    15.999   -4.070517   -6.891160   -0.167423
  21 O     8.0000    0    15.999   -0.136282   -8.037083   -0.016920

--------------------------------
INTERNAL COORDINATES (ANGSTROEM)
--------------------------------
 C      0   0   0     0.000000000000     0.00000000     0.00000000
 C      1   0   0     1.450379008158     0.00000000     0.00000000
 C      2   1   0     1.413126035433   120.27165108     0.00000000
 C      3   2   1     1.390575050437   120.43264737   180.49085572
 C      4   3   2     1.396142572318   118.48669346   359.37263096
 C      5   4   3     1.395049738725   122.73119483     0.29901338
 C      6   5   4     1.391772966694   118.39959942     0.32226721
 C      1   2   3     1.491740560588   124.29610034   178.04419928
 O      8   1   2     1.443478886783   104.72218585   180.19816366
 C      9   8   1     1.294961681174   108.05206531   359.97524226
 C      1   2   3     1.385465777128   128.76280547   358.25702073
 H      3   2   1     1.090626928801   120.59987336     0.22651102
 H      4   3   2     1.088548899194   121.34311867   179.53877579
 N      5   4   3     1.473201841215   118.60398894   180.29502335
 H      6   5   4     1.088592799156   120.28651792   180.18458660
 H      7   6   5     1.091363315907   118.67639432   179.56558878
 H      8   1   2     1.100734800918   113.64109336   297.27123398
 H     10   9   8     1.093337958593   116.94834645   180.09727879
 H     11   1   2     1.087331373962   128.83736954   359.61479508
 H      8   1   2     1.100812138875   113.74144013    63.17435921
 O     14   5   4     1.223685383481   117.54666129   163.99820525
 O     14   5   4     1.223599764973   117.54293099   343.98690412

---------------------------
INTERNAL COORDINATES (A.U.)
---------------------------
 C      0   0   0     0.000000000000     0.00000000     0.00000000
 C      1   0   0     2.740819115807     0.00000000     0.00000000
 C      2   1   0     2.670421199682   120.27165108     0.00000000
 C      3   2   1     2.627806013989   120.43264737   180.49085572
 C      4   3   2     2.638327105590   118.48669346   359.37263096
 C      5   4   3     2.636261949388   122.73119483     0.29901338
 C      6   5   4     2.630069747647   118.39959942     0.32226721
 C      1   2   3     2.818981122373   124.29610034   178.04419928
 O      8   1   2     2.727779776117   104.72218585   180.19816366
 C      9   8   1     2.447122931341   108.05206531   359.97524226
 C      1   2   3     2.618150886693   128.76280547   358.25702073
 H      3   2   1     2.060986209714   120.59987336     0.22651102
 H      4   3   2     2.057059302858   121.34311867   179.53877579
 N      5   4   3     2.783948019885   118.60398894   180.29502335
 H      6   5   4     2.057142261763   120.28651792   180.18458660
 H      7   6   5     2.062377779672   118.67639432   179.56558878
 H      8   1   2     2.080087319811   113.64109336   297.27123398
 H     10   9   8     2.066109313561   116.94834645   180.09727879
 H     11   1   2     2.054758513609   128.83736954   359.61479508
 H      8   1   2     2.080233467369   113.74144013    63.17435921
 O     14   5   4     2.312430248861   117.54666129   163.99820525
 O     14   5   4     2.312268453330   117.54293099   343.98690412


           ************************************************************
           *        Program running with 8 parallel MPI-processes     *
           *              working on a common directory               *
           ************************************************************
------------------------------------------------------------------------------
                   ___                                                        
                  /   \      - P O W E R E D   B Y -                         
                 /     \                                                     
                 |  |  |   _    _      __       _____    __    __             
                 |  |  |  | |  | |    /  \     |  _  \  |  |  /  |          
                  \  \/   | |  | |   /    \    | | | |  |  | /  /          
                 / \  \   | |__| |  /  /\  \   | |_| |  |  |/  /          
                |  |  |   |  __  | /  /__\  \  |    /   |      \           
                |  |  |   | |  | | |   __   |  |    \   |  |\   \          
                \     /   | |  | | |  |  |  |  | |\  \  |  | \   \       
                 \___/    |_|  |_| |__|  |__|  |_| \__\ |__|  \__/        
                                                                              
                      - O R C A' S   B I G   F R I E N D -                    
                                      &                                       
                       - I N T E G R A L  F E E D E R -                       
                                                                              
 v1 FN, 2020, v2 2021, v3 2022-2024                                           
------------------------------------------------------------------------------


----------------------
SHARK INTEGRAL PACKAGE
----------------------

Number of atoms                             ...     22
Number of basis functions                   ...    236
Number of shells                            ...    108
Maximum angular momentum                    ...      2
Integral batch strategy                     ... SHARK/LIBINT Hybrid
RI-J (if used) integral strategy            ... SPLIT-RIJ (Revised 2003 algorithm where possible)
Printlevel                                  ...      1
Contraction scheme used                     ... SEGMENTED contraction
Prescreening option                         ... SCHWARTZ
   Thresh                                   ... 1.000e-13
   Tcut                                     ... 1.000e-15
   Tpresel                                  ... 1.000e-15 
Coulomb Range Separation                    ... NOT USED
Exchange Range Separation                   ... NOT USED
Multipole approximations                    ... NOT USED
Finite Nucleus Model                        ... NOT USED
CABS basis                                  ... NOT available
Auxiliary Coulomb fitting basis             ... AVAILABLE
   # of basis functions in Aux-J            ...    774
   # of shells in Aux-J                     ...    250
   Maximum angular momentum in Aux-J        ...      4
Auxiliary J/K fitting basis                 ... NOT available
Auxiliary Correlation fitting basis         ... AVAILABLE
   # of basis functions in Aux-C            ...    784
   # of shells in Aux-C                     ...    272
   Maximum angular momentum in Aux-C        ...      3
Auxiliary 'external' fitting basis          ... NOT available

Checking pre-screening integrals            ... done (  0.0 sec) Dimension = 108
Check shell pair data                       ... done (  0.0 sec)
Shell pair information
Shell pair cut-off parameter TPreSel        ...   1.0e-15
Total number of shell pairs                 ...      5886
Shell pairs after pre-screening             ...      5090
Total number of primitive shell pairs       ...     21942
Primitive shell pairs kept                  ...     13323
          la=0 lb=0:   1479 shell pairs
          la=1 lb=0:   1837 shell pairs
          la=1 lb=1:    604 shell pairs
          la=2 lb=0:    663 shell pairs
          la=2 lb=1:    424 shell pairs
          la=2 lb=2:     83 shell pairs

Calculating one electron integrals          ... done (  0.0 sec)
Calculating RI/J V-Matrix + Cholesky decomp.... done (  0.0 sec)
Calculating RI/C V-Matrix + Cholesky decomp.... done (  0.0 sec)
Calculating Nuclear repulsion               ... done (  0.0 sec) ENN=    811.072255479922 Eh

Diagonalization of the overlap matrix:
Smallest eigenvalue                        ... 2.814e-04
Time for diagonalization                   ...    0.006 sec
Threshold for overlap eigenvalues          ... 1.000e-07
Number of eigenvalues below threshold      ... 0
Time for construction of square roots      ...    0.003 sec
Total time needed                          ...    0.010 sec

-------------------
DFT GRID GENERATION
-------------------

General Integration Accuracy     IntAcc      ... 4.388
Radial Grid Type                 RadialGrid  ... OptM3 with GC (2021)
Angular Grid (max. ang.)         AngularGrid ... 4 (Lebedev-302)
Angular grid pruning method      GridPruning ... 4 (adaptive)
Weight generation scheme         WeightScheme... mBecke (2022)
Basis function cutoff            BFCut       ... 1.0000e-13
Integration weight cutoff        WCut        ... 1.0000e-14
Partially contracted basis set               ... off
Rotationally invariant grid construction     ... off
Angular grids for H and He will be reduced by one unit

Total number of grid points                  ...   109808
Total number of batches                      ...     1725
Average number of points per batch           ...       63
Average number of grid points per atom       ...     4991

--------------------
COSX GRID GENERATION
--------------------

GRIDX 1
-------
General Integration Accuracy     IntAcc      ... 3.816
Radial Grid Type                 RadialGrid  ... OptM3 with GC (2021)
Angular Grid (max. ang.)         AngularGrid ... 1 (Lebedev-50)
Angular grid pruning method      GridPruning ... 4 (adaptive)
Weight generation scheme         WeightScheme... mBecke (2022)
Basis function cutoff            BFCut       ... 1.0000e-13
Integration weight cutoff        WCut        ... 1.0000e-14
Partially contracted basis set               ... on
Rotationally invariant grid construction     ... off
Angular grids for H and He will be reduced by one unit

Total number of grid points                  ...    13942
Total number of batches                      ...      121
Average number of points per batch           ...      115
Average number of grid points per atom       ...      634
UseSFitting                                  ... on

GRIDX 2
-------
General Integration Accuracy     IntAcc      ... 4.020
Radial Grid Type                 RadialGrid  ... OptM3 with GC (2021)
Angular Grid (max. ang.)         AngularGrid ... 2 (Lebedev-110)
Angular grid pruning method      GridPruning ... 4 (adaptive)
Weight generation scheme         WeightScheme... mBecke (2022)
Basis function cutoff            BFCut       ... 1.0000e-13
Integration weight cutoff        WCut        ... 1.0000e-14
Partially contracted basis set               ... on
Rotationally invariant grid construction     ... off
Angular grids for H and He will be reduced by one unit

Total number of grid points                  ...    31059
Total number of batches                      ...      253
Average number of points per batch           ...      122
Average number of grid points per atom       ...     1412
UseSFitting                                  ... on

GRIDX 3
-------
General Integration Accuracy     IntAcc      ... 4.338
Radial Grid Type                 RadialGrid  ... OptM3 with GC (2021)
Angular Grid (max. ang.)         AngularGrid ... 3 (Lebedev-194)
Angular grid pruning method      GridPruning ... 4 (adaptive)
Weight generation scheme         WeightScheme... mBecke (2022)
Basis function cutoff            BFCut       ... 1.0000e-13
Integration weight cutoff        WCut        ... 1.0000e-14
Partially contracted basis set               ... on
Rotationally invariant grid construction     ... off
Angular grids for H and He will be reduced by one unit

Total number of grid points                  ...    68264
Total number of batches                      ...      543
Average number of points per batch           ...      125
Average number of grid points per atom       ...     3103
UseSFitting                                  ... on
Initializing property integral containers    ... done (  0.0 sec)

SHARK setup successfully completed in   1.3 seconds

Maximum memory used throughout the entire STARTUP-calculation: 29.4 MB


           ************************************************************
           *        Program running with 8 parallel MPI-processes     *
           *              working on a common directory               *
           ************************************************************
Occupation numbers will be reassigned to an Aufbau configuration
             **** ENERGY FILE WAS UPDATED (calc.en.tmp) ****
Finished Guess after   0.1 sec
Maximum memory used throughout the entire GUESS-calculation: 12.9 MB


           ************************************************************
           *        Program running with 8 parallel MPI-processes     *
           *              working on a common directory               *
           ************************************************************
--------------------
CPCM SOLVATION MODEL
--------------------
CPCM parameters:
  Epsilon                                         ...      16.7000
  Refrac                                          ...       1.2750
  Rsolv                                           ...       1.3000
  Surface type                                    ... GAUSSIAN VDW
  Discretization scheme                           ... Constant charge density
    Threshold for H atoms                         ...       5.0000 (charges/Ang^2)
    Threshold for non-H atoms                     ...       5.0000 (charges/Ang^2)
  Epsilon function type                           ...         CPCM
Solvent:                                          ... CUSTOM
Radii:
  Scheme                                          ... Element-dependent radii
  Radius for C  used is    3.8550 Bohr (=   2.0400 Ang.)
  Radius for O  used is    3.4469 Bohr (=   1.8240 Ang.)
  Radius for H  used is    2.4944 Bohr (=   1.3200 Ang.)
  Radius for N  used is    3.5149 Bohr (=   1.8600 Ang.)
Calculating surface                               ...        done! (  0.0s)
Cavity surface points                             ...         2070
Cavity Volume                                     ...    1481.7012
Cavity Surface-area                               ...     794.0522
Calculating surface distance matrix               ...        done! (  0.1s)
Performing Cholesky decomposition & store         ...        done! (  0.1s)
Overall time for CPCM initialization              ...                 0.2s

----------------------------------------D-I-I-S--------------------------------------------
Iteration    Energy (Eh)           Delta-E    RMSDP     MaxDP     DIISErr   Damp  Time(sec)
-------------------------------------------------------------------------------------------
               ***  Starting incremental Fock matrix formation  ***
    1    -664.1952701206233769     0.00e+00  6.08e-05  2.29e-03  1.35e-02  0.700   1.6
    2    -664.1954089968936614    -1.39e-04  5.74e-05  2.13e-03  1.09e-02  0.700   0.9
                               ***Turning on AO-DIIS***
    3    -664.1955238209346817    -1.15e-04  5.22e-05  1.93e-03  8.52e-03  0.700   0.9
    4    -664.1956136377065150    -8.98e-05  1.38e-04  5.15e-03  6.30e-03  0.000   0.9
                              *** Initializing SOSCF ***
---------------------------------------S-O-S-C-F--------------------------------------
Iteration    Energy (Eh)           Delta-E    RMSDP     MaxDP     MaxGrad    Time(sec)
--------------------------------------------------------------------------------------
    5    -664.1958661417348821    -2.53e-04  1.28e-05  4.90e-04  4.70e-04     0.9
               *** Restarting incremental Fock matrix formation ***
    6    -664.1958683141091342    -2.17e-06  1.10e-05  5.10e-04  2.08e-04     1.6
    7    -664.1958695011363716    -1.19e-06  1.18e-05  5.94e-04  1.13e-04     1.2
    8    -664.1958699508405743    -4.50e-07  1.29e-06  4.40e-05  1.21e-05     1.3
    9    -664.1958699569948976    -6.15e-09  6.54e-07  2.33e-05  7.25e-06     1.2
   10    -664.1958699592845505    -2.29e-09  2.47e-07  1.26e-05  3.50e-06     1.2
   11    -664.1958699591012873     1.83e-10  1.26e-07  5.24e-06  2.88e-06     1.1
   12    -664.1958699594059681    -3.05e-10  5.80e-08  2.11e-06  5.81e-07     1.1
   13    -664.1958699594098334    -3.87e-12  2.74e-08  8.72e-07  4.85e-07     1.0
                 **** Energy Check signals convergence ****

               *****************************************************
               *                     SUCCESS                       *
               *           SCF CONVERGED AFTER  13 CYCLES          *
               *****************************************************

Recomputing exchange energy using gridx3       ... done (    2.277 sec)
Old exchange energy                            :    -45.297948562 Eh
New exchange energy                            :    -45.297929298 Eh
Exchange energy change after final integration :      0.000019264 Eh
Total energy after final integration           :   -664.195850696 Eh
             **** ENERGY FILE WAS UPDATED (calc.en.tmp) ****

----------------
TOTAL SCF ENERGY
----------------

Total Energy       :       -664.19585069574850 Eh          -18073.68795 eV

Components:
Nuclear Repulsion  :        811.07225547992232 Eh           22070.39811 eV
Electronic Energy  :      -1475.16632144190180 Eh          -40141.31635 eV
One Electron Energy:      -2495.65338556579127 Eh          -67910.18111 eV
Two Electron Energy:       1020.48706412388935 Eh           27768.86476 eV
CPCM Dielectric    :         -0.10180399743027 Eh              -2.77023 eV

Virial components:
Potential Energy   :      -1323.34752865304904 Eh          -36010.11697 eV
Kinetic Energy     :        659.15167795730054 Eh           17936.42903 eV
Virial Ratio       :          2.00765252203268

DFT components:
N(Alpha)           :       49.000003138945 electrons
N(Beta)            :       49.000003138945 electrons
N(Total)           :       98.000006277891 electrons
E(X)               :      -40.336593425960 Eh       
E(C)               :       -2.481907324654 Eh       
E(XC)              :      -42.818500750613 Eh       

CPCM Solvation Model Properties:
Surface-charge          :         -1.01146745467637
Corrected charge        :         -1.00000000000000
Outlying charge corr.   :          0.00000793961124 Eh               0.00022 eV
Free-energy (cav+disp)  :  This term is not implemented in the current solvation scheme

---------------
SCF CONVERGENCE
---------------

  Last Energy change         ...    3.8654e-12  Tolerance :   1.0000e-10
  Last MAX-Density change    ...    8.7153e-07  Tolerance :   1.0000e-09
  Last RMS-Density change    ...    2.7378e-08  Tolerance :   1.0000e-10
  Last DIIS Error            ...    4.6960e-04  Tolerance :   1.0000e-09
  Last Orbital Gradient      ...    4.8538e-07  Tolerance :   2.0000e-07
  Last Orbital Rotation      ...    6.9296e-07  Tolerance :   2.0000e-07


Total SCF time: 0 days 0 hours 0 min 17 sec 
Finished LeanSCF after  17.5 sec

Maximum memory used throughout the entire LEANSCF-calculation: 26.8 MB


           ************************************************************
           *        Program running with 8 parallel MPI-processes     *
           *              working on a common directory               *
           ************************************************************

------------------------------------------------------------------------------
                                ORCA  MP2 
------------------------------------------------------------------------------

Freezing NCore=28 chemical core electrons

----------------------
RI-MP2 ENERGY+GRADIENT
----------------------
Dimension of the orbital basis            ...  236
Dimension of the AuxC basis               ...  784
Memory devoted to MP2                     ... 8000 MB   
Data format for matrix containers         ... DOUBLE
Compression type for matrix containers    ... UNCOMPRESSED
Overall scaling of the MP2 energy         ...   2.700e-01

-----------------------
SHARK RI TRANSFORMATION
-----------------------

Number of basis functions                ...    236
Number of aux functions                  ...    784
Number of operators                      ...      1
Generation of IJK                        ... YES
Generation of IAK                        ... YES
Generation of ABK                        ... NO
Orbital Range Operator  0:    0-  48 to   49- 235

Aux basis identifier                     ...   AUXC
Contraction scheme used                  ... SEGMENTED
Do orthogonalization                     ... YES
All operator combinations                ... NO
Transpose (ia|K)                         ... NO
Integral generator used                  ... LIBINT
Starting integral generation + trafo... 
Half trafo (segmented) done. Total time =  0.2 sec. integrals=  0.1 sec trafo=  0.1 sec
Integral generation and half transformation done (  0.2 sec)

Reading or making V^(-1/2)          ... done (  0.0 sec)
Sorting IJK integrals               ... done (  0.1 sec)
Sorting IAK integrals               ... done (  0.2 sec)

SHARK RI integral transformation done. Total time =  0.4 sec.

Opening buffers                              ... done
Frozen core precalculation                   ... done

Starting loop over batches of integrals:

Operator 0  - window                       ... ( 14- 48)x( 49-235)
Operator 0  - Memory available             ...  8000 MB
Operator 0  - Memory needed per MO         ...   1.1 MB
Operator 0  - Number of orbitals per batch ... 5
Operator 0  - Number of batches            ... 1

OPERATOR  0   PASS   0:  MOs    14 ...   18 +   19 ...   23 +   24 ...   28 +   29 ...   33
                            +   34 ...   38 +   39 ...   43 +   44 ...   48
  Reading integrals       ... ok
  Internal MO  16
Closing buffer GIPV ( 0.05 GB; CompressionRatio= 1.00)
Time spent in pair loops =     2.068 sec
Deleting buffers (Ka|jb) ...done

-----------------------------------------------
 RI-MP2 CORRELATION ENERGY:     -0.670446837 Eh
-----------------------------------------------


---------------------
MP2 DENSITY FORMATION
---------------------

Completing the external part of the density      ... done
Storing the unrelaxed density                    ... done

Re-sorting 3-index density container for op 0    ... done
Computing external part of the Lagrangian        ... done
Calculating the xc-kernel                        ... done
Calculating G(D)                                 ... done
Completing the Lagrangian                        ... done
Solving the Z-vector equations                   ... Using XC Grid                  ... (calc.grid_cpscf.tmp) 
Recalculating density on grid  ... (calc.grho_cpscf0.tmp) done
Calculating the xc-kernel      ... (calc.fxc_cpscf0.tmp) done

-------------------
SHARK CP-SCF DRIVER
-------------------

Dimension of the orbital basis          ...    236
Dimension of the CPSCF-problem          ...   9163
Number of operators                     ...      1
Max. number of iterations               ...    128
Convergence Tolerance                   ... 3.0e-06
Number of perturbations                 ...      1
Perturbation type                       ... REAL

----------------------------
POPLE LINEAR EQUATION SOLVER
----------------------------

  ITERATION   0:   ||err||_max =   8.1423e-02 (   0.9 sec)
  ITERATION   1:   ||err||_max =   2.3047e-02 (   0.9 sec)
  ITERATION   2:   ||err||_max =   9.5016e-03 (   0.9 sec)
  ITERATION   3:   ||err||_max =   2.4035e-03 (   0.9 sec)
  ITERATION   4:   ||err||_max =   9.5604e-04 (   0.9 sec)
  ITERATION   5:   ||err||_max =   3.7844e-04 (   0.9 sec)
  ITERATION   6:   ||err||_max =   1.4780e-04 (   0.9 sec)
  ITERATION   7:   ||err||_max =   5.1051e-05 (   0.9 sec)
  ITERATION   8:   ||err||_max =   2.0491e-05 (   0.9 sec)
  ITERATION   9:   ||err||_max =   7.7695e-06 (   0.9 sec)
  ITERATION  10:   ||err||_max =   2.9847e-06 (   0.9 sec)
done
Finalizing the relaxed density                   ... done
Transforming P to the AO basis                   ... done
Storing the relaxed density                      ... done

------------------------------------
ENERGY WEIGHTED DENSITY FINALIZATION
------------------------------------

Gathering the parts of the W-matrix              ... done
Forming the Z-density                            ... done
Transforming Z to the AO basis                   ... done
Calculating G(Z)                                 ... done
Finalizing the W-matrix                          ... done
Transforming W to the AO basis and storing       ... done

----------------------------------
MP2 DERIVATIVE INTEGRAL GENERATION
----------------------------------

Input SCF Electron Density              ... calc.scfp
Input Correlated Electron Density       ... calc.pmp2re
Input Energy Weighted Density           ... calc.wmp2.tmp

Nuclear repulsion gradient              ... done (  0.0 sec)
HCore & Overlap gradient  (SHARK)       ... done (  0.1 sec)
Two-electron RIJ gradient terms         ... done (  0.6 sec)

-----------------------------------------------------------
MP2 COSX Grid Generation
-----------------------------------------------------------

General Integration Accuracy     IntAcc      ... 4.871
Radial Grid Type                 RadialGrid  ... OptM3 with GC (2021)
Angular Grid (max. ang.)         AngularGrid ... 4 (Lebedev-302)
Angular grid pruning method      GridPruning ... 4 (adaptive)
Weight generation scheme         WeightScheme... mBecke (2022)
Basis function cutoff            BFCut       ... 1.0000e-13
Integration weight cutoff        WCut        ... 1.0000e-14
Partially contracted basis set               ... on
Rotationally invariant grid construction     ... off
Angular grids for H and He will be reduced by one unit

Total number of grid points                  ...   126569
Total number of batches                      ...     1001
Average number of points per batch           ...      126
Average number of grid points per atom       ...     5753
UseSFitting                                  ... on
Two-electron COSX gradient terms        ... 
Integration Timings:
Total Time                  =     6.8 sec
Basis fcn evaluation        =     0.1 sec
Density evaluation          =     0.1 sec
A evaluation                =     6.0 sec
A derivative evaluation     =     0.0 sec
S-fit derivative evaluation =     0.0 sec
anal. over. der. evaluation =     0.0 sec
num. over. der. evaluation  =     0.3 sec
K(P) evaluation             =     0.1 sec
finalize                    =     0.0 sec

done (  7.6 sec)
CPCM gradient                           ... done (  0.6 sec)
DFT XC gradient                         ... Exchange-correlation gradient    ... done
done (  0.8 sec)
Empirical dispersion gradient           ... 
-------------------
DISPERSION GRADIENT
-------------------

   1   C   :    0.000219608    0.000514962    0.000031399
   2   C   :   -0.000018357   -0.000142736    0.000006673
   3   C   :    0.000058458   -0.000108853    0.000029048
   4   C   :    0.000115747   -0.000099709    0.000043440
   5   C   :   -0.000023295   -0.000080217   -0.000001220
   6   C   :   -0.000151420   -0.000026578   -0.000044572
   7   C   :   -0.000104588   -0.000082977   -0.000027206
   8   C   :    0.000175132    0.000267838    0.000037505
   9   O   :    0.000021709    0.000084391   -0.000000163
  10   C   :   -0.000238635   -0.000213081   -0.000064715
  11   C   :    0.000137017    0.000220729    0.000030098
  12   H   :    0.000121364   -0.000056154    0.000043966
  13   H   :    0.000102907   -0.000068699    0.000038212
  14   N   :   -0.000059947   -0.000206191   -0.000003570
  15   H   :   -0.000123603   -0.000002173   -0.000039348
  16   H   :   -0.000133030    0.000013661   -0.000043537
  17   H   :   -0.000070345    0.000103324   -0.000097404
  18   H   :    0.000052766    0.000069435    0.000012461
  19   H   :    0.000126737    0.000040534    0.000042572
  20   H   :   -0.000109211    0.000112880    0.000012307
  21   O   :   -0.000105495   -0.000153962   -0.000002909
  22   O   :    0.000006481   -0.000186422   -0.000003037

Difference to translation invariance:
           :   -0.0000000000    0.0000000000   -0.0000000000

Difference to rotation invariance:
           :    0.0000000000    0.0000000000    0.0000000000

Norm of the Dispersion gradient    ...    0.0009900380
RMS gradient                       ...    0.0001218653
MAX gradient                       ...    0.0005149616
done (  0.0 sec)

-------
TIMINGS
-------

Total time                :   27.110 sec
Integral trafo            :    0.381 sec (  1.4%)
FC preparation            :    0.143 sec (  0.5%)
I/O of integrals          :    0.122 sec (  0.5%)
K(i,j) operators          :    0.281 sec (  1.0%)
T(i,j) pair energies      :    0.038 sec (  0.1%)
V**(-1/2)                 :    0.459 sec (  1.7%)
Gamma(ia|P)               :    0.265 sec (  1.0%)
Gamma-Trafo               :    0.076 sec (  0.3%)
D(virtual)                :    0.011 sec (  0.0%)
D(internal)               :    0.411 sec (  1.5%)
W(virtual)                :    0.023 sec (  0.1%)
W(internal)               :    0.533 sec (  2.0%)
L(virtual)                :    0.194 sec (  0.7%)
L(internal)               :    0.037 sec (  0.1%)
XC kernel                 :    0.021 sec (  0.1%)
G(D)                      :    1.752 sec (  6.5%)
G(Z)                      :    1.772 sec (  6.5%)
Z-vector solution         :   10.067 sec ( 37.1%)
3-index derivative        :    0.324 sec (  1.2%)
2-index derivative        :    0.030 sec (  0.1%)
Fock matrix gradient      :    9.603 sec ( 35.4%)


---------------------------------------
MP2 TOTAL ENERGY:     -664.866297532 Eh
---------------------------------------

The final MP2 gradient
  0:  -0.00007232  -0.00004087  -0.00002344
  1:   0.00000956   0.00001704   0.00000875
  2:   0.00000993  -0.00001807  -0.00000765
  3:  -0.00003865   0.00008192   0.00015717
  4:  -0.00029504  -0.00070341  -0.00003573
  5:   0.00008238  -0.00003550  -0.00015975
  6:   0.00004104   0.00001800  -0.00000367
  7:   0.00002524   0.00001739  -0.00000738
  8:  -0.00004651   0.00001405  -0.00000659
  9:   0.00000404  -0.00005694   0.00001713
 10:   0.00002316   0.00005296   0.00001986
 11:  -0.00001259  -0.00002512   0.00002448
 12:   0.00002532  -0.00002691   0.00000413
 13:   0.00031047   0.00056989   0.00002621
 14:  -0.00005822   0.00003738  -0.00001106
 15:  -0.00003900  -0.00004793  -0.00001456
 16:   0.00000576  -0.00002017   0.00000628
 17:   0.00000125  -0.00001538   0.00002075
 18:  -0.00001374   0.00000593   0.00001763
 19:   0.00000041  -0.00001031   0.00000343
 20:   0.00008505   0.00001168   0.00015850
 21:  -0.00011947   0.00010621  -0.00023184

-----------------------------------
NORM OF THE MP2 GRADIENT:  0.001104
-----------------------------------

Maximum memory used throughout the entire MP2-calculation: 68.7 MB


-------------------------------------------------------------------------------
                          DFT DISPERSION CORRECTION                            
                                                                               
                              DFTD3 V3.1  Rev 1                                
                          USING Becke-Johnson damping                          
-------------------------------------------------------------------------------
-------------------------   ----------------
Dispersion correction           -0.020278269
-------------------------   ----------------


-------------------------   --------------------
FINAL SINGLE POINT ENERGY      -664.886575801034
-------------------------   --------------------

------------------------------------------------------------------------------
                         ORCA GEOMETRY RELAXATION STEP
------------------------------------------------------------------------------

Reading the OPT-File                    .... done
Getting information on internals        .... done
Copying old internal coords+grads       .... done
Making the new internal coordinates     .... (2022 redundants) done
Validating the new internal coordinates .... (2022 redundants) done
Calculating the B-matrix                .... done
Calculating the G,G- and P matrices     .... done
Transforming gradient to internals      .... done
Projecting the internal gradient        .... done
Number of atoms                         ....  22
Number of internal coordinates          .... 110
Current Energy                          ....  -664.886575801 Eh
Current gradient norm                   ....     0.001103562 Eh/bohr
Maximum allowed component of the step   ....  0.300
Current trust radius                    ....  0.450
Updating the Hessian (BFGS)             .... done
Forming the augmented Hessian           .... done
Diagonalizing the augmented Hessian     .... done
Last element of RFO vector              ....  0.997787212
Lowest eigenvalues of augmented Hessian:
 -0.000030237  0.006448265  0.016963281  0.017185870  0.019074170
Length of the computed step             ....  0.066635637
The final length of the internal step   ....  0.066635637
Converting the step to Cartesian space:
 Initial RMS(Int)=    0.0063534587
Transforming coordinates:
 Iter   0:  RMS(Cart)=    0.0125664359 RMS(Int)=    0.0063513113
done
Storing new coordinates                 .... done
The predicted energy change is          ....    -0.000015185
Previously predicted energy change      ....    -0.000024317
Actually observed energy change         ....    -0.000037399
Ratio of predicted to observed change   ....     1.537949951
New trust radius                        ....     0.300000000

                                .--------------------.
          ----------------------|Geometry convergence|-------------------------
          Item                value                   Tolerance       Converged
          ---------------------------------------------------------------------
          Energy change      -0.0000373989            0.0000002000      NO
          RMS gradient        0.0000856364            0.0000080000      NO
          MAX gradient        0.0007483894            0.0000300000      NO
          RMS step            0.0063534587            0.0001000000      NO
          MAX step            0.0364148120            0.0002000000      NO
          ........................................................
          Max(Bonds)      0.0019      Max(Angles)    0.06
          Max(Dihed)        2.09      Max(Improp)    0.00
          ---------------------------------------------------------------------

The optimization has not yet converged - more geometry cycles are needed


    ---------------------------------------------------------------------------
                         Redundant Internal Coordinates
                            (Angstroem and degrees)

        Definition                    Value    dE/dq     Step     New-Value
    ----------------------------------------------------------------------------
     1. B(C   1,C   0)                1.4504 -0.000036  0.0001    1.4505   
     2. B(C   2,C   1)                1.4131  0.000002  0.0000    1.4131   
     3. B(C   3,C   2)                1.3906 -0.000048  0.0001    1.3907   
     4. B(C   4,C   3)                1.3961  0.000037 -0.0002    1.3960   
     5. B(C   5,C   4)                1.3950  0.000001 -0.0001    1.3950   
     6. B(C   6,C   5)                1.3918 -0.000019  0.0000    1.3918   
     7. B(C   6,C   1)                1.4129  0.000012 -0.0000    1.4128   
     8. B(C   7,C   0)                1.4917 -0.000022  0.0000    1.4918   
     9. B(O   8,C   7)                1.4435 -0.000007  0.0000    1.4435   
    10. B(C   9,O   8)                1.2950  0.000034 -0.0001    1.2949   
    11. B(C  10,C   9)                1.4045 -0.000052  0.0001    1.4046   
    12. B(C  10,C   0)                1.3855  0.000026 -0.0001    1.3854   
    13. B(H  11,C   2)                1.0906 -0.000007  0.0000    1.0906   
    14. B(H  12,C   3)                1.0885  0.000037 -0.0001    1.0885   
    15. B(N  13,C   4)                1.4732 -0.000748  0.0019    1.4751   
    16. B(H  14,C   5)                1.0886  0.000043 -0.0001    1.0885   
    17. B(H  15,C   6)                1.0914 -0.000004  0.0000    1.0914   
    18. B(H  16,C   7)                1.1007 -0.000006  0.0000    1.1007   
    19. B(H  17,C   9)                1.0933 -0.000002  0.0000    1.0933   
    20. B(H  18,C  10)                1.0873 -0.000006 -0.0000    1.0873   
    21. B(H  19,C   7)                1.1008 -0.000005  0.0000    1.1008   
    22. B(O  20,N  13)                1.2237 -0.000092 -0.0001    1.2236   
    23. B(O  21,N  13)                1.2236 -0.000170  0.0001    1.2237   
    24. A(C   7,C   0,C  10)          106.94 -0.000008    0.00    106.94   
    25. A(C   1,C   0,C   7)          124.30  0.000020   -0.00    124.29   
    26. A(C   1,C   0,C  10)          128.76 -0.000012    0.00    128.77   
    27. A(C   0,C   1,C   6)          120.28  0.000010   -0.00    120.28   
    28. A(C   2,C   1,C   6)          119.45 -0.000003    0.00    119.45   
    29. A(C   0,C   1,C   2)          120.27 -0.000007    0.00    120.27   
    30. A(C   3,C   2,H  11)          118.97 -0.000019    0.01    118.97   
    31. A(C   1,C   2,C   3)          120.43 -0.000011    0.00    120.44   
    32. A(C   1,C   2,H  11)          120.60  0.000030   -0.01    120.59   
    33. A(C   2,C   3,C   4)          118.49  0.000019   -0.01    118.48   
    34. A(C   4,C   3,H  12)          120.17 -0.000005    0.00    120.17   
    35. A(C   2,C   3,H  12)          121.34 -0.000014    0.01    121.35   
    36. A(C   5,C   4,N  13)          118.66  0.000060   -0.03    118.64   
    37. A(C   3,C   4,N  13)          118.60 -0.000053    0.02    118.62   
    38. A(C   3,C   4,C   5)          122.73 -0.000007    0.01    122.74   
    39. A(C   4,C   5,C   6)          118.40 -0.000019    0.00    118.40   
    40. A(C   6,C   5,H  14)          121.31 -0.000046    0.02    121.33   
    41. A(C   4,C   5,H  14)          120.29  0.000065   -0.02    120.26   
    42. A(C   1,C   6,C   5)          120.49  0.000020   -0.01    120.49   
    43. A(C   1,C   6,H  15)          120.83  0.000050   -0.02    120.81   
    44. A(C   5,C   6,H  15)          118.68 -0.000070    0.03    118.70   
    45. A(O   8,C   7,H  16)          107.54  0.000005   -0.00    107.53   
    46. A(C   0,C   7,H  16)          113.64 -0.000020    0.01    113.65   
    47. A(C   0,C   7,O   8)          104.72  0.000014   -0.00    104.72   
    48. A(H  16,C   7,H  19)          109.29  0.000009   -0.00    109.28   
    49. A(O   8,C   7,H  19)          107.45  0.000003   -0.00    107.45   
    50. A(C   0,C   7,H  19)          113.74 -0.000008    0.00    113.75   
    51. A(C   7,O   8,C   9)          108.05 -0.000019    0.01    108.06   
    52. A(C  10,C   9,H  17)          129.16 -0.000025    0.01    129.17   
    53. A(O   8,C   9,H  17)          116.95  0.000014   -0.01    116.94   
    54. A(O   8,C   9,C  10)          113.89  0.000011   -0.00    113.89   
    55. A(C   9,C  10,H  18)          124.77 -0.000006    0.00    124.77   
    56. A(C   0,C  10,H  18)          128.84  0.000003   -0.00    128.83   
    57. A(C   0,C  10,C   9)          106.39  0.000002    0.00    106.39   
    58. A(O  20,N  13,O  21)          124.91 -0.000009    0.04    124.95   
    59. A(C   4,N  13,O  21)          117.54  0.000020   -0.06    117.48   
    60. A(C   4,N  13,O  20)          117.55 -0.000010   -0.05    117.50   
    61. D(C   2,C   1,C   0,C   7)    178.04 -0.000028    0.20    178.25   
    62. D(C   6,C   1,C   0,C  10)    178.41 -0.000009    0.09    178.50   
    63. D(C   6,C   1,C   0,C   7)     -1.81 -0.000018    0.14     -1.66   
    64. D(C   2,C   1,C   0,C  10)     -1.74 -0.000019    0.15     -1.59   
    65. D(C   3,C   2,C   1,C   0)   -179.51  0.000028   -0.15   -179.66   
    66. D(C   3,C   2,C   1,C   6)      0.34  0.000019   -0.09      0.25   
    67. D(H  11,C   2,C   1,C   0)      0.23  0.000018   -0.10      0.12   
    68. D(H  11,C   2,C   1,C   6)   -179.92  0.000008   -0.04   -179.97   
    69. D(H  12,C   3,C   2,H  11)     -0.20 -0.000007    0.03     -0.17   
    70. D(H  12,C   3,C   2,C   1)    179.54 -0.000017    0.07    179.61   
    71. D(C   4,C   3,C   2,H  11)    179.63 -0.000001    0.01    179.64   
    72. D(C   4,C   3,C   2,C   1)     -0.63 -0.000011    0.05     -0.58   
    73. D(N  13,C   4,C   3,C   2)   -179.70 -0.000021    0.11   -179.59   
    74. D(C   5,C   4,C   3,H  12)   -179.87 -0.000004    0.02   -179.84   
    75. D(C   5,C   4,C   3,C   2)      0.30 -0.000010    0.04      0.34   
    76. D(N  13,C   4,C   3,H  12)      0.13 -0.000015    0.09      0.22   
    77. D(H  14,C   5,C   4,N  13)      0.19  0.000024   -0.12      0.07   
    78. D(H  14,C   5,C   4,C   3)   -179.82  0.000013   -0.05   -179.87   
    79. D(C   6,C   5,C   4,N  13)   -179.67  0.000033   -0.17   -179.84   
    80. D(C   6,C   5,C   4,C   3)      0.32  0.000022   -0.10      0.23   
    81. D(H  15,C   6,C   5,H  14)     -0.30 -0.000005    0.01     -0.28   
    82. D(C   1,C   6,C   5,H  14)    179.53 -0.000004    0.01    179.54   
    83. D(C   1,C   6,C   5,C   4)     -0.61 -0.000013    0.06     -0.56   
    84. D(H  15,C   6,C   1,C   2)   -179.89 -0.000006    0.03   -179.86   
    85. D(C   5,C   6,C   1,C   2)      0.29 -0.000006    0.03      0.33   
    86. D(H  15,C   6,C   5,C   4)    179.57 -0.000014    0.06    179.62   
    87. D(H  15,C   6,C   1,C   0)     -0.04 -0.000016    0.09      0.05   
    88. D(C   5,C   6,C   1,C   0)   -179.85 -0.000016    0.09   -179.76   
    89. D(H  16,C   7,C   0,C   1)    -62.73  0.000013   -0.05    -62.78   
    90. D(O   8,C   7,C   0,C  10)      0.02  0.000001   -0.01      0.02   
    91. D(O   8,C   7,C   0,C   1)   -179.80  0.000008   -0.05   -179.85   
    92. D(H  19,C   7,C   0,C   1)     63.17  0.000001   -0.05     63.13   
    93. D(H  16,C   7,C   0,C  10)    117.10  0.000006   -0.01    117.09   
    94. D(C   9,O   8,C   7,H  19)    121.24 -0.000003    0.01    121.25   
    95. D(C   9,O   8,C   7,H  16)   -121.21  0.000012   -0.00   -121.22   
    96. D(C   9,O   8,C   7,C   0)     -0.02 -0.000001    0.00     -0.02   
    97. D(H  17,C   9,O   8,C   7)   -179.90  0.000000    0.00   -179.90   
    98. D(C  10,C   9,O   8,C   7)      0.02  0.000001   -0.00      0.02   
    99. D(H  18,C  10,C   9,H  17)      0.08  0.000001   -0.00      0.08   
   100. D(H  18,C  10,C   9,O   8)   -179.82  0.000001   -0.00   -179.82   
   101. D(C   0,C  10,C   9,H  17)    179.91  0.000001   -0.01    179.90   
   102. D(C   0,C  10,C   9,O   8)      0.00 -0.000000   -0.00     -0.00   
   103. D(H  18,C  10,C   0,C   7)    179.80 -0.000002    0.00    179.80   
   104. D(H  18,C  10,C   0,C   1)     -0.39 -0.000009    0.05     -0.34   
   105. D(C   9,C  10,C   0,C   7)     -0.02 -0.000001    0.01     -0.01   
   106. D(C   9,C  10,C   0,C   1)    179.80 -0.000008    0.05    179.85   
   107. D(O  21,N  13,C   4,C   5)    163.98 -0.000225    2.09    166.07   
   108. D(O  21,N  13,C   4,C   3)    -16.01 -0.000214    2.02    -13.99   
   109. D(O  20,N  13,C   4,C   5)    -16.01 -0.000185    1.74    -14.27   
   110. D(O  20,N  13,C   4,C   3)    164.00 -0.000174    1.67    165.67   
    ----------------------------------------------------------------------------

Geometry step timings:
Preparation and reading OPT file:      0.001 s (19.151 %)
Internal coordinates            :      0.000 s ( 0.598 %)
B/P matrices and projection     :      0.001 s (25.807 %)
Hessian update/contruction      :      0.000 s ( 7.513 %)
Making the step                 :      0.001 s (19.211 %)
Converting the step to Cartesian:      0.000 s ( 2.352 %)
Storing new data                :      0.000 s ( 0.598 %)
Checking convergence            :      0.000 s ( 0.279 %)
Final printing                  :      0.001 s (24.452 %)
Total time                      :      0.005 s

Time for energy+gradient        :     47.194 s
Time for complete geometry iter :     47.398 s

         *************************************************************
         *                GEOMETRY OPTIMIZATION CYCLE   6            *
         *************************************************************
---------------------------------
CARTESIAN COORDINATES (ANGSTROEM)
---------------------------------
  C      0.640282    2.060816    0.051764
  C      0.233684    0.668659    0.029259
  C      1.144435   -0.345570    0.401823
  C      0.760470   -1.681887    0.374675
  C     -0.543390   -1.991992   -0.015897
  C     -1.471876   -1.018784   -0.385647
  C     -1.075550    0.315279   -0.367150
  C     -0.233446    3.198327   -0.358218
  O      0.584280    4.373588   -0.174495
  C      1.740214    3.993151    0.267965
  C      1.856710    2.603170    0.433162
  H      2.159414   -0.093689    0.711414
  H      1.451686   -2.475462    0.652554
  N     -0.956812   -3.407861   -0.037092
  H     -2.479270   -1.305955   -0.681503
  H     -1.796133    1.080256   -0.661520
  H     -0.533627    3.165368   -1.416731
  H      2.478958    4.775787    0.460696
  H      2.746445    2.094196    0.795930
  H     -1.129352    3.317978    0.270143
  O     -2.154366   -3.646030   -0.116864
  O     -0.076296   -4.254759    0.032794

----------------------------
CARTESIAN COORDINATES (A.U.)
----------------------------
  NO LB      ZA    FRAG     MASS         X           Y           Z
   0 C     6.0000    0    12.011    1.209958    3.894378    0.097821
   1 C     6.0000    0    12.011    0.441598    1.263582    0.055291
   2 C     6.0000    0    12.011    2.162668   -0.653033    0.759335
   3 C     6.0000    0    12.011    1.437080   -3.178306    0.708033
   4 C     6.0000    0    12.011   -1.026859   -3.764320   -0.030042
   5 C     6.0000    0    12.011   -2.781443   -1.925223   -0.728767
   6 C     6.0000    0    12.011   -2.032496    0.595791   -0.693813
   7 C     6.0000    0    12.011   -0.441150    6.043962   -0.676935
   8 O     8.0000    0    15.999    1.104129    8.264884   -0.329747
   9 C     6.0000    0    12.011    3.288528    7.545963    0.506381
  10 C     6.0000    0    12.011    3.508674    4.919279    0.818558
  11 H     1.0000    0     1.008    4.080701   -0.177047    1.344377
  12 H     1.0000    0     1.008    2.743289   -4.677945    1.233148
  13 N     7.0000    0    14.007   -1.808112   -6.439924   -0.070094
  14 H     1.0000    0     1.008   -4.685141   -2.467898   -1.287854
  15 H     1.0000    0     1.008   -3.394199    2.041389   -1.250092
  16 H     1.0000    0     1.008   -1.008410    5.981679   -2.677234
  17 H     1.0000    0     1.008    4.684552    9.024930    0.870589
  18 H     1.0000    0     1.008    5.190028    3.957457    1.504089
  19 H     1.0000    0     1.008   -2.134165    6.270069    0.510496
  20 O     8.0000    0    15.999   -4.071162   -6.889998   -0.220841
  21 O     8.0000    0    15.999   -0.144179   -8.040330    0.061972

--------------------------------
INTERNAL COORDINATES (ANGSTROEM)
--------------------------------
 C      0   0   0     0.000000000000     0.00000000     0.00000000
 C      1   0   0     1.450493597831     0.00000000     0.00000000
 C      2   1   0     1.413128295063   120.27164234     0.00000000
 C      3   2   1     1.390650623632   120.43648612   180.34394038
 C      4   3   2     1.395981252124   118.47715762   359.42390005
 C      5   4   3     1.394967699305   122.74184720     0.34133806
 C      6   5   4     1.391812102749   118.40197566     0.22643561
 C      1   2   3     1.491783751366   124.29165563   178.24619753
 O      8   1   2     1.443492263522   104.71763033   180.14708144
 C      9   8   1     1.294869620814   108.05871378     0.00000000
 C      1   2   3     1.385391187744   128.76572702   358.40540293
 H      3   2   1     1.090629999933   120.58861264     0.12378602
 H      4   3   2     1.088465669517   121.35042252   179.61227303
 N      5   4   3     1.475144336366   118.62003804   180.40645661
 H      6   5   4     1.088503553706   120.26407189   180.13084263
 H      7   6   5     1.091367414716   118.70210050   179.62186868
 H      8   1   2     1.100747215419   113.65158228   297.21725903
 H     10   9   8     1.093346296239   116.94272503   180.09782424
 H     11   1   2     1.087328103347   128.83475042   359.66406838
 H      8   1   2     1.100818112267   113.74546823    63.12718648
 O     14   5   4     1.223611514682   117.51942829   165.67152626
 O     14   5   4     1.223694155629   117.50278008   346.00709755

---------------------------
INTERNAL COORDINATES (A.U.)
---------------------------
 C      0   0   0     0.000000000000     0.00000000     0.00000000
 C      1   0   0     2.741035658906     0.00000000     0.00000000
 C      2   1   0     2.670425469765   120.27164234     0.00000000
 C      3   2   1     2.627948826631   120.43648612   180.34394038
 C      4   3   2     2.638022254603   118.47715762   359.42390005
 C      5   4   3     2.636106917353   122.74184720     0.34133806
 C      6   5   4     2.630143704072   118.40197566     0.22643561
 C      1   2   3     2.819062741115   124.29165563   178.24619753
 O      8   1   2     2.727805054490   104.71763033   180.14708144
 C      9   8   1     2.446948962472   108.05871378     0.00000000
 C      1   2   3     2.618009933184   128.76572702   358.40540293
 H      3   2   1     2.060992013312   120.58861264     0.12378602
 H      4   3   2     2.056902021563   121.35042252   179.61227303
 N      5   4   3     2.787618803737   118.62003804   180.40645661
 H      6   5   4     2.056973612304   120.26407189   180.13084263
 H      7   6   5     2.062385525299   118.70210050   179.62186868
 H      8   1   2     2.080110779818   113.65158228   297.21725903
 H     10   9   8     2.066125069429   116.94272503   180.09782424
 H     11   1   2     2.054752333041   128.83475042   359.66406838
 H      8   1   2     2.080244755445   113.74546823    63.12718648
 O     14   5   4     2.312290657061   117.51942829   165.67152626
 O     14   5   4     2.312446825819   117.50278008   346.00709755


           ************************************************************
           *        Program running with 8 parallel MPI-processes     *
           *              working on a common directory               *
           ************************************************************
------------------------------------------------------------------------------
                   ___                                                        
                  /   \      - P O W E R E D   B Y -                         
                 /     \                                                     
                 |  |  |   _    _      __       _____    __    __             
                 |  |  |  | |  | |    /  \     |  _  \  |  |  /  |          
                  \  \/   | |  | |   /    \    | | | |  |  | /  /          
                 / \  \   | |__| |  /  /\  \   | |_| |  |  |/  /          
                |  |  |   |  __  | /  /__\  \  |    /   |      \           
                |  |  |   | |  | | |   __   |  |    \   |  |\   \          
                \     /   | |  | | |  |  |  |  | |\  \  |  | \   \       
                 \___/    |_|  |_| |__|  |__|  |_| \__\ |__|  \__/        
                                                                              
                      - O R C A' S   B I G   F R I E N D -                    
                                      &                                       
                       - I N T E G R A L  F E E D E R -                       
                                                                              
 v1 FN, 2020, v2 2021, v3 2022-2024                                           
------------------------------------------------------------------------------


----------------------
SHARK INTEGRAL PACKAGE
----------------------

Number of atoms                             ...     22
Number of basis functions                   ...    236
Number of shells                            ...    108
Maximum angular momentum                    ...      2
Integral batch strategy                     ... SHARK/LIBINT Hybrid
RI-J (if used) integral strategy            ... SPLIT-RIJ (Revised 2003 algorithm where possible)
Printlevel                                  ...      1
Contraction scheme used                     ... SEGMENTED contraction
Prescreening option                         ... SCHWARTZ
   Thresh                                   ... 1.000e-13
   Tcut                                     ... 1.000e-15
   Tpresel                                  ... 1.000e-15 
Coulomb Range Separation                    ... NOT USED
Exchange Range Separation                   ... NOT USED
Multipole approximations                    ... NOT USED
Finite Nucleus Model                        ... NOT USED
CABS basis                                  ... NOT available
Auxiliary Coulomb fitting basis             ... AVAILABLE
   # of basis functions in Aux-J            ...    774
   # of shells in Aux-J                     ...    250
   Maximum angular momentum in Aux-J        ...      4
Auxiliary J/K fitting basis                 ... NOT available
Auxiliary Correlation fitting basis         ... AVAILABLE
   # of basis functions in Aux-C            ...    784
   # of shells in Aux-C                     ...    272
   Maximum angular momentum in Aux-C        ...      3
Auxiliary 'external' fitting basis          ... NOT available

Checking pre-screening integrals            ... done (  0.0 sec) Dimension = 108
Check shell pair data                       ... done (  0.0 sec)
Shell pair information
Shell pair cut-off parameter TPreSel        ...   1.0e-15
Total number of shell pairs                 ...      5886
Shell pairs after pre-screening             ...      5090
Total number of primitive shell pairs       ...     21942
Primitive shell pairs kept                  ...     13320
          la=0 lb=0:   1479 shell pairs
          la=1 lb=0:   1837 shell pairs
          la=1 lb=1:    604 shell pairs
          la=2 lb=0:    663 shell pairs
          la=2 lb=1:    424 shell pairs
          la=2 lb=2:     83 shell pairs

Calculating one electron integrals          ... done (  0.0 sec)
Calculating RI/J V-Matrix + Cholesky decomp.... done (  0.0 sec)
Calculating RI/C V-Matrix + Cholesky decomp.... done (  0.0 sec)
Calculating Nuclear repulsion               ... done (  0.0 sec) ENN=    811.006768074055 Eh

Diagonalization of the overlap matrix:
Smallest eigenvalue                        ... 2.813e-04
Time for diagonalization                   ...    0.006 sec
Threshold for overlap eigenvalues          ... 1.000e-07
Number of eigenvalues below threshold      ... 0
Time for construction of square roots      ...    0.003 sec
Total time needed                          ...    0.010 sec

-------------------
DFT GRID GENERATION
-------------------

General Integration Accuracy     IntAcc      ... 4.388
Radial Grid Type                 RadialGrid  ... OptM3 with GC (2021)
Angular Grid (max. ang.)         AngularGrid ... 4 (Lebedev-302)
Angular grid pruning method      GridPruning ... 4 (adaptive)
Weight generation scheme         WeightScheme... mBecke (2022)
Basis function cutoff            BFCut       ... 1.0000e-13
Integration weight cutoff        WCut        ... 1.0000e-14
Partially contracted basis set               ... off
Rotationally invariant grid construction     ... off
Angular grids for H and He will be reduced by one unit

Total number of grid points                  ...   109813
Total number of batches                      ...     1726
Average number of points per batch           ...       63
Average number of grid points per atom       ...     4992

--------------------
COSX GRID GENERATION
--------------------

GRIDX 1
-------
General Integration Accuracy     IntAcc      ... 3.816
Radial Grid Type                 RadialGrid  ... OptM3 with GC (2021)
Angular Grid (max. ang.)         AngularGrid ... 1 (Lebedev-50)
Angular grid pruning method      GridPruning ... 4 (adaptive)
Weight generation scheme         WeightScheme... mBecke (2022)
Basis function cutoff            BFCut       ... 1.0000e-13
Integration weight cutoff        WCut        ... 1.0000e-14
Partially contracted basis set               ... on
Rotationally invariant grid construction     ... off
Angular grids for H and He will be reduced by one unit

Total number of grid points                  ...    13943
Total number of batches                      ...      121
Average number of points per batch           ...      115
Average number of grid points per atom       ...      634
UseSFitting                                  ... on

GRIDX 2
-------
General Integration Accuracy     IntAcc      ... 4.020
Radial Grid Type                 RadialGrid  ... OptM3 with GC (2021)
Angular Grid (max. ang.)         AngularGrid ... 2 (Lebedev-110)
Angular grid pruning method      GridPruning ... 4 (adaptive)
Weight generation scheme         WeightScheme... mBecke (2022)
Basis function cutoff            BFCut       ... 1.0000e-13
Integration weight cutoff        WCut        ... 1.0000e-14
Partially contracted basis set               ... on
Rotationally invariant grid construction     ... off
Angular grids for H and He will be reduced by one unit

Total number of grid points                  ...    31061
Total number of batches                      ...      254
Average number of points per batch           ...      122
Average number of grid points per atom       ...     1412
UseSFitting                                  ... on

GRIDX 3
-------
General Integration Accuracy     IntAcc      ... 4.338
Radial Grid Type                 RadialGrid  ... OptM3 with GC (2021)
Angular Grid (max. ang.)         AngularGrid ... 3 (Lebedev-194)
Angular grid pruning method      GridPruning ... 4 (adaptive)
Weight generation scheme         WeightScheme... mBecke (2022)
Basis function cutoff            BFCut       ... 1.0000e-13
Integration weight cutoff        WCut        ... 1.0000e-14
Partially contracted basis set               ... on
Rotationally invariant grid construction     ... off
Angular grids for H and He will be reduced by one unit

Total number of grid points                  ...    68261
Total number of batches                      ...      544
Average number of points per batch           ...      125
Average number of grid points per atom       ...     3103
UseSFitting                                  ... on
Initializing property integral containers    ... done (  0.0 sec)

SHARK setup successfully completed in   1.3 seconds

Maximum memory used throughout the entire STARTUP-calculation: 29.4 MB


           ************************************************************
           *        Program running with 8 parallel MPI-processes     *
           *              working on a common directory               *
           ************************************************************
Occupation numbers will be reassigned to an Aufbau configuration
             **** ENERGY FILE WAS UPDATED (calc.en.tmp) ****
Finished Guess after   0.2 sec
Maximum memory used throughout the entire GUESS-calculation: 12.9 MB


           ************************************************************
           *        Program running with 8 parallel MPI-processes     *
           *              working on a common directory               *
           ************************************************************
--------------------
CPCM SOLVATION MODEL
--------------------
CPCM parameters:
  Epsilon                                         ...      16.7000
  Refrac                                          ...       1.2750
  Rsolv                                           ...       1.3000
  Surface type                                    ... GAUSSIAN VDW
  Discretization scheme                           ... Constant charge density
    Threshold for H atoms                         ...       5.0000 (charges/Ang^2)
    Threshold for non-H atoms                     ...       5.0000 (charges/Ang^2)
  Epsilon function type                           ...         CPCM
Solvent:                                          ... CUSTOM
Radii:
  Scheme                                          ... Element-dependent radii
  Radius for C  used is    3.8550 Bohr (=   2.0400 Ang.)
  Radius for O  used is    3.4469 Bohr (=   1.8240 Ang.)
  Radius for H  used is    2.4944 Bohr (=   1.3200 Ang.)
  Radius for N  used is    3.5149 Bohr (=   1.8600 Ang.)
Calculating surface                               ...        done! (  0.0s)
Cavity surface points                             ...         2066
Cavity Volume                                     ...    1481.8637
Cavity Surface-area                               ...     793.7982
Calculating surface distance matrix               ...        done! (  0.1s)
Performing Cholesky decomposition & store         ...        done! (  0.1s)
Overall time for CPCM initialization              ...                 0.2s

----------------------------------------D-I-I-S--------------------------------------------
Iteration    Energy (Eh)           Delta-E    RMSDP     MaxDP     DIISErr   Damp  Time(sec)
-------------------------------------------------------------------------------------------
               ***  Starting incremental Fock matrix formation  ***
    1    -664.1943470811568204     0.00e+00  9.12e-05  3.25e-03  2.35e-02  0.700   1.7
    2    -664.1946974749298533    -3.50e-04  8.62e-05  3.03e-03  1.90e-02  0.700   0.9
                               ***Turning on AO-DIIS***
    3    -664.1949871163212720    -2.90e-04  7.86e-05  2.87e-03  1.49e-02  0.700   0.9
    4    -664.1952135163539879    -2.26e-04  2.09e-04  7.89e-03  1.10e-02  0.000   0.9
                              *** Initializing SOSCF ***
---------------------------------------S-O-S-C-F--------------------------------------
Iteration    Energy (Eh)           Delta-E    RMSDP     MaxDP     MaxGrad    Time(sec)
--------------------------------------------------------------------------------------
    5    -664.1958489866985929    -6.35e-04  1.97e-05  8.29e-04  8.27e-04     0.9
               *** Restarting incremental Fock matrix formation ***
    6    -664.1958541805204277    -5.19e-06  1.67e-05  6.71e-04  3.57e-04     1.6
    7    -664.1958569430903481    -2.76e-06  1.80e-05  7.92e-04  1.93e-04     1.3
    8    -664.1958579970571463    -1.05e-06  1.88e-06  7.10e-05  2.08e-05     1.3
    9    -664.1958580121563500    -1.51e-08  1.14e-06  4.29e-05  1.14e-05     1.2
   10    -664.1958580158316181    -3.68e-09  4.09e-07  2.08e-05  5.97e-06     1.2
   11    -664.1958580164425712    -6.11e-10  2.06e-07  6.97e-06  2.99e-06     1.1
   12    -664.1958580166749471    -2.32e-10  9.28e-08  3.95e-06  1.37e-06     1.1
   13    -664.1958580166774482    -2.50e-12  4.45e-08  1.94e-06  7.10e-07     1.0
                 **** Energy Check signals convergence ****

               *****************************************************
               *                     SUCCESS                       *
               *           SCF CONVERGED AFTER  13 CYCLES          *
               *****************************************************

Recomputing exchange energy using gridx3       ... done (    2.274 sec)
Old exchange energy                            :    -45.297525525 Eh
New exchange energy                            :    -45.297522709 Eh
Exchange energy change after final integration :      0.000002816 Eh
Total energy after final integration           :   -664.195855201 Eh
             **** ENERGY FILE WAS UPDATED (calc.en.tmp) ****

----------------
TOTAL SCF ENERGY
----------------

Total Energy       :       -664.19585520067812 Eh          -18073.68807 eV

Components:
Nuclear Repulsion  :        811.00676807405534 Eh           22068.61611 eV
Electronic Energy  :      -1475.10088985768834 Eh          -40139.53587 eV
One Electron Energy:      -2495.52667926632739 Eh          -67906.73325 eV
Two Electron Energy:       1020.42578940863916 Eh           27767.19739 eV
CPCM Dielectric    :         -0.10173623304450 Eh              -2.76838 eV

Virial components:
Potential Energy   :      -1323.34455955851240 Eh          -36010.03618 eV
Kinetic Energy     :        659.14870435783428 Eh           17936.34811 eV
Virial Ratio       :          2.00765707466233

DFT components:
N(Alpha)           :       49.000002141947 electrons
N(Beta)            :       49.000002141947 electrons
N(Total)           :       98.000004283895 electrons
E(X)               :      -40.336297805468 Eh       
E(C)               :       -2.481898661228 Eh       
E(XC)              :      -42.818196466696 Eh       

CPCM Solvation Model Properties:
Surface-charge          :         -1.01143281056414
Corrected charge        :         -1.00000000000000
Outlying charge corr.   :          0.00000789199290 Eh               0.00021 eV
Free-energy (cav+disp)  :  This term is not implemented in the current solvation scheme

---------------
SCF CONVERGENCE
---------------

  Last Energy change         ...    2.5011e-12  Tolerance :   1.0000e-10
  Last MAX-Density change    ...    1.9381e-06  Tolerance :   1.0000e-09
  Last RMS-Density change    ...    4.4544e-08  Tolerance :   1.0000e-10
  Last DIIS Error            ...    8.2745e-04  Tolerance :   1.0000e-09
  Last Orbital Gradient      ...    7.1003e-07  Tolerance :   2.0000e-07
  Last Orbital Rotation      ...    8.3993e-07  Tolerance :   2.0000e-07


Total SCF time: 0 days 0 hours 0 min 17 sec 
Finished LeanSCF after  17.7 sec

Maximum memory used throughout the entire LEANSCF-calculation: 26.9 MB


           ************************************************************
           *        Program running with 8 parallel MPI-processes     *
           *              working on a common directory               *
           ************************************************************

------------------------------------------------------------------------------
                                ORCA  MP2 
------------------------------------------------------------------------------

Freezing NCore=28 chemical core electrons

----------------------
RI-MP2 ENERGY+GRADIENT
----------------------
Dimension of the orbital basis            ...  236
Dimension of the AuxC basis               ...  784
Memory devoted to MP2                     ... 8000 MB   
Data format for matrix containers         ... DOUBLE
Compression type for matrix containers    ... UNCOMPRESSED
Overall scaling of the MP2 energy         ...   2.700e-01

-----------------------
SHARK RI TRANSFORMATION
-----------------------

Number of basis functions                ...    236
Number of aux functions                  ...    784
Number of operators                      ...      1
Generation of IJK                        ... YES
Generation of IAK                        ... YES
Generation of ABK                        ... NO
Orbital Range Operator  0:    0-  48 to   49- 235

Aux basis identifier                     ...   AUXC
Contraction scheme used                  ... SEGMENTED
Do orthogonalization                     ... YES
All operator combinations                ... NO
Transpose (ia|K)                         ... NO
Integral generator used                  ... LIBINT
Starting integral generation + trafo... 
Half trafo (segmented) done. Total time =  0.2 sec. integrals=  0.1 sec trafo=  0.1 sec
Integral generation and half transformation done (  0.2 sec)

Reading or making V^(-1/2)          ... done (  0.0 sec)
Sorting IJK integrals               ... done (  0.1 sec)
Sorting IAK integrals               ... done (  0.2 sec)

SHARK RI integral transformation done. Total time =  0.4 sec.

Opening buffers                              ... done
Frozen core precalculation                   ... done

Starting loop over batches of integrals:

Operator 0  - window                       ... ( 14- 48)x( 49-235)
Operator 0  - Memory available             ...  8000 MB
Operator 0  - Memory needed per MO         ...   1.1 MB
Operator 0  - Number of orbitals per batch ... 5
Operator 0  - Number of batches            ... 1

OPERATOR  0   PASS   0:  MOs    14 ...   18 +   19 ...   23 +   24 ...   28 +   29 ...   33
                            +   34 ...   38 +   39 ...   43 +   44 ...   48
  Reading integrals       ... ok
  Internal MO  16
Closing buffer GIPV ( 0.05 GB; CompressionRatio= 1.00)
Time spent in pair loops =     2.119 sec
Deleting buffers (Ka|jb) ...done

-----------------------------------------------
 RI-MP2 CORRELATION ENERGY:     -0.670468196 Eh
-----------------------------------------------


---------------------
MP2 DENSITY FORMATION
---------------------

Completing the external part of the density      ... done
Storing the unrelaxed density                    ... done

Re-sorting 3-index density container for op 0    ... done
Computing external part of the Lagrangian        ... done
Calculating the xc-kernel                        ... done
Calculating G(D)                                 ... done
Completing the Lagrangian                        ... done
Solving the Z-vector equations                   ... Using XC Grid                  ... (calc.grid_cpscf.tmp) 
Recalculating density on grid  ... (calc.grho_cpscf0.tmp) done
Calculating the xc-kernel      ... (calc.fxc_cpscf0.tmp) done

-------------------
SHARK CP-SCF DRIVER
-------------------

Dimension of the orbital basis          ...    236
Dimension of the CPSCF-problem          ...   9163
Number of operators                     ...      1
Max. number of iterations               ...    128
Convergence Tolerance                   ... 3.0e-06
Number of perturbations                 ...      1
Perturbation type                       ... REAL

----------------------------
POPLE LINEAR EQUATION SOLVER
----------------------------

  ITERATION   0:   ||err||_max =   8.1464e-02 (   0.9 sec)
  ITERATION   1:   ||err||_max =   2.3051e-02 (   0.9 sec)
  ITERATION   2:   ||err||_max =   9.4976e-03 (   0.9 sec)
  ITERATION   3:   ||err||_max =   2.3982e-03 (   0.9 sec)
  ITERATION   4:   ||err||_max =   9.4979e-04 (   0.9 sec)
  ITERATION   5:   ||err||_max =   3.7265e-04 (   0.9 sec)
  ITERATION   6:   ||err||_max =   1.4343e-04 (   0.9 sec)
  ITERATION   7:   ||err||_max =   4.8585e-05 (   0.9 sec)
  ITERATION   8:   ||err||_max =   2.0810e-05 (   0.9 sec)
  ITERATION   9:   ||err||_max =   8.3131e-06 (   0.9 sec)
  ITERATION  10:   ||err||_max =   5.1860e-06 (   0.9 sec)
  ITERATION  11:   ||err||_max =   1.4667e-06 (   0.9 sec)
done
Finalizing the relaxed density                   ... done
Transforming P to the AO basis                   ... done
Storing the relaxed density                      ... done

------------------------------------
ENERGY WEIGHTED DENSITY FINALIZATION
------------------------------------

Gathering the parts of the W-matrix              ... done
Forming the Z-density                            ... done
Transforming Z to the AO basis                   ... done
Calculating G(Z)                                 ... done
Finalizing the W-matrix                          ... done
Transforming W to the AO basis and storing       ... done

----------------------------------
MP2 DERIVATIVE INTEGRAL GENERATION
----------------------------------

Input SCF Electron Density              ... calc.scfp
Input Correlated Electron Density       ... calc.pmp2re
Input Energy Weighted Density           ... calc.wmp2.tmp

Nuclear repulsion gradient              ... done (  0.0 sec)
HCore & Overlap gradient  (SHARK)       ... done (  0.1 sec)
Two-electron RIJ gradient terms         ... done (  0.6 sec)

-----------------------------------------------------------
MP2 COSX Grid Generation
-----------------------------------------------------------

General Integration Accuracy     IntAcc      ... 4.871
Radial Grid Type                 RadialGrid  ... OptM3 with GC (2021)
Angular Grid (max. ang.)         AngularGrid ... 4 (Lebedev-302)
Angular grid pruning method      GridPruning ... 4 (adaptive)
Weight generation scheme         WeightScheme... mBecke (2022)
Basis function cutoff            BFCut       ... 1.0000e-13
Integration weight cutoff        WCut        ... 1.0000e-14
Partially contracted basis set               ... on
Rotationally invariant grid construction     ... off
Angular grids for H and He will be reduced by one unit

Total number of grid points                  ...   126559
Total number of batches                      ...     1001
Average number of points per batch           ...      126
Average number of grid points per atom       ...     5753
UseSFitting                                  ... on
Two-electron COSX gradient terms        ... 
Integration Timings:
Total Time                  =     6.7 sec
Basis fcn evaluation        =     0.1 sec
Density evaluation          =     0.1 sec
A evaluation                =     5.8 sec
A derivative evaluation     =     0.0 sec
S-fit derivative evaluation =     0.0 sec
anal. over. der. evaluation =     0.0 sec
num. over. der. evaluation  =     0.3 sec
K(P) evaluation             =     0.1 sec
finalize                    =     0.0 sec

done (  7.5 sec)
CPCM gradient                           ... done (  0.6 sec)
DFT XC gradient                         ... Exchange-correlation gradient    ... done
done (  0.8 sec)
Empirical dispersion gradient           ... 
-------------------
DISPERSION GRADIENT
-------------------

   1   C   :    0.000219303    0.000514822    0.000031888
   2   C   :   -0.000018246   -0.000142793    0.000006137
   3   C   :    0.000058580   -0.000108919    0.000028391
   4   C   :    0.000115966   -0.000099820    0.000043138
   5   C   :   -0.000023205   -0.000079988   -0.000001102
   6   C   :   -0.000151268   -0.000026670   -0.000045030
   7   C   :   -0.000104455   -0.000082888   -0.000027515
   8   C   :    0.000174992    0.000267802    0.000037589
   9   O   :    0.000021665    0.000084410   -0.000000016
  10   C   :   -0.000238393   -0.000212842   -0.000064654
  11   C   :    0.000137065    0.000220744    0.000030045
  12   H   :    0.000121455   -0.000056150    0.000043638
  13   H   :    0.000102808   -0.000068872    0.000037969
  14   N   :   -0.000060118   -0.000206044   -0.000003264
  15   H   :   -0.000123511   -0.000002431   -0.000039335
  16   H   :   -0.000132962    0.000013689   -0.000043626
  17   H   :   -0.000070688    0.000103477   -0.000096920
  18   H   :    0.000052757    0.000069448    0.000012492
  19   H   :    0.000126878    0.000040483    0.000042184
  20   H   :   -0.000109267    0.000112826    0.000012907
  21   O   :   -0.000105626   -0.000153875   -0.000004526
  22   O   :    0.000006269   -0.000186409   -0.000000392

Difference to translation invariance:
           :    0.0000000000    0.0000000000    0.0000000000

Difference to rotation invariance:
           :    0.0000000000   -0.0000000000   -0.0000000000

Norm of the Dispersion gradient    ...    0.0009897152
RMS gradient                       ...    0.0001218255
MAX gradient                       ...    0.0005148221
done (  0.0 sec)

-------
TIMINGS
-------

Total time                :   27.571 sec
Integral trafo            :    0.386 sec (  1.4%)
FC preparation            :    0.142 sec (  0.5%)
I/O of integrals          :    0.123 sec (  0.4%)
K(i,j) operators          :    0.274 sec (  1.0%)
T(i,j) pair energies      :    0.034 sec (  0.1%)
V**(-1/2)                 :    0.165 sec (  0.6%)
Gamma(ia|P)               :    0.262 sec (  0.9%)
Gamma-Trafo               :    0.076 sec (  0.3%)
D(virtual)                :    0.011 sec (  0.0%)
D(internal)               :    0.403 sec (  1.5%)
W(virtual)                :    0.022 sec (  0.1%)
W(internal)               :    0.489 sec (  1.8%)
L(virtual)                :    0.199 sec (  0.7%)
L(internal)               :    0.037 sec (  0.1%)
XC kernel                 :    0.021 sec (  0.1%)
G(D)                      :    1.739 sec (  6.3%)
G(Z)                      :    1.757 sec (  6.4%)
Z-vector solution         :   10.852 sec ( 39.4%)
3-index derivative        :    0.322 sec (  1.2%)
2-index derivative        :    0.030 sec (  0.1%)
Fock matrix gradient      :    9.549 sec ( 34.6%)


---------------------------------------
MP2 TOTAL ENERGY:     -664.866323397 Eh
---------------------------------------

The final MP2 gradient
  0:   0.00000722   0.00001521   0.00000556
  1:  -0.00004075  -0.00000720  -0.00000910
  2:   0.00002404  -0.00003660  -0.00000189
  3:  -0.00008626   0.00003524   0.00009615
  4:   0.00001143  -0.00006722   0.00020470
  5:   0.00005499  -0.00008909  -0.00009452
  6:   0.00002754   0.00002239  -0.00002237
  7:   0.00000486   0.00000723   0.00000858
  8:   0.00001434  -0.00002266   0.00002362
  9:  -0.00002792   0.00001328   0.00000777
 10:  -0.00001670  -0.00000732   0.00000084
 11:  -0.00001504  -0.00000164   0.00001978
 12:   0.00000981  -0.00001878  -0.00000761
 13:  -0.00017894  -0.00032711  -0.00085877
 14:  -0.00002050   0.00000904  -0.00000235
 15:  -0.00000752  -0.00001374  -0.00001970
 16:  -0.00000139  -0.00000948   0.00000194
 17:  -0.00001090   0.00000098   0.00001901
 18:  -0.00001712   0.00000141   0.00001613
 19:  -0.00001033  -0.00000340  -0.00000013
 20:  -0.00014886   0.00029241   0.00038250
 21:   0.00038763   0.00012087   0.00018469

-----------------------------------
NORM OF THE MP2 GRADIENT:  0.001194
-----------------------------------

Maximum memory used throughout the entire MP2-calculation: 68.8 MB


-------------------------------------------------------------------------------
                          DFT DISPERSION CORRECTION                            
                                                                               
                              DFTD3 V3.1  Rev 1                                
                          USING Becke-Johnson damping                          
-------------------------------------------------------------------------------
-------------------------   ----------------
Dispersion correction           -0.020276939
-------------------------   ----------------


-------------------------   --------------------
FINAL SINGLE POINT ENERGY      -664.886600336232
-------------------------   --------------------

------------------------------------------------------------------------------
                         ORCA GEOMETRY RELAXATION STEP
------------------------------------------------------------------------------

Reading the OPT-File                    .... done
Getting information on internals        .... done
Copying old internal coords+grads       .... done
Making the new internal coordinates     .... (2022 redundants) done
Validating the new internal coordinates .... (2022 redundants) done
Calculating the B-matrix                .... done
Calculating the G,G- and P matrices     .... done
Transforming gradient to internals      .... done
Projecting the internal gradient        .... done
Number of atoms                         ....  22
Number of internal coordinates          .... 110
Current Energy                          ....  -664.886600336 Eh
Current gradient norm                   ....     0.001194117 Eh/bohr
Maximum allowed component of the step   ....  0.300
Current trust radius                    ....  0.300
Updating the Hessian (BFGS)             .... done
Forming the augmented Hessian           .... done
Diagonalizing the augmented Hessian     .... done
Last element of RFO vector              ....  0.997253568
Lowest eigenvalues of augmented Hessian:
 -0.000019938  0.003086747  0.017002266  0.017186562  0.019076615
Length of the computed step             ....  0.074266929
The final length of the internal step   ....  0.074266929
Converting the step to Cartesian space:
 Initial RMS(Int)=    0.0070810738
Transforming coordinates:
 Iter   0:  RMS(Cart)=    0.0134642239 RMS(Int)=    0.5990253907
done
Storing new coordinates                 .... done
The predicted energy change is          ....    -0.000010024
Previously predicted energy change      ....    -0.000015185
Actually observed energy change         ....    -0.000024535
Ratio of predicted to observed change   ....     1.615703410
New trust radius                        ....     0.200000000

                                .--------------------.
          ----------------------|Geometry convergence|-------------------------
          Item                value                   Tolerance       Converged
          ---------------------------------------------------------------------
          Energy change      -0.0000245352            0.0000002000      NO
          RMS gradient        0.0000916629            0.0000080000      NO
          MAX gradient        0.0005229508            0.0000300000      NO
          RMS step            0.0070810738            0.0001000000      NO
          MAX step            0.0377097290            0.0002000000      NO
          ........................................................
          Max(Bonds)      0.0015      Max(Angles)    0.03
          Max(Dihed)        2.16      Max(Improp)    0.00
          ---------------------------------------------------------------------

The optimization has not yet converged - more geometry cycles are needed


    ---------------------------------------------------------------------------
                         Redundant Internal Coordinates
                            (Angstroem and degrees)

        Definition                    Value    dE/dq     Step     New-Value
    ----------------------------------------------------------------------------
     1. B(C   1,C   0)                1.4505  0.000020  0.0001    1.4506   
     2. B(C   2,C   1)                1.4131  0.000014 -0.0000    1.4131   
     3. B(C   3,C   2)                1.3907 -0.000033  0.0001    1.3907   
     4. B(C   4,C   3)                1.3960 -0.000051 -0.0001    1.3959   
     5. B(C   5,C   4)                1.3950 -0.000027 -0.0001    1.3949   
     6. B(C   6,C   5)                1.3918  0.000035 -0.0000    1.3918   
     7. B(C   6,C   1)                1.4128 -0.000001 -0.0000    1.4128   
     8. B(C   7,C   0)                1.4918 -0.000007  0.0000    1.4918   
     9. B(O   8,C   7)                1.4435 -0.000002  0.0000    1.4435   
    10. B(C   9,O   8)                1.2949 -0.000028 -0.0000    1.2948   
    11. B(C  10,C   9)                1.4046 -0.000002  0.0001    1.4047   
    12. B(C  10,C   0)                1.3854 -0.000012 -0.0000    1.3853   
    13. B(H  11,C   2)                1.0906 -0.000007  0.0000    1.0906   
    14. B(H  12,C   3)                1.0885  0.000016 -0.0001    1.0884   
    15. B(N  13,C   4)                1.4751 -0.000108  0.0015    1.4766   
    16. B(H  14,C   5)                1.0885  0.000015 -0.0001    1.0884   
    17. B(H  15,C   6)                1.0914  0.000003 -0.0000    1.0914   
    18. B(H  16,C   7)                1.1007  0.000000  0.0000    1.1008   
    19. B(H  17,C   9)                1.0933  0.000002  0.0000    1.0934   
    20. B(H  18,C  10)                1.0873 -0.000007  0.0000    1.0873   
    21. B(H  19,C   7)                1.1008  0.000001  0.0000    1.1008   
    22. B(O  20,N  13)                1.2236  0.000069 -0.0001    1.2236   
    23. B(O  21,N  13)                1.2237  0.000197 -0.0000    1.2237   
    24. A(C   7,C   0,C  10)          106.94 -0.000007    0.00    106.94   
    25. A(C   1,C   0,C   7)          124.29  0.000030   -0.01    124.28   
    26. A(C   1,C   0,C  10)          128.77 -0.000023    0.01    128.77   
    27. A(C   0,C   1,C   6)          120.28  0.000047   -0.01    120.27   
    28. A(C   2,C   1,C   6)          119.45 -0.000008    0.00    119.45   
    29. A(C   0,C   1,C   2)          120.27 -0.000038    0.01    120.28   
    30. A(C   3,C   2,H  11)          118.97  0.000001    0.01    118.98   
    31. A(C   1,C   2,C   3)          120.44 -0.000003    0.00    120.44   
    32. A(C   1,C   2,H  11)          120.59  0.000001   -0.01    120.58   
    33. A(C   2,C   3,C   4)          118.48  0.000015   -0.01    118.47   
    34. A(C   4,C   3,H  12)          120.17 -0.000014    0.00    120.18   
    35. A(C   2,C   3,H  12)          121.35 -0.000001    0.01    121.36   
    36. A(C   5,C   4,N  13)          118.64  0.000023   -0.02    118.61   
    37. A(C   3,C   4,N  13)          118.62 -0.000037    0.01    118.63   
    38. A(C   3,C   4,C   5)          122.74  0.000014    0.01    122.75   
    39. A(C   4,C   5,C   6)          118.40 -0.000010    0.00    118.40   
    40. A(C   6,C   5,H  14)          121.33 -0.000015    0.02    121.35   
    41. A(C   4,C   5,H  14)          120.26  0.000025   -0.02    120.24   
    42. A(C   1,C   6,C   5)          120.49 -0.000008   -0.00    120.48   
    43. A(C   1,C   6,H  15)          120.81  0.000016   -0.02    120.79   
    44. A(C   5,C   6,H  15)          118.70 -0.000008    0.02    118.72   
    45. A(O   8,C   7,H  16)          107.53  0.000005   -0.00    107.53   
    46. A(C   0,C   7,H  16)          113.65 -0.000006    0.01    113.66   
    47. A(C   0,C   7,O   8)          104.72 -0.000003   -0.00    104.71   
    48. A(H  16,C   7,H  19)          109.28  0.000001   -0.00    109.28   
    49. A(O   8,C   7,H  19)          107.45 -0.000002   -0.00    107.45   
    50. A(C   0,C   7,H  19)          113.75  0.000005    0.00    113.75   
    51. A(C   7,O   8,C   9)          108.06  0.000008    0.00    108.06   
    52. A(C  10,C   9,H  17)          129.17  0.000003    0.01    129.17   
    53. A(O   8,C   9,H  17)          116.94  0.000005   -0.01    116.94   
    54. A(O   8,C   9,C  10)          113.89 -0.000007   -0.00    113.89   
    55. A(C   9,C  10,H  18)          124.77 -0.000002    0.00    124.77   
    56. A(C   0,C  10,H  18)          128.83 -0.000006   -0.00    128.83   
    57. A(C   0,C  10,C   9)          106.39  0.000008   -0.00    106.39   
    58. A(O  20,N  13,O  21)          124.98  0.000523   -0.03    124.94   
    59. A(C   4,N  13,O  21)          117.50 -0.000312   -0.00    117.50   
    60. A(C   4,N  13,O  20)          117.52 -0.000214    0.00    117.52   
    61. D(C   2,C   1,C   0,C   7)    178.25  0.000000    0.14    178.38   
    62. D(C   6,C   1,C   0,C  10)    178.50  0.000002    0.05    178.55   
    63. D(C   6,C   1,C   0,C   7)     -1.66  0.000001    0.10     -1.57   
    64. D(C   2,C   1,C   0,C  10)     -1.59  0.000001    0.10     -1.50   
    65. D(C   3,C   2,C   1,C   0)   -179.66  0.000007   -0.12   -179.78   
    66. D(C   3,C   2,C   1,C   6)      0.25  0.000006   -0.08      0.17   
    67. D(H  11,C   2,C   1,C   0)      0.12  0.000008   -0.10      0.03   
    68. D(H  11,C   2,C   1,C   6)   -179.97  0.000007   -0.06   -180.02   
    69. D(H  12,C   3,C   2,H  11)     -0.17 -0.000009    0.04     -0.13   
    70. D(H  12,C   3,C   2,C   1)    179.61 -0.000008    0.07    179.68   
    71. D(C   4,C   3,C   2,H  11)    179.64 -0.000006    0.04    179.68   
    72. D(C   4,C   3,C   2,C   1)     -0.58 -0.000005    0.06     -0.51   
    73. D(N  13,C   4,C   3,C   2)   -179.59 -0.000005    0.06   -179.54   
    74. D(C   5,C   4,C   3,H  12)   -179.84 -0.000003    0.02   -179.83   
    75. D(C   5,C   4,C   3,C   2)      0.34 -0.000006    0.02      0.36   
    76. D(N  13,C   4,C   3,H  12)      0.22 -0.000002    0.06      0.28   
    77. D(H  14,C   5,C   4,N  13)      0.07  0.000012   -0.10     -0.04   
    78. D(H  14,C   5,C   4,C   3)   -179.87  0.000013   -0.07   -179.93   
    79. D(C   6,C   5,C   4,N  13)   -179.84  0.000014   -0.12   -179.96   
    80. D(C   6,C   5,C   4,C   3)      0.23  0.000015   -0.08      0.14   
    81. D(H  15,C   6,C   5,H  14)     -0.28 -0.000007    0.04     -0.25   
    82. D(C   1,C   6,C   5,H  14)    179.54 -0.000012    0.05    179.59   
    83. D(C   1,C   6,C   5,C   4)     -0.56 -0.000014    0.07     -0.49   
    84. D(H  15,C   6,C   1,C   2)   -179.86 -0.000001    0.03   -179.83   
    85. D(C   5,C   6,C   1,C   2)      0.33  0.000003    0.01      0.34   
    86. D(H  15,C   6,C   5,C   4)    179.62 -0.000010    0.05    179.68   
    87. D(H  15,C   6,C   1,C   0)      0.05 -0.000002    0.07      0.12   
    88. D(C   5,C   6,C   1,C   0)   -179.76  0.000003    0.05   -179.71   
    89. D(H  16,C   7,C   0,C   1)    -62.78  0.000004   -0.05    -62.83   
    90. D(O   8,C   7,C   0,C  10)      0.02  0.000001   -0.01      0.01   
    91. D(O   8,C   7,C   0,C   1)   -179.85  0.000002   -0.04   -179.90   
    92. D(H  19,C   7,C   0,C   1)     63.13  0.000003   -0.04     63.09   
    93. D(H  16,C   7,C   0,C  10)    117.09  0.000003   -0.01    117.08   
    94. D(C   9,O   8,C   7,H  19)    121.25  0.000002    0.01    121.25   
    95. D(C   9,O   8,C   7,H  16)   -121.22  0.000005   -0.00   -121.22   
    96. D(C   9,O   8,C   7,C   0)     -0.02 -0.000001    0.01     -0.01   
    97. D(H  17,C   9,O   8,C   7)   -179.90  0.000000    0.00   -179.90   
    98. D(C  10,C   9,O   8,C   7)      0.02  0.000001   -0.00      0.01   
    99. D(H  18,C  10,C   9,H  17)      0.08  0.000002   -0.01      0.07   
   100. D(H  18,C  10,C   9,O   8)   -179.82  0.000001   -0.00   -179.83   
   101. D(C   0,C  10,C   9,H  17)    179.90  0.000001   -0.01    179.89   
   102. D(C   0,C  10,C   9,O   8)     -0.00 -0.000000   -0.01     -0.01   
   103. D(H  18,C  10,C   0,C   7)    179.80 -0.000002    0.01    179.81   
   104. D(H  18,C  10,C   0,C   1)     -0.34 -0.000003    0.04     -0.29   
   105. D(C   9,C  10,C   0,C   7)     -0.01 -0.000001    0.01      0.00   
   106. D(C   9,C  10,C   0,C   1)    179.85 -0.000002    0.05    179.90   
   107. D(O  21,N  13,C   4,C   5)    166.07  0.000180    2.11    168.18   
   108. D(O  21,N  13,C   4,C   3)    -13.99  0.000179    2.07    -11.92   
   109. D(O  20,N  13,C   4,C   5)    -14.27 -0.000429    2.16    -12.11   
   110. D(O  20,N  13,C   4,C   3)    165.67 -0.000430    2.12    167.79   
    ----------------------------------------------------------------------------

Geometry step timings:
Preparation and reading OPT file:      0.001 s (20.166 %)
Internal coordinates            :      0.000 s ( 0.677 %)
B/P matrices and projection     :      0.001 s (24.868 %)
Hessian update/contruction      :      0.000 s ( 7.807 %)
Making the step                 :      0.001 s (19.714 %)
Converting the step to Cartesian:      0.000 s ( 2.370 %)
Storing new data                :      0.000 s ( 0.602 %)
Checking convergence            :      0.000 s ( 0.263 %)
Final printing                  :      0.001 s (23.495 %)
Total time                      :      0.005 s

Time for energy+gradient        :     47.383 s
Time for complete geometry iter :     47.587 s

         *************************************************************
         *                GEOMETRY OPTIMIZATION CYCLE   7            *
         *************************************************************
---------------------------------
CARTESIAN COORDINATES (ANGSTROEM)
---------------------------------
  C      0.640869    2.060891    0.050880
  C      0.234692    0.668560    0.027429
  C      1.145976   -0.345858    0.398140
  C      0.761488   -1.682139    0.372433
  C     -0.542982   -1.991800   -0.016145
  C     -1.471483   -1.018603   -0.385629
  C     -1.075106    0.315428   -0.367270
  C     -0.234802    3.198613   -0.354482
  O      0.582611    4.374071   -0.170540
  C      1.740007    3.993608    0.267922
  C      1.857963    2.603289    0.429917
  H      2.161669   -0.094063    0.705492
  H      1.452688   -2.475796    0.649912
  N     -0.958293   -3.408667   -0.034779
  H     -2.478909   -1.306064   -0.680840
  H     -1.795756    1.080757   -0.660535
  H     -0.537841    3.167753   -1.412253
  H      2.478622    4.776474    0.460230
  H      2.749075    2.094177    0.789108
  H     -1.129101    3.316380    0.276519
  O     -2.152695   -3.646442   -0.152908
  O     -0.082233   -4.255982    0.074459

----------------------------
CARTESIAN COORDINATES (A.U.)
----------------------------
  NO LB      ZA    FRAG     MASS         X           Y           Z
   0 C     6.0000    0    12.011    1.211066    3.894519    0.096149
   1 C     6.0000    0    12.011    0.443504    1.263395    0.051833
   2 C     6.0000    0    12.011    2.165580   -0.653577    0.752376
   3 C     6.0000    0    12.011    1.439003   -3.178782    0.703797
   4 C     6.0000    0    12.011   -1.026088   -3.763957   -0.030509
   5 C     6.0000    0    12.011   -2.780700   -1.924881   -0.728734
   6 C     6.0000    0    12.011   -2.031655    0.596073   -0.694039
   7 C     6.0000    0    12.011   -0.443711    6.044503   -0.669873
   8 O     8.0000    0    15.999    1.100975    8.265797   -0.322274
   9 C     6.0000    0    12.011    3.288136    7.546825    0.506299
  10 C     6.0000    0    12.011    3.511041    4.919504    0.812426
  11 H     1.0000    0     1.008    4.084963   -0.177753    1.333186
  12 H     1.0000    0     1.008    2.745182   -4.678577    1.228156
  13 N     7.0000    0    14.007   -1.810912   -6.441447   -0.065723
  14 H     1.0000    0     1.008   -4.684458   -2.468103   -1.286601
  15 H     1.0000    0     1.008   -3.393488    2.042334   -1.248231
  16 H     1.0000    0     1.008   -1.016371    5.986187   -2.668771
  17 H     1.0000    0     1.008    4.683917    9.026227    0.869709
  18 H     1.0000    0     1.008    5.194998    3.957421    1.491198
  19 H     1.0000    0     1.008   -2.133692    6.267051    0.522545
  20 O     8.0000    0    15.999   -4.068004   -6.890777   -0.288954
  21 O     8.0000    0    15.999   -0.155397   -8.042641    0.140706

--------------------------------
INTERNAL COORDINATES (ANGSTROEM)
--------------------------------
 C      0   0   0     0.000000000000     0.00000000     0.00000000
 C      1   0   0     1.450556558479     0.00000000     0.00000000
 C      2   1   0     1.413119854490   120.28007082     0.00000000
 C      3   2   1     1.390733429466   120.43875197   180.22297857
 C      4   3   2     1.395895692997   118.46705270   359.48759911
 C      5   4   3     1.394899764517   122.75224052     0.35989836
 C      6   5   4     1.391794439201   118.40240112     0.14270488
 C      1   2   3     1.491820431255   124.28236667   178.38385900
 O      8   1   2     1.443502521715   104.71496798   180.10300129
 C      9   8   1     1.294822993698   108.06203719     0.00000000
 C      1   2   3     1.385345847347   128.77318608   358.50077219
 H      3   2   1     1.090641733690   120.58098491     0.02504810
 H      4   3   2     1.088413248488   121.35608554   179.67843569
 N      5   4   3     1.476597970550   118.63424494   180.46389806
 H      6   5   4     1.088434074423   120.24377376   180.06505213
 H      7   6   5     1.091361363309   118.72161107   179.67561763
 H      8   1   2     1.100756501799   113.66117897   297.17046238
 H     10   9   8     1.093350159872   116.93759792   180.09871170
 H     11   1   2     1.087333207585   128.83409462   359.70829772
 H      8   1   2     1.100819093923   113.74673678    63.08544710
 O     14   5   4     1.223555390939   117.53235074   167.79486643
 O     14   5   4     1.223666012179   117.51229278   348.07890741

---------------------------
INTERNAL COORDINATES (A.U.)
---------------------------
 C      0   0   0     0.000000000000     0.00000000     0.00000000
 C      1   0   0     2.741154637288     0.00000000     0.00000000
 C      2   1   0     2.670409519392   120.28007082     0.00000000
 C      3   2   1     2.628105306981   120.43875197   180.22297857
 C      4   3   2     2.637860571285   118.46705270   359.48759911
 C      5   4   3     2.635978539209   122.75224052     0.35989836
 C      6   5   4     2.630110324804   118.40240112     0.14270488
 C      1   2   3     2.819132056061   124.28236667   178.38385900
 O      8   1   2     2.727824439666   104.71496798   180.10300129
 C      9   8   1     2.446860849993   108.06203719     0.00000000
 C      1   2   3     2.617924252250   128.77318608   358.50077219
 H      3   2   1     2.061014186899   120.58098491     0.02504810
 H      4   3   2     2.056802960175   121.35608554   179.67843569
 N      5   4   3     2.790365774244   118.63424494   180.46389806
 H      6   5   4     2.056842315488   120.24377376   180.06505213
 H      7   6   5     2.062374089796   118.72161107   179.67561763
 H      8   1   2     2.080128328533   113.66117897   297.17046238
 H     10   9   8     2.066132370638   116.93759792   180.09871170
 H     11   1   2     2.054761978654   128.83409462   359.70829772
 H      8   1   2     2.080246610506   113.74673678    63.08544710
 O     14   5   4     2.312184598558   117.53235074   167.79486643
 O     14   5   4     2.312393642406   117.51229278   348.07890741


           ************************************************************
           *        Program running with 8 parallel MPI-processes     *
           *              working on a common directory               *
           ************************************************************
------------------------------------------------------------------------------
                   ___                                                        
                  /   \      - P O W E R E D   B Y -                         
                 /     \                                                     
                 |  |  |   _    _      __       _____    __    __             
                 |  |  |  | |  | |    /  \     |  _  \  |  |  /  |          
                  \  \/   | |  | |   /    \    | | | |  |  | /  /          
                 / \  \   | |__| |  /  /\  \   | |_| |  |  |/  /          
                |  |  |   |  __  | /  /__\  \  |    /   |      \           
                |  |  |   | |  | | |   __   |  |    \   |  |\   \          
                \     /   | |  | | |  |  |  |  | |\  \  |  | \   \       
                 \___/    |_|  |_| |__|  |__|  |_| \__\ |__|  \__/        
                                                                              
                      - O R C A' S   B I G   F R I E N D -                    
                                      &                                       
                       - I N T E G R A L  F E E D E R -                       
                                                                              
 v1 FN, 2020, v2 2021, v3 2022-2024                                           
------------------------------------------------------------------------------


----------------------
SHARK INTEGRAL PACKAGE
----------------------

Number of atoms                             ...     22
Number of basis functions                   ...    236
Number of shells                            ...    108
Maximum angular momentum                    ...      2
Integral batch strategy                     ... SHARK/LIBINT Hybrid
RI-J (if used) integral strategy            ... SPLIT-RIJ (Revised 2003 algorithm where possible)
Printlevel                                  ...      1
Contraction scheme used                     ... SEGMENTED contraction
Prescreening option                         ... SCHWARTZ
   Thresh                                   ... 1.000e-13
   Tcut                                     ... 1.000e-15
   Tpresel                                  ... 1.000e-15 
Coulomb Range Separation                    ... NOT USED
Exchange Range Separation                   ... NOT USED
Multipole approximations                    ... NOT USED
Finite Nucleus Model                        ... NOT USED
CABS basis                                  ... NOT available
Auxiliary Coulomb fitting basis             ... AVAILABLE
   # of basis functions in Aux-J            ...    774
   # of shells in Aux-J                     ...    250
   Maximum angular momentum in Aux-J        ...      4
Auxiliary J/K fitting basis                 ... NOT available
Auxiliary Correlation fitting basis         ... AVAILABLE
   # of basis functions in Aux-C            ...    784
   # of shells in Aux-C                     ...    272
   Maximum angular momentum in Aux-C        ...      3
Auxiliary 'external' fitting basis          ... NOT available

Checking pre-screening integrals            ... done (  0.0 sec) Dimension = 108
Check shell pair data                       ... done (  0.0 sec)
Shell pair information
Shell pair cut-off parameter TPreSel        ...   1.0e-15
Total number of shell pairs                 ...      5886
Shell pairs after pre-screening             ...      5089
Total number of primitive shell pairs       ...     21942
Primitive shell pairs kept                  ...     13319
          la=0 lb=0:   1479 shell pairs
          la=1 lb=0:   1837 shell pairs
          la=1 lb=1:    604 shell pairs
          la=2 lb=0:    662 shell pairs
          la=2 lb=1:    424 shell pairs
          la=2 lb=2:     83 shell pairs

Calculating one electron integrals          ... done (  0.0 sec)
Calculating RI/J V-Matrix + Cholesky decomp.... done (  0.0 sec)
Calculating RI/C V-Matrix + Cholesky decomp.... done (  0.0 sec)
Calculating Nuclear repulsion               ... done (  0.0 sec) ENN=    810.956887930272 Eh

Diagonalization of the overlap matrix:
Smallest eigenvalue                        ... 2.813e-04
Time for diagonalization                   ...    0.006 sec
Threshold for overlap eigenvalues          ... 1.000e-07
Number of eigenvalues below threshold      ... 0
Time for construction of square roots      ...    0.003 sec
Total time needed                          ...    0.010 sec

-------------------
DFT GRID GENERATION
-------------------

General Integration Accuracy     IntAcc      ... 4.388
Radial Grid Type                 RadialGrid  ... OptM3 with GC (2021)
Angular Grid (max. ang.)         AngularGrid ... 4 (Lebedev-302)
Angular grid pruning method      GridPruning ... 4 (adaptive)
Weight generation scheme         WeightScheme... mBecke (2022)
Basis function cutoff            BFCut       ... 1.0000e-13
Integration weight cutoff        WCut        ... 1.0000e-14
Partially contracted basis set               ... off
Rotationally invariant grid construction     ... off
Angular grids for H and He will be reduced by one unit

Total number of grid points                  ...   109817
Total number of batches                      ...     1726
Average number of points per batch           ...       63
Average number of grid points per atom       ...     4992

--------------------
COSX GRID GENERATION
--------------------

GRIDX 1
-------
General Integration Accuracy     IntAcc      ... 3.816
Radial Grid Type                 RadialGrid  ... OptM3 with GC (2021)
Angular Grid (max. ang.)         AngularGrid ... 1 (Lebedev-50)
Angular grid pruning method      GridPruning ... 4 (adaptive)
Weight generation scheme         WeightScheme... mBecke (2022)
Basis function cutoff            BFCut       ... 1.0000e-13
Integration weight cutoff        WCut        ... 1.0000e-14
Partially contracted basis set               ... on
Rotationally invariant grid construction     ... off
Angular grids for H and He will be reduced by one unit

Total number of grid points                  ...    13943
Total number of batches                      ...      121
Average number of points per batch           ...      115
Average number of grid points per atom       ...      634
UseSFitting                                  ... on

GRIDX 2
-------
General Integration Accuracy     IntAcc      ... 4.020
Radial Grid Type                 RadialGrid  ... OptM3 with GC (2021)
Angular Grid (max. ang.)         AngularGrid ... 2 (Lebedev-110)
Angular grid pruning method      GridPruning ... 4 (adaptive)
Weight generation scheme         WeightScheme... mBecke (2022)
Basis function cutoff            BFCut       ... 1.0000e-13
Integration weight cutoff        WCut        ... 1.0000e-14
Partially contracted basis set               ... on
Rotationally invariant grid construction     ... off
Angular grids for H and He will be reduced by one unit

Total number of grid points                  ...    31053
Total number of batches                      ...      253
Average number of points per batch           ...      122
Average number of grid points per atom       ...     1412
UseSFitting                                  ... on

GRIDX 3
-------
General Integration Accuracy     IntAcc      ... 4.338
Radial Grid Type                 RadialGrid  ... OptM3 with GC (2021)
Angular Grid (max. ang.)         AngularGrid ... 3 (Lebedev-194)
Angular grid pruning method      GridPruning ... 4 (adaptive)
Weight generation scheme         WeightScheme... mBecke (2022)
Basis function cutoff            BFCut       ... 1.0000e-13
Integration weight cutoff        WCut        ... 1.0000e-14
Partially contracted basis set               ... on
Rotationally invariant grid construction     ... off
Angular grids for H and He will be reduced by one unit

Total number of grid points                  ...    68242
Total number of batches                      ...      544
Average number of points per batch           ...      125
Average number of grid points per atom       ...     3102
UseSFitting                                  ... on
Initializing property integral containers    ... done (  0.0 sec)

SHARK setup successfully completed in   1.3 seconds

Maximum memory used throughout the entire STARTUP-calculation: 29.4 MB


           ************************************************************
           *        Program running with 8 parallel MPI-processes     *
           *              working on a common directory               *
           ************************************************************
Occupation numbers will be reassigned to an Aufbau configuration
             **** ENERGY FILE WAS UPDATED (calc.en.tmp) ****
Finished Guess after   0.1 sec
Maximum memory used throughout the entire GUESS-calculation: 12.9 MB


           ************************************************************
           *        Program running with 8 parallel MPI-processes     *
           *              working on a common directory               *
           ************************************************************
--------------------
CPCM SOLVATION MODEL
--------------------
CPCM parameters:
  Epsilon                                         ...      16.7000
  Refrac                                          ...       1.2750
  Rsolv                                           ...       1.3000
  Surface type                                    ... GAUSSIAN VDW
  Discretization scheme                           ... Constant charge density
    Threshold for H atoms                         ...       5.0000 (charges/Ang^2)
    Threshold for non-H atoms                     ...       5.0000 (charges/Ang^2)
  Epsilon function type                           ...         CPCM
Solvent:                                          ... CUSTOM
Radii:
  Scheme                                          ... Element-dependent radii
  Radius for C  used is    3.8550 Bohr (=   2.0400 Ang.)
  Radius for O  used is    3.4469 Bohr (=   1.8240 Ang.)
  Radius for H  used is    2.4944 Bohr (=   1.3200 Ang.)
  Radius for N  used is    3.5149 Bohr (=   1.8600 Ang.)
Calculating surface                               ...        done! (  0.0s)
Cavity surface points                             ...         2066
Cavity Volume                                     ...    1482.3078
Cavity Surface-area                               ...     793.4744
Calculating surface distance matrix               ...        done! (  0.1s)
Performing Cholesky decomposition & store         ...        done! (  0.1s)
Overall time for CPCM initialization              ...                 0.2s

----------------------------------------D-I-I-S--------------------------------------------
Iteration    Energy (Eh)           Delta-E    RMSDP     MaxDP     DIISErr   Damp  Time(sec)
-------------------------------------------------------------------------------------------
               ***  Starting incremental Fock matrix formation  ***
    1    -664.1940258568256468     0.00e+00  1.01e-04  3.89e-03  2.67e-02  0.700   1.8
    2    -664.1944494164429216    -4.24e-04  9.50e-05  3.65e-03  2.17e-02  0.700   0.9
                               ***Turning on AO-DIIS***
    3    -664.1947994719785129    -3.50e-04  8.65e-05  3.41e-03  1.69e-02  0.700   0.9
    4    -664.1950730203232069    -2.74e-04  2.30e-04  9.11e-03  1.25e-02  0.000   0.9
                              *** Initializing SOSCF ***
---------------------------------------S-O-S-C-F--------------------------------------
Iteration    Energy (Eh)           Delta-E    RMSDP     MaxDP     MaxGrad    Time(sec)
--------------------------------------------------------------------------------------
    5    -664.1958404238671392    -7.67e-04  2.14e-05  9.29e-04  9.51e-04     0.9
               *** Restarting incremental Fock matrix formation ***
    6    -664.1958467217064026    -6.30e-06  1.82e-05  7.47e-04  4.05e-04     1.6
    7    -664.1958499946035772    -3.27e-06  1.96e-05  7.97e-04  2.18e-04     1.3
    8    -664.1958512486364725    -1.25e-06  1.91e-06  7.37e-05  2.29e-05     1.3
    9    -664.1958512678481839    -1.92e-08  1.15e-06  4.41e-05  1.11e-05     1.2
   10    -664.1958512702851749    -2.44e-09  3.68e-07  1.12e-05  6.62e-06     1.2
   11    -664.1958512712951688    -1.01e-09  1.68e-07  5.56e-06  2.06e-06     1.1
   12    -664.1958512712385527     5.66e-11  6.98e-08  2.53e-06  1.06e-06     1.1
                 **** Energy Check signals convergence ****

               *****************************************************
               *                     SUCCESS                       *
               *           SCF CONVERGED AFTER  12 CYCLES          *
               *****************************************************

Recomputing exchange energy using gridx3       ... done (    2.265 sec)
Old exchange energy                            :    -45.297288306 Eh
New exchange energy                            :    -45.297308735 Eh
Exchange energy change after final integration :     -0.000020429 Eh
Total energy after final integration           :   -664.195871700 Eh
             **** ENERGY FILE WAS UPDATED (calc.en.tmp) ****

----------------
TOTAL SCF ENERGY
----------------

Total Energy       :       -664.19587169997419 Eh          -18073.68852 eV

Components:
Nuclear Repulsion  :        810.95688793027216 Eh           22067.25880 eV
Electronic Energy  :      -1475.05103708598335 Eh          -40138.17930 eV
One Electron Energy:      -2495.43008372536087 Eh          -67904.10476 eV
Two Electron Energy:       1020.37904663937763 Eh           27765.92545 eV
CPCM Dielectric    :         -0.10170211552755 Eh              -2.76746 eV

Virial components:
Potential Energy   :      -1323.34281875600436 Eh          -36009.98881 eV
Kinetic Energy     :        659.14694705603029 Eh           17936.30029 eV
Virial Ratio       :          2.00765978613190

DFT components:
N(Alpha)           :       48.999999485556 electrons
N(Beta)            :       48.999999485556 electrons
N(Total)           :       97.999998971113 electrons
E(X)               :      -40.336143555721 Eh       
E(C)               :       -2.481901067999 Eh       
E(XC)              :      -42.818044623720 Eh       

CPCM Solvation Model Properties:
Surface-charge          :         -1.01138442734052
Corrected charge        :         -1.00000000000000
Outlying charge corr.   :          0.00000782563930 Eh               0.00021 eV
Free-energy (cav+disp)  :  This term is not implemented in the current solvation scheme

---------------
SCF CONVERGENCE
---------------

  Last Energy change         ...   -5.6616e-11  Tolerance :   1.0000e-10
  Last MAX-Density change    ...    2.5287e-06  Tolerance :   1.0000e-09
  Last RMS-Density change    ...    6.9815e-08  Tolerance :   1.0000e-10
  Last DIIS Error            ...    9.5077e-04  Tolerance :   1.0000e-09
  Last Orbital Gradient      ...    1.0580e-06  Tolerance :   2.0000e-07
  Last Orbital Rotation      ...    1.9021e-06  Tolerance :   2.0000e-07


Total SCF time: 0 days 0 hours 0 min 16 sec 
Finished LeanSCF after  16.8 sec

Maximum memory used throughout the entire LEANSCF-calculation: 27.0 MB


           ************************************************************
           *        Program running with 8 parallel MPI-processes     *
           *              working on a common directory               *
           ************************************************************

------------------------------------------------------------------------------
                                ORCA  MP2 
------------------------------------------------------------------------------

Freezing NCore=28 chemical core electrons

----------------------
RI-MP2 ENERGY+GRADIENT
----------------------
Dimension of the orbital basis            ...  236
Dimension of the AuxC basis               ...  784
Memory devoted to MP2                     ... 8000 MB   
Data format for matrix containers         ... DOUBLE
Compression type for matrix containers    ... UNCOMPRESSED
Overall scaling of the MP2 energy         ...   2.700e-01

-----------------------
SHARK RI TRANSFORMATION
-----------------------

Number of basis functions                ...    236
Number of aux functions                  ...    784
Number of operators                      ...      1
Generation of IJK                        ... YES
Generation of IAK                        ... YES
Generation of ABK                        ... NO
Orbital Range Operator  0:    0-  48 to   49- 235

Aux basis identifier                     ...   AUXC
Contraction scheme used                  ... SEGMENTED
Do orthogonalization                     ... YES
All operator combinations                ... NO
Transpose (ia|K)                         ... NO
Integral generator used                  ... LIBINT
Starting integral generation + trafo... 
Half trafo (segmented) done. Total time =  0.2 sec. integrals=  0.1 sec trafo=  0.1 sec
Integral generation and half transformation done (  0.2 sec)

Reading or making V^(-1/2)          ... done (  0.0 sec)
Sorting IJK integrals               ... done (  0.1 sec)
Sorting IAK integrals               ... done (  0.2 sec)

SHARK RI integral transformation done. Total time =  0.4 sec.

Opening buffers                              ... done
Frozen core precalculation                   ... done

Starting loop over batches of integrals:

Operator 0  - window                       ... ( 14- 48)x( 49-235)
Operator 0  - Memory available             ...  8000 MB
Operator 0  - Memory needed per MO         ...   1.1 MB
Operator 0  - Number of orbitals per batch ... 5
Operator 0  - Number of batches            ... 1

OPERATOR  0   PASS   0:  MOs    14 ...   18 +   19 ...   23 +   24 ...   28 +   29 ...   33
                            +   34 ...   38 +   39 ...   43 +   44 ...   48
  Reading integrals       ... ok
  Internal MO  16
Closing buffer GIPV ( 0.05 GB; CompressionRatio= 1.00)
Time spent in pair loops =     2.180 sec
Deleting buffers (Ka|jb) ...done

-----------------------------------------------
 RI-MP2 CORRELATION ENERGY:     -0.670469150 Eh
-----------------------------------------------


---------------------
MP2 DENSITY FORMATION
---------------------

Completing the external part of the density      ... done
Storing the unrelaxed density                    ... done

Re-sorting 3-index density container for op 0    ... done
Computing external part of the Lagrangian        ... done
Calculating the xc-kernel                        ... done
Calculating G(D)                                 ... done
Completing the Lagrangian                        ... done
Solving the Z-vector equations                   ... Using XC Grid                  ... (calc.grid_cpscf.tmp) 
Recalculating density on grid  ... (calc.grho_cpscf0.tmp) done
Calculating the xc-kernel      ... (calc.fxc_cpscf0.tmp) done

-------------------
SHARK CP-SCF DRIVER
-------------------

Dimension of the orbital basis          ...    236
Dimension of the CPSCF-problem          ...   9163
Number of operators                     ...      1
Max. number of iterations               ...    128
Convergence Tolerance                   ... 3.0e-06
Number of perturbations                 ...      1
Perturbation type                       ... REAL

----------------------------
POPLE LINEAR EQUATION SOLVER
----------------------------

  ITERATION   0:   ||err||_max =   8.1485e-02 (   0.9 sec)
  ITERATION   1:   ||err||_max =   2.3053e-02 (   0.9 sec)
  ITERATION   2:   ||err||_max =   9.4942e-03 (   0.9 sec)
  ITERATION   3:   ||err||_max =   2.3930e-03 (   0.9 sec)
  ITERATION   4:   ||err||_max =   9.4357e-04 (   0.9 sec)
  ITERATION   5:   ||err||_max =   3.6685e-04 (   0.9 sec)
  ITERATION   6:   ||err||_max =   1.3896e-04 (   0.9 sec)
  ITERATION   7:   ||err||_max =   4.5780e-05 (   0.9 sec)
  ITERATION   8:   ||err||_max =   2.0154e-05 (   0.9 sec)
  ITERATION   9:   ||err||_max =   7.9719e-06 (   0.9 sec)
  ITERATION  10:   ||err||_max =   4.9934e-06 (   0.9 sec)
  ITERATION  11:   ||err||_max =   1.4291e-06 (   0.9 sec)
done
Finalizing the relaxed density                   ... done
Transforming P to the AO basis                   ... done
Storing the relaxed density                      ... done

------------------------------------
ENERGY WEIGHTED DENSITY FINALIZATION
------------------------------------

Gathering the parts of the W-matrix              ... done
Forming the Z-density                            ... done
Transforming Z to the AO basis                   ... done
Calculating G(Z)                                 ... done
Finalizing the W-matrix                          ... done
Transforming W to the AO basis and storing       ... done

----------------------------------
MP2 DERIVATIVE INTEGRAL GENERATION
----------------------------------

Input SCF Electron Density              ... calc.scfp
Input Correlated Electron Density       ... calc.pmp2re
Input Energy Weighted Density           ... calc.wmp2.tmp

Nuclear repulsion gradient              ... done (  0.0 sec)
HCore & Overlap gradient  (SHARK)       ... done (  0.1 sec)
Two-electron RIJ gradient terms         ... done (  0.6 sec)

-----------------------------------------------------------
MP2 COSX Grid Generation
-----------------------------------------------------------

General Integration Accuracy     IntAcc      ... 4.871
Radial Grid Type                 RadialGrid  ... OptM3 with GC (2021)
Angular Grid (max. ang.)         AngularGrid ... 4 (Lebedev-302)
Angular grid pruning method      GridPruning ... 4 (adaptive)
Weight generation scheme         WeightScheme... mBecke (2022)
Basis function cutoff            BFCut       ... 1.0000e-13
Integration weight cutoff        WCut        ... 1.0000e-14
Partially contracted basis set               ... on
Rotationally invariant grid construction     ... off
Angular grids for H and He will be reduced by one unit

Total number of grid points                  ...   126563
Total number of batches                      ...     1001
Average number of points per batch           ...      126
Average number of grid points per atom       ...     5753
UseSFitting                                  ... on
Two-electron COSX gradient terms        ... 
Integration Timings:
Total Time                  =     6.9 sec
Basis fcn evaluation        =     0.1 sec
Density evaluation          =     0.1 sec
A evaluation                =     5.9 sec
A derivative evaluation     =     0.0 sec
S-fit derivative evaluation =     0.0 sec
anal. over. der. evaluation =     0.0 sec
num. over. der. evaluation  =     0.3 sec
K(P) evaluation             =     0.1 sec
finalize                    =     0.0 sec

done (  7.6 sec)
CPCM gradient                           ... done (  0.6 sec)
DFT XC gradient                         ... Exchange-correlation gradient    ... done
done (  0.8 sec)
Empirical dispersion gradient           ... 
-------------------
DISPERSION GRADIENT
-------------------

   1   C   :    0.000218987    0.000514790    0.000032091
   2   C   :   -0.000018168   -0.000142856    0.000005779
   3   C   :    0.000058759   -0.000109023    0.000027838
   4   C   :    0.000116153   -0.000099906    0.000043005
   5   C   :   -0.000023130   -0.000079624   -0.000001070
   6   C   :   -0.000151187   -0.000026821   -0.000045194
   7   C   :   -0.000104287   -0.000082727   -0.000027494
   8   C   :    0.000174882    0.000267788    0.000037531
   9   O   :    0.000021627    0.000084453    0.000000074
  10   C   :   -0.000238245   -0.000212787   -0.000064459
  11   C   :    0.000137167    0.000220773    0.000029936
  12   H   :    0.000121572   -0.000056170    0.000043264
  13   H   :    0.000102721   -0.000069020    0.000037741
  14   N   :   -0.000060288   -0.000205933   -0.000003020
  15   H   :   -0.000123447   -0.000002665   -0.000039201
  16   H   :   -0.000132931    0.000013738   -0.000043548
  17   H   :   -0.000071007    0.000103577   -0.000096527
  18   H   :    0.000052746    0.000069464    0.000012483
  19   H   :    0.000127014    0.000040464    0.000041813
  20   H   :   -0.000109307    0.000112760    0.000013410
  21   O   :   -0.000105523   -0.000153835   -0.000006658
  22   O   :    0.000005892   -0.000186441    0.000002205

Difference to translation invariance:
           :   -0.0000000000   -0.0000000000   -0.0000000000

Difference to rotation invariance:
           :    0.0000000000   -0.0000000000    0.0000000000

Norm of the Dispersion gradient    ...    0.0009895020
RMS gradient                       ...    0.0001217993
MAX gradient                       ...    0.0005147901
done (  0.0 sec)

-------
TIMINGS
-------

Total time                :   27.733 sec
Integral trafo            :    0.381 sec (  1.4%)
FC preparation            :    0.143 sec (  0.5%)
I/O of integrals          :    0.130 sec (  0.5%)
K(i,j) operators          :    0.279 sec (  1.0%)
T(i,j) pair energies      :    0.036 sec (  0.1%)
V**(-1/2)                 :    0.165 sec (  0.6%)
Gamma(ia|P)               :    0.266 sec (  1.0%)
[truncated: 534,586 more chars]
