# Supplementary material for: Bro̷nsted Acid-Catalyzed Reduction of Furans
Source: J Am Chem Soc. 2025 Feb 19;147(9):7932–8. doi: 10.1021/jacs.4c18485 (PMC11887439; doi:10.1021/jacs.4c18485)
Supplement: Supplementary file 2 — ja4c18485_si_002.zip [file ja4c18485_si_002.zip › AllCoordinates/3-(p-NO2-Phenyl)-Furan/2/calc.xyz]

22
Coordinates from ORCA-job calc E -664.886704089315
  C           0.64064505151337      2.06141092868930      0.05211437285050
  C           0.23352460490129      0.66927795606102      0.03163362332310
  C           1.14847255943340     -0.34616449772401      0.38985550320925
  C           0.76264991932348     -1.68214121555663      0.36814841692340
  C          -0.54357359051977     -1.99209675123515     -0.01507437903622
  C          -1.47461069387105     -1.01754160093509     -0.37518653258138
  C          -1.08038132104512      0.31702145702689     -0.34975399585443
  C          -0.24099044753959      3.20057972141672     -0.33575673802045
  O           0.58032731838985      4.37508043429625     -0.16386816207607
  C           1.74476792053315      3.99293347633355      0.25397812850197
  C           1.86443986454327      2.60221487047797      0.41134289154355
  H           2.16820649563899     -0.09572328227649      0.68469209574410
  H           1.45550797109295     -2.47581769268965      0.64076762716091
  N          -0.95636845576649     -3.41010536023853     -0.04055869770881
  H          -2.48295544245408     -1.30460596121581     -0.66704688680609
  H          -1.80576078686300      1.08314383779903     -0.62903711634066
  H          -0.56277790116231      3.17216534202825     -1.38800187579571
  H           2.48737879577164      4.77477765781154      0.43469960391823
  H           2.76152583552292      2.09177641550768      0.75337946542059
  H          -1.12388558541441      3.31753764378818      0.31130684102397
  O          -2.09684508545834     -3.66249418468043     -0.40482940633898
  O          -0.13283902657015     -4.24664219468463      0.30425522093922
